# Supplementary material for: First Genome Sequence of the Microcolonial Black Fungus Saxispiralis lemnorum MUM 23.14: Insights into the Unique Genomic Traits of the Aeminiaceae Family
Source: Microorganisms. 2024 Jan 4;12(1):104. doi: 10.3390/microorganisms12010104 (PMC10820743; doi:10.3390/microorganisms12010104)
Supplement: Supplementary file 1 [file microorganisms-12-00104-s001.zip]

Archive with 74 entries (67 files):
- microorganisms-2750331-supplementary/
- microorganisms-2750331-supplementary/docProps/
- microorganisms-2750331-supplementary/docProps/app.xml
- microorganisms-2750331-supplementary/docProps/core.xml
- microorganisms-2750331-supplementary/xl/
- microorganisms-2750331-supplementary/xl/sharedStrings.xml
- microorganisms-2750331-supplementary/xl/styles.xml
- microorganisms-2750331-supplementary/xl/theme/
- microorganisms-2750331-supplementary/xl/theme/theme1.xml
- microorganisms-2750331-supplementary/xl/workbook.xml
- microorganisms-2750331-supplementary/xl/worksheets/
- microorganisms-2750331-supplementary/xl/worksheets/sheet1.xml
- microorganisms-2750331-supplementary/xl/worksheets/sheet10.xml
- microorganisms-2750331-supplementary/xl/worksheets/sheet11.xml
- microorganisms-2750331-supplementary/xl/worksheets/sheet12.xml
- microorganisms-2750331-supplementary/xl/worksheets/sheet13.xml
- microorganisms-2750331-supplementary/xl/worksheets/sheet14.xml
- microorganisms-2750331-supplementary/xl/worksheets/sheet15.xml
- microorganisms-2750331-supplementary/xl/worksheets/sheet16.xml
- microorganisms-2750331-supplementary/xl/worksheets/sheet17.xml
- microorganisms-2750331-supplementary/xl/worksheets/sheet18.xml
- microorganisms-2750331-supplementary/xl/worksheets/sheet19.xml
- microorganisms-2750331-supplementary/xl/worksheets/sheet2.xml
- microorganisms-2750331-supplementary/xl/worksheets/sheet20.xml
- microorganisms-2750331-supplementary/xl/worksheets/sheet21.xml
- microorganisms-2750331-supplementary/xl/worksheets/sheet22.xml
- microorganisms-2750331-supplementary/xl/worksheets/sheet23.xml
- microorganisms-2750331-supplementary/xl/worksheets/sheet24.xml
- microorganisms-2750331-supplementary/xl/worksheets/sheet25.xml
- microorganisms-2750331-supplementary/xl/worksheets/sheet26.xml
- microorganisms-2750331-supplementary/xl/worksheets/sheet27.xml
- microorganisms-2750331-supplementary/xl/worksheets/sheet28.xml
- microorganisms-2750331-supplementary/xl/worksheets/sheet29.xml
- microorganisms-2750331-supplementary/xl/worksheets/sheet3.xml
- microorganisms-2750331-supplementary/xl/worksheets/sheet30.xml
- microorganisms-2750331-supplementary/xl/worksheets/sheet31.xml
- microorganisms-2750331-supplementary/xl/worksheets/sheet32.xml
- microorganisms-2750331-supplementary/xl/worksheets/sheet33.xml
- microorganisms-2750331-supplementary/xl/worksheets/sheet34.xml
- microorganisms-2750331-supplementary/xl/worksheets/sheet35.xml
- microorganisms-2750331-supplementary/xl/worksheets/sheet36.xml
- microorganisms-2750331-supplementary/xl/worksheets/sheet37.xml
- microorganisms-2750331-supplementary/xl/worksheets/sheet38.xml
- microorganisms-2750331-supplementary/xl/worksheets/sheet39.xml
- microorganisms-2750331-supplementary/xl/worksheets/sheet4.xml
- microorganisms-2750331-supplementary/xl/worksheets/sheet40.xml
- microorganisms-2750331-supplementary/xl/worksheets/sheet41.xml
- microorganisms-2750331-supplementary/xl/worksheets/sheet42.xml
- microorganisms-2750331-supplementary/xl/worksheets/sheet43.xml
- microorganisms-2750331-supplementary/xl/worksheets/sheet44.xml
- microorganisms-2750331-supplementary/xl/worksheets/sheet45.xml
- microorganisms-2750331-supplementary/xl/worksheets/sheet46.xml
- microorganisms-2750331-supplementary/xl/worksheets/sheet47.xml
- microorganisms-2750331-supplementary/xl/worksheets/sheet48.xml
- microorganisms-2750331-supplementary/xl/worksheets/sheet49.xml
- microorganisms-2750331-supplementary/xl/worksheets/sheet5.xml
- microorganisms-2750331-supplementary/xl/worksheets/sheet50.xml
- microorganisms-2750331-supplementary/xl/worksheets/sheet51.xml
- microorganisms-2750331-supplementary/xl/worksheets/sheet52.xml
- microorganisms-2750331-supplementary/xl/worksheets/sheet53.xml
- microorganisms-2750331-supplementary/xl/worksheets/sheet54.xml
- microorganisms-2750331-supplementary/xl/worksheets/sheet55.xml
- microorganisms-2750331-supplementary/xl/worksheets/sheet56.xml
- microorganisms-2750331-supplementary/xl/worksheets/sheet57.xml
- microorganisms-2750331-supplementary/xl/worksheets/sheet58.xml
- microorganisms-2750331-supplementary/xl/worksheets/sheet6.xml
- microorganisms-2750331-supplementary/xl/worksheets/sheet7.xml
- microorganisms-2750331-supplementary/xl/worksheets/sheet8.xml
- microorganisms-2750331-supplementary/xl/worksheets/sheet9.xml
- microorganisms-2750331-supplementary/xl/_rels/
- microorganisms-2750331-supplementary/xl/_rels/workbook.xml.rels
- microorganisms-2750331-supplementary/[Content_Types].xml
- microorganisms-2750331-supplementary/_rels/
- microorganisms-2750331-supplementary/_rels/.rels
