# Supplementary material for: First Genome Sequence of the Microcolonial Black Fungus Saxispiralis lemnorum MUM 23.14: Insights into the Unique Genomic Traits of the Aeminiaceae Family
Source: Microorganisms. 2024 Jan 4;12(1):104. doi: 10.3390/microorganisms12010104 (PMC10820743; doi:10.3390/microorganisms12010104)
Supplement: Supplementary file 1 [file microorganisms-12-00104-s001.zip › microorganisms-2750331-supplementary/docProps/app.xml]

<?xml version="1.0" encoding="UTF-8" standalone="yes"?>
<Properties xmlns="http://schemas.openxmlformats.org/officeDocument/2006/extended-properties" xmlns:vt="http://schemas.openxmlformats.org/officeDocument/2006/docPropsVTypes"><Application>Microsoft Excel</Application><DocSecurity>0</DocSecurity><ScaleCrop>false</ScaleCrop><HeadingPairs><vt:vector size="2" baseType="variant"><vt:variant><vt:lpstr>Folhas de Cálculo</vt:lpstr></vt:variant><vt:variant><vt:i4>58</vt:i4></vt:variant></vt:vector></HeadingPairs><TitlesOfParts><vt:vector size="58" baseType="lpstr"><vt:lpstr>S1</vt:lpstr><vt:lpstr>S2</vt:lpstr><vt:lpstr>S3</vt:lpstr><vt:lpstr>S4</vt:lpstr><vt:lpstr>S5</vt:lpstr><vt:lpstr>S6</vt:lpstr><vt:lpstr>S7</vt:lpstr><vt:lpstr>S8</vt:lpstr><vt:lpstr>S9</vt:lpstr><vt:lpstr>S10</vt:lpstr><vt:lpstr>S11</vt:lpstr><vt:lpstr>S12</vt:lpstr><vt:lpstr>S13</vt:lpstr><vt:lpstr>S14</vt:lpstr><vt:lpstr>S15</vt:lpstr><vt:lpstr>S16</vt:lpstr><vt:lpstr>S17</vt:lpstr><vt:lpstr>S18</vt:lpstr><vt:lpstr>S19</vt:lpstr><vt:lpstr>S20</vt:lpstr><vt:lpstr>S21</vt:lpstr><vt:lpstr>S22</vt:lpstr><vt:lpstr>S23</vt:lpstr><vt:lpstr>S24</vt:lpstr><vt:lpstr>S25</vt:lpstr><vt:lpstr>S26</vt:lpstr><vt:lpstr>S27</vt:lpstr><vt:lpstr>S28</vt:lpstr><vt:lpstr>S29</vt:lpstr><vt:lpstr>S30</vt:lpstr><vt:lpstr>S31</vt:lpstr><vt:lpstr>S32</vt:lpstr><vt:lpstr>S33</vt:lpstr><vt:lpstr>S34</vt:lpstr><vt:lpstr>S35</vt:lpstr><vt:lpstr>S36</vt:lpstr><vt:lpstr>S37</vt:lpstr><vt:lpstr>S38</vt:lpstr><vt:lpstr>S39</vt:lpstr><vt:lpstr>S40</vt:lpstr><vt:lpstr>S41</vt:lpstr><vt:lpstr>S42</vt:lpstr><vt:lpstr>S43</vt:lpstr><vt:lpstr>S44</vt:lpstr><vt:lpstr>S45</vt:lpstr><vt:lpstr>S46</vt:lpstr><vt:lpstr>S47</vt:lpstr><vt:lpstr>S48</vt:lpstr><vt:lpstr>S49</vt:lpstr><vt:lpstr>S50</vt:lpstr><vt:lpstr>S51</vt:lpstr><vt:lpstr>S52</vt:lpstr><vt:lpstr>S53</vt:lpstr><vt:lpstr>S54</vt:lpstr><vt:lpstr>S55</vt:lpstr><vt:lpstr>S56</vt:lpstr><vt:lpstr>S57</vt:lpstr><vt:lpstr>S58</vt:lpstr></vt:vector></TitlesOfParts><LinksUpToDate>false</LinksUpToDate><SharedDoc>false</SharedDoc><HyperlinksChanged>false</HyperlinksChanged><AppVersion>16.0300</AppVersion></Properties>
