# Supplementary material for: First Genome Sequence of the Microcolonial Black Fungus Saxispiralis lemnorum MUM 23.14: Insights into the Unique Genomic Traits of the Aeminiaceae Family
Source: Microorganisms. 2024 Jan 4;12(1):104. doi: 10.3390/microorganisms12010104 (PMC10820743; doi:10.3390/microorganisms12010104)
Supplement: Supplementary file 1 [file microorganisms-12-00104-s001.zip › microorganisms-2750331-supplementary/docProps/core.xml]

<?xml version="1.0" encoding="UTF-8" standalone="yes"?>
<cp:coreProperties xmlns:cp="http://schemas.openxmlformats.org/package/2006/metadata/core-properties" xmlns:dc="http://purl.org/dc/elements/1.1/" xmlns:dcterms="http://purl.org/dc/terms/" xmlns:dcmitype="http://purl.org/dc/dcmitype/" xmlns:xsi="http://www.w3.org/2001/XMLSchema-instance"><dc:creator>Diana Paiva</dc:creator><cp:lastModifiedBy>Diana Paiva</cp:lastModifiedBy><dcterms:created xsi:type="dcterms:W3CDTF">2023-11-04T17:01:07Z</dcterms:created><dcterms:modified xsi:type="dcterms:W3CDTF">2023-12-11T16:06:00Z</dcterms:modified></cp:coreProperties>
