# Supplementary material for: First Genome Sequence of the Microcolonial Black Fungus Saxispiralis lemnorum MUM 23.14: Insights into the Unique Genomic Traits of the Aeminiaceae Family
Source: Microorganisms. 2024 Jan 4;12(1):104. doi: 10.3390/microorganisms12010104 (PMC10820743; doi:10.3390/microorganisms12010104)
Supplement: Supplementary file 1 [file microorganisms-12-00104-s001.zip › microorganisms-2750331-supplementary/xl/sharedStrings.xml]

<?xml version="1.0" encoding="UTF-8" standalone="yes"?>
<sst xmlns="http://schemas.openxmlformats.org/spreadsheetml/2006/main" count="100651" uniqueCount="66878"><si><t>SeqName</t></si><si><t>Description</t></si><si><t>Length</t></si><si><t>#Hits</t></si><si><t>e-Value</t></si><si><t>sim mean</t></si><si><t>#GO</t></si><si><t>GO IDs</t></si><si><t>GO Names</t></si><si><t>Enzyme Codes</t></si><si><t>Enzyme Names</t></si><si><t>InterPro IDs</t></si><si><t>InterPro GO IDs</t></si><si><t>InterPro GO Names</t></si><si><t>NODE_100_length_82868_cov_169..g1</t></si><si><t>CYC8_SCHPOGeneral transcriptional corepressor ssn6 OS=Schizosaccharomyces pombe (strain 972 / ATCC 24843) OX=284812 GN=ssn6 PE=1 SV=1; 2.2e-228</t></si><si><t>7.01E-52</t></si><si><t>65.87</t></si><si><t>P:GO:0048856; F:GO:0003677; F:GO:0140110; C:GO:0005634</t></si><si><t>P:anatomical structure development; F:DNA binding; F:transcription regulator activity; C:nucleus</t></si><si><t>IPR019734 (SMART); PF13432 (PFAM); IPR011990 (G3DSA:1.25.40.GENE3D); IPR019734 (PFAM); IPR011990 (G3DSA:1.25.40.GENE3D); G3DSA:1.25.40.10:FF:000078 (FUNFAM); IPR001440 (PFAM); G3DSA:1.25.40.10:FF:000403 (FUNFAM); mobidb-lite (MOBIDB_LITE); mobidb-lite (MOBIDB_LITE); mobidb-lite (MOBIDB_LITE); mobidb-lite (MOBIDB_LITE); mobidb-lite (MOBIDB_LITE); mobidb-lite (MOBIDB_LITE); mobidb-lite (MOBIDB_LITE); mobidb-lite (MOBIDB_LITE); mobidb-lite (MOBIDB_LITE); mobidb-lite (MOBIDB_LITE); PTHR14017 (PANTHER); IPR019734 (PROSITE_PROFILES); IPR019734 (PROSITE_PROFILES); IPR019734 (PROSITE_PROFILES); PS50293 (PROSITE_PROFILES); IPR019734 (PROSITE_PROFILES); IPR019734 (PROSITE_PROFILES); IPR019734 (PROSITE_PROFILES); IPR019734 (PROSITE_PROFILES); IPR011990 (SUPERFAMILY)</t></si><si><t>P:GO:0008152; P:GO:0010467; P:GO:0010468; P:GO:0019222; P:GO:0043170; P:GO:0050789; P:GO:0060255; P:GO:0065007; P:GO:0071704; F:GO:0000976; F:GO:0000977; F:GO:0000978; F:GO:0000987; F:GO:0001067; F:GO:0003676; F:GO:0003677; F:GO:0003682; F:GO:0003690; F:GO:0005488; F:GO:0005515; F:GO:0031490; F:GO:0043565; F:GO:0097159; F:GO:1901363; F:GO:1990837</t></si><si><t>P:metabolic process; P:gene expression; P:regulation of gene expression; P:regulation of metabolic process; P:macromolecule metabolic process; P:regulation of biological process; P:regulation of macromolecule metabolic process; P:biological regulation; P:organic substance metabolic process; F:transcription cis-regulatory region binding; F:RNA polymerase II transcription regulatory region sequence-specific DNA binding; F:RNA polymerase II cis-regulatory region sequence-specific DNA binding; F:cis-regulatory region sequence-specific DNA binding; F:transcription regulatory region nucleic acid binding; F:nucleic acid binding; F:DNA binding; F:chromatin binding; F:double-stranded DNA binding; F:binding; F:protein binding; F:chromatin DNA binding; F:sequence-specific DNA binding; F:organic cyclic compound binding; F:heterocyclic compound binding; F:sequence-specific double-stranded DNA binding</t></si><si><t>NODE_100_length_82868_cov_169..g2</t></si><si><t>-</t></si><si><t>mobidb-lite (MOBIDB_LITE); mobidb-lite (MOBIDB_LITE)</t></si><si><t>no GO terms</t></si><si><t>NODE_100_length_82868_cov_169..g3</t></si><si><t>mobidb-lite (MOBIDB_LITE)</t></si><si><t>NODE_100_length_82868_cov_169..g4</t></si><si><t>-; 0.000211</t></si><si><t>NODE_100_length_82868_cov_169..g5</t></si><si><t>UPP_LACKLUracil phosphoribosyltransferase OS=Lachancea kluyveri OX=4934 GN=FUR1 PE=3 SV=1; 3.37e-125</t></si><si><t>3.46E-87</t></si><si><t>72.44</t></si><si><t>P:GO:0005975; P:GO:0055086; P:GO:1901135; F:GO:0016740; C:GO:0005654; C:GO:0005829; C:GO:0009536</t></si><si><t>P:carbohydrate metabolic process; P:nucleobase-containing small molecule metabolic process; P:carbohydrate derivative metabolic process; F:transferase activity; C:nucleoplasm; C:cytosol; C:plastid</t></si><si><t>EC:2.4.2.9; EC:2.7.1.22</t></si><si><t>uracil phosphoribosyltransferase; ribosylnicotinamide kinase</t></si><si><t>G3DSA:3.40.50.2020:FF:000023 (FUNFAM); PF14681 (PFAM); IPR029057 (G3DSA:3.40.50.GENE3D); mobidb-lite (MOBIDB_LITE); IPR000836 (CDD); IPR029057 (SUPERFAMILY)</t></si><si><t>NODE_100_length_82868_cov_169..g6</t></si><si><t>-; 1.86e-155</t></si><si><t>P:GO:0007059</t></si><si><t>P:chromosome segregation</t></si><si><t>IPR011989 (G3DSA:1.25.10.GENE3D); IPR022771 (PFAM); mobidb-lite (MOBIDB_LITE); mobidb-lite (MOBIDB_LITE); mobidb-lite (MOBIDB_LITE); mobidb-lite (MOBIDB_LITE); mobidb-lite (MOBIDB_LITE); mobidb-lite (MOBIDB_LITE); mobidb-lite (MOBIDB_LITE); mobidb-lite (MOBIDB_LITE); mobidb-lite (MOBIDB_LITE); mobidb-lite (MOBIDB_LITE); mobidb-lite (MOBIDB_LITE); mobidb-lite (MOBIDB_LITE); mobidb-lite (MOBIDB_LITE); mobidb-lite (MOBIDB_LITE); IPR039874 (PANTHER)</t></si><si><t>P:GO:0000819; P:GO:0006996; P:GO:0007049; P:GO:0007059; P:GO:0007062; P:GO:0008104; P:GO:0008104; P:GO:0009987; P:GO:0010564; P:GO:0016043; P:GO:0022402; P:GO:0030261; P:GO:0032879; P:GO:0032880; P:GO:0033036; P:GO:0033043; P:GO:0033044; P:GO:0033365; P:GO:0050789; P:GO:0050794; P:GO:0051128; P:GO:0051179; P:GO:0051276; P:GO:0051276; P:GO:0051641; P:GO:0051726; P:GO:0060341; P:GO:0065007; P:GO:0070727; P:GO:0071103; P:GO:0071840; P:GO:0098813</t></si><si><t>P:sister chromatid segregation; P:organelle organization; P:cell cycle; P:chromosome segregation; P:sister chromatid cohesion; P:protein localization; P:protein localization; P:cellular process; P:regulation of cell cycle process; P:cellular component organization; P:cell cycle process; P:chromosome condensation; P:regulation of localization; P:regulation of protein localization; P:macromolecule localization; P:regulation of organelle organization; P:regulation of chromosome organization; P:protein localization to organelle; P:regulation of biological process; P:regulation of cellular process; P:regulation of cellular component organization; P:localization; P:chromosome organization; P:chromosome organization; P:cellular localization; P:regulation of cell cycle; P:regulation of cellular localization; P:biological regulation; P:cellular macromolecule localization; P:DNA conformation change; P:cellular component organization or biogenesis; P:nuclear chromosome segregation</t></si><si><t>NODE_100_length_82868_cov_169..g7</t></si><si><t>no IPS match</t></si><si><t>NODE_100_length_82868_cov_169..g8</t></si><si><t>RHB1_SCHPOGTP-binding protein rhb1 OS=Schizosaccharomyces pombe (strain 972 / ATCC 24843) OX=284812 GN=rhb1 PE=3 SV=1; 5.11e-120</t></si><si><t>1.66E-77</t></si><si><t>66.42</t></si><si><t>P:GO:0000278; P:GO:0000910; P:GO:0006355; P:GO:0006914; P:GO:0007010; P:GO:0016192; P:GO:0023052; P:GO:0030154; P:GO:0034330; P:GO:0042254; P:GO:0048856; P:GO:0048870; P:GO:0055085; P:GO:0065003; F:GO:0003924; F:GO:0008092; F:GO:0098772; C:GO:0005634; C:GO:0005764; C:GO:0005783; C:GO:0005794; C:GO:0005829; C:GO:0005886; C:GO:0031410</t></si><si><t>P:mitotic cell cycle; P:cytokinesis; P:regulation of DNA-templated transcription; P:autophagy; P:cytoskeleton organization; P:vesicle-mediated transport; P:signaling; P:cell differentiation; P:cell junction organization; P:ribosome biogenesis; P:anatomical structure development; P:cell motility; P:transmembrane transport; P:protein-containing complex assembly; F:GTPase activity; F:cytoskeletal protein binding; F:molecular function regulator activity; C:nucleus; C:lysosome; C:endoplasmic reticulum; C:Golgi apparatus; C:cytosol; C:plasma membrane; C:cytoplasmic vesicle</t></si><si><t>EC:3.6.1.15</t></si><si><t>nucleoside-triphosphate phosphatase</t></si><si><t>PR00449 (PRINTS); IPR001806 (SMART); SM00173 (SMART); SM00175 (SMART); IPR027417 (G3DSA:3.40.50.GENE3D); IPR005225 (TIGRFAM); G3DSA:3.40.50.300:FF:000273 (FUNFAM); IPR001806 (PFAM); PIRSR006809-2 (PIRSR); PIRSR006809-1 (PIRSR); IPR020849 (PANTHER); PS51420 (PROSITE_PROFILES); IPR001806 (PROSITE_PROFILES); PS51419 (PROSITE_PROFILES); cd04137 (CDD); IPR027417 (SUPERFAMILY)</t></si><si><t>P:GO:0007154; P:GO:0007165; P:GO:0007264; P:GO:0009987; P:GO:0023052; P:GO:0035556; P:GO:0050789; P:GO:0050794; P:GO:0050896; P:GO:0051716; P:GO:0065007; F:GO:0000166; F:GO:0003824; F:GO:0003924; F:GO:0005488; F:GO:0005525; F:GO:0016462; F:GO:0016787; F:GO:0016817; F:GO:0016818; F:GO:0017076; F:GO:0017111; F:GO:0019001; F:GO:0019003; F:GO:0032553; F:GO:0032555; F:GO:0032561; F:GO:0035639; F:GO:0036094; F:GO:0043167; F:GO:0043168; F:GO:0097159; F:GO:0097367; F:GO:1901265; F:GO:1901363; C:GO:0005886; C:GO:0016020; C:GO:0071944; C:GO:0110165</t></si><si><t>P:cell communication; P:signal transduction; P:small GTPase mediated signal transduction; P:cellular process; P:signaling; P:intracellular signal transduction; P:regulation of biological process; P:regulation of cellular process; P:response to stimulus; P:cellular response to stimulus; P:biological regulation; F:nucleotide binding; F:catalytic activity; F:GTPase activity; F:binding; F:GTP binding; F:pyrophosphatase activity; F:hydrolase activity; F:hydrolase activity, acting on acid anhydrides; F:hydrolase activity, acting on acid anhydrides, in phosphorus-containing anhydrides; F:purine nucleotide binding; F:ribonucleoside triphosphate phosphatase activity; F:guanyl nucleotide binding; F:GDP binding; F:ribonucleotide binding; F:purine ribonucleotide binding; F:guanyl ribonucleotide binding; F:purine ribonucleoside triphosphate binding; F:small molecule binding; F:ion binding; F:anion binding; F:organic cyclic compound binding; F:carbohydrate derivative binding; F:nucleoside phosphate binding; F:heterocyclic compound binding; C:plasma membrane; C:membrane; C:cell periphery; C:cellular anatomical entity</t></si><si><t>NODE_100_length_82868_cov_169..g9</t></si><si><t>-; 5.26e-09</t></si><si><t>mobidb-lite (MOBIDB_LITE); mobidb-lite (MOBIDB_LITE); mobidb-lite (MOBIDB_LITE)</t></si><si><t>NODE_100_length_82868_cov_169..g10</t></si><si><t>URC1_LACKLPutative GTP cyclohydrolase URC1 OS=Lachancea kluyveri OX=4934 GN=URC1 PE=3 SV=1; 1.6e-300</t></si><si><t>5.79E-196</t></si><si><t>77.51</t></si><si><t>P:GO:0006766; F:GO:0016787</t></si><si><t>P:vitamin metabolic process; F:hydrolase activity</t></si><si><t>EC:3</t></si><si><t>Hydrolases</t></si><si><t>IPR036144 (G3DSA:3.40.50.GENE3D); IPR032677 (PFAM); IPR022163 (PFAM); mobidb-lite (MOBIDB_LITE); mobidb-lite (MOBIDB_LITE); PTHR47259 (PANTHER); IPR000926 (CDD); IPR036144 (SUPERFAMILY)</t></si><si><t>P:GO:0009231; F:GO:0003935</t></si><si><t>P:riboflavin biosynthetic process; F:GTP cyclohydrolase II activity</t></si><si><t>NODE_100_length_82868_cov_169..g11</t></si><si><t>-; 2.43e-13</t></si><si><t>NODE_100_length_82868_cov_169..g12</t></si><si><t>AP2M_DICDIAP-2 complex subunit mu OS=Dictyostelium discoideum OX=44689 GN=apm2 PE=2 SV=2; 2.41e-277</t></si><si><t>4.2E-160</t></si><si><t>66.86</t></si><si><t>P:GO:0006886; P:GO:0012501; P:GO:0016192; P:GO:0023052; P:GO:0030154; P:GO:0048856; P:GO:0061024; P:GO:0065003; P:GO:0072659; F:GO:0060090; C:GO:0005764; C:GO:0005768; C:GO:0005794; C:GO:0005829; C:GO:0005886</t></si><si><t>P:intracellular protein transport; P:programmed cell death; P:vesicle-mediated transport; P:signaling; P:cell differentiation; P:anatomical structure development; P:membrane organization; P:protein-containing complex assembly; P:protein localization to plasma membrane; F:molecular adaptor activity; C:lysosome; C:endosome; C:Golgi apparatus; C:cytosol; C:plasma membrane</t></si><si><t>IPR001392 (PRINTS); IPR028565 (PFAM); G3DSA:3.30.450.60:FF:000002 (FUNFAM); G3DSA:2.60.40.1170 (GENE3D); G3DSA:3.30.450.60 (GENE3D); G3DSA:2.60.40.1170 (GENE3D); PTHR10529 (PANTHER); IPR018240 (PROSITE_PATTERNS); IPR028565 (PROSITE_PROFILES); IPR043532 (CDD); IPR043512 (CDD); IPR011012 (SUPERFAMILY); IPR036168 (SUPERFAMILY)</t></si><si><t>P:GO:0006810; P:GO:0006886; P:GO:0006897; P:GO:0006898; P:GO:0006900; P:GO:0006996; P:GO:0009987; P:GO:0010324; P:GO:0016043; P:GO:0016050; P:GO:0016192; P:GO:0051179; P:GO:0051234; P:GO:0061024; P:GO:0071840; P:GO:0072583; F:GO:0005488; F:GO:0005515; F:GO:0030276; F:GO:0030674; F:GO:0060090; C:GO:0005622; C:GO:0005737; C:GO:0005773; C:GO:0005886; C:GO:0005905; C:GO:0012505; C:GO:0012506; C:GO:0016020; C:GO:0030117; C:GO:0030119; C:GO:0030120; C:GO:0030125; C:GO:0030131; C:GO:0030135; C:GO:0030136; C:GO:0030139; C:GO:0030659; C:GO:0030662; C:GO:0031090; C:GO:0031410; C:GO:0031982; C:GO:0032991; C:GO:0043226; C:GO:0043227; C:GO:0043229; C:GO:0043231; C:GO:0048475; C:GO:0071944; C:GO:0097708; C:GO:0098588; C:GO:0098590; C:GO:0098796; C:GO:0098797; C:GO:0110165</t></si><si><t>P:transport; P:intracellular protein transport; P:endocytosis; P:receptor-mediated endocytosis; P:vesicle budding from membrane; P:organelle organization; P:cellular process; P:membrane invagination; P:cellular component organization; P:vesicle organization; P:vesicle-mediated transport; P:localization; P:establishment of localization; P:membrane organization; P:cellular component organization or biogenesis; P:clathrin-dependent endocytosis; F:binding; F:protein binding; F:clathrin binding; F:protein-macromolecule adaptor activity; F:molecular adaptor activity; C:intracellular anatomical structure; C:cytoplasm; C:vacuole; C:plasma membrane; C:clathrin-coated pit; C:endomembrane system; C:vesicle membrane; C:membrane; C:membrane coat; C:AP-type membrane coat adaptor complex; C:vesicle coat; C:clathrin vesicle coat; C:clathrin adaptor complex; C:coated vesicle; C:clathrin-coated vesicle; C:endocytic vesicle; C:cytoplasmic vesicle membrane; C:coated vesicle membrane; C:organelle membrane; C:cytoplasmic vesicle; C:vesicle; C:protein-containing complex; C:organelle; C:membrane-bounded organelle; C:intracellular organelle; C:intracellular membrane-bounded organelle; C:coated membrane; C:cell periphery; C:intracellular vesicle; C:bounding membrane of organelle; C:plasma membrane region; C:membrane protein complex; C:plasma membrane protein complex; C:cellular anatomical entity</t></si><si><t>NODE_100_length_82868_cov_169..g13</t></si><si><t>KIN17_SCHPOKIN17-like protein OS=Schizosaccharomyces pombe (strain 972 / ATCC 24843) OX=284812 GN=SPBC365.09c PE=3 SV=1; 8.33e-128</t></si><si><t>4.06E-72</t></si><si><t>67.67</t></si><si><t>P:GO:0000278; P:GO:0006260; P:GO:0016071; F:GO:0003677; F:GO:0003723; C:GO:0005654</t></si><si><t>P:mitotic cell cycle; P:DNA replication; P:mRNA metabolic process; F:DNA binding; F:RNA binding; C:nucleoplasm</t></si><si><t>Coil (COILS); Coil (COILS); IPR019447 (SMART); IPR022755 (PFAM); IPR019447 (PFAM); IPR038254 (G3DSA:1.10.10.GENE3D); G3DSA:1.10.10.2030:FF:000001 (FUNFAM); mobidb-lite (MOBIDB_LITE); mobidb-lite (MOBIDB_LITE); mobidb-lite (MOBIDB_LITE); mobidb-lite (MOBIDB_LITE); mobidb-lite (MOBIDB_LITE); IPR037321 (PANTHER); IPR036236 (SUPERFAMILY)</t></si><si><t>P:GO:0006139; P:GO:0006259; P:GO:0006260; P:GO:0006725; P:GO:0006807; P:GO:0006950; P:GO:0006974; P:GO:0008152; P:GO:0009058; P:GO:0009059; P:GO:0009987; P:GO:0018130; P:GO:0019438; P:GO:0033554; P:GO:0034641; P:GO:0034645; P:GO:0034654; P:GO:0043170; P:GO:0044237; P:GO:0044238; P:GO:0044249; P:GO:0044260; P:GO:0044271; P:GO:0046483; P:GO:0050896; P:GO:0051716; P:GO:0071704; P:GO:0071897; P:GO:0090304; P:GO:1901360; P:GO:1901362; P:GO:1901576; F:GO:0003676; F:GO:0003677; F:GO:0003690; F:GO:0005488; F:GO:0097159; F:GO:1901363; C:GO:0005622; C:GO:0005634; C:GO:0016020; C:GO:0043226; C:GO:0043227; C:GO:0043229; C:GO:0043231; C:GO:0110165</t></si><si><t>P:nucleobase-containing compound metabolic process; P:DNA metabolic process; P:DNA replication; P:cellular aromatic compound metabolic process; P:nitrogen compound metabolic process; P:response to stress; P:DNA damage response; P:metabolic process; P:biosynthetic process; P:macromolecule biosynthetic process; P:cellular process; P:heterocycle biosynthetic process; P:aromatic compound biosynthetic process; P:cellular response to stress; P:cellular nitrogen compound metabolic process; P:obsolete cellular macromolecule biosynthetic process; P:nucleobase-containing compound biosynthetic process; P:macromolecule metabolic process; P:cellular metabolic process; P:primary metabolic process; P:cellular biosynthetic process; P:obsolete cellular macromolecule metabolic process; P:cellular nitrogen compound biosynthetic process; P:heterocycle metabolic process; P:response to stimulus; P:cellular response to stimulus; P:organic substance metabolic process; P:DNA biosynthetic process; P:nucleic acid metabolic process; P:organic cyclic compound metabolic process; P:organic cyclic compound biosynthetic process; P:organic substance biosynthetic process; F:nucleic acid binding; F:DNA binding; F:double-stranded DNA binding; F:binding; F:organic cyclic compound binding; F:heterocyclic compound binding; C:intracellular anatomical structure; C:nucleus; C:membrane; C:organelle; C:membrane-bounded organelle; C:intracellular organelle; C:intracellular membrane-bounded organelle; C:cellular anatomical entity</t></si><si><t>NODE_100_length_82868_cov_169..g14</t></si><si><t>SARAF_XENLAStore-operated calcium entry-associated regulatory factor OS=Xenopus laevis OX=8355 GN=saraf PE=2 SV=2; 1.71e-56</t></si><si><t>1.1E-27</t></si><si><t>66.58</t></si><si><t>C:GO:0005773; C:GO:0005783; C:GO:0005886</t></si><si><t>C:vacuole; C:endoplasmic reticulum; C:plasma membrane</t></si><si><t>IPR009567 (PFAM); mobidb-lite (MOBIDB_LITE); mobidb-lite (MOBIDB_LITE); mobidb-lite (MOBIDB_LITE); mobidb-lite (MOBIDB_LITE); mobidb-lite (MOBIDB_LITE); IPR009567 (PANTHER)</t></si><si><t>P:GO:0002115; P:GO:0006810; P:GO:0006811; P:GO:0006812; P:GO:0006816; P:GO:0010959; P:GO:0030001; P:GO:0032879; P:GO:0043269; P:GO:0050789; P:GO:0051049; P:GO:0051179; P:GO:0051234; P:GO:0051924; P:GO:0065007; P:GO:2001256; C:GO:0005622; C:GO:0005737; C:GO:0005773; C:GO:0005783; C:GO:0005789; C:GO:0005886; C:GO:0012505; C:GO:0016020; C:GO:0016020; C:GO:0030176; C:GO:0031090; C:GO:0031224; C:GO:0031227; C:GO:0031300; C:GO:0031301; C:GO:0031984; C:GO:0042175; C:GO:0043226; C:GO:0043227; C:GO:0043229; C:GO:0043231; C:GO:0071944; C:GO:0098827; C:GO:0110165</t></si><si><t>P:store-operated calcium entry; P:transport; P:monoatomic ion transport; P:monoatomic cation transport; P:calcium ion transport; P:regulation of metal ion transport; P:metal ion transport; P:regulation of localization; P:regulation of monoatomic ion transport; P:regulation of biological process; P:regulation of transport; P:localization; P:establishment of localization; P:regulation of calcium ion transport; P:biological regulation; P:regulation of store-operated calcium entry; C:intracellular anatomical structure; C:cytoplasm; C:vacuole; C:endoplasmic reticulum; C:endoplasmic reticulum membrane; C:plasma membrane; C:endomembrane system; C:membrane; C:membrane; C:obsolete integral component of endoplasmic reticulum membrane; C:organelle membrane; C:obsolete intrinsic component of membrane; C:obsolete intrinsic component of endoplasmic reticulum membrane; C:obsolete intrinsic component of organelle membrane; C:obsolete integral component of organelle membrane; C:organelle subcompartment; C:nuclear outer membrane-endoplasmic reticulum membrane network; C:organelle; C:membrane-bounded organelle; C:intracellular organelle; C:intracellular membrane-bounded organelle; C:cell periphery; C:endoplasmic reticulum subcompartment; C:cellular anatomical entity</t></si><si><t>NODE_100_length_82868_cov_169..g15</t></si><si><t>BRE1_ASPFUE3 ubiquitin-protein ligase bre1 OS=Aspergillus fumigatus (strain ATCC MYA-4609 / CBS 101355 / FGSC A1100 / Af293) OX=330879 GN=bre1 PE=3 SV=2; 9.5e-271</t></si><si><t>1.31E-151</t></si><si><t>49.84</t></si><si><t>F:GO:0016740; F:GO:0140096; C:GO:0005634; C:GO:0005694</t></si><si><t>F:transferase activity; F:catalytic activity, acting on a protein; C:nucleus; C:chromosome</t></si><si><t>EC:2.3.2</t></si><si><t>Acyltransferases</t></si><si><t>Coil (COILS); Coil (COILS); Coil (COILS); Coil (COILS); Coil (COILS); Coil (COILS); Coil (COILS); Coil (COILS); Coil (COILS); Coil (COILS); IPR001841 (SMART); PF08647 (PFAM); PF13920 (PFAM); IPR013083 (G3DSA:3.30.40.GENE3D); mobidb-lite (MOBIDB_LITE); mobidb-lite (MOBIDB_LITE); mobidb-lite (MOBIDB_LITE); mobidb-lite (MOBIDB_LITE); IPR013956 (PANTHER); IPR017907 (PROSITE_PATTERNS); IPR001841 (PROSITE_PROFILES); cd16499 (CDD); SSF57850 (SUPERFAMILY)</t></si><si><t>P:GO:0006513; P:GO:0006807; P:GO:0008152; P:GO:0009987; P:GO:0010390; P:GO:0016567; P:GO:0016570; P:GO:0016574; P:GO:0019538; P:GO:0019538; P:GO:0032446; P:GO:0036211; P:GO:0036211; P:GO:0043170; P:GO:0043412; P:GO:0044237; P:GO:0044238; P:GO:0044260; P:GO:0070647; P:GO:0071704; P:GO:1901564; F:GO:0003824; F:GO:0004842; F:GO:0016740; F:GO:0019787; F:GO:0061630; F:GO:0061659; F:GO:0140096; C:GO:0000785; C:GO:0005622; C:GO:0005634; C:GO:0005694; C:GO:0016020; C:GO:0032991; C:GO:0043226; C:GO:0043227; C:GO:0043228; C:GO:0043229; C:GO:0043231; C:GO:0043232; C:GO:0110165; C:GO:0140535; C:GO:1902494; C:GO:1990234</t></si><si><t>P:protein monoubiquitination; P:nitrogen compound metabolic process; P:metabolic process; P:cellular process; P:histone monoubiquitination; P:protein ubiquitination; P:histone modification; P:histone ubiquitination; P:protein metabolic process; P:protein metabolic process; P:protein modification by small protein conjugation; P:protein modification process; P:protein modification process; P:macromolecule metabolic process; P:macromolecule modification; P:cellular metabolic process; P:primary metabolic process; P:obsolete cellular macromolecule metabolic process; P:protein modification by small protein conjugation or removal; P:organic substance metabolic process; P:organonitrogen compound metabolic process; F:catalytic activity; F:ubiquitin-protein transferase activity; F:transferase activity; F:ubiquitin-like protein transferase activity; F:ubiquitin protein ligase activity; F:ubiquitin-like protein ligase activity; F:catalytic activity, acting on a protein; C:chromatin; C:intracellular anatomical structure; C:nucleus; C:chromosome; C:membrane; C:protein-containing complex; C:organelle; C:membrane-bounded organelle; C:non-membrane-bounded organelle; C:intracellular organelle; C:intracellular membrane-bounded organelle; C:intracellular non-membrane-bounded organelle; C:cellular anatomical entity; C:intracellular protein-containing complex; C:catalytic complex; C:transferase complex</t></si><si><t>NODE_100_length_82868_cov_169..g16</t></si><si><t>TFC5_YEASTTranscription factor TFIIIB component B'' OS=Saccharomyces cerevisiae (strain ATCC 204508 / S288c) OX=559292 GN=BDP1 PE=1 SV=1; 7.19e-64</t></si><si><t>1.38E-9</t></si><si><t>53.78</t></si><si><t>P:GO:0006355; P:GO:0065003</t></si><si><t>P:regulation of DNA-templated transcription; P:protein-containing complex assembly</t></si><si><t>Coil (COILS); IPR001005 (SMART); IPR039467 (PFAM); G3DSA:1.10.10.60 (GENE3D); mobidb-lite (MOBIDB_LITE); mobidb-lite (MOBIDB_LITE); mobidb-lite (MOBIDB_LITE); mobidb-lite (MOBIDB_LITE); mobidb-lite (MOBIDB_LITE); mobidb-lite (MOBIDB_LITE); mobidb-lite (MOBIDB_LITE); mobidb-lite (MOBIDB_LITE); mobidb-lite (MOBIDB_LITE); mobidb-lite (MOBIDB_LITE); mobidb-lite (MOBIDB_LITE); mobidb-lite (MOBIDB_LITE); mobidb-lite (MOBIDB_LITE); mobidb-lite (MOBIDB_LITE); mobidb-lite (MOBIDB_LITE); PTHR22929 (PANTHER); IPR001005 (CDD); IPR009057 (SUPERFAMILY)</t></si><si><t>P:GO:0006139; P:GO:0006351; P:GO:0006352; P:GO:0006383; P:GO:0006725; P:GO:0006807; P:GO:0008152; P:GO:0009058; P:GO:0009059; P:GO:0009987; P:GO:0010467; P:GO:0016043; P:GO:0016070; P:GO:0018130; P:GO:0019438; P:GO:0022607; P:GO:0032774; P:GO:0034641; P:GO:0034645; P:GO:0034654; P:GO:0043170; P:GO:0043933; P:GO:0044085; P:GO:0044237; P:GO:0044238; P:GO:0044249; P:GO:0044260; P:GO:0044271; P:GO:0046483; P:GO:0065003; P:GO:0065003; P:GO:0065004; P:GO:0071704; P:GO:0071824; P:GO:0071840; P:GO:0090304; P:GO:0097659; P:GO:1901360; P:GO:1901362; P:GO:1901576; F:GO:0005488; F:GO:0005515; F:GO:0008134; C:GO:0005667; C:GO:0032991</t></si><si><t>P:nucleobase-containing compound metabolic process; P:DNA-templated transcription; P:DNA-templated transcription initiation; P:transcription by RNA polymerase III; P:cellular aromatic compound metabolic process; P:nitrogen compound metabolic process; P:metabolic process; P:biosynthetic process; P:macromolecule biosynthetic process; P:cellular process; P:gene expression; P:cellular component organization; P:RNA metabolic process; P:heterocycle biosynthetic process; P:aromatic compound biosynthetic process; P:cellular component assembly; P:RNA biosynthetic process; P:cellular nitrogen compound metabolic process; P:obsolete cellular macromolecule biosynthetic process; P:nucleobase-containing compound biosynthetic process; P:macromolecule metabolic process; P:protein-containing complex organization; P:cellular component biogenesis; P:cellular metabolic process; P:primary metabolic process; P:cellular biosynthetic process; P:obsolete cellular macromolecule metabolic process; P:cellular nitrogen compound biosynthetic process; P:heterocycle metabolic process; P:protein-containing complex assembly; P:protein-containing complex assembly; P:protein-DNA complex assembly; P:organic substance metabolic process; P:protein-DNA complex organization; P:cellular component organization or biogenesis; P:nucleic acid metabolic process; P:obsolete nucleic acid-templated transcription; P:organic cyclic compound metabolic process; P:organic cyclic compound biosynthetic process; P:organic substance biosynthetic process; F:binding; F:protein binding; F:transcription factor binding; C:transcription regulator complex; C:protein-containing complex</t></si><si><t>NODE_100_length_82868_cov_169..g17</t></si><si><t>ATRD_EMENDABC multidrug transporter atrD OS=Emericella nidulans OX=162425 GN=atrD PE=1 SV=1; 0.0</t></si><si><t>0.0</t></si><si><t>68.4</t></si><si><t>P:GO:0000278; P:GO:0003013; P:GO:0030154; P:GO:0048856; P:GO:0055085; P:GO:0061024; P:GO:0098754; F:GO:0005215; F:GO:0016787; F:GO:0140657; C:GO:0005773; C:GO:0005794; C:GO:0005886</t></si><si><t>P:mitotic cell cycle; P:circulatory system process; P:cell differentiation; P:anatomical structure development; P:transmembrane transport; P:membrane organization; P:detoxification; F:transporter activity; F:hydrolase activity; F:ATP-dependent activity; C:vacuole; C:Golgi apparatus; C:plasma membrane</t></si><si><t>EC:7.6.2.1; EC:7.6.2.2; EC:7.2.2; EC:3.6.1.15</t></si><si><t>P-type phospholipid transporter; ABC-type xenobiotic transporter; Catalysing the translocation of inorganic cations; nucleoside-triphosphate phosphatase</t></si><si><t>Coil (COILS); IPR003593 (SMART); IPR011527 (PFAM); IPR003439 (PFAM); IPR003439 (PFAM); G3DSA:3.40.50.300:FF:000302 (FUNFAM); G3DSA:1.20.1560.10:FF:000009 (FUNFAM); IPR027417 (G3DSA:3.40.50.GENE3D); IPR027417 (G3DSA:3.40.50.GENE3D); G3DSA:3.40.50.300:FF:000251 (FUNFAM); IPR036640 (G3DSA:1.20.1560.GENE3D); G3DSA:1.20.1560.10:FF:000102 (FUNFAM); mobidb-lite (MOBIDB_LITE); mobidb-lite (MOBIDB_LITE); mobidb-lite (MOBIDB_LITE); mobidb-lite (MOBIDB_LITE); PTHR24222 (PANTHER); IPR017871 (PROSITE_PATTERNS); IPR017871 (PROSITE_PATTERNS); IPR011527 (PROSITE_PROFILES); IPR003439 (PROSITE_PROFILES); IPR011527 (PROSITE_PROFILES); IPR003439 (PROSITE_PROFILES); cd18577 (CDD); cd03249 (CDD); cd03249 (CDD); cd18578 (CDD); IPR027417 (SUPERFAMILY); IPR036640 (SUPERFAMILY); IPR036640 (SUPERFAMILY); IPR027417 (SUPERFAMILY)</t></si><si><t>P:GO:0055085; F:GO:0003824; F:GO:0005215; F:GO:0005524; F:GO:0016462; F:GO:0016787; F:GO:0016817; F:GO:0016818; F:GO:0016887; F:GO:0017111; F:GO:0022804; F:GO:0022857; F:GO:0140359; F:GO:0140657; C:GO:0005886; C:GO:0005886; C:GO:0016020; C:GO:0016020; C:GO:0031224; C:GO:0031226; C:GO:0071944; C:GO:0110165</t></si><si><t>P:transmembrane transport; F:catalytic activity; F:transporter activity; F:ATP binding; F:pyrophosphatase activity; F:hydrolase activity; F:hydrolase activity, acting on acid anhydrides; F:hydrolase activity, acting on acid anhydrides, in phosphorus-containing anhydrides; F:ATP hydrolysis activity; F:ribonucleoside triphosphate phosphatase activity; F:active transmembrane transporter activity; F:transmembrane transporter activity; F:ABC-type transporter activity; F:ATP-dependent activity; C:plasma membrane; C:plasma membrane; C:membrane; C:membrane; C:obsolete intrinsic component of membrane; C:obsolete intrinsic component of plasma membrane; C:cell periphery; C:cellular anatomical entity</t></si><si><t>NODE_100_length_82868_cov_169..g18</t></si><si><t>-; 2.42e-23</t></si><si><t>IPR046670 (PFAM)</t></si><si><t>NODE_100_length_82868_cov_169..g19</t></si><si><t>NODE_100_length_82868_cov_169..g20</t></si><si><t>NODE_100_length_82868_cov_169..g21</t></si><si><t>PBN1_EMENIProtein pbn1 OS=Emericella nidulans (strain FGSC A4 / ATCC 38163 / CBS 112.46 / NRRL 194 / M139) OX=227321 GN=pbn1 PE=3 SV=2; 3.42e-148</t></si><si><t>6.25E-110</t></si><si><t>53.67</t></si><si><t>P:GO:0006629; P:GO:0030163; P:GO:0051604; P:GO:1901135; F:GO:0016740; C:GO:0005773; C:GO:0005783; C:GO:0005886</t></si><si><t>P:lipid metabolic process; P:protein catabolic process; P:protein maturation; P:carbohydrate derivative metabolic process; F:transferase activity; C:vacuole; C:endoplasmic reticulum; C:plasma membrane</t></si><si><t>IPR013233 (SMART); IPR013233 (PFAM); IPR042322 (PANTHER)</t></si><si><t>P:GO:0006497; P:GO:0006505; P:GO:0006506; P:GO:0006508; P:GO:0006511; P:GO:0006629; P:GO:0006643; P:GO:0006644; P:GO:0006650; P:GO:0006661; P:GO:0006664; P:GO:0006793; P:GO:0006796; P:GO:0006807; P:GO:0006950; P:GO:0008152; P:GO:0008610; P:GO:0008654; P:GO:0009056; P:GO:0009057; P:GO:0009058; P:GO:0009059; P:GO:0009247; P:GO:0009987; P:GO:0010033; P:GO:0010243; P:GO:0010467; P:GO:0010498; P:GO:0016485; P:GO:0019538; P:GO:0019538; P:GO:0019637; P:GO:0019941; P:GO:0030163; P:GO:0030163; P:GO:0030433; P:GO:0033554; P:GO:0034645; P:GO:0034976; P:GO:0036211; P:GO:0036211; P:GO:0036503; P:GO:0042157; P:GO:0042158; P:GO:0042221; P:GO:0043161; P:GO:0043170; P:GO:0043412; P:GO:0043632; P:GO:0044237; P:GO:0044238; P:GO:0044248; P:GO:0044249; P:GO:0044255; P:GO:0044260; P:GO:0044265; P:GO:0045017; P:GO:0046467; P:GO:0046474; P:GO:0046486; P:GO:0046488; P:GO:0050896; P:GO:0051603; P:GO:0051604; P:GO:0051716; P:GO:0071704; P:GO:0090407; P:GO:1901135; P:GO:1901137; P:GO:1901564; P:GO:1901565; P:GO:1901566; P:GO:1901575; P:GO:1901576; P:GO:1901698; P:GO:1903509; F:GO:0000030; F:GO:0003824; F:GO:0016740; F:GO:0016757; F:GO:0016758; C:GO:0005622; C:GO:0005737; C:GO:0005773; C:GO:0005783; C:GO:0005789; C:GO:0005886; C:GO:0012505; C:GO:0016020; C:GO:0032991; C:GO:0043226; C:GO:0043227; C:GO:0043229; C:GO:0043231; C:GO:0071944; C:GO:0110165; C:GO:0140534; C:GO:1902494; C:GO:1990234</t></si><si><t>P:protein lipidation; P:GPI anchor metabolic process; P:GPI anchor biosynthetic process; P:proteolysis; P:ubiquitin-dependent protein catabolic process; P:lipid metabolic process; P:membrane lipid metabolic process; P:phospholipid metabolic process; P:glycerophospholipid metabolic process; P:phosphatidylinositol biosynthetic process; P:glycolipid metabolic process; P:phosphorus metabolic process; P:phosphate-containing compound metabolic process; P:nitrogen compound metabolic process; P:response to stress; P:metabolic process; P:lipid biosynthetic process; P:phospholipid biosynthetic process; P:catabolic process; P:macromolecule catabolic process; P:biosynthetic process; P:macromolecule biosynthetic process; P:glycolipid biosynthetic process; P:cellular process; P:response to organic substance; P:response to organonitrogen compound; P:gene expression; P:proteasomal protein catabolic process; P:protein processing; P:protein metabolic process; P:protein metabolic process; P:organophosphate metabolic process; P:modification-dependent protein catabolic process; P:protein catabolic process; P:protein catabolic process; P:ubiquitin-dependent ERAD pathway; P:cellular response to stress; P:obsolete cellular macromolecule biosynthetic process; P:response to endoplasmic reticulum stress; P:protein modification process; P:protein modification process; P:ERAD pathway; P:lipoprotein metabolic process; P:lipoprotein biosynthetic process; P:response to chemical; P:proteasome-mediated ubiquitin-dependent protein catabolic process; P:macromolecule metabolic process; P:macromolecule modification; P:modification-dependent macromolecule catabolic process; P:cellular metabolic process; P:primary metabolic process; P:cellular catabolic process; P:cellular biosynthetic process; P:cellular lipid metabolic process; P:obsolete cellular macromolecule metabolic process; P:obsolete cellular macromolecule catabolic process; P:glycerolipid biosynthetic process; P:membrane lipid biosynthetic process; P:glycerophospholipid biosynthetic process; P:glycerolipid metabolic process; P:phosphatidylinositol metabolic process; P:response to stimulus; P:proteolysis involved in protein catabolic process; P:protein maturation; P:cellular response to stimulus; P:organic substance metabolic process; P:organophosphate biosynthetic process; P:carbohydrate derivative metabolic process; P:carbohydrate derivative biosynthetic process; P:organonitrogen compound metabolic process; P:organonitrogen compound catabolic process; P:organonitrogen compound biosynthetic process; P:organic substance catabolic process; P:organic substance biosynthetic process; P:response to nitrogen compound; P:liposaccharide metabolic process; F:mannosyltransferase activity; F:catalytic activity; F:transferase activity; F:glycosyltransferase activity; F:hexosyltransferase activity; C:intracellular anatomical structure; C:cytoplasm; C:vacuole; C:endoplasmic reticulum; C:endoplasmic reticulum membrane; C:plasma membrane; C:endomembrane system; C:membrane; C:protein-containing complex; C:organelle; C:membrane-bounded organelle; C:intracellular organelle; C:intracellular membrane-bounded organelle; C:cell periphery; C:cellular anatomical entity; C:endoplasmic reticulum protein-containing complex; C:catalytic complex; C:transferase complex</t></si><si><t>NODE_100_length_82868_cov_169..g22</t></si><si><t>MUG84_SCHPOMeiotically up-regulated gene 84 protein OS=Schizosaccharomyces pombe (strain 972 / ATCC 24843) OX=284812 GN=mug84 PE=1 SV=3; 4.19e-91</t></si><si><t>1.35E-22</t></si><si><t>63.41</t></si><si><t>P:GO:0006629; P:GO:1901135; F:GO:0016740; C:GO:0005783</t></si><si><t>P:lipid metabolic process; P:carbohydrate derivative metabolic process; F:transferase activity; C:endoplasmic reticulum</t></si><si><t>EC:2.4.1.198</t></si><si><t>phosphatidylinositol N-acetylglucosaminyltransferase</t></si><si><t>IPR013717 (PFAM); mobidb-lite (MOBIDB_LITE); mobidb-lite (MOBIDB_LITE); mobidb-lite (MOBIDB_LITE); mobidb-lite (MOBIDB_LITE); mobidb-lite (MOBIDB_LITE); mobidb-lite (MOBIDB_LITE); mobidb-lite (MOBIDB_LITE); PTHR46346 (PANTHER)</t></si><si><t>NODE_100_length_82868_cov_169..g23</t></si><si><t>NTA1_YEASTProtein N-terminal amidase OS=Saccharomyces cerevisiae (strain ATCC 204508 / S288c) OX=559292 GN=NTA1 PE=1 SV=1; 2.96e-112</t></si><si><t>1.13E-26</t></si><si><t>50.49</t></si><si><t>P:GO:0030163; F:GO:0016787; F:GO:0140096</t></si><si><t>P:protein catabolic process; F:hydrolase activity; F:catalytic activity, acting on a protein</t></si><si><t>EC:3.5.1</t></si><si><t>Acting on carbon-nitrogen bonds, other than peptide bonds</t></si><si><t>IPR003010 (PFAM); IPR036526 (G3DSA:3.60.110.GENE3D); IPR039703 (PANTHER); IPR003010 (PROSITE_PROFILES); IPR036526 (SUPERFAMILY)</t></si><si><t>P:GO:0006807; P:GO:0008152; P:GO:0009056; P:GO:0009057; P:GO:0009987; P:GO:0019538; P:GO:0019538; P:GO:0030163; P:GO:0036211; P:GO:0036211; P:GO:0043170; P:GO:0043412; P:GO:0044237; P:GO:0044238; P:GO:0044260; P:GO:0071704; P:GO:1901564; P:GO:1901565; P:GO:1901575; F:GO:0003824; F:GO:0008418; F:GO:0016787; F:GO:0016810; F:GO:0016811; F:GO:0070773</t></si><si><t>P:nitrogen compound metabolic process; P:metabolic process; P:catabolic process; P:macromolecule catabolic process; P:cellular process; P:protein metabolic process; P:protein metabolic process; P:protein catabolic process; P:protein modification process; P:protein modification process; P:macromolecule metabolic process; P:macromolecule modification; P:cellular metabolic process; P:primary metabolic process; P:obsolete cellular macromolecule metabolic process; P:organic substance metabolic process; P:organonitrogen compound metabolic process; P:organonitrogen compound catabolic process; P:organic substance catabolic process; F:catalytic activity; F:protein-N-terminal asparagine amidohydrolase activity; F:hydrolase activity; F:hydrolase activity, acting on carbon-nitrogen (but not peptide) bonds; F:hydrolase activity, acting on carbon-nitrogen (but not peptide) bonds, in linear amides; F:protein-N-terminal glutamine amidohydrolase activity</t></si><si><t>NODE_100_length_82868_cov_169..g24</t></si><si><t>SUR1_YEASTMannosyl phosphorylinositol ceramide synthase SUR1 OS=Saccharomyces cerevisiae (strain ATCC 204508 / S288c) OX=559292 GN=SUR1 PE=1 SV=1; 4.91e-148</t></si><si><t>2.43E-81</t></si><si><t>62.01</t></si><si><t>P:GO:0006629; P:GO:1901135; F:GO:0016740; C:GO:0005794</t></si><si><t>P:lipid metabolic process; P:carbohydrate derivative metabolic process; F:transferase activity; C:Golgi apparatus</t></si><si><t>EC:2.4.1.370</t></si><si><t>inositol phosphorylceramide mannosyltransferase</t></si><si><t>IPR007577 (PFAM); G3DSA:3.90.550.20 (GENE3D); mobidb-lite (MOBIDB_LITE); mobidb-lite (MOBIDB_LITE); mobidb-lite (MOBIDB_LITE); PTHR32385 (PANTHER); IPR029044 (SUPERFAMILY)</t></si><si><t>P:GO:0006629; P:GO:0006643; P:GO:0006644; P:GO:0006664; P:GO:0006665; P:GO:0006688; P:GO:0006793; P:GO:0006796; P:GO:0006807; P:GO:0008152; P:GO:0008610; P:GO:0008654; P:GO:0009058; P:GO:0009247; P:GO:0009987; P:GO:0019637; P:GO:0030148; P:GO:0044237; P:GO:0044238; P:GO:0044249; P:GO:0044255; P:GO:0046467; P:GO:0071704; P:GO:0090407; P:GO:1901135; P:GO:1901137; P:GO:1901564; P:GO:1901566; P:GO:1901576; P:GO:1903509; F:GO:0000030; F:GO:0003824; F:GO:0016740; F:GO:0016757; F:GO:0016758</t></si><si><t>P:lipid metabolic process; P:membrane lipid metabolic process; P:phospholipid metabolic process; P:glycolipid metabolic process; P:sphingolipid metabolic process; P:glycosphingolipid biosynthetic process; P:phosphorus metabolic process; P:phosphate-containing compound metabolic process; P:nitrogen compound metabolic process; P:metabolic process; P:lipid biosynthetic process; P:phospholipid biosynthetic process; P:biosynthetic process; P:glycolipid biosynthetic process; P:cellular process; P:organophosphate metabolic process; P:sphingolipid biosynthetic process; P:cellular metabolic process; P:primary metabolic process; P:cellular biosynthetic process; P:cellular lipid metabolic process; P:membrane lipid biosynthetic process; P:organic substance metabolic process; P:organophosphate biosynthetic process; P:carbohydrate derivative metabolic process; P:carbohydrate derivative biosynthetic process; P:organonitrogen compound metabolic process; P:organonitrogen compound biosynthetic process; P:organic substance biosynthetic process; P:liposaccharide metabolic process; F:mannosyltransferase activity; F:catalytic activity; F:transferase activity; F:glycosyltransferase activity; F:hexosyltransferase activity</t></si><si><t>NODE_100_length_82868_cov_169..g25</t></si><si><t>-; 7.75e-59</t></si><si><t>P:GO:0016071; F:GO:0003723; F:GO:0098772; C:GO:0043226</t></si><si><t>P:mRNA metabolic process; F:RNA binding; F:molecular function regulator activity; C:organelle</t></si><si><t>IPR010334 (PFAM); IPR011993 (G3DSA:2.30.29.GENE3D); mobidb-lite (MOBIDB_LITE); mobidb-lite (MOBIDB_LITE); mobidb-lite (MOBIDB_LITE); mobidb-lite (MOBIDB_LITE); mobidb-lite (MOBIDB_LITE); IPR010334 (PANTHER); cd13182 (CDD); SSF50729 (SUPERFAMILY)</t></si><si><t>P:GO:0000288; P:GO:0000290; P:GO:0000956; P:GO:0006139; P:GO:0006401; P:GO:0006402; P:GO:0006412; P:GO:0006414; P:GO:0006417; P:GO:0006518; P:GO:0006725; P:GO:0006807; P:GO:0008152; P:GO:0009056; P:GO:0009057; P:GO:0009058; P:GO:0009059; P:GO:0009889; P:GO:0009890; P:GO:0009892; P:GO:0009893; P:GO:0009894; P:GO:0009896; P:GO:0009987; P:GO:0010467; P:GO:0010468; P:GO:0010556; P:GO:0010558; P:GO:0010604; P:GO:0010605; P:GO:0010608; P:GO:0010629; P:GO:0016070; P:GO:0016071; P:GO:0017148; P:GO:0019219; P:GO:0019222; P:GO:0019439; P:GO:0019538; P:GO:0019538; P:GO:0031323; P:GO:0031324; P:GO:0031325; P:GO:0031326; P:GO:0031327; P:GO:0031329; P:GO:0031331; P:GO:0034248; P:GO:0034249; P:GO:0034641; P:GO:0034645; P:GO:0034655; P:GO:0043043; P:GO:0043085; P:GO:0043170; P:GO:0043487; P:GO:0043488; P:GO:0043603; P:GO:0043604; P:GO:0044237; P:GO:0044238; P:GO:0044248; P:GO:0044249; P:GO:0044260; P:GO:0044265; P:GO:0044270; P:GO:0044271; P:GO:0045935; P:GO:0046483; P:GO:0046700; P:GO:0048518; P:GO:0048519; P:GO:0048522; P:GO:0048523; P:GO:0050779; P:GO:0050789; P:GO:0050794; P:GO:0051171; P:GO:0051172; P:GO:0051173; P:GO:0051246; P:GO:0051246; P:GO:0051248; P:GO:0051248; P:GO:0051252; P:GO:0051254; P:GO:0060255; P:GO:0061013; P:GO:0061014; P:GO:0061157; P:GO:0065007; P:GO:0065008; P:GO:0071704; P:GO:0080090; P:GO:0090304; P:GO:0090305; P:GO:0110154; P:GO:1901360; P:GO:1901361; P:GO:1901564; P:GO:1901566; P:GO:1901575; P:GO:1901576; P:GO:1903311; P:GO:1903313; P:GO:2000112; P:GO:2000113; F:GO:0003676; F:GO:0003723; F:GO:0003729; F:GO:0005488; F:GO:0008047; F:GO:0097159; F:GO:1901363; C:GO:0000932; C:GO:0005622; C:GO:0005737; C:GO:0035770; C:GO:0036464; C:GO:0043226; C:GO:0043228; C:GO:0043229; C:GO:0043232; C:GO:0099080; C:GO:0110165</t></si><si><t>P:nuclear-transcribed mRNA catabolic process, deadenylation-dependent decay; P:deadenylation-dependent decapping of nuclear-transcribed mRNA; P:nuclear-transcribed mRNA catabolic process; P:nucleobase-containing compound metabolic process; P:RNA catabolic process; P:mRNA catabolic process; P:translation; P:translational elongation; P:regulation of translation; P:peptide metabolic process; P:cellular aromatic compound metabolic process; P:nitrogen compound metabolic process; P:metabolic process; P:catabolic process; P:macromolecule catabolic process; P:biosynthetic process; P:macromolecule biosynthetic process; P:regulation of biosynthetic process; P:negative regulation of biosynthetic process; P:negative regulation of metabolic process; P:positive regulation of metabolic process; P:regulation of catabolic process; P:positive regulation of catabolic process; P:cellular process; P:gene expression; P:regulation of gene expression; P:regulation of macromolecule biosynthetic process; P:negative regulation of macromolecule biosynthetic process; P:positive regulation of macromolecule metabolic process; P:negative regulation of macromolecule metabolic process; P:post-transcriptional regulation of gene expression; P:negative regulation of gene expression; P:RNA metabolic process; P:mRNA metabolic process; P:negative regulation of translation; P:regulation of nucleobase-containing compound metabolic process; P:regulation of metabolic process; P:aromatic compound catabolic process; P:protein metabolic process; P:protein metabolic process; P:regulation of cellular metabolic process; P:negative regulation of cellular metabolic process; P:positive regulation of cellular metabolic process; P:regulation of cellular biosynthetic process; P:negative regulation of cellular biosynthetic process; P:regulation of cellular catabolic process; P:positive regulation of cellular catabolic process; P:regulation of amide metabolic process; P:negative regulation of amide metabolic process; P:cellular nitrogen compound metabolic process; P:obsolete cellular macromolecule biosynthetic process; P:nucleobase-containing compound catabolic process; P:peptide biosynthetic process; P:positive regulation of catalytic activity; P:macromolecule metabolic process; P:regulation of RNA stability; P:regulation of mRNA stability; P:amide metabolic process; P:amide biosynthetic process; P:cellular metabolic process; P:primary metabolic process; P:cellular catabolic process; P:cellular biosynthetic process; P:obsolete cellular macromolecule metabolic process; P:obsolete cellular macromolecule catabolic process; P:cellular nitrogen compound catabolic process; P:cellular nitrogen compound biosynthetic process; P:positive regulation of nucleobase-containing compound metabolic process; P:heterocycle metabolic process; P:heterocycle catabolic process; P:positive regulation of biological process; P:negative regulation of biological process; P:positive regulation of cellular process; P:negative regulation of cellular process; P:RNA destabilization; P:regulation of biological process; P:regulation of cellular process; P:regulation of nitrogen compound metabolic process; P:negative regulation of nitrogen compound metabolic process; P:positive regulation of nitrogen compound metabolic process; P:regulation of protein metabolic process; P:regulation of protein metabolic process; P:negative regulation of protein metabolic process; P:negative regulation of protein metabolic process; P:regulation of RNA metabolic process; P:positive regulation of RNA metabolic process; P:regulation of macromolecule metabolic process; P:regulation of mRNA catabolic process; P:positive regulation of mRNA catabolic process; P:mRNA destabilization; P:biological regulation; P:regulation of biological quality; P:organic substance metabolic process; P:regulation of primary metabolic process; P:nucleic acid metabolic process; P:nucleic acid phosphodiester bond hydrolysis; P:RNA decapping; P:organic cyclic compound metabolic process; P:organic cyclic compound catabolic process; P:organonitrogen compound metabolic process; P:organonitrogen compound biosynthetic process; P:organic substance catabolic process; P:organic substance biosynthetic process; P:regulation of mRNA metabolic process; P:positive regulation of mRNA metabolic process; P:obsolete regulation of cellular macromolecule biosynthetic process; P:obsolete negative regulation of cellular macromolecule biosynthetic process; F:nucleic acid binding; F:RNA binding; F:mRNA binding; F:binding; F:enzyme activator activity; F:organic cyclic compound binding; F:heterocyclic compound binding; C:P-body; C:intracellular anatomical structure; C:cytoplasm; C:ribonucleoprotein granule; C:cytoplasmic ribonucleoprotein granule; C:organelle; C:non-membrane-bounded organelle; C:intracellular organelle; C:intracellular non-membrane-bounded organelle; C:supramolecular complex; C:cellular anatomical entity</t></si><si><t>NODE_100_length_82868_cov_169..g26</t></si><si><t>LAD_ASPOZL-arabinitol 4-dehydrogenase OS=Aspergillus oryzae OX=5062 GN=ladA PE=1 SV=1; 2.97e-142</t></si><si><t>9.58E-59</t></si><si><t>64.21</t></si><si><t>P:GO:0005975; P:GO:1901135; F:GO:0016491; C:GO:0005615; C:GO:0005829; C:GO:0005929</t></si><si><t>P:carbohydrate metabolic process; P:carbohydrate derivative metabolic process; F:oxidoreductase activity; C:extracellular space; C:cytosol; C:cilium</t></si><si><t>EC:1.1.1.14; EC:1.1.1.12</t></si><si><t>L-iditol 2-dehydrogenase; L-arabinitol 4-dehydrogenase</t></si><si><t>IPR013154 (PFAM); G3DSA:2.60.120.620 (GENE3D); IPR008775 (PFAM); G3DSA:3.90.180.10 (GENE3D); G3DSA:3.40.50.720 (GENE3D); mobidb-lite (MOBIDB_LITE); mobidb-lite (MOBIDB_LITE); mobidb-lite (MOBIDB_LITE); mobidb-lite (MOBIDB_LITE); PTHR43161 (PANTHER); IPR002328 (PROSITE_PATTERNS); IPR036291 (SUPERFAMILY); SSF51197 (SUPERFAMILY); IPR011032 (SUPERFAMILY)</t></si><si><t>P:GO:0005975; P:GO:0006066; P:GO:0008152; P:GO:0009056; P:GO:0009987; P:GO:0016052; P:GO:0044237; P:GO:0044238; P:GO:0044248; P:GO:0044262; P:GO:0044275; P:GO:0044281; P:GO:0044282; P:GO:0071704; P:GO:1901575; P:GO:1901615; F:GO:0003824; F:GO:0008270; F:GO:0016491; F:GO:0016616</t></si><si><t>P:carbohydrate metabolic process; P:alcohol metabolic process; P:metabolic process; P:catabolic process; P:cellular process; P:carbohydrate catabolic process; P:cellular metabolic process; P:primary metabolic process; P:cellular catabolic process; P:obsolete cellular carbohydrate metabolic process; P:obsolete cellular carbohydrate catabolic process; P:small molecule metabolic process; P:small molecule catabolic process; P:organic substance metabolic process; P:organic substance catabolic process; P:organic hydroxy compound metabolic process; F:catalytic activity; F:zinc ion binding; F:oxidoreductase activity; F:oxidoreductase activity, acting on the CH-OH group of donors, NAD or NADP as acceptor</t></si><si><t>NODE_100_length_82868_cov_169..g27</t></si><si><t>ATN_SCHPOSodium/potassium exporting P-type ATPase cta3 OS=Schizosaccharomyces pombe (strain 972 / ATCC 24843) OX=284812 GN=cta3 PE=1 SV=1; 0.0</t></si><si><t>5.0E-297</t></si><si><t>55.9</t></si><si><t>P:GO:0006281; P:GO:0055085; F:GO:0005215; F:GO:0016740; F:GO:0016787; F:GO:0140657; C:GO:0005773; C:GO:0005886</t></si><si><t>P:DNA repair; P:transmembrane transport; F:transporter activity; F:transferase activity; F:hydrolase activity; F:ATP-dependent activity; C:vacuole; C:plasma membrane</t></si><si><t>EC:7.2.2.10; EC:7.2.2.3; EC:7.2.2.6</t></si><si><t>P-type Ca(2+) transporter; P-type Na(+) transporter; P-type K(+) transporter</t></si><si><t>IPR001757 (PRINTS); PR00119 (PRINTS); IPR004014 (SMART); PF00122 (PFAM); IPR014048 (TIGRFAM); G3DSA:1.20.1110.10:FF:000015 (FUNFAM); G3DSA:1.20.1110.10:FF:000020 (FUNFAM); IPR006414 (TIGRFAM); IPR004014 (PFAM); PF00702 (PFAM); G3DSA:3.40.50.1000:FF:000193 (FUNFAM); IPR023299 (G3DSA:3.40.1110.GENE3D); G3DSA:1.20.1110.10 (GENE3D); IPR036388 (G3DSA:1.10.10.GENE3D); IPR014048 (PFAM); IPR001757 (TIGRFAM); IPR006068 (PFAM); G3DSA:2.70.150.10 (GENE3D); IPR023214 (G3DSA:3.40.50.GENE3D); G3DSA:2.70.150.10:FF:000016 (FUNFAM); SFLDG00002 (SFLD); IPR044492 (SFLD); mobidb-lite (MOBIDB_LITE); mobidb-lite (MOBIDB_LITE); mobidb-lite (MOBIDB_LITE); mobidb-lite (MOBIDB_LITE); mobidb-lite (MOBIDB_LITE); mobidb-lite (MOBIDB_LITE); mobidb-lite (MOBIDB_LITE); mobidb-lite (MOBIDB_LITE); PTHR42861 (PANTHER); IPR018303 (PROSITE_PATTERNS); IPR001497 (PROSITE_PATTERNS); IPR014048 (CDD); IPR023299 (SUPERFAMILY); IPR008250 (SUPERFAMILY); IPR036217 (SUPERFAMILY); IPR023298 (SUPERFAMILY); IPR036412 (SUPERFAMILY)</t></si><si><t>P:GO:0006281; P:GO:0006810; P:GO:0006811; P:GO:0006812; P:GO:0006816; P:GO:0006873; P:GO:0006874; P:GO:0006875; P:GO:0009987; P:GO:0019725; P:GO:0030001; P:GO:0030003; P:GO:0034220; P:GO:0042592; P:GO:0048878; P:GO:0050801; P:GO:0051179; P:GO:0051234; P:GO:0055065; P:GO:0055074; P:GO:0055080; P:GO:0055082; P:GO:0055085; P:GO:0065007; P:GO:0065008; P:GO:0070588; P:GO:0072503; P:GO:0072507; P:GO:0098655; P:GO:0098660; P:GO:0098662; P:GO:0098771; F:GO:0000166; F:GO:0003824; F:GO:0003908; F:GO:0005215; F:GO:0005524; F:GO:0008324; F:GO:0015075; F:GO:0015085; F:GO:0015318; F:GO:0016462; F:GO:0016787; F:GO:0016817; F:GO:0016818; F:GO:0016887; F:GO:0017111; F:GO:0019829; F:GO:0022804; F:GO:0022853; F:GO:0022857; F:GO:0022890; F:GO:0046873; F:GO:0140657; C:GO:0005886; C:GO:0016020; C:GO:0016020; C:GO:0031224; C:GO:0071944; C:GO:0110165</t></si><si><t>P:DNA repair; P:transport; P:monoatomic ion transport; P:monoatomic cation transport; P:calcium ion transport; P:intracellular monoatomic ion homeostasis; P:intracellular calcium ion homeostasis; P:obsolete intracellular metal ion homeostasis; P:cellular process; P:cellular homeostasis; P:metal ion transport; P:intracellular monoatomic cation homeostasis; P:monoatomic ion transmembrane transport; P:homeostatic process; P:chemical homeostasis; P:monoatomic ion homeostasis; P:localization; P:establishment of localization; P:obsolete metal ion homeostasis; P:calcium ion homeostasis; P:monoatomic cation homeostasis; P:intracellular chemical homeostasis; P:transmembrane transport; P:biological regulation; P:regulation of biological quality; P:calcium ion transmembrane transport; P:obsolete cellular divalent inorganic cation homeostasis; P:obsolete divalent inorganic cation homeostasis; P:monoatomic cation transmembrane transport; P:inorganic ion transmembrane transport; P:inorganic cation transmembrane transport; P:inorganic ion homeostasis; F:nucleotide binding; F:catalytic activity; F:methylated-DNA-[protein]-cysteine S-methyltransferase activity; F:transporter activity; F:ATP binding; F:monoatomic cation transmembrane transporter activity; F:monoatomic ion transmembrane transporter activity; F:calcium ion transmembrane transporter activity; F:inorganic molecular entity transmembrane transporter activity; F:pyrophosphatase activity; F:hydrolase activity; F:hydrolase activity, acting on acid anhydrides; F:hydrolase activity, acting on acid anhydrides, in phosphorus-containing anhydrides; F:ATP hydrolysis activity; F:ribonucleoside triphosphate phosphatase activity; F:ATPase-coupled monoatomic cation transmembrane transporter activity; F:active transmembrane transporter activity; F:active monoatomic ion transmembrane transporter activity; F:transmembrane transporter activity; F:inorganic cation transmembrane transporter activity; F:metal ion transmembrane transporter activity; F:ATP-dependent activity; C:plasma membrane; C:membrane; C:membrane; C:obsolete intrinsic component of membrane; C:cell periphery; C:cellular anatomical entity</t></si><si><t>NODE_100_length_82868_cov_169..g28</t></si><si><t>CLA4_ASHGOSerine/threonine-protein kinase CLA4 OS=Ashbya gossypii (strain ATCC 10895 / CBS 109.51 / FGSC 9923 / NRRL Y-1056) OX=284811 GN=CLA4 PE=3 SV=1; 0.0</t></si><si><t>1.34E-146</t></si><si><t>66.9</t></si><si><t>P:GO:0002376; P:GO:0003012; P:GO:0006325; P:GO:0006886; P:GO:0007010; P:GO:0007163; P:GO:0012501; P:GO:0016192; P:GO:0022414; P:GO:0023052; P:GO:0030154; P:GO:0034330; P:GO:0042060; P:GO:0048856; P:GO:0048870; P:GO:0050877; P:GO:0061024; P:GO:0065003; P:GO:0098542; F:GO:0008092; F:GO:0008289; F:GO:0016740; F:GO:0060090; F:GO:0098772; F:GO:0140096; C:GO:0005635; C:GO:0005654; C:GO:0005768; C:GO:0005829; C:GO:0005856; C:GO:0005886</t></si><si><t>P:immune system process; P:muscle system process; P:chromatin organization; P:intracellular protein transport; P:cytoskeleton organization; P:establishment or maintenance of cell polarity; P:programmed cell death; P:vesicle-mediated transport; P:reproductive process; P:signaling; P:cell differentiation; P:cell junction organization; P:wound healing; P:anatomical structure development; P:cell motility; P:nervous system process; P:membrane organization; P:protein-containing complex assembly; P:defense response to other organism; F:cytoskeletal protein binding; F:lipid binding; F:transferase activity; F:molecular adaptor activity; F:molecular function regulator activity; F:catalytic activity, acting on a protein; C:nuclear envelope; C:nucleoplasm; C:endosome; C:cytosol; C:cytoskeleton; C:plasma membrane</t></si><si><t>EC:2.7.11.25; EC:2.7.12.1; EC:2.7.11.1; EC:2.7.12.2</t></si><si><t>mitogen-activated protein kinase kinase kinase; dual-specificity kinase; non-specific serine/threonine protein kinase; mitogen-activated protein kinase kinase</t></si><si><t>Coil (COILS); IPR000719 (SMART); IPR000095 (SMART); IPR001849 (SMART); G3DSA:3.30.200.20 (GENE3D); IPR000719 (PFAM); IPR011993 (G3DSA:2.30.29.GENE3D); IPR000095 (PFAM); G3DSA:1.10.510.10:FF:000139 (FUNFAM); G3DSA:1.10.510.10 (GENE3D); IPR001849 (PFAM); IPR036936 (G3DSA:3.90.810.GENE3D); G3DSA:3.90.810.10:FF:000005 (FUNFAM); G3DSA:3.30.200.20:FF:000705 (FUNFAM); PIRSR630220-1 (PIRSR); PIRSR000620-2 (PIRSR); PIRSR500950-50 (PIRSR); PIRSR038189-2 (PIRSR); PIRSR000552-2 (PIRSR); PIRSR000554-2 (PIRSR); PIRSR038172-1 (PIRSR); PIRSR037281-2 (PIRSR); PIRSR037014-2 (PIRSR); PIRSR000604-1 (PIRSR); PIRSR000556-1 (PIRSR); PIRSR500951-1 (PIRSR); PIRSR037568-1 (PIRSR); PIRSR037921-1 (PIRSR); PIRSR000624-1 (PIRSR); PIRSR000666-1 (PIRSR); PIRSR628788-2 (PIRSR); PIRSR000661-50 (PIRSR); PIRSR037281-1 (PIRSR); PIRSR628788-1 (PIRSR); PIRSR000554-1 (PIRSR); PIRSR037393-1 (PIRSR); PIRSR037393-2 (PIRSR); PIRSR000660-2 (PIRSR); PIRSR000666-2 (PIRSR); PIRSR038189-1 (PIRSR); PIRSR000552-1 (PIRSR); PIRSR038172-2 (PIRSR); PIRSR000620-1 (PIRSR); PIRSR630616-1 (PIRSR); PIRSR000550-1 (PIRSR); PIRSR000550-3 (PIRSR); PIRSR620777-50 (PIRSR); PIRSR500948-1 (PIRSR); PIRSR037993-1 (PIRSR); PIRSR000628-1 (PIRSR); PIRSR631048-50 (PIRSR); PIRSR000559-1 (PIRSR); PIRSR000619-1 (PIRSR); PIRSR037281-3 (PIRSR); PIRSR500948-2 (PIRSR); PIRSR000624-2 (PIRSR); PIRSR500947-50 (PIRSR); PIRSR000631-1 (PIRSR); PIRSR037921-2 (PIRSR); PIRSR000604-2 (PIRSR); PIRSR037993-2 (PIRSR); PIRSR037014-1 (PIRSR); PIRSR000617-2 (PIRSR); PIRSR000632-1 (PIRSR); PIRSR000636-2 (PIRSR); PIRSR633573-1 (PIRSR); PIRSR000619-2 (PIRSR); PIRSR630220-2 (PIRSR); PIRSR000636-1 (PIRSR); PIRSR600239-51 (PIRSR); PIRSR000605-50 (PIRSR); PIRSR000551-50 (PIRSR); PIRSR000660-1 (PIRSR); PIRSR038165-50 (PIRSR); PIRSR000617-1 (PIRSR); PIRSR000632-2 (PIRSR); mobidb-lite (MOBIDB_LITE); mobidb-lite (MOBIDB_LITE); mobidb-lite (MOBIDB_LITE); mobidb-lite (MOBIDB_LITE); mobidb-lite (MOBIDB_LITE); mobidb-lite (MOBIDB_LITE); mobidb-lite (MOBIDB_LITE); mobidb-lite (MOBIDB_LITE); PTHR48015 (PANTHER); IPR008271 (PROSITE_PATTERNS); IPR000719 (PROSITE_PROFILES); IPR000095 (PROSITE_PROFILES); IPR001849 (PROSITE_PROFILES); cd13279 (CDD); IPR033923 (CDD); cd06614 (CDD); SSF50729 (SUPERFAMILY); IPR011009 (SUPERFAMILY)</t></si><si><t>P:GO:0000165; P:GO:0006468; P:GO:0006793; P:GO:0006796; P:GO:0006807; P:GO:0007154; P:GO:0007165; P:GO:0008152; P:GO:0009966; P:GO:0009987; P:GO:0010646; P:GO:0016310; P:GO:0019538; P:GO:0019538; P:GO:0023051; P:GO:0023052; P:GO:0035556; P:GO:0036211; P:GO:0036211; P:GO:0043170; P:GO:0043408; P:GO:0043412; P:GO:0044237; P:GO:0044238; P:GO:0044260; P:GO:0048583; P:GO:0050789; P:GO:0050794; P:GO:0050896; P:GO:0051716; P:GO:0065007; P:GO:0071704; P:GO:1901564; P:GO:1902531; F:GO:0003824; F:GO:0004672; F:GO:0004674; F:GO:0005524; F:GO:0016301; F:GO:0016740; F:GO:0016772; F:GO:0016773; F:GO:0140096; C:GO:0005622; C:GO:0005737; C:GO:0110165</t></si><si><t>P:MAPK cascade; P:protein phosphorylation; P:phosphorus metabolic process; P:phosphate-containing compound metabolic process; P:nitrogen compound metabolic process; P:cell communication; P:signal transduction; P:metabolic process; P:regulation of signal transduction; P:cellular process; P:regulation of cell communication; P:phosphorylation; P:protein metabolic process; P:protein metabolic process; P:regulation of signaling; P:signaling; P:intracellular signal transduction; P:protein modification process; P:protein modification process; P:macromolecule metabolic process; P:regulation of MAPK cascade; P:macromolecule modification; P:cellular metabolic process; P:primary metabolic process; P:obsolete cellular macromolecule metabolic process; P:regulation of response to stimulus; P:regulation of biological process; P:regulation of cellular process; P:response to stimulus; P:cellular response to stimulus; P:biological regulation; P:organic substance metabolic process; P:organonitrogen compound metabolic process; P:regulation of intracellular signal transduction; F:catalytic activity; F:protein kinase activity; F:protein serine/threonine kinase activity; F:ATP binding; F:kinase activity; F:transferase activity; F:transferase activity, transferring phosphorus-containing groups; F:phosphotransferase activity, alcohol group as acceptor; F:catalytic activity, acting on a protein; C:intracellular anatomical structure; C:cytoplasm; C:cellular anatomical entity</t></si><si><t>NODE_100_length_82868_cov_169..g29</t></si><si><t>PHOT2_ORYSJPhototropin-2 OS=Oryza sativa subsp. japonica OX=39947 GN=PHOT2 PE=1 SV=1; 1.75e-289</t></si><si><t>1.07E-23</t></si><si><t>59.46</t></si><si><t>P:GO:0023052; P:GO:0055085; F:GO:0016740; F:GO:0060089; F:GO:0140096; C:GO:0005634; C:GO:0005886</t></si><si><t>P:signaling; P:transmembrane transport; F:transferase activity; F:molecular transducer activity; F:catalytic activity, acting on a protein; C:nucleus; C:plasma membrane</t></si><si><t>EC:2.7.11.1</t></si><si><t>non-specific serine/threonine protein kinase</t></si><si><t>Coil (COILS); G3DSA:3.30.450.20 (GENE3D); IPR000014 (PFAM); mobidb-lite (MOBIDB_LITE); mobidb-lite (MOBIDB_LITE); mobidb-lite (MOBIDB_LITE); mobidb-lite (MOBIDB_LITE); mobidb-lite (MOBIDB_LITE); mobidb-lite (MOBIDB_LITE); mobidb-lite (MOBIDB_LITE); mobidb-lite (MOBIDB_LITE); mobidb-lite (MOBIDB_LITE); mobidb-lite (MOBIDB_LITE); PTHR47429 (PANTHER); IPR000700 (PROSITE_PROFILES); IPR035965 (SUPERFAMILY)</t></si><si><t>C:GO:0005622; C:GO:0005634; C:GO:0016020; C:GO:0043226; C:GO:0043227; C:GO:0043229; C:GO:0043231; C:GO:0110165</t></si><si><t>C:intracellular anatomical structure; C:nucleus; C:membrane; C:organelle; C:membrane-bounded organelle; C:intracellular organelle; C:intracellular membrane-bounded organelle; C:cellular anatomical entity</t></si><si><t>NODE_100_length_82868_cov_169..g30</t></si><si><t>CTNS_DROMECystinosin homolog OS=Drosophila melanogaster OX=7227 GN=CG17119 PE=1 SV=2; 2.41e-48</t></si><si><t>1.99E-31</t></si><si><t>64.5</t></si><si><t>P:GO:0003014; P:GO:0007040; P:GO:0016192; P:GO:0023052; P:GO:0048856; P:GO:0050877; P:GO:0055085; P:GO:0055086; P:GO:1901135; F:GO:0005215; C:GO:0005764; C:GO:0005768; C:GO:0005886</t></si><si><t>P:renal system process; P:lysosome organization; P:vesicle-mediated transport; P:signaling; P:anatomical structure development; P:nervous system process; P:transmembrane transport; P:nucleobase-containing small molecule metabolic process; P:carbohydrate derivative metabolic process; F:transporter activity; C:lysosome; C:endosome; C:plasma membrane</t></si><si><t>IPR006603 (SMART); G3DSA:1.20.1280.290:FF:000016 (FUNFAM); IPR006603 (PFAM); G3DSA:1.20.1280.290 (GENE3D); mobidb-lite (MOBIDB_LITE); IPR005282 (PANTHER)</t></si><si><t>P:GO:0006810; P:GO:0006811; P:GO:0006820; P:GO:0006865; P:GO:0015711; P:GO:0015804; P:GO:0015807; P:GO:0015849; P:GO:0046942; P:GO:0051179; P:GO:0051234; P:GO:0071702; P:GO:0071705; F:GO:0005215; F:GO:0005342; F:GO:0008509; F:GO:0008514; F:GO:0015075; F:GO:0015171; F:GO:0015179; F:GO:0022857; F:GO:0046943; C:GO:0000322; C:GO:0000323; C:GO:0000324; C:GO:0005622; C:GO:0005737; C:GO:0005773; C:GO:0005774; C:GO:0016020; C:GO:0031090; C:GO:0043226; C:GO:0043227; C:GO:0043229; C:GO:0043231; C:GO:0098588; C:GO:0110165</t></si><si><t>P:transport; P:monoatomic ion transport; P:monoatomic anion transport; P:amino acid transport; P:organic anion transport; P:neutral amino acid transport; P:L-amino acid transport; P:organic acid transport; P:carboxylic acid transport; P:localization; P:establishment of localization; P:organic substance transport; P:nitrogen compound transport; F:transporter activity; F:organic acid transmembrane transporter activity; F:monoatomic anion transmembrane transporter activity; F:organic anion transmembrane transporter activity; F:monoatomic ion transmembrane transporter activity; F:amino acid transmembrane transporter activity; F:L-amino acid transmembrane transporter activity; F:transmembrane transporter activity; F:carboxylic acid transmembrane transporter activity; C:storage vacuole; C:lytic vacuole; C:fungal-type vacuole; C:intracellular anatomical structure; C:cytoplasm; C:vacuole; C:vacuolar membrane; C:membrane; C:organelle membrane; C:organelle; C:membrane-bounded organelle; C:intracellular organelle; C:intracellular membrane-bounded organelle; C:bounding membrane of organelle; C:cellular anatomical entity</t></si><si><t>NODE_100_length_82868_cov_169..g31</t></si><si><t>NODE_100_length_82868_cov_169..g32</t></si><si><t>PLPL_NEOFIPatatin-like phospholipase domain-containing protein NFIA_019760 OS=Neosartorya fischeri (strain ATCC 1020 / DSM 3700 / CBS 544.65 / FGSC A1164 / JCM 1740 / NRRL 181 / WB 181) OX=331117 GN=NFIA_019760 PE=3 SV=1; 0.0</t></si><si><t>9.1E-303</t></si><si><t>74.25</t></si><si><t>P:GO:0006629; P:GO:0098754; F:GO:0016787; C:GO:0005811</t></si><si><t>P:lipid metabolic process; P:detoxification; F:hydrolase activity; C:lipid droplet</t></si><si><t>EC:3.1.1.3</t></si><si><t>triacylglycerol lipase</t></si><si><t>IPR021771 (PFAM); G3DSA:3.40.1090.10 (GENE3D); IPR002641 (PFAM); mobidb-lite (MOBIDB_LITE); mobidb-lite (MOBIDB_LITE); mobidb-lite (MOBIDB_LITE); mobidb-lite (MOBIDB_LITE); mobidb-lite (MOBIDB_LITE); PTHR14226 (PANTHER); IPR002641 (PROSITE_PROFILES); cd07232 (CDD); IPR016035 (SUPERFAMILY)</t></si><si><t>P:GO:0006629; F:GO:0004806</t></si><si><t>P:lipid metabolic process; F:triglyceride lipase activity</t></si><si><t>NODE_101_length_82548_cov_169..g33</t></si><si><t>SLPI_SCHPOUncharacterized protein slp1 OS=Schizosaccharomyces pombe (strain 972 / ATCC 24843) OX=284812 GN=SPBC3E7.09 PE=3 SV=1; 1.44e-123</t></si><si><t>3.3E-58</t></si><si><t>66.68</t></si><si><t>P:GO:0000278; P:GO:0000910; P:GO:0006457; P:GO:0030154; P:GO:0048856; P:GO:0098542; C:GO:0005635; C:GO:0005773; C:GO:0005783; C:GO:0005886</t></si><si><t>P:mitotic cell cycle; P:cytokinesis; P:protein folding; P:cell differentiation; P:anatomical structure development; P:defense response to other organism; C:nuclear envelope; C:vacuole; C:endoplasmic reticulum; C:plasma membrane</t></si><si><t>IPR012919 (PFAM); G3DSA:2.60.120.260:FF:000082 (FUNFAM); G3DSA:2.60.120.260 (GENE3D); mobidb-lite (MOBIDB_LITE); mobidb-lite (MOBIDB_LITE); mobidb-lite (MOBIDB_LITE); mobidb-lite (MOBIDB_LITE); mobidb-lite (MOBIDB_LITE); mobidb-lite (MOBIDB_LITE); mobidb-lite (MOBIDB_LITE); mobidb-lite (MOBIDB_LITE); IPR045120 (PANTHER); IPR012919 (PROSITE_PROFILES)</t></si><si><t>P:GO:0006457; P:GO:0009987; C:GO:0005622; C:GO:0005737; C:GO:0016020; C:GO:0110165</t></si><si><t>P:protein folding; P:cellular process; C:intracellular anatomical structure; C:cytoplasm; C:membrane; C:cellular anatomical entity</t></si><si><t>NODE_101_length_82548_cov_169..g34</t></si><si><t>-; 5.03e-112</t></si><si><t>NODE_101_length_82548_cov_169..g35</t></si><si><t>AXE1_ASPFLProbable acetylxylan esterase A OS=Aspergillus flavus OX=5059 GN=axeA PE=3 SV=1; 4.03e-116</t></si><si><t>9.88E-118</t></si><si><t>67.5</t></si><si><t>P:GO:0005975; P:GO:0071554; F:GO:0016787; C:GO:0005576</t></si><si><t>P:carbohydrate metabolic process; P:cell wall organization or biogenesis; F:hydrolase activity; C:extracellular region</t></si><si><t>EC:3.1.1.72</t></si><si><t>acetylxylan esterase</t></si><si><t>IPR010126 (TIGRFAM); IPR010126 (PFAM); IPR029058 (G3DSA:3.40.50.GENE3D); PTHR43037 (PANTHER); IPR029058 (SUPERFAMILY); IPR029058 (SUPERFAMILY)</t></si><si><t>F:GO:0016787; C:GO:0005576</t></si><si><t>F:hydrolase activity; C:extracellular region</t></si><si><t>NODE_101_length_82548_cov_169..g36</t></si><si><t>SEC31_COCIMProtein transport protein SEC31 OS=Coccidioides immitis (strain RS) OX=246410 GN=SEC31 PE=3 SV=1; 0.0</t></si><si><t>56.38</t></si><si><t>P:GO:0006886; P:GO:0016192; P:GO:0061024; F:GO:0003824; C:GO:0005773; C:GO:0005783; C:GO:0005886; C:GO:0031410</t></si><si><t>P:intracellular protein transport; P:vesicle-mediated transport; P:membrane organization; F:catalytic activity; C:vacuole; C:endoplasmic reticulum; C:plasma membrane; C:cytoplasmic vesicle</t></si><si><t>Coil (COILS); IPR001680 (SMART); G3DSA:1.20.940.10 (GENE3D); G3DSA:1.25.40.1030 (GENE3D); IPR015943 (G3DSA:2.130.10.GENE3D); G3DSA:2.130.10.10:FF:000193 (FUNFAM); mobidb-lite (MOBIDB_LITE); mobidb-lite (MOBIDB_LITE); mobidb-lite (MOBIDB_LITE); mobidb-lite (MOBIDB_LITE); mobidb-lite (MOBIDB_LITE); mobidb-lite (MOBIDB_LITE); mobidb-lite (MOBIDB_LITE); mobidb-lite (MOBIDB_LITE); mobidb-lite (MOBIDB_LITE); mobidb-lite (MOBIDB_LITE); mobidb-lite (MOBIDB_LITE); mobidb-lite (MOBIDB_LITE); IPR040251 (PANTHER); IPR001680 (PROSITE_PROFILES); IPR036322 (SUPERFAMILY)</t></si><si><t>P:GO:0006810; P:GO:0006886; P:GO:0006888; P:GO:0006900; P:GO:0006996; P:GO:0007029; P:GO:0008104; P:GO:0008104; P:GO:0009987; P:GO:0010256; P:GO:0015031; P:GO:0016043; P:GO:0016050; P:GO:0016192; P:GO:0033036; P:GO:0045184; P:GO:0046907; P:GO:0048193; P:GO:0051179; P:GO:0051234; P:GO:0051641; P:GO:0051649; P:GO:0061024; P:GO:0070727; P:GO:0071702; P:GO:0071705; P:GO:0071840; P:GO:0090114; F:GO:0005515; C:GO:0005622; C:GO:0005737; C:GO:0005773; C:GO:0005783; C:GO:0005886; C:GO:0012505; C:GO:0012506; C:GO:0012507; C:GO:0016020; C:GO:0030117; C:GO:0030120; C:GO:0030133; C:GO:0030134; C:GO:0030135; C:GO:0030658; C:GO:0030659; C:GO:0030662; C:GO:0031090; C:GO:0031410; C:GO:0031982; C:GO:0032991; C:GO:0043226; C:GO:0043227; C:GO:0043229; C:GO:0043231; C:GO:0048475; C:GO:0070971; C:GO:0071944; C:GO:0097708; C:GO:0098588; C:GO:0098796; C:GO:0110165</t></si><si><t>P:transport; P:intracellular protein transport; P:endoplasmic reticulum to Golgi vesicle-mediated transport; P:vesicle budding from membrane; P:organelle organization; P:endoplasmic reticulum organization; P:protein localization; P:protein localization; P:cellular process; P:endomembrane system organization; P:protein transport; P:cellular component organization; P:vesicle organization; P:vesicle-mediated transport; P:macromolecule localization; P:establishment of protein localization; P:intracellular transport; P:Golgi vesicle transport; P:localization; P:establishment of localization; P:cellular localization; P:establishment of localization in cell; P:membrane organization; P:cellular macromolecule localization; P:organic substance transport; P:nitrogen compound transport; P:cellular component organization or biogenesis; P:COPII-coated vesicle budding; F:protein binding; C:intracellular anatomical structure; C:cytoplasm; C:vacuole; C:endoplasmic reticulum; C:plasma membrane; C:endomembrane system; C:vesicle membrane; C:ER to Golgi transport vesicle membrane; C:membrane; C:membrane coat; C:vesicle coat; C:transport vesicle; C:COPII-coated ER to Golgi transport vesicle; C:coated vesicle; C:transport vesicle membrane; C:cytoplasmic vesicle membrane; C:coated vesicle membrane; C:organelle membrane; C:cytoplasmic vesicle; C:vesicle; C:protein-containing complex; C:organelle; C:membrane-bounded organelle; C:intracellular organelle; C:intracellular membrane-bounded organelle; C:coated membrane; C:endoplasmic reticulum exit site; C:cell periphery; C:intracellular vesicle; C:bounding membrane of organelle; C:membrane protein complex; C:cellular anatomical entity</t></si><si><t>NODE_101_length_82548_cov_169..g37</t></si><si><t>HSP60_EMENIHeat shock protein 60 OS=Emericella nidulans (strain FGSC A4 / ATCC 38163 / CBS 112.46 / NRRL 194 / M139) OX=227321 GN=hsp60 PE=1 SV=1; 0.0</t></si><si><t>81.24</t></si><si><t>P:GO:0002376; P:GO:0006886; P:GO:0007005; P:GO:0007155; P:GO:0012501; P:GO:0048856; P:GO:0055085; P:GO:0065003; F:GO:0003677; F:GO:0016787; F:GO:0044183; F:GO:0140657; C:GO:0005615; C:GO:0005618; C:GO:0005634; C:GO:0005739; C:GO:0005829; C:GO:0005886; C:GO:0031410</t></si><si><t>P:immune system process; P:intracellular protein transport; P:mitochondrion organization; P:cell adhesion; P:programmed cell death; P:anatomical structure development; P:transmembrane transport; P:protein-containing complex assembly; F:DNA binding; F:hydrolase activity; F:protein folding chaperone; F:ATP-dependent activity; C:extracellular space; C:cell wall; C:nucleus; C:mitochondrion; C:cytosol; C:plasma membrane; C:cytoplasmic vesicle</t></si><si><t>IPR001844 (PRINTS); IPR027413 (G3DSA:1.10.560.GENE3D); G3DSA:1.10.560.10:FF:000001 (FUNFAM); G3DSA:3.50.7.10:FF:000001 (FUNFAM); IPR001844 (TIGRFAM); IPR002423 (PFAM); IPR027409 (G3DSA:3.50.7.GENE3D); IPR027410 (G3DSA:3.30.260.GENE3D); mobidb-lite (MOBIDB_LITE); PTHR45633 (PANTHER); IPR018370 (PROSITE_PATTERNS); IPR001844 (HAMAP); IPR001844 (CDD); IPR027409 (SUPERFAMILY); IPR027410 (SUPERFAMILY); IPR027413 (SUPERFAMILY)</t></si><si><t>P:GO:0006457; P:GO:0006605; P:GO:0006626; P:GO:0006810; P:GO:0006839; P:GO:0006886; P:GO:0006915; P:GO:0006950; P:GO:0006986; P:GO:0006996; P:GO:0007005; P:GO:0008104; P:GO:0008104; P:GO:0008219; P:GO:0008637; P:GO:0009987; P:GO:0010033; P:GO:0012501; P:GO:0015031; P:GO:0016043; P:GO:0017038; P:GO:0033036; P:GO:0033365; P:GO:0033554; P:GO:0034620; P:GO:0035966; P:GO:0035967; P:GO:0042026; P:GO:0042221; P:GO:0044743; P:GO:0045184; P:GO:0046907; P:GO:0050896; P:GO:0051179; P:GO:0051234; P:GO:0051641; P:GO:0051649; P:GO:0051716; P:GO:0055085; P:GO:0065002; P:GO:0070585; P:GO:0070727; P:GO:0070887; P:GO:0071310; P:GO:0071702; P:GO:0071705; P:GO:0071806; P:GO:0071840; P:GO:0072594; P:GO:0072655; P:GO:1990542; F:GO:0005488; F:GO:0005515; F:GO:0005524; F:GO:0051087; F:GO:0140662; C:GO:0005622; C:GO:0005737; C:GO:0005739; C:GO:0005740; C:GO:0005743; C:GO:0005759; C:GO:0016020; C:GO:0019866; C:GO:0031090; C:GO:0031966; C:GO:0031967; C:GO:0031974; C:GO:0031975; C:GO:0043226; C:GO:0043227; C:GO:0043229; C:GO:0043231; C:GO:0043233; C:GO:0070013; C:GO:0110165</t></si><si><t>P:protein folding; P:protein targeting; P:protein targeting to mitochondrion; P:transport; P:mitochondrial transport; P:intracellular protein transport; P:apoptotic process; P:response to stress; P:response to unfolded protein; P:organelle organization; P:mitochondrion organization; P:protein localization; P:protein localization; P:cell death; P:apoptotic mitochondrial changes; P:cellular process; P:response to organic substance; P:programmed cell death; P:protein transport; P:cellular component organization; P:protein import; P:macromolecule localization; P:protein localization to organelle; P:cellular response to stress; P:cellular response to unfolded protein; P:response to topologically incorrect protein; P:cellular response to topologically incorrect protein; P:protein refolding; P:response to chemical; P:protein transmembrane import into intracellular organelle; P:establishment of protein localization; P:intracellular transport; P:response to stimulus; P:localization; P:establishment of localization; P:cellular localization; P:establishment of localization in cell; P:cellular response to stimulus; P:transmembrane transport; P:intracellular protein transmembrane transport; P:protein localization to mitochondrion; P:cellular macromolecule localization; P:cellular response to chemical stimulus; P:cellular response to organic substance; P:organic substance transport; P:nitrogen compound transport; P:protein transmembrane transport; P:cellular component organization or biogenesis; P:establishment of protein localization to organelle; P:establishment of protein localization to mitochondrion; P:mitochondrial transmembrane transport; F:binding; F:protein binding; F:ATP binding; F:protein-folding chaperone binding; F:ATP-dependent protein folding chaperone; C:intracellular anatomical structure; C:cytoplasm; C:mitochondrion; C:mitochondrial envelope; C:mitochondrial inner membrane; C:mitochondrial matrix; C:membrane; C:organelle inner membrane; C:organelle membrane; C:mitochondrial membrane; C:organelle envelope; C:membrane-enclosed lumen; C:envelope; C:organelle; C:membrane-bounded organelle; C:intracellular organelle; C:intracellular membrane-bounded organelle; C:organelle lumen; C:intracellular organelle lumen; C:cellular anatomical entity</t></si><si><t>NODE_101_length_82548_cov_169..g38</t></si><si><t>NODE_101_length_82548_cov_169..g39</t></si><si><t>YAW8_SCHPOUncharacterized protein C3F10.08c OS=Schizosaccharomyces pombe (strain 972 / ATCC 24843) OX=284812 GN=SPAC3F10.08c PE=1 SV=1; 1.97e-53</t></si><si><t>1.37E-8</t></si><si><t>56.32</t></si><si><t>P:GO:0042254; C:GO:0005730</t></si><si><t>P:ribosome biogenesis; C:nucleolus</t></si><si><t>IPR027973 (PFAM); mobidb-lite (MOBIDB_LITE); mobidb-lite (MOBIDB_LITE); mobidb-lite (MOBIDB_LITE); mobidb-lite (MOBIDB_LITE); mobidb-lite (MOBIDB_LITE); mobidb-lite (MOBIDB_LITE); mobidb-lite (MOBIDB_LITE); mobidb-lite (MOBIDB_LITE); PTHR28096 (PANTHER)</t></si><si><t>P:GO:0000462; P:GO:0006139; P:GO:0006364; P:GO:0006396; P:GO:0006725; P:GO:0006807; P:GO:0008152; P:GO:0009987; P:GO:0010467; P:GO:0016070; P:GO:0016072; P:GO:0022613; P:GO:0030490; P:GO:0034470; P:GO:0034641; P:GO:0034660; P:GO:0042254; P:GO:0042274; P:GO:0043170; P:GO:0044085; P:GO:0044237; P:GO:0044238; P:GO:0046483; P:GO:0071704; P:GO:0071840; P:GO:0090304; P:GO:1901360; C:GO:0005622; C:GO:0005634; C:GO:0005730; C:GO:0016020; C:GO:0031974; C:GO:0031981; C:GO:0043226; C:GO:0043227; C:GO:0043228; C:GO:0043229; C:GO:0043231; C:GO:0043232; C:GO:0043233; C:GO:0070013; C:GO:0110165</t></si><si><t>P:maturation of SSU-rRNA from tricistronic rRNA transcript (SSU-rRNA, 5.8S rRNA, LSU-rRNA); P:nucleobase-containing compound metabolic process; P:rRNA processing; P:RNA processing; P:cellular aromatic compound metabolic process; P:nitrogen compound metabolic process; P:metabolic process; P:cellular process; P:gene expression; P:RNA metabolic process; P:rRNA metabolic process; P:ribonucleoprotein complex biogenesis; P:maturation of SSU-rRNA; P:ncRNA processing; P:cellular nitrogen compound metabolic process; P:ncRNA metabolic process; P:ribosome biogenesis; P:ribosomal small subunit biogenesis; P:macromolecule metabolic process; P:cellular component biogenesis; P:cellular metabolic process; P:primary metabolic process; P:heterocycle metabolic process; P:organic substance metabolic process; P:cellular component organization or biogenesis; P:nucleic acid metabolic process; P:organic cyclic compound metabolic process; C:intracellular anatomical structure; C:nucleus; C:nucleolus; C:membrane; C:membrane-enclosed lumen; C:nuclear lumen; C:organelle; C:membrane-bounded organelle; C:non-membrane-bounded organelle; C:intracellular organelle; C:intracellular membrane-bounded organelle; C:intracellular non-membrane-bounded organelle; C:organelle lumen; C:intracellular organelle lumen; C:cellular anatomical entity</t></si><si><t>NODE_101_length_82548_cov_169..g40</t></si><si><t>mobidb-lite (MOBIDB_LITE); mobidb-lite (MOBIDB_LITE); mobidb-lite (MOBIDB_LITE); mobidb-lite (MOBIDB_LITE)</t></si><si><t>NODE_101_length_82548_cov_169..g41</t></si><si><t>HSF2_HUMANHeat shock factor protein 2 OS=Homo sapiens OX=9606 GN=HSF2 PE=1 SV=1; 1.29e-208</t></si><si><t>1.29E-21</t></si><si><t>53.75</t></si><si><t>P:GO:0022414; P:GO:0023052; P:GO:0048856; P:GO:0065003; F:GO:0003677; F:GO:0140110; C:GO:0005654; C:GO:0005694; C:GO:0005856</t></si><si><t>P:reproductive process; P:signaling; P:anatomical structure development; P:protein-containing complex assembly; F:DNA binding; F:transcription regulator activity; C:nucleoplasm; C:chromosome; C:cytoskeleton</t></si><si><t>Coil (COILS); Coil (COILS); IPR000232 (PRINTS); IPR000232 (SMART); IPR036388 (G3DSA:1.10.10.GENE3D); IPR000232 (PFAM); G3DSA:1.10.10.10:FF:000173 (FUNFAM); mobidb-lite (MOBIDB_LITE); mobidb-lite (MOBIDB_LITE); mobidb-lite (MOBIDB_LITE); mobidb-lite (MOBIDB_LITE); mobidb-lite (MOBIDB_LITE); mobidb-lite (MOBIDB_LITE); mobidb-lite (MOBIDB_LITE); mobidb-lite (MOBIDB_LITE); mobidb-lite (MOBIDB_LITE); mobidb-lite (MOBIDB_LITE); mobidb-lite (MOBIDB_LITE); mobidb-lite (MOBIDB_LITE); mobidb-lite (MOBIDB_LITE); mobidb-lite (MOBIDB_LITE); mobidb-lite (MOBIDB_LITE); mobidb-lite (MOBIDB_LITE); mobidb-lite (MOBIDB_LITE); mobidb-lite (MOBIDB_LITE); IPR027725 (PANTHER); IPR036390 (SUPERFAMILY)</t></si><si><t>P:GO:0006355; F:GO:0003700; F:GO:0043565</t></si><si><t>P:regulation of DNA-templated transcription; F:DNA-binding transcription factor activity; F:sequence-specific DNA binding</t></si><si><t>NODE_101_length_82548_cov_169..g42</t></si><si><t>CAO1_SCHPOCopper amine oxidase 1 OS=Schizosaccharomyces pombe (strain 972 / ATCC 24843) OX=284812 GN=cao1 PE=1 SV=1; 0.0</t></si><si><t>4.42E-202</t></si><si><t>55.81</t></si><si><t>P:GO:0048856; P:GO:0098754; F:GO:0016491; C:GO:0043226</t></si><si><t>P:anatomical structure development; P:detoxification; F:oxidoreductase activity; C:organelle</t></si><si><t>EC:1.4.3.22; EC:1.4.3.21</t></si><si><t>diamine oxidase; primary-amine oxidase</t></si><si><t>G3DSA:3.10.450.40 (GENE3D); IPR015800 (PFAM); IPR015798 (PFAM); IPR036460 (G3DSA:2.70.98.GENE3D); G3DSA:3.10.450.40:FF:000014 (FUNFAM); IPR015802 (PFAM); G3DSA:3.10.450.40 (GENE3D); G3DSA:3.10.450.40:FF:000019 (FUNFAM); PIRSR600269-50 (PIRSR); PIRSR600269-51 (PIRSR); mobidb-lite (MOBIDB_LITE); mobidb-lite (MOBIDB_LITE); mobidb-lite (MOBIDB_LITE); mobidb-lite (MOBIDB_LITE); IPR000269 (PANTHER); IPR000269 (PROSITE_PATTERNS); IPR036460 (SUPERFAMILY); IPR016182 (SUPERFAMILY); IPR016182 (SUPERFAMILY)</t></si><si><t>P:GO:0006807; P:GO:0008152; P:GO:0009308; P:GO:0071704; P:GO:1901564; F:GO:0003824; F:GO:0005488; F:GO:0005507; F:GO:0008131; F:GO:0016491; F:GO:0043167; F:GO:0043169; F:GO:0046872; F:GO:0046914; F:GO:0048038</t></si><si><t>P:nitrogen compound metabolic process; P:metabolic process; P:amine metabolic process; P:organic substance metabolic process; P:organonitrogen compound metabolic process; F:catalytic activity; F:binding; F:copper ion binding; F:primary amine oxidase activity; F:oxidoreductase activity; F:ion binding; F:cation binding; F:metal ion binding; F:transition metal ion binding; F:quinone binding</t></si><si><t>NODE_101_length_82548_cov_169..g43</t></si><si><t>-; 3.14e-14</t></si><si><t>mobidb-lite (MOBIDB_LITE); mobidb-lite (MOBIDB_LITE); mobidb-lite (MOBIDB_LITE); mobidb-lite (MOBIDB_LITE); mobidb-lite (MOBIDB_LITE); mobidb-lite (MOBIDB_LITE); mobidb-lite (MOBIDB_LITE); mobidb-lite (MOBIDB_LITE); mobidb-lite (MOBIDB_LITE); mobidb-lite (MOBIDB_LITE); mobidb-lite (MOBIDB_LITE); mobidb-lite (MOBIDB_LITE); mobidb-lite (MOBIDB_LITE)</t></si><si><t>NODE_101_length_82548_cov_169..g44</t></si><si><t>-; 0.000623</t></si><si><t>Coil (COILS); mobidb-lite (MOBIDB_LITE); mobidb-lite (MOBIDB_LITE); mobidb-lite (MOBIDB_LITE); mobidb-lite (MOBIDB_LITE); mobidb-lite (MOBIDB_LITE); mobidb-lite (MOBIDB_LITE); mobidb-lite (MOBIDB_LITE); mobidb-lite (MOBIDB_LITE); mobidb-lite (MOBIDB_LITE); mobidb-lite (MOBIDB_LITE); mobidb-lite (MOBIDB_LITE)</t></si><si><t>NODE_101_length_82548_cov_169..g45</t></si><si><t>GMT_ASPCLGDP-mannose transporter OS=Aspergillus clavatus (strain ATCC 1007 / CBS 513.65 / DSM 816 / NCTC 3887 / NRRL 1 / QM 1276 / 107) OX=344612 GN=gmt1 PE=3 SV=1; 2.89e-174</t></si><si><t>1.16E-159</t></si><si><t>77.05</t></si><si><t>P:GO:0005975; P:GO:0006486; P:GO:0007163; P:GO:0055085; P:GO:0071554; F:GO:0005215; C:GO:0005773; C:GO:0005783; C:GO:0005794; C:GO:0005886; C:GO:0031410</t></si><si><t>P:carbohydrate metabolic process; P:protein glycosylation; P:establishment or maintenance of cell polarity; P:transmembrane transport; P:cell wall organization or biogenesis; F:transporter activity; C:vacuole; C:endoplasmic reticulum; C:Golgi apparatus; C:plasma membrane; C:cytoplasmic vesicle</t></si><si><t>TIGR00803 (TIGRFAM); mobidb-lite (MOBIDB_LITE); mobidb-lite (MOBIDB_LITE); mobidb-lite (MOBIDB_LITE); mobidb-lite (MOBIDB_LITE); PTHR11132 (PANTHER)</t></si><si><t>F:GO:0005215; F:GO:0005338; F:GO:0015291; F:GO:0015297; F:GO:0015932; F:GO:0022804; F:GO:0022857; F:GO:1901505; C:GO:0005622; C:GO:0005737; C:GO:0005773; C:GO:0005794; C:GO:0005886; C:GO:0012505; C:GO:0016020; C:GO:0043226; C:GO:0043227; C:GO:0043229; C:GO:0043231; C:GO:0071944; C:GO:0110165</t></si><si><t>F:transporter activity; F:nucleotide-sugar transmembrane transporter activity; F:secondary active transmembrane transporter activity; F:antiporter activity; F:nucleobase-containing compound transmembrane transporter activity; F:active transmembrane transporter activity; F:transmembrane transporter activity; F:carbohydrate derivative transmembrane transporter activity; C:intracellular anatomical structure; C:cytoplasm; C:vacuole; C:Golgi apparatus; C:plasma membrane; C:endomembrane system; C:membrane; C:organelle; C:membrane-bounded organelle; C:intracellular organelle; C:intracellular membrane-bounded organelle; C:cell periphery; C:cellular anatomical entity</t></si><si><t>NODE_101_length_82548_cov_169..g46</t></si><si><t>PLP1_SCHPOThioredoxin domain-containing protein plp1 OS=Schizosaccharomyces pombe (strain 972 / ATCC 24843) OX=284812 GN=plp1 PE=1 SV=2; 2.53e-90</t></si><si><t>6.35E-39</t></si><si><t>63.11</t></si><si><t>P:GO:0006399; F:GO:0016740; F:GO:0140098</t></si><si><t>P:tRNA metabolic process; F:transferase activity; F:catalytic activity, acting on RNA</t></si><si><t>EC:2.4.2.64</t></si><si><t>tRNA-guanosine(34) queuine transglycosylase</t></si><si><t>IPR013766 (PFAM); G3DSA:3.40.30.10 (GENE3D); mobidb-lite (MOBIDB_LITE); mobidb-lite (MOBIDB_LITE); mobidb-lite (MOBIDB_LITE); PTHR21148 (PANTHER); cd02989 (CDD); IPR036249 (SUPERFAMILY)</t></si><si><t>C:GO:0005622; C:GO:0005737; C:GO:0110165</t></si><si><t>C:intracellular anatomical structure; C:cytoplasm; C:cellular anatomical entity</t></si><si><t>NODE_101_length_82548_cov_169..g47</t></si><si><t>Coil (COILS); mobidb-lite (MOBIDB_LITE); mobidb-lite (MOBIDB_LITE)</t></si><si><t>NODE_101_length_82548_cov_169..g48</t></si><si><t>MTP7_ORYSJMetal tolerance protein 7 OS=Oryza sativa subsp. japonica OX=39947 GN=MTP7 PE=2 SV=1; 2.87e-228</t></si><si><t>2.81E-51</t></si><si><t>54.93</t></si><si><t>P:GO:0022414; P:GO:0023052; P:GO:0048856; P:GO:0055085; F:GO:0005215; C:GO:0005768; C:GO:0005773; C:GO:0005794</t></si><si><t>P:reproductive process; P:signaling; P:anatomical structure development; P:transmembrane transport; F:transporter activity; C:endosome; C:vacuole; C:Golgi apparatus</t></si><si><t>G3DSA:1.20.1510.10:FF:000005 (FUNFAM); G3DSA:3.30.70.1350:FF:000004 (FUNFAM); IPR036837 (G3DSA:3.30.70.GENE3D); IPR027470 (PFAM); IPR002524 (PFAM); IPR027469 (G3DSA:1.20.1510.GENE3D); mobidb-lite (MOBIDB_LITE); mobidb-lite (MOBIDB_LITE); mobidb-lite (MOBIDB_LITE); mobidb-lite (MOBIDB_LITE); mobidb-lite (MOBIDB_LITE); mobidb-lite (MOBIDB_LITE); mobidb-lite (MOBIDB_LITE); mobidb-lite (MOBIDB_LITE); PTHR43840 (PANTHER); IPR036837 (SUPERFAMILY); IPR027469 (SUPERFAMILY)</t></si><si><t>P:GO:0006812; P:GO:0055085; F:GO:0005215; F:GO:0008324; F:GO:0015075; F:GO:0022857; C:GO:0016020; C:GO:0110165</t></si><si><t>P:monoatomic cation transport; P:transmembrane transport; F:transporter activity; F:monoatomic cation transmembrane transporter activity; F:monoatomic ion transmembrane transporter activity; F:transmembrane transporter activity; C:membrane; C:cellular anatomical entity</t></si><si><t>NODE_101_length_82548_cov_169..g49</t></si><si><t>NODE_101_length_82548_cov_169..g50</t></si><si><t>NODE_101_length_82548_cov_169..g51</t></si><si><t>mobidb-lite (MOBIDB_LITE); mobidb-lite (MOBIDB_LITE); mobidb-lite (MOBIDB_LITE); mobidb-lite (MOBIDB_LITE); mobidb-lite (MOBIDB_LITE); mobidb-lite (MOBIDB_LITE)</t></si><si><t>NODE_101_length_82548_cov_169..g52</t></si><si><t>VPS18_HUMANVacuolar protein sorting-associated protein 18 homolog OS=Homo sapiens OX=9606 GN=VPS18 PE=1 SV=2; 0.0</t></si><si><t>1.72E-119</t></si><si><t>50.57</t></si><si><t>P:GO:0006886; P:GO:0016192; P:GO:0023052; P:GO:0030154; P:GO:0048856; P:GO:0061024; F:GO:0060090; C:GO:0005764; C:GO:0005768; C:GO:0005886</t></si><si><t>P:intracellular protein transport; P:vesicle-mediated transport; P:signaling; P:cell differentiation; P:anatomical structure development; P:membrane organization; F:molecular adaptor activity; C:lysosome; C:endosome; C:plasma membrane</t></si><si><t>Coil (COILS); IPR007810 (PFAM); IPR000547 (PFAM); PTHR23323 (PANTHER); IPR000547 (PROSITE_PROFILES); SSF69322 (SUPERFAMILY)</t></si><si><t>P:GO:0006810; P:GO:0006886; P:GO:0006887; P:GO:0006906; P:GO:0006996; P:GO:0007032; P:GO:0007033; P:GO:0009987; P:GO:0010256; P:GO:0016043; P:GO:0016050; P:GO:0016192; P:GO:0032940; P:GO:0046903; P:GO:0048284; P:GO:0051179; P:GO:0051234; P:GO:0051640; P:GO:0051641; P:GO:0061024; P:GO:0061025; P:GO:0071840; P:GO:0090174; P:GO:0099500; P:GO:0140029; P:GO:0140352; F:GO:0005488; F:GO:0005515; F:GO:0030674; F:GO:0060090; C:GO:0005622; C:GO:0005737; C:GO:0005768; C:GO:0005773; C:GO:0005886; C:GO:0012505; C:GO:0016020; C:GO:0031410; C:GO:0031982; C:GO:0032991; C:GO:0043226; C:GO:0043227; C:GO:0043229; C:GO:0043231; C:GO:0071944; C:GO:0097708; C:GO:0098796; C:GO:0099023; C:GO:0110165</t></si><si><t>P:transport; P:intracellular protein transport; P:exocytosis; P:vesicle fusion; P:organelle organization; P:endosome organization; P:vacuole organization; P:cellular process; P:endomembrane system organization; P:cellular component organization; P:vesicle organization; P:vesicle-mediated transport; P:secretion by cell; P:secretion; P:organelle fusion; P:localization; P:establishment of localization; P:organelle localization; P:cellular localization; P:membrane organization; P:membrane fusion; P:cellular component organization or biogenesis; P:organelle membrane fusion; P:vesicle fusion to plasma membrane; P:exocytic process; P:export from cell; F:binding; F:protein binding; F:protein-macromolecule adaptor activity; F:molecular adaptor activity; C:intracellular anatomical structure; C:cytoplasm; C:endosome; C:vacuole; C:plasma membrane; C:endomembrane system; C:membrane; C:cytoplasmic vesicle; C:vesicle; C:protein-containing complex; C:organelle; C:membrane-bounded organelle; C:intracellular organelle; C:intracellular membrane-bounded organelle; C:cell periphery; C:intracellular vesicle; C:membrane protein complex; C:vesicle tethering complex; C:cellular anatomical entity</t></si><si><t>NODE_101_length_82548_cov_169..g53</t></si><si><t>NODE_101_length_82548_cov_169..g54</t></si><si><t>HAL4_SCHPOSerine/threonine-protein kinase hal4 OS=Schizosaccharomyces pombe (strain 972 / ATCC 24843) OX=284812 GN=hal4 PE=1 SV=1; 5.36e-234</t></si><si><t>1.69E-160</t></si><si><t>56.81</t></si><si><t>P:GO:0000278; P:GO:0006790; P:GO:0016192; P:GO:0023052; P:GO:0051604; F:GO:0016740; F:GO:0140096; C:GO:0005634; C:GO:0005694; C:GO:0005739; C:GO:0005856</t></si><si><t>P:mitotic cell cycle; P:sulfur compound metabolic process; P:vesicle-mediated transport; P:signaling; P:protein maturation; F:transferase activity; F:catalytic activity, acting on a protein; C:nucleus; C:chromosome; C:mitochondrion; C:cytoskeleton</t></si><si><t>IPR000719 (SMART); G3DSA:1.10.510.10:FF:000183 (FUNFAM); G3DSA:1.10.510.10 (GENE3D); IPR000719 (PFAM); PIRSR000550-1 (PIRSR); PIRSR000666-2 (PIRSR); PIRSR037993-2 (PIRSR); PIRSR500947-50 (PIRSR); PIRSR000552-1 (PIRSR); PIRSR000556-2 (PIRSR); PIRSR000554-2 (PIRSR); PIRSR500951-1 (PIRSR); PIRSR628788-2 (PIRSR); PIRSR500950-50 (PIRSR); PIRSR000661-50 (PIRSR); PIRSR000624-1 (PIRSR); PIRSR038165-50 (PIRSR); PIRSR000660-1 (PIRSR); PIRSR000605-50 (PIRSR); PIRSR630220-1 (PIRSR); PIRSR000632-1 (PIRSR); PIRSR038189-1 (PIRSR); PIRSR000632-2 (PIRSR); PIRSR000617-2 (PIRSR); PIRSR038172-2 (PIRSR); PIRSR000551-51 (PIRSR); PIRSR038189-2 (PIRSR); PIRSR000551-50 (PIRSR); PIRSR000636-1 (PIRSR); PIRSR631048-50 (PIRSR); PIRSR037281-1 (PIRSR); PIRSR000636-2 (PIRSR); PIRSR037993-1 (PIRSR); PIRSR000619-1 (PIRSR); PIRSR038172-1 (PIRSR); PIRSR627086-1 (PIRSR); PIRSR000666-1 (PIRSR); PIRSR628788-1 (PIRSR); PIRSR000628-1 (PIRSR); PIRSR000631-1 (PIRSR); PIRSR000554-1 (PIRSR); PIRSR000661-51 (PIRSR); PIRSR000552-2 (PIRSR); PIRSR000617-1 (PIRSR); PIRSR037281-3 (PIRSR); PIRSR000624-2 (PIRSR); PIRSR000660-2 (PIRSR); PIRSR037921-1 (PIRSR); PIRSR633573-1 (PIRSR); PIRSR037393-2 (PIRSR); PIRSR037568-2 (PIRSR); PIRSR037014-1 (PIRSR); PIRSR000559-2 (PIRSR); PIRSR037921-2 (PIRSR); PIRSR630220-2 (PIRSR); PIRSR000604-2 (PIRSR); PIRSR037568-1 (PIRSR); PIRSR000605-51 (PIRSR); PIRSR000604-1 (PIRSR); PIRSR000606-51 (PIRSR); PIRSR630616-1 (PIRSR); PIRSR620777-50 (PIRSR); PIRSR037393-1 (PIRSR); PIRSR000619-2 (PIRSR); PIRSR000556-1 (PIRSR); PIRSR000620-2 (PIRSR); PIRSR600239-51 (PIRSR); PIRSR000559-1 (PIRSR); PIRSR000620-1 (PIRSR); PIRSR000550-3 (PIRSR); mobidb-lite (MOBIDB_LITE); mobidb-lite (MOBIDB_LITE); mobidb-lite (MOBIDB_LITE); mobidb-lite (MOBIDB_LITE); mobidb-lite (MOBIDB_LITE); PTHR24343 (PANTHER); IPR017441 (PROSITE_PATTERNS); IPR008271 (PROSITE_PATTERNS); IPR000719 (PROSITE_PROFILES); cd13994 (CDD); IPR011009 (SUPERFAMILY)</t></si><si><t>P:GO:0006468; P:GO:0006793; P:GO:0006796; P:GO:0006807; P:GO:0006873; P:GO:0007154; P:GO:0007165; P:GO:0008152; P:GO:0009987; P:GO:0016310; P:GO:0019538; P:GO:0019538; P:GO:0019725; P:GO:0023052; P:GO:0030003; P:GO:0035556; P:GO:0036211; P:GO:0036211; P:GO:0042592; P:GO:0043170; P:GO:0043412; P:GO:0044237; P:GO:0044238; P:GO:0044260; P:GO:0048878; P:GO:0050789; P:GO:0050794; P:GO:0050801; P:GO:0050896; P:GO:0051716; P:GO:0055080; P:GO:0055082; P:GO:0065007; P:GO:0065008; P:GO:0071704; P:GO:1901564; F:GO:0003824; F:GO:0004672; F:GO:0004674; F:GO:0005524; F:GO:0016301; F:GO:0016740; F:GO:0016772; F:GO:0016773; F:GO:0140096</t></si><si><t>P:protein phosphorylation; P:phosphorus metabolic process; P:phosphate-containing compound metabolic process; P:nitrogen compound metabolic process; P:intracellular monoatomic ion homeostasis; P:cell communication; P:signal transduction; P:metabolic process; P:cellular process; P:phosphorylation; P:protein metabolic process; P:protein metabolic process; P:cellular homeostasis; P:signaling; P:intracellular monoatomic cation homeostasis; P:intracellular signal transduction; P:protein modification process; P:protein modification process; P:homeostatic process; P:macromolecule metabolic process; P:macromolecule modification; P:cellular metabolic process; P:primary metabolic process; P:obsolete cellular macromolecule metabolic process; P:chemical homeostasis; P:regulation of biological process; P:regulation of cellular process; P:monoatomic ion homeostasis; P:response to stimulus; P:cellular response to stimulus; P:monoatomic cation homeostasis; P:intracellular chemical homeostasis; P:biological regulation; P:regulation of biological quality; P:organic substance metabolic process; P:organonitrogen compound metabolic process; F:catalytic activity; F:protein kinase activity; F:protein serine/threonine kinase activity; F:ATP binding; F:kinase activity; F:transferase activity; F:transferase activity, transferring phosphorus-containing groups; F:phosphotransferase activity, alcohol group as acceptor; F:catalytic activity, acting on a protein</t></si><si><t>NODE_102_length_82416_cov_155..g55</t></si><si><t>ERG2_NEUCRC-8 sterol isomerase OS=Neurospora crassa (strain ATCC 24698 / 74-OR23-1A / CBS 708.71 / DSM 1257 / FGSC 987) OX=367110 GN=erg-1 PE=3 SV=2; 8.07e-104</t></si><si><t>3.3E-97</t></si><si><t>61.06</t></si><si><t>P:GO:0006629; P:GO:0012501; P:GO:0048856; P:GO:0065003; F:GO:0016853; F:GO:0060089; C:GO:0005635; C:GO:0005773; C:GO:0005783; C:GO:0005886</t></si><si><t>P:lipid metabolic process; P:programmed cell death; P:anatomical structure development; P:protein-containing complex assembly; F:isomerase activity; F:molecular transducer activity; C:nuclear envelope; C:vacuole; C:endoplasmic reticulum; C:plasma membrane</t></si><si><t>EC:5.3.3</t></si><si><t>Intramolecular oxidoreductases</t></si><si><t>IPR006716 (PFAM); IPR006716 (PANTHER)</t></si><si><t>P:GO:0006066; P:GO:0006629; P:GO:0006694; P:GO:0006696; P:GO:0008152; P:GO:0008202; P:GO:0008204; P:GO:0008610; P:GO:0009058; P:GO:0009987; P:GO:0016125; P:GO:0016126; P:GO:0016128; P:GO:0044107; P:GO:0044237; P:GO:0044238; P:GO:0044249; P:GO:0044255; P:GO:0044281; P:GO:0044283; P:GO:0046165; P:GO:0071704; P:GO:1901360; P:GO:1901362; P:GO:1901576; P:GO:1901615; P:GO:1901617; P:GO:1902652; P:GO:1902653; C:GO:0005622; C:GO:0005737; C:GO:0005773; C:GO:0005783; C:GO:0005886; C:GO:0012505; C:GO:0016020; C:GO:0043226; C:GO:0043227; C:GO:0043229; C:GO:0043231; C:GO:0071944; C:GO:0110165</t></si><si><t>P:alcohol metabolic process; P:lipid metabolic process; P:steroid biosynthetic process; P:ergosterol biosynthetic process; P:metabolic process; P:steroid metabolic process; P:ergosterol metabolic process; P:lipid biosynthetic process; P:biosynthetic process; P:cellular process; P:sterol metabolic process; P:sterol biosynthetic process; P:phytosteroid metabolic process; P:obsolete cellular alcohol metabolic process; P:cellular metabolic process; P:primary metabolic process; P:cellular biosynthetic process; P:cellular lipid metabolic process; P:small molecule metabolic process; P:small molecule biosynthetic process; P:alcohol biosynthetic process; P:organic substance metabolic process; P:organic cyclic compound metabolic process; P:organic cyclic compound biosynthetic process; P:organic substance biosynthetic process; P:organic hydroxy compound metabolic process; P:organic hydroxy compound biosynthetic process; P:secondary alcohol metabolic process; P:secondary alcohol biosynthetic process; C:intracellular anatomical structure; C:cytoplasm; C:vacuole; C:endoplasmic reticulum; C:plasma membrane; C:endomembrane system; C:membrane; C:organelle; C:membrane-bounded organelle; C:intracellular organelle; C:intracellular membrane-bounded organelle; C:cell periphery; C:cellular anatomical entity</t></si><si><t>NODE_102_length_82416_cov_155..g56</t></si><si><t>-; 2.71e-242</t></si><si><t>mobidb-lite (MOBIDB_LITE); mobidb-lite (MOBIDB_LITE); mobidb-lite (MOBIDB_LITE); mobidb-lite (MOBIDB_LITE); mobidb-lite (MOBIDB_LITE); mobidb-lite (MOBIDB_LITE); mobidb-lite (MOBIDB_LITE)</t></si><si><t>NODE_102_length_82416_cov_155..g57</t></si><si><t>SIDH_ASPFUMevalonyl-coenzyme A hydratase sidH OS=Aspergillus fumigatus (strain ATCC MYA-4609 / CBS 101355 / FGSC A1100 / Af293) OX=330879 GN=sidH PE=1 SV=1; 6.53e-147</t></si><si><t>2.36E-61</t></si><si><t>51.99</t></si><si><t>P:GO:0006575; P:GO:0006629; F:GO:0016829; F:GO:0016853; C:GO:0005739; C:GO:0005777</t></si><si><t>P:cellular modified amino acid metabolic process; P:lipid metabolic process; F:lyase activity; F:isomerase activity; C:mitochondrion; C:peroxisome</t></si><si><t>EC:4.2.1; EC:5</t></si><si><t>Carbon-oxygen lyases; Isomerases</t></si><si><t>G3DSA:3.90.226.10 (GENE3D); IPR001753 (PFAM); PTHR11941 (PANTHER); IPR018376 (PROSITE_PATTERNS); cd06558 (CDD); IPR029045 (SUPERFAMILY)</t></si><si><t>P:GO:0006082; P:GO:0006629; P:GO:0006631; P:GO:0006635; P:GO:0008152; P:GO:0009056; P:GO:0009062; P:GO:0009987; P:GO:0016042; P:GO:0016054; P:GO:0019752; P:GO:0030258; P:GO:0032787; P:GO:0034440; P:GO:0043436; P:GO:0044237; P:GO:0044238; P:GO:0044242; P:GO:0044248; P:GO:0044255; P:GO:0044281; P:GO:0044282; P:GO:0046395; P:GO:0071704; P:GO:0072329; P:GO:1901575; F:GO:0003824; F:GO:0016829; F:GO:0016835; F:GO:0016836; C:GO:0005622; C:GO:0005737; C:GO:0005739; C:GO:0016020; C:GO:0043226; C:GO:0043227; C:GO:0043229; C:GO:0043231; C:GO:0110165</t></si><si><t>P:organic acid metabolic process; P:lipid metabolic process; P:fatty acid metabolic process; P:fatty acid beta-oxidation; P:metabolic process; P:catabolic process; P:fatty acid catabolic process; P:cellular process; P:lipid catabolic process; P:organic acid catabolic process; P:carboxylic acid metabolic process; P:lipid modification; P:monocarboxylic acid metabolic process; P:lipid oxidation; P:oxoacid metabolic process; P:cellular metabolic process; P:primary metabolic process; P:cellular lipid catabolic process; P:cellular catabolic process; P:cellular lipid metabolic process; P:small molecule metabolic process; P:small molecule catabolic process; P:carboxylic acid catabolic process; P:organic substance metabolic process; P:monocarboxylic acid catabolic process; P:organic substance catabolic process; F:catalytic activity; F:lyase activity; F:carbon-oxygen lyase activity; F:hydro-lyase activity; C:intracellular anatomical structure; C:cytoplasm; C:mitochondrion; C:membrane; C:organelle; C:membrane-bounded organelle; C:intracellular organelle; C:intracellular membrane-bounded organelle; C:cellular anatomical entity</t></si><si><t>NODE_102_length_82416_cov_155..g58</t></si><si><t>NODE_102_length_82416_cov_155..g59</t></si><si><t>-; 4.18e-53</t></si><si><t>IPR029033 (G3DSA:3.40.50.GENE3D); IPR013078 (PFAM); mobidb-lite (MOBIDB_LITE); IPR029033 (SUPERFAMILY)</t></si><si><t>NODE_102_length_82416_cov_155..g60</t></si><si><t>PGRC1_HUMANMembrane-associated progesterone receptor component 1 OS=Homo sapiens OX=9606 GN=PGRMC1 PE=1 SV=3; 9.03e-84</t></si><si><t>6.55E-26</t></si><si><t>58.07</t></si><si><t>P:GO:0006629; P:GO:0022414; P:GO:0023052; P:GO:0030154; P:GO:0034330; P:GO:0048856; P:GO:0050877; P:GO:0072659; F:GO:0005215; F:GO:0008289; F:GO:0060089; C:GO:0005615; C:GO:0005635; C:GO:0005694; C:GO:0005739; C:GO:0005768; C:GO:0005773; C:GO:0005783; C:GO:0005856; C:GO:0005886</t></si><si><t>P:lipid metabolic process; P:reproductive process; P:signaling; P:cell differentiation; P:cell junction organization; P:anatomical structure development; P:nervous system process; P:protein localization to plasma membrane; F:transporter activity; F:lipid binding; F:molecular transducer activity; C:extracellular space; C:nuclear envelope; C:chromosome; C:mitochondrion; C:endosome; C:vacuole; C:endoplasmic reticulum; C:cytoskeleton; C:plasma membrane</t></si><si><t>IPR001199 (SMART); IPR001810 (PFAM); G3DSA:3.10.120.10:FF:000003 (FUNFAM); IPR036400 (G3DSA:3.10.120.GENE3D); IPR001199 (PFAM); mobidb-lite (MOBIDB_LITE); mobidb-lite (MOBIDB_LITE); mobidb-lite (MOBIDB_LITE); mobidb-lite (MOBIDB_LITE); mobidb-lite (MOBIDB_LITE); PTHR10281 (PANTHER); IPR001810 (PROSITE_PROFILES); IPR036047 (SUPERFAMILY); IPR036400 (SUPERFAMILY)</t></si><si><t>F:GO:0005515; C:GO:0005622; C:GO:0005737; C:GO:0005773; C:GO:0005886; C:GO:0012505; C:GO:0016020; C:GO:0043226; C:GO:0043227; C:GO:0043229; C:GO:0043231; C:GO:0071944; C:GO:0110165</t></si><si><t>F:protein binding; C:intracellular anatomical structure; C:cytoplasm; C:vacuole; C:plasma membrane; C:endomembrane system; C:membrane; C:organelle; C:membrane-bounded organelle; C:intracellular organelle; C:intracellular membrane-bounded organelle; C:cell periphery; C:cellular anatomical entity</t></si><si><t>NODE_102_length_82416_cov_155..g61</t></si><si><t>-; 1.43e-12</t></si><si><t>mobidb-lite (MOBIDB_LITE); mobidb-lite (MOBIDB_LITE); mobidb-lite (MOBIDB_LITE); mobidb-lite (MOBIDB_LITE); mobidb-lite (MOBIDB_LITE); mobidb-lite (MOBIDB_LITE); mobidb-lite (MOBIDB_LITE); mobidb-lite (MOBIDB_LITE); mobidb-lite (MOBIDB_LITE); mobidb-lite (MOBIDB_LITE)</t></si><si><t>NODE_102_length_82416_cov_155..g62</t></si><si><t>RL13_RATLarge ribosomal subunit protein eL13 OS=Rattus norvegicus OX=10116 GN=Rpl13 PE=1 SV=2; 1.54e-51</t></si><si><t>4.14E-24</t></si><si><t>59.69</t></si><si><t>P:GO:0048856; F:GO:0003723; F:GO:0005198; C:GO:0005829; C:GO:0005840</t></si><si><t>P:anatomical structure development; F:RNA binding; F:structural molecule activity; C:cytosol; C:ribosome</t></si><si><t>IPR001380 (PFAM); G3DSA:1.20.5.110 (GENE3D); mobidb-lite (MOBIDB_LITE); IPR001380 (PANTHER)</t></si><si><t>P:GO:0006412; F:GO:0003676; F:GO:0003723; F:GO:0003735; F:GO:0005198; F:GO:0005488; F:GO:0097159; F:GO:1901363; C:GO:0005622; C:GO:0005737; C:GO:0005829; C:GO:0005840; C:GO:0015934; C:GO:0022625; C:GO:0022626; C:GO:0032991; C:GO:0043226; C:GO:0043228; C:GO:0043229; C:GO:0043232; C:GO:0044391; C:GO:0110165; C:GO:1990904</t></si><si><t>P:translation; F:nucleic acid binding; F:RNA binding; F:structural constituent of ribosome; F:structural molecule activity; F:binding; F:organic cyclic compound binding; F:heterocyclic compound binding; C:intracellular anatomical structure; C:cytoplasm; C:cytosol; C:ribosome; C:large ribosomal subunit; C:cytosolic large ribosomal subunit; C:cytosolic ribosome; C:protein-containing complex; C:organelle; C:non-membrane-bounded organelle; C:intracellular organelle; C:intracellular non-membrane-bounded organelle; C:ribosomal subunit; C:cellular anatomical entity; C:ribonucleoprotein complex</t></si><si><t>NODE_102_length_82416_cov_155..g63</t></si><si><t>DPOLA_SCHPODNA polymerase alpha catalytic subunit OS=Schizosaccharomyces pombe (strain 972 / ATCC 24843) OX=284812 GN=pol1 PE=1 SV=1; 0.0</t></si><si><t>51.93</t></si><si><t>P:GO:0006260; P:GO:0006281; P:GO:0022414; P:GO:0048856; P:GO:0140014; F:GO:0003677; F:GO:0016740; F:GO:0016787; F:GO:0140097; C:GO:0000228; C:GO:0005654</t></si><si><t>P:DNA replication; P:DNA repair; P:reproductive process; P:anatomical structure development; P:mitotic nuclear division; F:DNA binding; F:transferase activity; F:hydrolase activity; F:catalytic activity, acting on DNA; C:nuclear chromosome; C:nucleoplasm</t></si><si><t>EC:3.1.11; EC:3.1.15; EC:2.7.7.7</t></si><si><t>Acting on ester bonds; Acting on ester bonds; DNA-directed DNA polymerase</t></si><si><t>Coil (COILS); IPR006172 (PRINTS); IPR006172 (SMART); G3DSA:1.10.132.60:FF:000004 (FUNFAM); IPR042087 (G3DSA:1.10.132.GENE3D); G3DSA:3.30.70.2820 (GENE3D); G3DSA:3.30.70.2820:FF:000001 (FUNFAM); IPR023211 (G3DSA:3.90.1600.GENE3D); G3DSA:6.10.10.100 (GENE3D); G3DSA:3.30.420.10:FF:000036 (FUNFAM); IPR006134 (PFAM); TIGR00592 (TIGRFAM); G3DSA:2.40.50.730 (GENE3D); IPR036397 (G3DSA:3.30.420.GENE3D); G3DSA:1.10.287.690 (GENE3D); IPR006133 (PFAM); IPR024647 (PFAM); G3DSA:1.10.287.690:FF:000003 (FUNFAM); mobidb-lite (MOBIDB_LITE); mobidb-lite (MOBIDB_LITE); mobidb-lite (MOBIDB_LITE); mobidb-lite (MOBIDB_LITE); mobidb-lite (MOBIDB_LITE); mobidb-lite (MOBIDB_LITE); mobidb-lite (MOBIDB_LITE); PTHR45861 (PANTHER); IPR017964 (PROSITE_PATTERNS); cd05776 (CDD); IPR045846 (CDD); IPR012337 (SUPERFAMILY); IPR043502 (SUPERFAMILY)</t></si><si><t>P:GO:0000278; P:GO:0000280; P:GO:0006139; P:GO:0006259; P:GO:0006260; P:GO:0006261; P:GO:0006270; P:GO:0006271; P:GO:0006401; P:GO:0006725; P:GO:0006807; P:GO:0006996; P:GO:0007049; P:GO:0008152; P:GO:0009056; P:GO:0009057; P:GO:0009058; P:GO:0009059; P:GO:0009987; P:GO:0016043; P:GO:0016070; P:GO:0018130; P:GO:0019438; P:GO:0019439; P:GO:0022402; P:GO:0032774; P:GO:0033260; P:GO:0034641; P:GO:0034645; P:GO:0034654; P:GO:0034655; P:GO:0043170; P:GO:0044237; P:GO:0044238; P:GO:0044248; P:GO:0044249; P:GO:0044260; P:GO:0044265; P:GO:0044270; P:GO:0044271; P:GO:0044786; P:GO:0046483; P:GO:0046700; P:GO:0048285; P:GO:0071704; P:GO:0071840; P:GO:0071897; P:GO:0090304; P:GO:0140014; P:GO:1901360; P:GO:1901361; P:GO:1901362; P:GO:1901575; P:GO:1901576; P:GO:1902969; P:GO:1902975; P:GO:1903047; F:GO:0000166; F:GO:0003676; F:GO:0003677; F:GO:0003682; F:GO:0003688; F:GO:0003690; F:GO:0003697; F:GO:0003824; F:GO:0003887; F:GO:0005488; F:GO:0016740; F:GO:0016772; F:GO:0016779; F:GO:0017076; F:GO:0034061; F:GO:0036094; F:GO:0043565; F:GO:0097159; F:GO:0140097; F:GO:0140640; F:GO:1901265; F:GO:1901363; F:GO:1990837; C:GO:0000228; C:GO:0000428; C:GO:0000808; C:GO:0000811; C:GO:0005622; C:GO:0005634; C:GO:0005654; C:GO:0005656; C:GO:0005657; C:GO:0005694; C:GO:0008622; C:GO:0016020; C:GO:0030880; C:GO:0030894; C:GO:0031261; C:GO:0031974; C:GO:0031981; C:GO:0032991; C:GO:0032993; C:GO:0033202; C:GO:0036387; C:GO:0042555; C:GO:0042575; C:GO:0043226; C:GO:0043227; C:GO:0043228; C:GO:0043229; C:GO:0043231; C:GO:0043232; C:GO:0043233; C:GO:0043596; C:GO:0055029; C:GO:0061695; C:GO:0070013; C:GO:0097373; C:GO:0110165; C:GO:0140513; C:GO:0140535; C:GO:1902494; C:GO:1990234</t></si><si><t>P:mitotic cell cycle; P:nuclear division; P:nucleobase-containing compound metabolic process; P:DNA metabolic process; P:DNA replication; P:DNA-templated DNA replication; P:DNA replication initiation; P:DNA strand elongation involved in DNA replication; P:RNA catabolic process; P:cellular aromatic compound metabolic process; P:nitrogen compound metabolic process; P:organelle organization; P:cell cycle; P:metabolic process; P:catabolic process; P:macromolecule catabolic process; P:biosynthetic process; P:macromolecule biosynthetic process; P:cellular process; P:cellular component organization; P:RNA metabolic process; P:heterocycle biosynthetic process; P:aromatic compound biosynthetic process; P:aromatic compound catabolic process; P:cell cycle process; P:RNA biosynthetic process; P:nuclear DNA replication; P:cellular nitrogen compound metabolic process; P:obsolete cellular macromolecule biosynthetic process; P:nucleobase-containing compound biosynthetic process; P:nucleobase-containing compound catabolic process; P:macromolecule metabolic process; P:cellular metabolic process; P:primary metabolic process; P:cellular catabolic process; P:cellular biosynthetic process; P:obsolete cellular macromolecule metabolic process; P:obsolete cellular macromolecule catabolic process; P:cellular nitrogen compound catabolic process; P:cellular nitrogen compound biosynthetic process; P:cell cycle DNA replication; P:heterocycle metabolic process; P:heterocycle catabolic process; P:organelle fission; P:organic substance metabolic process; P:cellular component organization or biogenesis; P:DNA biosynthetic process; P:nucleic acid metabolic process; P:mitotic nuclear division; P:organic cyclic compound metabolic process; P:organic cyclic compound catabolic process; P:organic cyclic compound biosynthetic process; P:organic substance catabolic process; P:organic substance biosynthetic process; P:mitotic DNA replication; P:mitotic DNA replication initiation; P:mitotic cell cycle process; F:nucleotide binding; F:nucleic acid binding; F:DNA binding; F:chromatin binding; F:DNA replication origin binding; F:double-stranded DNA binding; F:single-stranded DNA binding; F:catalytic activity; F:DNA-directed DNA polymerase activity; F:binding; F:transferase activity; F:transferase activity, transferring phosphorus-containing groups; F:nucleotidyltransferase activity; F:purine nucleotide binding; F:DNA polymerase activity; F:small molecule binding; F:sequence-specific DNA binding; F:organic cyclic compound binding; F:catalytic activity, acting on DNA; F:catalytic activity, acting on a nucleic acid; F:nucleoside phosphate binding; F:heterocyclic compound binding; F:sequence-specific double-stranded DNA binding; C:nuclear chromosome; C:DNA-directed RNA polymerase complex; C:origin recognition complex; C:GINS complex; C:intracellular anatomical structure; C:nucleus; C:nucleoplasm; C:nuclear pre-replicative complex; C:replication fork; C:chromosome; C:epsilon DNA polymerase complex; C:membrane; C:RNA polymerase complex; C:replisome; C:DNA replication preinitiation complex; C:membrane-enclosed lumen; C:nuclear lumen; C:protein-containing complex; C:protein-DNA complex; C:DNA helicase complex; C:pre-replicative complex; C:MCM complex; C:DNA polymerase complex; C:organelle; C:membrane-bounded organelle; C:non-membrane-bounded organelle; C:intracellular organelle; C:intracellular membrane-bounded organelle; C:intracellular non-membrane-bounded organelle; C:organelle lumen; C:nuclear replication fork; C:nuclear DNA-directed RNA polymerase complex; C:transferase complex, transferring phosphorus-containing groups; C:intracellular organelle lumen; C:MCM core complex; C:cellular anatomical entity; C:nuclear protein-containing complex; C:intracellular protein-containing complex; C:catalytic complex; C:transferase complex</t></si><si><t>NODE_102_length_82416_cov_155..g64</t></si><si><t>ODPB_CHATDPyruvate dehydrogenase E1 component subunit beta, mitochondrial OS=Chaetomium thermophilum (strain DSM 1495 / CBS 144.50 / IMI 039719) OX=759272 GN=CTHT_0006350 PE=1 SV=1; 5.71e-226</t></si><si><t>3.93E-201</t></si><si><t>76.19</t></si><si><t>P:GO:0005975; P:GO:0006091; P:GO:0006790; P:GO:0055086; P:GO:1901135; F:GO:0016491; C:GO:0005654; C:GO:0005739</t></si><si><t>P:carbohydrate metabolic process; P:generation of precursor metabolites and energy; P:sulfur compound metabolic process; P:nucleobase-containing small molecule metabolic process; P:carbohydrate derivative metabolic process; F:oxidoreductase activity; C:nucleoplasm; C:mitochondrion</t></si><si><t>EC:1.2.4.1; EC:1.2.1</t></si><si><t>pyruvate dehydrogenase (acetyl-transferring); Acting on the aldehyde or oxo group of donors</t></si><si><t>IPR005475 (SMART); G3DSA:3.40.50.920:FF:000001 (FUNFAM); G3DSA:3.40.50.970:FF:000006 (FUNFAM); IPR009014 (G3DSA:3.40.50.GENE3D); IPR005475 (PFAM); IPR033248 (PFAM); G3DSA:3.40.50.970 (GENE3D); mobidb-lite (MOBIDB_LITE); IPR027110 (PANTHER); cd07036 (CDD); IPR009014 (SUPERFAMILY); IPR029061 (SUPERFAMILY)</t></si><si><t>P:GO:0006082; P:GO:0006086; P:GO:0006139; P:GO:0006163; P:GO:0006164; P:GO:0006637; P:GO:0006725; P:GO:0006753; P:GO:0006790; P:GO:0006793; P:GO:0006796; P:GO:0006807; P:GO:0008152; P:GO:0009058; P:GO:0009117; P:GO:0009150; P:GO:0009152; P:GO:0009165; P:GO:0009259; P:GO:0009260; P:GO:0009987; P:GO:0018130; P:GO:0019438; P:GO:0019637; P:GO:0019693; P:GO:0019752; P:GO:0032787; P:GO:0034641; P:GO:0034654; P:GO:0043436; P:GO:0043603; P:GO:0043604; P:GO:0044237; P:GO:0044238; P:GO:0044249; P:GO:0044271; P:GO:0044281; P:GO:0046390; P:GO:0046483; P:GO:0055086; P:GO:0071704; P:GO:0072521; P:GO:0072522; P:GO:0090407; P:GO:1901135; P:GO:1901137; P:GO:1901293; P:GO:1901360; P:GO:1901362; P:GO:1901564; P:GO:1901566; P:GO:1901576; F:GO:0003824; F:GO:0004739; F:GO:0016491; C:GO:0005622; C:GO:0005737; C:GO:0005739; C:GO:0005759; C:GO:0016020; C:GO:0031974; C:GO:0032991; C:GO:0043226; C:GO:0043227; C:GO:0043229; C:GO:0043231; C:GO:0043233; C:GO:0070013; C:GO:0098798; C:GO:0110165; C:GO:1902494; C:GO:1990204</t></si><si><t>P:organic acid metabolic process; P:acetyl-CoA biosynthetic process from pyruvate; P:nucleobase-containing compound metabolic process; P:purine nucleotide metabolic process; P:purine nucleotide biosynthetic process; P:acyl-CoA metabolic process; P:cellular aromatic compound metabolic process; P:nucleoside phosphate metabolic process; P:sulfur compound metabolic process; P:phosphorus metabolic process; P:phosphate-containing compound metabolic process; P:nitrogen compound metabolic process; P:metabolic process; P:biosynthetic process; P:nucleotide metabolic process; P:purine ribonucleotide metabolic process; P:purine ribonucleotide biosynthetic process; P:nucleotide biosynthetic process; P:ribonucleotide metabolic process; P:ribonucleotide biosynthetic process; P:cellular process; P:heterocycle biosynthetic process; P:aromatic compound biosynthetic process; P:organophosphate metabolic process; P:ribose phosphate metabolic process; P:carboxylic acid metabolic process; P:monocarboxylic acid metabolic process; P:cellular nitrogen compound metabolic process; P:nucleobase-containing compound biosynthetic process; P:oxoacid metabolic process; P:amide metabolic process; P:amide biosynthetic process; P:cellular metabolic process; P:primary metabolic process; P:cellular biosynthetic process; P:cellular nitrogen compound biosynthetic process; P:small molecule metabolic process; P:ribose phosphate biosynthetic process; P:heterocycle metabolic process; P:nucleobase-containing small molecule metabolic process; P:organic substance metabolic process; P:purine-containing compound metabolic process; P:purine-containing compound biosynthetic process; P:organophosphate biosynthetic process; P:carbohydrate derivative metabolic process; P:carbohydrate derivative biosynthetic process; P:nucleoside phosphate biosynthetic process; P:organic cyclic compound metabolic process; P:organic cyclic compound biosynthetic process; P:organonitrogen compound metabolic process; P:organonitrogen compound biosynthetic process; P:organic substance biosynthetic process; F:catalytic activity; F:pyruvate dehydrogenase (acetyl-transferring) activity; F:oxidoreductase activity; C:intracellular anatomical structure; C:cytoplasm; C:mitochondrion; C:mitochondrial matrix; C:membrane; C:membrane-enclosed lumen; C:protein-containing complex; C:organelle; C:membrane-bounded organelle; C:intracellular organelle; C:intracellular membrane-bounded organelle; C:organelle lumen; C:intracellular organelle lumen; C:mitochondrial protein-containing complex; C:cellular anatomical entity; C:catalytic complex; C:oxidoreductase complex</t></si><si><t>NODE_102_length_82416_cov_155..g65</t></si><si><t>NODE_102_length_82416_cov_155..g66</t></si><si><t>YGBA_SCHPOUniversal stress protein A family protein C25B2.10 OS=Schizosaccharomyces pombe (strain 972 / ATCC 24843) OX=284812 GN=SPBC25B2.10 PE=1 SV=1; 4.37e-151</t></si><si><t>2.75E-60</t></si><si><t>69.96</t></si><si><t>F:GO:0016829</t></si><si><t>F:lyase activity</t></si><si><t>EC:4</t></si><si><t>Lyases</t></si><si><t>Coil (COILS); IPR001533 (PFAM); IPR036428 (G3DSA:3.30.1360.GENE3D); IPR014729 (G3DSA:3.40.50.GENE3D); IPR006016 (PFAM); mobidb-lite (MOBIDB_LITE); mobidb-lite (MOBIDB_LITE); mobidb-lite (MOBIDB_LITE); mobidb-lite (MOBIDB_LITE); mobidb-lite (MOBIDB_LITE); mobidb-lite (MOBIDB_LITE); mobidb-lite (MOBIDB_LITE); mobidb-lite (MOBIDB_LITE); mobidb-lite (MOBIDB_LITE); mobidb-lite (MOBIDB_LITE); mobidb-lite (MOBIDB_LITE); mobidb-lite (MOBIDB_LITE); mobidb-lite (MOBIDB_LITE); mobidb-lite (MOBIDB_LITE); PTHR47815 (PANTHER); cd00293 (CDD); SSF52402 (SUPERFAMILY); IPR036428 (SUPERFAMILY)</t></si><si><t>P:GO:0006729; F:GO:0008124</t></si><si><t>P:tetrahydrobiopterin biosynthetic process; F:4-alpha-hydroxytetrahydrobiopterin dehydratase activity</t></si><si><t>NODE_102_length_82416_cov_155..g67</t></si><si><t>SLT11_ASPFUPre-mRNA-splicing factor slt11 OS=Aspergillus fumigatus (strain ATCC MYA-4609 / CBS 101355 / FGSC A1100 / Af293) OX=330879 GN=slt11 PE=3 SV=1; 8.75e-208</t></si><si><t>2.9E-171</t></si><si><t>57.16</t></si><si><t>P:GO:0006886; P:GO:0006913; P:GO:0016071; F:GO:0003723; C:GO:0005634</t></si><si><t>P:intracellular protein transport; P:nucleocytoplasmic transport; P:mRNA metabolic process; F:RNA binding; C:nucleus</t></si><si><t>IPR000504 (SMART); IPR012677 (G3DSA:3.30.70.GENE3D); G3DSA:3.30.70.330:FF:000396 (FUNFAM); IPR000504 (PFAM); mobidb-lite (MOBIDB_LITE); mobidb-lite (MOBIDB_LITE); mobidb-lite (MOBIDB_LITE); mobidb-lite (MOBIDB_LITE); IPR039171 (PANTHER); IPR000504 (PROSITE_PROFILES); IPR034356 (CDD); IPR035979 (SUPERFAMILY)</t></si><si><t>F:GO:0003676; F:GO:0003723; F:GO:0005488; F:GO:0017069; F:GO:0036002; F:GO:0097159; F:GO:1901363; C:GO:0000974; C:GO:0005622; C:GO:0005634; C:GO:0005681; C:GO:0005682; C:GO:0005684; C:GO:0005686; C:GO:0005688; C:GO:0016020; C:GO:0030532; C:GO:0032991; C:GO:0043226; C:GO:0043227; C:GO:0043229; C:GO:0043231; C:GO:0071013; C:GO:0097525; C:GO:0110165; C:GO:0120114; C:GO:0120115; C:GO:0140513; C:GO:1902494; C:GO:1990904</t></si><si><t>F:nucleic acid binding; F:RNA binding; F:binding; F:snRNA binding; F:pre-mRNA binding; F:organic cyclic compound binding; F:heterocyclic compound binding; C:Prp19 complex; C:intracellular anatomical structure; C:nucleus; C:spliceosomal complex; C:U5 snRNP; C:U2-type spliceosomal complex; C:U2 snRNP; C:U6 snRNP; C:membrane; C:small nuclear ribonucleoprotein complex; C:protein-containing complex; C:organelle; C:membrane-bounded organelle; C:intracellular organelle; C:intracellular membrane-bounded organelle; C:catalytic step 2 spliceosome; C:spliceosomal snRNP complex; C:cellular anatomical entity; C:Sm-like protein family complex; C:Lsm2-8 complex; C:nuclear protein-containing complex; C:catalytic complex; C:ribonucleoprotein complex</t></si><si><t>NODE_102_length_82416_cov_155..g68</t></si><si><t>ERG6_ASPFUSterol 24-C-methyltransferase erg6 OS=Aspergillus fumigatus (strain ATCC MYA-4609 / CBS 101355 / FGSC A1100 / Af293) OX=330879 GN=erg6 PE=1 SV=1; 1.96e-241</t></si><si><t>3.87E-206</t></si><si><t>71.12</t></si><si><t>P:GO:0006629; P:GO:0022414; P:GO:0048856; F:GO:0016740; C:GO:0005739; C:GO:0005773; C:GO:0005783; C:GO:0005811; C:GO:0005886</t></si><si><t>P:lipid metabolic process; P:reproductive process; P:anatomical structure development; F:transferase activity; C:mitochondrion; C:vacuole; C:endoplasmic reticulum; C:lipid droplet; C:plasma membrane</t></si><si><t>EC:2.1.1.41</t></si><si><t>sterol 24-C-methyltransferase</t></si><si><t>G3DSA:3.40.50.150:FF:000121 (FUNFAM); IPR013705 (PFAM); IPR029063 (G3DSA:3.40.50.GENE3D); IPR013216 (PFAM); PIRSR018249-2 (PIRSR); mobidb-lite (MOBIDB_LITE); PTHR44068 (PANTHER); IPR030384 (PROSITE_PROFILES); cd02440 (CDD); IPR029063 (SUPERFAMILY)</t></si><si><t>P:GO:0006066; P:GO:0006629; P:GO:0006694; P:GO:0006696; P:GO:0008152; P:GO:0008202; P:GO:0008204; P:GO:0008610; P:GO:0009058; P:GO:0009987; P:GO:0016125; P:GO:0016126; P:GO:0016128; P:GO:0044107; P:GO:0044237; P:GO:0044238; P:GO:0044249; P:GO:0044255; P:GO:0044281; P:GO:0044283; P:GO:0046165; P:GO:0071704; P:GO:1901360; P:GO:1901362; P:GO:1901576; P:GO:1901615; P:GO:1901617; P:GO:1902652; P:GO:1902653; F:GO:0003824; F:GO:0008168; F:GO:0008757; F:GO:0016740; F:GO:0016741; C:GO:0005622; C:GO:0005737; C:GO:0005773; C:GO:0005783; C:GO:0005886; C:GO:0012505; C:GO:0016020; C:GO:0043226; C:GO:0043227; C:GO:0043229; C:GO:0043231; C:GO:0071944; C:GO:0110165</t></si><si><t>P:alcohol metabolic process; P:lipid metabolic process; P:steroid biosynthetic process; P:ergosterol biosynthetic process; P:metabolic process; P:steroid metabolic process; P:ergosterol metabolic process; P:lipid biosynthetic process; P:biosynthetic process; P:cellular process; P:sterol metabolic process; P:sterol biosynthetic process; P:phytosteroid metabolic process; P:obsolete cellular alcohol metabolic process; P:cellular metabolic process; P:primary metabolic process; P:cellular biosynthetic process; P:cellular lipid metabolic process; P:small molecule metabolic process; P:small molecule biosynthetic process; P:alcohol biosynthetic process; P:organic substance metabolic process; P:organic cyclic compound metabolic process; P:organic cyclic compound biosynthetic process; P:organic substance biosynthetic process; P:organic hydroxy compound metabolic process; P:organic hydroxy compound biosynthetic process; P:secondary alcohol metabolic process; P:secondary alcohol biosynthetic process; F:catalytic activity; F:methyltransferase activity; F:S-adenosylmethionine-dependent methyltransferase activity; F:transferase activity; F:transferase activity, transferring one-carbon groups; C:intracellular anatomical structure; C:cytoplasm; C:vacuole; C:endoplasmic reticulum; C:plasma membrane; C:endomembrane system; C:membrane; C:organelle; C:membrane-bounded organelle; C:intracellular organelle; C:intracellular membrane-bounded organelle; C:cell periphery; C:cellular anatomical entity</t></si><si><t>NODE_102_length_82416_cov_155..g69</t></si><si><t>MZM1_FUSV7Mitochondrial zinc maintenance protein 1, mitochondrial OS=Fusarium vanettenii (strain ATCC MYA-4622 / CBS 123669 / FGSC 9596 / NRRL 45880 / 77-13-4) OX=660122 GN=MZM1 PE=3 SV=1; 3.91e-20</t></si><si><t>1.3E-9</t></si><si><t>61.22</t></si><si><t>P:GO:0007005; P:GO:0065003</t></si><si><t>P:mitochondrion organization; P:protein-containing complex assembly</t></si><si><t>mobidb-lite (MOBIDB_LITE); mobidb-lite (MOBIDB_LITE); mobidb-lite (MOBIDB_LITE); PTHR46749 (PANTHER); IPR045298 (CDD)</t></si><si><t>P:GO:0034551</t></si><si><t>P:mitochondrial respiratory chain complex III assembly</t></si><si><t>NODE_102_length_82416_cov_155..g70</t></si><si><t>ZUO1_SCHPOZuotin OS=Schizosaccharomyces pombe (strain 972 / ATCC 24843) OX=284812 GN=zuo1 PE=1 SV=2; 3.33e-197</t></si><si><t>3.05E-103</t></si><si><t>65.64</t></si><si><t>P:GO:0006260; P:GO:0006457; P:GO:0006913; P:GO:0023052; P:GO:0042254; F:GO:0042393; F:GO:0098772; F:GO:0140110; C:GO:0005635; C:GO:0005654; C:GO:0005730; C:GO:0005829; C:GO:0005840</t></si><si><t>P:DNA replication; P:protein folding; P:nucleocytoplasmic transport; P:signaling; P:ribosome biogenesis; F:histone binding; F:molecular function regulator activity; F:transcription regulator activity; C:nuclear envelope; C:nucleoplasm; C:nucleolus; C:cytosol; C:ribosome</t></si><si><t>Coil (COILS); Coil (COILS); IPR001623 (SMART); IPR042569 (G3DSA:1.10.8.GENE3D); IPR032003 (PFAM); IPR036869 (G3DSA:1.10.287.GENE3D); IPR001623 (PFAM); mobidb-lite (MOBIDB_LITE); mobidb-lite (MOBIDB_LITE); mobidb-lite (MOBIDB_LITE); mobidb-lite (MOBIDB_LITE); IPR044634 (PANTHER); IPR018253 (PROSITE_PATTERNS); IPR001623 (PROSITE_PROFILES); IPR001623 (CDD); IPR036869 (SUPERFAMILY)</t></si><si><t>P:GO:0006450; P:GO:0006457; P:GO:0006458; P:GO:0009987; P:GO:0051083; F:GO:0005488; F:GO:0005515; F:GO:0030544; F:GO:0031072; F:GO:0043021; F:GO:0043022; F:GO:0044877; C:GO:0005622; C:GO:0005737; C:GO:0005829; C:GO:0110165</t></si><si><t>P:regulation of translational fidelity; P:protein folding; P:'de novo' protein folding; P:cellular process; P:'de novo' cotranslational protein folding; F:binding; F:protein binding; F:Hsp70 protein binding; F:heat shock protein binding; F:ribonucleoprotein complex binding; F:ribosome binding; F:protein-containing complex binding; C:intracellular anatomical structure; C:cytoplasm; C:cytosol; C:cellular anatomical entity</t></si><si><t>NODE_102_length_82416_cov_155..g71</t></si><si><t>HOXX_BRADUHydrogenase maturation factor HoxX OS=Bradyrhizobium diazoefficiens (strain JCM 10833 / BCRC 13528 / IAM 13628 / NBRC 14792 / USDA 110) OX=224911 GN=hoxX PE=4 SV=2; 3.37e-171</t></si><si><t>1.08E-45</t></si><si><t>45.65</t></si><si><t>F:GO:0003824</t></si><si><t>F:catalytic activity</t></si><si><t>Coil (COILS); IPR001753 (PFAM); G3DSA:3.90.226.10 (GENE3D); mobidb-lite (MOBIDB_LITE); mobidb-lite (MOBIDB_LITE); PTHR43388 (PANTHER); IPR018376 (PROSITE_PATTERNS); cd06558 (CDD); IPR029045 (SUPERFAMILY)</t></si><si><t>NODE_102_length_82416_cov_155..g72</t></si><si><t>GPHR_XENLAGolgi pH regulator OS=Xenopus laevis OX=8355 GN=gpr89-b PE=2 SV=1; 1.25e-244</t></si><si><t>1.17E-37</t></si><si><t>45.4</t></si><si><t>C:GO:0005794</t></si><si><t>C:Golgi apparatus</t></si><si><t>Coil (COILS); IPR025969 (PFAM); IPR022535 (PFAM); IPR015672 (PANTHER)</t></si><si><t>C:GO:0016020</t></si><si><t>C:membrane</t></si><si><t>NODE_102_length_82416_cov_155..g73</t></si><si><t>P5CR_LOPARPyrroline-5-carboxylate reductase OS=Lophium arboricola OX=42465 GN=P5CR PE=2 SV=1; 1.19e-203</t></si><si><t>1.21E-50</t></si><si><t>53.74</t></si><si><t>P:GO:0006520; F:GO:0016491</t></si><si><t>P:amino acid metabolic process; F:oxidoreductase activity</t></si><si><t>EC:1</t></si><si><t>Oxidoreductases</t></si><si><t>IPR036259 (G3DSA:1.20.1250.GENE3D); G3DSA:3.40.50.720 (GENE3D); IPR028939 (PFAM); mobidb-lite (MOBIDB_LITE); mobidb-lite (MOBIDB_LITE); mobidb-lite (MOBIDB_LITE); mobidb-lite (MOBIDB_LITE); mobidb-lite (MOBIDB_LITE); mobidb-lite (MOBIDB_LITE); mobidb-lite (MOBIDB_LITE); PTHR42718 (PANTHER); IPR036291 (SUPERFAMILY); IPR036259 (SUPERFAMILY)</t></si><si><t>C:GO:0016020; C:GO:0110165</t></si><si><t>C:membrane; C:cellular anatomical entity</t></si><si><t>NODE_102_length_82416_cov_155..g74</t></si><si><t>PSR2_YEASTProbable phosphatase PSR2 OS=Saccharomyces cerevisiae (strain ATCC 204508 / S288c) OX=559292 GN=PSR2 PE=1 SV=1; 3.01e-138</t></si><si><t>5.68E-87</t></si><si><t>73.25</t></si><si><t>P:GO:0000278; P:GO:0006355; P:GO:0006886; P:GO:0006913; P:GO:0022414; P:GO:0023052; P:GO:0030154; P:GO:0048856; F:GO:0016787; F:GO:0060090; F:GO:0140096; C:GO:0005654; C:GO:0005886</t></si><si><t>P:mitotic cell cycle; P:regulation of DNA-templated transcription; P:intracellular protein transport; P:nucleocytoplasmic transport; P:reproductive process; P:signaling; P:cell differentiation; P:anatomical structure development; F:hydrolase activity; F:molecular adaptor activity; F:catalytic activity, acting on a protein; C:nucleoplasm; C:plasma membrane</t></si><si><t>EC:3.1.3.16</t></si><si><t>protein-serine/threonine phosphatase</t></si><si><t>IPR004274 (SMART); G3DSA:3.40.50.1000:FF:000043 (FUNFAM); IPR004274 (PFAM); IPR023214 (G3DSA:3.40.50.GENE3D); IPR011948 (TIGRFAM); mobidb-lite (MOBIDB_LITE); mobidb-lite (MOBIDB_LITE); mobidb-lite (MOBIDB_LITE); mobidb-lite (MOBIDB_LITE); mobidb-lite (MOBIDB_LITE); mobidb-lite (MOBIDB_LITE); mobidb-lite (MOBIDB_LITE); mobidb-lite (MOBIDB_LITE); PTHR12210 (PANTHER); IPR004274 (PROSITE_PROFILES); cd07521 (CDD); IPR036412 (SUPERFAMILY)</t></si><si><t>F:GO:0003824; F:GO:0004721; F:GO:0016787; F:GO:0016788; F:GO:0016791; F:GO:0042578; F:GO:0140096; C:GO:0005886; C:GO:0016020; C:GO:0071944; C:GO:0110165</t></si><si><t>F:catalytic activity; F:phosphoprotein phosphatase activity; F:hydrolase activity; F:hydrolase activity, acting on ester bonds; F:phosphatase activity; F:phosphoric ester hydrolase activity; F:catalytic activity, acting on a protein; C:plasma membrane; C:membrane; C:cell periphery; C:cellular anatomical entity</t></si><si><t>NODE_102_length_82416_cov_155..g75</t></si><si><t>NODE_102_length_82416_cov_155..g76</t></si><si><t>-; 6.87e-158</t></si><si><t>P:GO:0023052; F:GO:0060089; C:GO:0005886</t></si><si><t>P:signaling; F:molecular transducer activity; C:plasma membrane</t></si><si><t>IPR023041 (PFAM); G3DSA:1.20.1070.10 (GENE3D); IPR022596 (PFAM); mobidb-lite (MOBIDB_LITE); mobidb-lite (MOBIDB_LITE); mobidb-lite (MOBIDB_LITE); mobidb-lite (MOBIDB_LITE); PTHR23112 (PANTHER); SSF81321 (SUPERFAMILY)</t></si><si><t>P:GO:0007154; P:GO:0007165; P:GO:0007186; P:GO:0007188; P:GO:0007189; P:GO:0007190; P:GO:0009966; P:GO:0009987; P:GO:0010646; P:GO:0019932; P:GO:0019933; P:GO:0019935; P:GO:0023051; P:GO:0023052; P:GO:0031279; P:GO:0035556; P:GO:0043949; P:GO:0045761; P:GO:0048583; P:GO:0050789; P:GO:0050790; P:GO:0050794; P:GO:0050896; P:GO:0051339; P:GO:0051716; P:GO:0065007; P:GO:0065009; P:GO:1902531; F:GO:0004888; F:GO:0004930; F:GO:0038023; F:GO:0060089; C:GO:0005886; C:GO:0016020; C:GO:0071944; C:GO:0110165</t></si><si><t>P:cell communication; P:signal transduction; P:G protein-coupled receptor signaling pathway; P:adenylate cyclase-modulating G protein-coupled receptor signaling pathway; P:adenylate cyclase-activating G protein-coupled receptor signaling pathway; P:activation of adenylate cyclase activity; P:regulation of signal transduction; P:cellular process; P:regulation of cell communication; P:second-messenger-mediated signaling; P:cAMP-mediated signaling; P:cyclic-nucleotide-mediated signaling; P:regulation of signaling; P:signaling; P:regulation of cyclase activity; P:intracellular signal transduction; P:regulation of cAMP-mediated signaling; P:regulation of adenylate cyclase activity; P:regulation of response to stimulus; P:regulation of biological process; P:regulation of catalytic activity; P:regulation of cellular process; P:response to stimulus; P:regulation of lyase activity; P:cellular response to stimulus; P:biological regulation; P:regulation of molecular function; P:regulation of intracellular signal transduction; F:transmembrane signaling receptor activity; F:G protein-coupled receptor activity; F:signaling receptor activity; F:molecular transducer activity; C:plasma membrane; C:membrane; C:cell periphery; C:cellular anatomical entity</t></si><si><t>NODE_102_length_82416_cov_155..g77</t></si><si><t>NODE_102_length_82416_cov_155..g78</t></si><si><t>-; 9.43e-50</t></si><si><t>P:GO:0006399</t></si><si><t>P:tRNA metabolic process</t></si><si><t>IPR027417 (G3DSA:3.40.50.GENE3D); IPR018627 (PANTHER)</t></si><si><t>P:GO:0002098; C:GO:0032991; C:GO:0033588; C:GO:0140535</t></si><si><t>P:tRNA wobble uridine modification; C:protein-containing complex; C:elongator holoenzyme complex; C:intracellular protein-containing complex</t></si><si><t>NODE_102_length_82416_cov_155..g79</t></si><si><t>-; 8.08e-22</t></si><si><t>P:GO:0055085; P:GO:0055086; P:GO:1901135; F:GO:0005215; C:GO:0005739</t></si><si><t>P:transmembrane transport; P:nucleobase-containing small molecule metabolic process; P:carbohydrate derivative metabolic process; F:transporter activity; C:mitochondrion</t></si><si><t>IPR006995 (PFAM); mobidb-lite (MOBIDB_LITE); mobidb-lite (MOBIDB_LITE); mobidb-lite (MOBIDB_LITE); mobidb-lite (MOBIDB_LITE); mobidb-lite (MOBIDB_LITE); IPR006995 (PANTHER)</t></si><si><t>P:GO:0006139; P:GO:0006163; P:GO:0006164; P:GO:0006725; P:GO:0006753; P:GO:0006754; P:GO:0006793; P:GO:0006796; P:GO:0006807; P:GO:0006810; P:GO:0006811; P:GO:0006812; P:GO:0008152; P:GO:0009058; P:GO:0009117; P:GO:0009141; P:GO:0009142; P:GO:0009144; P:GO:0009145; P:GO:0009150; P:GO:0009152; P:GO:0009165; P:GO:0009199; P:GO:0009201; P:GO:0009205; P:GO:0009206; P:GO:0009259; P:GO:0009260; P:GO:0009987; P:GO:0015985; P:GO:0015986; P:GO:0018130; P:GO:0019438; P:GO:0019637; P:GO:0019693; P:GO:0034220; P:GO:0034641; P:GO:0034654; P:GO:0044237; P:GO:0044238; P:GO:0044249; P:GO:0044271; P:GO:0044281; P:GO:0046034; P:GO:0046390; P:GO:0046483; P:GO:0051179; P:GO:0051234; P:GO:0055085; P:GO:0055086; P:GO:0071704; P:GO:0072521; P:GO:0072522; P:GO:0090407; P:GO:0098655; P:GO:0098660; P:GO:0098662; P:GO:1901135; P:GO:1901137; P:GO:1901293; P:GO:1901360; P:GO:1901362; P:GO:1901564; P:GO:1901566; P:GO:1901576; P:GO:1902600; F:GO:0015078; C:GO:0000276; C:GO:0005622; C:GO:0005737; C:GO:0005739; C:GO:0005740; C:GO:0005743; C:GO:0005753; C:GO:0016020; C:GO:0016469; C:GO:0019866; C:GO:0031090; C:GO:0031966; C:GO:0031967; C:GO:0031975; C:GO:0032991; C:GO:0033177; C:GO:0043226; C:GO:0043227; C:GO:0043229; C:GO:0043231; C:GO:0045259; C:GO:0045263; C:GO:0098796; C:GO:0098798; C:GO:0098800; C:GO:0110165</t></si><si><t>P:nucleobase-containing compound metabolic process; P:purine nucleotide metabolic process; P:purine nucleotide biosynthetic process; P:cellular aromatic compound metabolic process; P:nucleoside phosphate metabolic process; P:ATP biosynthetic process; P:phosphorus metabolic process; P:phosphate-containing compound metabolic process; P:nitrogen compound metabolic process; P:transport; P:monoatomic ion transport; P:monoatomic cation transport; P:metabolic process; P:biosynthetic process; P:nucleotide metabolic process; P:nucleoside triphosphate metabolic process; P:nucleoside triphosphate biosynthetic process; P:purine nucleoside triphosphate metabolic process; P:purine nucleoside triphosphate biosynthetic process; P:purine ribonucleotide metabolic process; P:purine ribonucleotide biosynthetic process; P:nucleotide biosynthetic process; P:ribonucleoside triphosphate metabolic process; P:ribonucleoside triphosphate biosynthetic process; P:purine ribonucleoside triphosphate metabolic process; P:purine ribonucleoside triphosphate biosynthetic process; P:ribonucleotide metabolic process; P:ribonucleotide biosynthetic process; P:cellular process; P:energy coupled proton transport, down electrochemical gradient; P:proton motive force-driven ATP synthesis; P:heterocycle biosynthetic process; P:aromatic compound biosynthetic process; P:organophosphate metabolic process; P:ribose phosphate metabolic process; P:monoatomic ion transmembrane transport; P:cellular nitrogen compound metabolic process; P:nucleobase-containing compound biosynthetic process; P:cellular metabolic process; P:primary metabolic process; P:cellular biosynthetic process; P:cellular nitrogen compound biosynthetic process; P:small molecule metabolic process; P:ATP metabolic process; P:ribose phosphate biosynthetic process; P:heterocycle metabolic process; P:localization; P:establishment of localization; P:transmembrane transport; P:nucleobase-containing small molecule metabolic process; P:organic substance metabolic process; P:purine-containing compound metabolic process; P:purine-containing compound biosynthetic process; P:organophosphate biosynthetic process; P:monoatomic cation transmembrane transport; P:inorganic ion transmembrane transport; P:inorganic cation transmembrane transport; P:carbohydrate derivative metabolic process; P:carbohydrate derivative biosynthetic process; P:nucleoside phosphate biosynthetic process; P:organic cyclic compound metabolic process; P:organic cyclic compound biosynthetic process; P:organonitrogen compound metabolic process; P:organonitrogen compound biosynthetic process; P:organic substance biosynthetic process; P:proton transmembrane transport; F:proton transmembrane transporter activity; C:mitochondrial proton-transporting ATP synthase complex, coupling factor F(o); C:intracellular anatomical structure; C:cytoplasm; C:mitochondrion; C:mitochondrial envelope; C:mitochondrial inner membrane; C:mitochondrial proton-transporting ATP synthase complex; C:membrane; C:proton-transporting two-sector ATPase complex; C:organelle inner membrane; C:organelle membrane; C:mitochondrial membrane; C:organelle envelope; C:envelope; C:protein-containing complex; C:proton-transporting two-sector ATPase complex, proton-transporting domain; C:organelle; C:membrane-bounded organelle; C:intracellular organelle; C:intracellular membrane-bounded organelle; C:proton-transporting ATP synthase complex; C:proton-transporting ATP synthase complex, coupling factor F(o); C:membrane protein complex; C:mitochondrial protein-containing complex; C:inner mitochondrial membrane protein complex; C:cellular anatomical entity</t></si><si><t>NODE_102_length_82416_cov_155..g80</t></si><si><t>HHP1_SCHPOCasein kinase I homolog hhp1 OS=Schizosaccharomyces pombe (strain 972 / ATCC 24843) OX=284812 GN=hhp1 PE=2 SV=1; 0.0</t></si><si><t>1.35E-176</t></si><si><t>90.47</t></si><si><t>P:GO:0006281; P:GO:0007010; P:GO:0007059; P:GO:0016192; P:GO:0023052; P:GO:0030154; P:GO:0030163; P:GO:0044782; P:GO:0048856; P:GO:0061024; P:GO:0065003; P:GO:0140013; F:GO:0005198; F:GO:0016740; F:GO:0140096; C:GO:0005654; C:GO:0005739; C:GO:0005794; C:GO:0005815; C:GO:0005829; C:GO:0005840; C:GO:0005886; C:GO:0005929</t></si><si><t>P:DNA repair; P:cytoskeleton organization; P:chromosome segregation; P:vesicle-mediated transport; P:signaling; P:cell differentiation; P:protein catabolic process; P:cilium organization; P:anatomical structure development; P:membrane organization; P:protein-containing complex assembly; P:meiotic nuclear division; F:structural molecule activity; F:transferase activity; F:catalytic activity, acting on a protein; C:nucleoplasm; C:mitochondrion; C:Golgi apparatus; C:microtubule organizing center; C:cytosol; C:ribosome; C:plasma membrane; C:cilium</t></si><si><t>EC:2.7.11.26; EC:2.7.12.1; EC:2.7.11.1</t></si><si><t>[tau protein] kinase; dual-specificity kinase; non-specific serine/threonine protein kinase</t></si><si><t>Coil (COILS); IPR000719 (SMART); G3DSA:3.30.200.20:FF:000538 (FUNFAM); IPR000719 (PFAM); G3DSA:1.10.510.10 (GENE3D); G3DSA:1.10.510.10:FF:000159 (FUNFAM); IPR015324 (PFAM); PIRSR000606-51 (PIRSR); PIRSR633573-1 (PIRSR); PIRSR037281-2 (PIRSR); PIRSR000619-1 (PIRSR); PIRSR037014-1 (PIRSR); PIRSR037014-2 (PIRSR); PIRSR630616-1 (PIRSR); PIRSR000550-1 (PIRSR); PIRSR000660-1 (PIRSR); PIRSR000620-1 (PIRSR); PIRSR000636-1 (PIRSR); PIRSR038189-2 (PIRSR); PIRSR037993-1 (PIRSR); PIRSR000661-50 (PIRSR); PIRSR600239-51 (PIRSR); PIRSR630220-1 (PIRSR); PIRSR037568-1 (PIRSR); PIRSR000632-2 (PIRSR); PIRSR038172-1 (PIRSR); PIRSR000604-2 (PIRSR); PIRSR000620-2 (PIRSR); PIRSR038189-1 (PIRSR); PIRSR037281-3 (PIRSR); PIRSR000551-51 (PIRSR); PIRSR000559-1 (PIRSR); PIRSR000632-1 (PIRSR); PIRSR037281-1 (PIRSR); PIRSR000604-1 (PIRSR); PIRSR000552-1 (PIRSR); PIRSR000551-50 (PIRSR); PIRSR037993-2 (PIRSR); PIRSR000552-2 (PIRSR); PIRSR037568-2 (PIRSR); PIRSR628788-1 (PIRSR); PIRSR000605-50 (PIRSR); mobidb-lite (MOBIDB_LITE); mobidb-lite (MOBIDB_LITE); mobidb-lite (MOBIDB_LITE); mobidb-lite (MOBIDB_LITE); mobidb-lite (MOBIDB_LITE); mobidb-lite (MOBIDB_LITE); mobidb-lite (MOBIDB_LITE); mobidb-lite (MOBIDB_LITE); mobidb-lite (MOBIDB_LITE); mobidb-lite (MOBIDB_LITE); mobidb-lite (MOBIDB_LITE); mobidb-lite (MOBIDB_LITE); mobidb-lite (MOBIDB_LITE); PTHR13184 (PANTHER); IPR008271 (PROSITE_PATTERNS); IPR017441 (PROSITE_PATTERNS); IPR000719 (PROSITE_PROFILES); cd14125 (CDD); IPR011009 (SUPERFAMILY)</t></si><si><t>P:GO:0006412; P:GO:0006468; F:GO:0003735; F:GO:0004672; F:GO:0005198; F:GO:0005524; F:GO:0008168; C:GO:0000313; C:GO:0005622; C:GO:0005737; C:GO:0005739; C:GO:0005759; C:GO:0005761; C:GO:0005763; C:GO:0005840; C:GO:0015935; C:GO:0016020; C:GO:0031974; C:GO:0032991; C:GO:0043226; C:GO:0043227; C:GO:0043228; C:GO:0043229; C:GO:0043231; C:GO:0043232; C:GO:0043233; C:GO:0044391; C:GO:0070013; C:GO:0098798; C:GO:0110165; C:GO:1990904</t></si><si><t>P:translation; P:protein phosphorylation; F:structural constituent of ribosome; F:protein kinase activity; F:structural molecule activity; F:ATP binding; F:methyltransferase activity; C:organellar ribosome; C:intracellular anatomical structure; C:cytoplasm; C:mitochondrion; C:mitochondrial matrix; C:mitochondrial ribosome; C:mitochondrial small ribosomal subunit; C:ribosome; C:small ribosomal subunit; C:membrane; C:membrane-enclosed lumen; C:protein-containing complex; C:organelle; C:membrane-bounded organelle; C:non-membrane-bounded organelle; C:intracellular organelle; C:intracellular membrane-bounded organelle; C:intracellular non-membrane-bounded organelle; C:organelle lumen; C:ribosomal subunit; C:intracellular organelle lumen; C:mitochondrial protein-containing complex; C:cellular anatomical entity; C:ribonucleoprotein complex</t></si><si><t>NODE_102_length_82416_cov_155..g81</t></si><si><t>SRB8_ASPTNMediator of RNA polymerase II transcription subunit 12 OS=Aspergillus terreus (strain NIH 2624 / FGSC A1156) OX=341663 GN=srb8 PE=3 SV=2; 1.75e-273</t></si><si><t>2.6E-142</t></si><si><t>49.14</t></si><si><t>F:GO:0140110; C:GO:0005634</t></si><si><t>F:transcription regulator activity; C:nucleus</t></si><si><t>IPR019035 (SMART); IPR019035 (PFAM); mobidb-lite (MOBIDB_LITE); mobidb-lite (MOBIDB_LITE); mobidb-lite (MOBIDB_LITE); mobidb-lite (MOBIDB_LITE); mobidb-lite (MOBIDB_LITE); mobidb-lite (MOBIDB_LITE); PTHR46567 (PANTHER)</t></si><si><t>P:GO:0006357; F:GO:0003712; C:GO:0016592</t></si><si><t>P:regulation of transcription by RNA polymerase II; F:transcription coregulator activity; C:mediator complex</t></si><si><t>NODE_103_length_80726_cov_199..g82</t></si><si><t>-; 1.84e-207</t></si><si><t>IPR010839 (PFAM); mobidb-lite (MOBIDB_LITE); mobidb-lite (MOBIDB_LITE); mobidb-lite (MOBIDB_LITE); mobidb-lite (MOBIDB_LITE); mobidb-lite (MOBIDB_LITE); mobidb-lite (MOBIDB_LITE); mobidb-lite (MOBIDB_LITE); mobidb-lite (MOBIDB_LITE); mobidb-lite (MOBIDB_LITE); mobidb-lite (MOBIDB_LITE); PTHR47585 (PANTHER)</t></si><si><t>NODE_103_length_80726_cov_199..g83</t></si><si><t>NODE_103_length_80726_cov_199..g84</t></si><si><t>ZPR1_SCHPOZinc finger chaperone zpr1 OS=Schizosaccharomyces pombe (strain 972 / ATCC 24843) OX=284812 GN=zpr1 PE=3 SV=1; 8.04e-240</t></si><si><t>1.46E-127</t></si><si><t>57.81</t></si><si><t>P:GO:0006260; P:GO:0006886; P:GO:0006913; P:GO:0007010; P:GO:0012501; P:GO:0023052; P:GO:0030154; P:GO:0048856; C:GO:0005654; C:GO:0005730</t></si><si><t>P:DNA replication; P:intracellular protein transport; P:nucleocytoplasmic transport; P:cytoskeleton organization; P:programmed cell death; P:signaling; P:cell differentiation; P:anatomical structure development; C:nucleoplasm; C:nucleolus</t></si><si><t>IPR004457 (SMART); G3DSA:2.60.120.1040:FF:000001 (FUNFAM); IPR004457 (TIGRFAM); G3DSA:2.20.25.420:FF:000002 (FUNFAM); IPR042451 (G3DSA:2.60.120.GENE3D); G3DSA:2.60.120.1040:FF:000003 (FUNFAM); G3DSA:2.20.25.420:FF:000001 (FUNFAM); IPR042452 (G3DSA:2.20.25.GENE3D); IPR004457 (PFAM); mobidb-lite (MOBIDB_LITE); mobidb-lite (MOBIDB_LITE); IPR040141 (PANTHER)</t></si><si><t>F:GO:0008270; C:GO:0005622; C:GO:0005634; C:GO:0005737; C:GO:0016020; C:GO:0043226; C:GO:0043227; C:GO:0043229; C:GO:0043231; C:GO:0110165</t></si><si><t>F:zinc ion binding; C:intracellular anatomical structure; C:nucleus; C:cytoplasm; C:membrane; C:organelle; C:membrane-bounded organelle; C:intracellular organelle; C:intracellular membrane-bounded organelle; C:cellular anatomical entity</t></si><si><t>NODE_103_length_80726_cov_199..g85</t></si><si><t>SUCHY_HUMANSuccinate--hydroxymethylglutarate CoA-transferase OS=Homo sapiens OX=9606 GN=SUGCT PE=1 SV=2; 7.53e-217</t></si><si><t>1.25E-61</t></si><si><t>51.0</t></si><si><t>P:GO:0006629; F:GO:0016740; F:GO:0016853; C:GO:0005777</t></si><si><t>P:lipid metabolic process; F:transferase activity; F:isomerase activity; C:peroxisome</t></si><si><t>EC:2; EC:5</t></si><si><t>Transferases; Isomerases</t></si><si><t>IPR003673 (PFAM); IPR023606 (G3DSA:3.40.50.GENE3D); IPR044855 (G3DSA:3.30.1540.GENE3D); PTHR48207 (PANTHER); IPR023606 (SUPERFAMILY)</t></si><si><t>NODE_103_length_80726_cov_199..g86</t></si><si><t>IPMK_YEASTInositol polyphosphate multikinase OS=Saccharomyces cerevisiae (strain ATCC 204508 / S288c) OX=559292 GN=ARG82 PE=1 SV=1; 1.56e-147</t></si><si><t>2.13E-34</t></si><si><t>46.15</t></si><si><t>P:GO:0006629; F:GO:0016740; C:GO:0005634</t></si><si><t>P:lipid metabolic process; F:transferase activity; C:nucleus</t></si><si><t>EC:2.7.1</t></si><si><t>Transferring phosphorus-containing groups</t></si><si><t>Coil (COILS); IPR038286 (G3DSA:3.30.470.GENE3D); IPR005522 (PFAM); IPR005522 (PANTHER); SSF56104 (SUPERFAMILY)</t></si><si><t>P:GO:0006066; P:GO:0006629; P:GO:0006644; P:GO:0006650; P:GO:0006661; P:GO:0006793; P:GO:0006796; P:GO:0008152; P:GO:0008610; P:GO:0008654; P:GO:0009058; P:GO:0009987; P:GO:0019637; P:GO:0032958; P:GO:0044237; P:GO:0044238; P:GO:0044249; P:GO:0044255; P:GO:0044281; P:GO:0044283; P:GO:0045017; P:GO:0046165; P:GO:0046474; P:GO:0046486; P:GO:0046488; P:GO:0046854; P:GO:0071704; P:GO:0090407; P:GO:1901576; P:GO:1901615; P:GO:1901617; F:GO:0003824; F:GO:0016301; F:GO:0016740; F:GO:0016772; F:GO:0016773; F:GO:0016776; C:GO:0005622; C:GO:0005634; C:GO:0005737; C:GO:0016020; C:GO:0043226; C:GO:0043227; C:GO:0043229; C:GO:0043231; C:GO:0110165</t></si><si><t>P:alcohol metabolic process; P:lipid metabolic process; P:phospholipid metabolic process; P:glycerophospholipid metabolic process; P:phosphatidylinositol biosynthetic process; P:phosphorus metabolic process; P:phosphate-containing compound metabolic process; P:metabolic process; P:lipid biosynthetic process; P:phospholipid biosynthetic process; P:biosynthetic process; P:cellular process; P:organophosphate metabolic process; P:inositol phosphate biosynthetic process; P:cellular metabolic process; P:primary metabolic process; P:cellular biosynthetic process; P:cellular lipid metabolic process; P:small molecule metabolic process; P:small molecule biosynthetic process; P:glycerolipid biosynthetic process; P:alcohol biosynthetic process; P:glycerophospholipid biosynthetic process; P:glycerolipid metabolic process; P:phosphatidylinositol metabolic process; P:phosphatidylinositol phosphate biosynthetic process; P:organic substance metabolic process; P:organophosphate biosynthetic process; P:organic substance biosynthetic process; P:organic hydroxy compound metabolic process; P:organic hydroxy compound biosynthetic process; F:catalytic activity; F:kinase activity; F:transferase activity; F:transferase activity, transferring phosphorus-containing groups; F:phosphotransferase activity, alcohol group as acceptor; F:phosphotransferase activity, phosphate group as acceptor; C:intracellular anatomical structure; C:nucleus; C:cytoplasm; C:membrane; C:organelle; C:membrane-bounded organelle; C:intracellular organelle; C:intracellular membrane-bounded organelle; C:cellular anatomical entity</t></si><si><t>NODE_103_length_80726_cov_199..g87</t></si><si><t>LAH1_SCHPOLa protein homolog OS=Schizosaccharomyces pombe (strain 972 / ATCC 24843) OX=284812 GN=sla1 PE=1 SV=1; 4.5e-140</t></si><si><t>6.35E-8</t></si><si><t>65.21</t></si><si><t>P:GO:0006399; P:GO:0031047; F:GO:0003723; C:GO:0005634</t></si><si><t>P:tRNA metabolic process; P:regulatory ncRNA-mediated gene silencing; F:RNA binding; C:nucleus</t></si><si><t>IPR006630 (SMART); IPR036388 (G3DSA:1.10.10.GENE3D); IPR006630 (PFAM); IPR018606 (PFAM); mobidb-lite (MOBIDB_LITE); mobidb-lite (MOBIDB_LITE); mobidb-lite (MOBIDB_LITE); IPR045180 (PANTHER); IPR006630 (PROSITE_PROFILES); IPR036390 (SUPERFAMILY)</t></si><si><t>P:GO:0031047; F:GO:0003676; F:GO:0003723; F:GO:0003729; F:GO:0005488; F:GO:0097159; F:GO:1901363; C:GO:0005622; C:GO:0005634; C:GO:0005844; C:GO:0016020; C:GO:0032991; C:GO:0033167; C:GO:0043226; C:GO:0043227; C:GO:0043229; C:GO:0043231; C:GO:0110165; C:GO:1990904</t></si><si><t>P:regulatory ncRNA-mediated gene silencing; F:nucleic acid binding; F:RNA binding; F:mRNA binding; F:binding; F:organic cyclic compound binding; F:heterocyclic compound binding; C:intracellular anatomical structure; C:nucleus; C:polysome; C:membrane; C:protein-containing complex; C:ARC complex; C:organelle; C:membrane-bounded organelle; C:intracellular organelle; C:intracellular membrane-bounded organelle; C:cellular anatomical entity; C:ribonucleoprotein complex</t></si><si><t>NODE_103_length_80726_cov_199..g88</t></si><si><t>QOR_YEASTProbable quinone oxidoreductase OS=Saccharomyces cerevisiae (strain ATCC 204508 / S288c) OX=559292 GN=ZTA1 PE=1 SV=1; 6.92e-183</t></si><si><t>8.79E-88</t></si><si><t>50.26</t></si><si><t>F:GO:0003723; F:GO:0016491; C:GO:0005829; C:GO:0043226</t></si><si><t>F:RNA binding; F:oxidoreductase activity; C:cytosol; C:organelle</t></si><si><t>EC:1.3.1.74; EC:1.1.1; EC:1.6.5.5</t></si><si><t>2-alkenal reductase [NAD(P)(+)]; Acting on the CH-OH group of donors; NADPH:quinone reductase</t></si><si><t>IPR020843 (SMART); IPR013154 (PFAM); G3DSA:3.90.180.10 (GENE3D); G3DSA:3.40.50.720:FF:000053 (FUNFAM); IPR013149 (PFAM); G3DSA:3.40.50.720 (GENE3D); PTHR48106 (PANTHER); cd05286 (CDD); IPR011032 (SUPERFAMILY); IPR036291 (SUPERFAMILY)</t></si><si><t>P:GO:0006950; P:GO:0006979; P:GO:0009987; P:GO:0033554; P:GO:0034599; P:GO:0042221; P:GO:0050896; P:GO:0051716; P:GO:0062197; P:GO:0070887; F:GO:0003824; F:GO:0016491; F:GO:0016651; C:GO:0005622; C:GO:0005737; C:GO:0110165</t></si><si><t>P:response to stress; P:response to oxidative stress; P:cellular process; P:cellular response to stress; P:cellular response to oxidative stress; P:response to chemical; P:response to stimulus; P:cellular response to stimulus; P:cellular response to chemical stress; P:cellular response to chemical stimulus; F:catalytic activity; F:oxidoreductase activity; F:oxidoreductase activity, acting on NAD(P)H; C:intracellular anatomical structure; C:cytoplasm; C:cellular anatomical entity</t></si><si><t>NODE_103_length_80726_cov_199..g89</t></si><si><t>YI13_SCHPONADP-dependent 3-hydroxy acid dehydrogenase OS=Schizosaccharomyces pombe (strain 972 / ATCC 24843) OX=284812 GN=SPAC521.03 PE=1 SV=1; 1.63e-138</t></si><si><t>3.63E-83</t></si><si><t>57.64</t></si><si><t>P:GO:0006629; P:GO:0055086; P:GO:0065003; F:GO:0016491; C:GO:0005829; C:GO:0043226</t></si><si><t>P:lipid metabolic process; P:nucleobase-containing small molecule metabolic process; P:protein-containing complex assembly; F:oxidoreductase activity; C:cytosol; C:organelle</t></si><si><t>EC:1.1.1.31; EC:1.1.1.276; EC:1.1.1.298; EC:1.1.1.184</t></si><si><t>3-hydroxyisobutyrate dehydrogenase; serine 3-dehydrogenase (NADP(+)); 3-hydroxypropionate dehydrogenase (NADP(+)); carbonyl reductase (NADPH)</t></si><si><t>IPR002347 (PRINTS); IPR002347 (PRINTS); IPR002347 (PFAM); G3DSA:3.40.50.720 (GENE3D); G3DSA:3.40.50.720:FF:000047 (FUNFAM); PIRSR000095-1 (PIRSR); PIRSR629511-1 (PIRSR); PIRSR617711-2 (PIRSR); PIRSR629511-2 (PIRSR); PIRSR000095-2 (PIRSR); PIRSR617711-1 (PIRSR); PIRSR000094-3 (PIRSR); PTHR42901 (PANTHER); IPR020904 (PROSITE_PATTERNS); IPR036291 (SUPERFAMILY)</t></si><si><t>F:GO:0003824; F:GO:0016491; C:GO:0005622; C:GO:0005737; C:GO:0005829; C:GO:0110165</t></si><si><t>F:catalytic activity; F:oxidoreductase activity; C:intracellular anatomical structure; C:cytoplasm; C:cytosol; C:cellular anatomical entity</t></si><si><t>NODE_103_length_80726_cov_199..g90</t></si><si><t>MCM6_SCHPODNA replication licensing factor mcm6 OS=Schizosaccharomyces pombe (strain 972 / ATCC 24843) OX=284812 GN=mcm6 PE=1 SV=2; 0.0</t></si><si><t>7.07E-317</t></si><si><t>61.53</t></si><si><t>P:GO:0006260; P:GO:0006281; P:GO:0006310; P:GO:0022414; P:GO:0048856; P:GO:0065003; P:GO:0140014; F:GO:0003677; F:GO:0003723; F:GO:0016787; F:GO:0140097; F:GO:0140098; F:GO:0140657; C:GO:0000228; C:GO:0005654</t></si><si><t>P:DNA replication; P:DNA repair; P:DNA recombination; P:reproductive process; P:anatomical structure development; P:protein-containing complex assembly; P:mitotic nuclear division; F:DNA binding; F:RNA binding; F:hydrolase activity; F:catalytic activity, acting on DNA; F:catalytic activity, acting on RNA; F:ATP-dependent activity; C:nuclear chromosome; C:nucleoplasm</t></si><si><t>EC:5.6.2.4; EC:3.6.1.15</t></si><si><t>DNA 3'-5' helicase; nucleoside-triphosphate phosphatase</t></si><si><t>IPR008049 (PRINTS); IPR001208 (PRINTS); IPR031327 (SMART); G3DSA:3.40.50.300:FF:000115 (FUNFAM); IPR041562 (PFAM); IPR012340 (G3DSA:2.40.50.GENE3D); IPR027925 (PFAM); G3DSA:1.20.58.870 (GENE3D); G3DSA:2.20.28.10:FF:000003 (FUNFAM); G3DSA:2.20.28.10 (GENE3D); IPR001208 (PFAM); G3DSA:3.30.1640.10 (GENE3D); IPR041024 (PFAM); IPR027417 (G3DSA:3.40.50.GENE3D); IPR033762 (PFAM); G3DSA:1.20.58.870:FF:000002 (FUNFAM); mobidb-lite (MOBIDB_LITE); mobidb-lite (MOBIDB_LITE); mobidb-lite (MOBIDB_LITE); mobidb-lite (MOBIDB_LITE); mobidb-lite (MOBIDB_LITE); mobidb-lite (MOBIDB_LITE); IPR031327 (PANTHER); IPR018525 (PROSITE_PATTERNS); IPR001208 (PROSITE_PROFILES); cd17757 (CDD); IPR012340 (SUPERFAMILY); IPR027417 (SUPERFAMILY)</t></si><si><t>P:GO:0000278; P:GO:0000280; P:GO:0000724; P:GO:0000725; P:GO:0000727; P:GO:0006139; P:GO:0006259; P:GO:0006260; P:GO:0006261; P:GO:0006268; P:GO:0006270; P:GO:0006281; P:GO:0006302; P:GO:0006310; P:GO:0006725; P:GO:0006807; P:GO:0006950; P:GO:0006974; P:GO:0006996; P:GO:0007049; P:GO:0008152; P:GO:0009058; P:GO:0009059; P:GO:0009987; P:GO:0016043; P:GO:0018130; P:GO:0019438; P:GO:0022402; P:GO:0032392; P:GO:0032508; P:GO:0033260; P:GO:0033554; P:GO:0034641; P:GO:0034645; P:GO:0034654; P:GO:0043170; P:GO:0044237; P:GO:0044238; P:GO:0044249; P:GO:0044260; P:GO:0044271; P:GO:0044786; P:GO:0046483; P:GO:0048285; P:GO:0050896; P:GO:0051276; P:GO:0051716; P:GO:0071103; P:GO:0071704; P:GO:0071840; P:GO:0071897; P:GO:0090304; P:GO:0140014; P:GO:1901360; P:GO:1901362; P:GO:1901576; P:GO:1902969; P:GO:1903047; F:GO:0003676; F:GO:0003677; F:GO:0003678; F:GO:0003697; F:GO:0003824; F:GO:0004386; F:GO:0005488; F:GO:0005524; F:GO:0008094; F:GO:0016462; F:GO:0016787; F:GO:0016817; F:GO:0016818; F:GO:0016887; F:GO:0017111; F:GO:0043138; F:GO:0097159; F:GO:0140097; F:GO:0140640; F:GO:0140657; F:GO:1901363; C:GO:0005622; C:GO:0005634; C:GO:0016020; C:GO:0032991; C:GO:0042555; C:GO:0043226; C:GO:0043227; C:GO:0043229; C:GO:0043231; C:GO:0097373; C:GO:0110165</t></si><si><t>P:mitotic cell cycle; P:nuclear division; P:double-strand break repair via homologous recombination; P:recombinational repair; P:double-strand break repair via break-induced replication; P:nucleobase-containing compound metabolic process; P:DNA metabolic process; P:DNA replication; P:DNA-templated DNA replication; P:DNA unwinding involved in DNA replication; P:DNA replication initiation; P:DNA repair; P:double-strand break repair; P:DNA recombination; P:cellular aromatic compound metabolic process; P:nitrogen compound metabolic process; P:response to stress; P:DNA damage response; P:organelle organization; P:cell cycle; P:metabolic process; P:biosynthetic process; P:macromolecule biosynthetic process; P:cellular process; P:cellular component organization; P:heterocycle biosynthetic process; P:aromatic compound biosynthetic process; P:cell cycle process; P:DNA geometric change; P:DNA duplex unwinding; P:nuclear DNA replication; P:cellular response to stress; P:cellular nitrogen compound metabolic process; P:obsolete cellular macromolecule biosynthetic process; P:nucleobase-containing compound biosynthetic process; P:macromolecule metabolic process; P:cellular metabolic process; P:primary metabolic process; P:cellular biosynthetic process; P:obsolete cellular macromolecule metabolic process; P:cellular nitrogen compound biosynthetic process; P:cell cycle DNA replication; P:heterocycle metabolic process; P:organelle fission; P:response to stimulus; P:chromosome organization; P:cellular response to stimulus; P:DNA conformation change; P:organic substance metabolic process; P:cellular component organization or biogenesis; P:DNA biosynthetic process; P:nucleic acid metabolic process; P:mitotic nuclear division; P:organic cyclic compound metabolic process; P:organic cyclic compound biosynthetic process; P:organic substance biosynthetic process; P:mitotic DNA replication; P:mitotic cell cycle process; F:nucleic acid binding; F:DNA binding; F:DNA helicase activity; F:single-stranded DNA binding; F:catalytic activity; F:helicase activity; F:binding; F:ATP binding; F:ATP-dependent activity, acting on DNA; F:pyrophosphatase activity; F:hydrolase activity; F:hydrolase activity, acting on acid anhydrides; F:hydrolase activity, acting on acid anhydrides, in phosphorus-containing anhydrides; F:ATP hydrolysis activity; F:ribonucleoside triphosphate phosphatase activity; F:3'-5' DNA helicase activity; F:organic cyclic compound binding; F:catalytic activity, acting on DNA; F:catalytic activity, acting on a nucleic acid; F:ATP-dependent activity; F:heterocyclic compound binding; C:intracellular anatomical structure; C:nucleus; C:membrane; C:protein-containing complex; C:MCM complex; C:organelle; C:membrane-bounded organelle; C:intracellular organelle; C:intracellular membrane-bounded organelle; C:MCM core complex; C:cellular anatomical entity</t></si><si><t>NODE_103_length_80726_cov_199..g91</t></si><si><t>IDI1_ASPFUIsopentenyl-diphosphate delta-isomerase idi1 OS=Aspergillus fumigatus (strain ATCC MYA-4609 / CBS 101355 / FGSC A1100 / Af293) OX=330879 GN=idi1 PE=3 SV=1; 1.29e-112</t></si><si><t>1.59E-96</t></si><si><t>73.29</t></si><si><t>P:GO:0006629; F:GO:0016853; C:GO:0005634; C:GO:0005777; C:GO:0005829; C:GO:0009536</t></si><si><t>P:lipid metabolic process; F:isomerase activity; C:nucleus; C:peroxisome; C:cytosol; C:plastid</t></si><si><t>EC:5.3.3.2</t></si><si><t>isopentenyl-diphosphate Delta-isomerase</t></si><si><t>Coil (COILS); G3DSA:3.90.79.10 (GENE3D); G3DSA:3.90.79.10:FF:000012 (FUNFAM); IPR000086 (PFAM); IPR011876 (TIGRFAM); PIRSR017340-1 (PIRSR); mobidb-lite (MOBIDB_LITE); mobidb-lite (MOBIDB_LITE); mobidb-lite (MOBIDB_LITE); mobidb-lite (MOBIDB_LITE); mobidb-lite (MOBIDB_LITE); mobidb-lite (MOBIDB_LITE); mobidb-lite (MOBIDB_LITE); mobidb-lite (MOBIDB_LITE); mobidb-lite (MOBIDB_LITE); mobidb-lite (MOBIDB_LITE); mobidb-lite (MOBIDB_LITE); mobidb-lite (MOBIDB_LITE); mobidb-lite (MOBIDB_LITE); mobidb-lite (MOBIDB_LITE); mobidb-lite (MOBIDB_LITE); mobidb-lite (MOBIDB_LITE); mobidb-lite (MOBIDB_LITE); mobidb-lite (MOBIDB_LITE); PTHR10885 (PANTHER); IPR000086 (PROSITE_PROFILES); IPR011876 (CDD); IPR015797 (SUPERFAMILY)</t></si><si><t>P:GO:0006629; P:GO:0006644; P:GO:0006793; P:GO:0006796; P:GO:0008152; P:GO:0008299; P:GO:0008610; P:GO:0008654; P:GO:0009058; P:GO:0009987; P:GO:0019637; P:GO:0044237; P:GO:0044238; P:GO:0044249; P:GO:0044255; P:GO:0071704; P:GO:0090407; P:GO:1901576; F:GO:0003824; F:GO:0004452; F:GO:0016853; C:GO:0005622; C:GO:0005737; C:GO:0110165</t></si><si><t>P:lipid metabolic process; P:phospholipid metabolic process; P:phosphorus metabolic process; P:phosphate-containing compound metabolic process; P:metabolic process; P:isoprenoid biosynthetic process; P:lipid biosynthetic process; P:phospholipid biosynthetic process; P:biosynthetic process; P:cellular process; P:organophosphate metabolic process; P:cellular metabolic process; P:primary metabolic process; P:cellular biosynthetic process; P:cellular lipid metabolic process; P:organic substance metabolic process; P:organophosphate biosynthetic process; P:organic substance biosynthetic process; F:catalytic activity; F:isopentenyl-diphosphate delta-isomerase activity; F:isomerase activity; C:intracellular anatomical structure; C:cytoplasm; C:cellular anatomical entity</t></si><si><t>NODE_103_length_80726_cov_199..g92</t></si><si><t>ARC1_SCHPOtRNA-aminoacylation cofactor arc1 OS=Schizosaccharomyces pombe (strain 972 / ATCC 24843) OX=284812 GN=SPAC30C2.04 PE=3 SV=1; 1.15e-185</t></si><si><t>4.13E-40</t></si><si><t>54.36</t></si><si><t>P:GO:0002181; P:GO:0006399; P:GO:0006520; P:GO:0023052; P:GO:0065003; F:GO:0003723; F:GO:0008289; F:GO:0016874; F:GO:0098772; F:GO:0140098; C:GO:0005576; C:GO:0043226</t></si><si><t>P:cytoplasmic translation; P:tRNA metabolic process; P:amino acid metabolic process; P:signaling; P:protein-containing complex assembly; F:RNA binding; F:lipid binding; F:ligase activity; F:molecular function regulator activity; F:catalytic activity, acting on RNA; C:extracellular region; C:organelle</t></si><si><t>EC:6.1.1</t></si><si><t>Forming carbon-oxygen bonds</t></si><si><t>G3DSA:1.20.1050.130 (GENE3D); IPR002547 (PFAM); IPR012340 (G3DSA:2.40.50.GENE3D); IPR004046 (PFAM); mobidb-lite (MOBIDB_LITE); mobidb-lite (MOBIDB_LITE); PTHR11586 (PANTHER); IPR002547 (PROSITE_PROFILES); cd10304 (CDD); IPR012340 (SUPERFAMILY); IPR036282 (SUPERFAMILY)</t></si><si><t>F:GO:0000049; C:GO:0005622; C:GO:0005737; C:GO:0032991; C:GO:0110165</t></si><si><t>F:tRNA binding; C:intracellular anatomical structure; C:cytoplasm; C:protein-containing complex; C:cellular anatomical entity</t></si><si><t>NODE_103_length_80726_cov_199..g93</t></si><si><t>NODE_103_length_80726_cov_199..g94</t></si><si><t>NODE_103_length_80726_cov_199..g95</t></si><si><t>QUTD_ASPFCProbable quinate permease OS=Aspergillus fumigatus (strain CBS 144.89 / FGSC A1163 / CEA10) OX=451804 GN=qutD PE=3 SV=1; 1.01e-264</t></si><si><t>6.57E-101</t></si><si><t>52.36</t></si><si><t>P:GO:0055085; F:GO:0005215</t></si><si><t>P:transmembrane transport; F:transporter activity</t></si><si><t>Coil (COILS); IPR003663 (PRINTS); IPR036259 (G3DSA:1.20.1250.GENE3D); IPR005828 (PFAM); G3DSA:1.20.1250.20:FF:000026 (FUNFAM); IPR003663 (TIGRFAM); PTHR48022 (PANTHER); IPR005829 (PROSITE_PATTERNS); IPR005829 (PROSITE_PATTERNS); IPR020846 (PROSITE_PROFILES); IPR036259 (SUPERFAMILY)</t></si><si><t>P:GO:0006810; P:GO:0008643; P:GO:0051179; P:GO:0051234; P:GO:0055085; P:GO:0071702; F:GO:0005215; F:GO:0008324; F:GO:0015075; F:GO:0015078; F:GO:0015144; F:GO:0015291; F:GO:0015293; F:GO:0015294; F:GO:0015295; F:GO:0015318; F:GO:0022804; F:GO:0022853; F:GO:0022857; F:GO:0022890; C:GO:0016020; C:GO:0110165</t></si><si><t>P:transport; P:carbohydrate transport; P:localization; P:establishment of localization; P:transmembrane transport; P:organic substance transport; F:transporter activity; F:monoatomic cation transmembrane transporter activity; F:monoatomic ion transmembrane transporter activity; F:proton transmembrane transporter activity; F:carbohydrate transmembrane transporter activity; F:secondary active transmembrane transporter activity; F:symporter activity; F:solute:monoatomic cation symporter activity; F:solute:proton symporter activity; F:inorganic molecular entity transmembrane transporter activity; F:active transmembrane transporter activity; F:active monoatomic ion transmembrane transporter activity; F:transmembrane transporter activity; F:inorganic cation transmembrane transporter activity; C:membrane; C:cellular anatomical entity</t></si><si><t>NODE_103_length_80726_cov_199..g96</t></si><si><t>TNR3_SCHPOThiamine pyrophosphokinase OS=Schizosaccharomyces pombe (strain 972 / ATCC 24843) OX=284812 GN=tnr3 PE=1 SV=1; 5.33e-161</t></si><si><t>4.83E-41</t></si><si><t>51.81</t></si><si><t>P:GO:0006399; P:GO:0006766; P:GO:0006790; F:GO:0016740; F:GO:0016787; C:GO:0005654</t></si><si><t>P:tRNA metabolic process; P:vitamin metabolic process; P:sulfur compound metabolic process; F:transferase activity; F:hydrolase activity; C:nucleoplasm</t></si><si><t>EC:2.7.6.2; EC:3.6.1.58; EC:3.6.1.6</t></si><si><t>thiamine diphosphokinase; 8-oxo-dGDP phosphatase; nucleoside diphosphate phosphatase</t></si><si><t>IPR008728 (PFAM); IPR031804 (PFAM); IPR000086 (PFAM); IPR027417 (G3DSA:3.40.50.GENE3D); G3DSA:3.90.79.10 (GENE3D); G3DSA:3.90.79.10:FF:000019 (FUNFAM); PIRSR017340-1 (PIRSR); mobidb-lite (MOBIDB_LITE); mobidb-lite (MOBIDB_LITE); mobidb-lite (MOBIDB_LITE); mobidb-lite (MOBIDB_LITE); mobidb-lite (MOBIDB_LITE); IPR008728 (PANTHER); IPR000086 (PROSITE_PROFILES); cd03676 (CDD); IPR015797 (SUPERFAMILY)</t></si><si><t>P:GO:0002098; P:GO:0006139; P:GO:0006396; P:GO:0006399; P:GO:0006400; P:GO:0006725; P:GO:0006807; P:GO:0008033; P:GO:0008152; P:GO:0009451; P:GO:0009987; P:GO:0010467; P:GO:0016070; P:GO:0034470; P:GO:0034641; P:GO:0034660; P:GO:0043170; P:GO:0043412; P:GO:0044237; P:GO:0044238; P:GO:0046483; P:GO:0071704; P:GO:0090304; P:GO:1901360; C:GO:0005622; C:GO:0005634; C:GO:0005654; C:GO:0005737; C:GO:0008023; C:GO:0016020; C:GO:0031974; C:GO:0031981; C:GO:0032991; C:GO:0033588; C:GO:0043226; C:GO:0043227; C:GO:0043229; C:GO:0043231; C:GO:0043233; C:GO:0070013; C:GO:0110165; C:GO:0140513; C:GO:0140535</t></si><si><t>P:tRNA wobble uridine modification; P:nucleobase-containing compound metabolic process; P:RNA processing; P:tRNA metabolic process; P:tRNA modification; P:cellular aromatic compound metabolic process; P:nitrogen compound metabolic process; P:tRNA processing; P:metabolic process; P:RNA modification; P:cellular process; P:gene expression; P:RNA metabolic process; P:ncRNA processing; P:cellular nitrogen compound metabolic process; P:ncRNA metabolic process; P:macromolecule metabolic process; P:macromolecule modification; P:cellular metabolic process; P:primary metabolic process; P:heterocycle metabolic process; P:organic substance metabolic process; P:nucleic acid metabolic process; P:organic cyclic compound metabolic process; C:intracellular anatomical structure; C:nucleus; C:nucleoplasm; C:cytoplasm; C:transcription elongation factor complex; C:membrane; C:membrane-enclosed lumen; C:nuclear lumen; C:protein-containing complex; C:elongator holoenzyme complex; C:organelle; C:membrane-bounded organelle; C:intracellular organelle; C:intracellular membrane-bounded organelle; C:organelle lumen; C:intracellular organelle lumen; C:cellular anatomical entity; C:nuclear protein-containing complex; C:intracellular protein-containing complex</t></si><si><t>NODE_103_length_80726_cov_199..g97</t></si><si><t>OPI10_SCHPOProtein OPI10 homolog OS=Schizosaccharomyces pombe (strain 972 / ATCC 24843) OX=284812 GN=SPBC21H7.06c PE=3 SV=1; 7.63e-101</t></si><si><t>1.09E-6</t></si><si><t>43.28</t></si><si><t>P:GO:0006886; P:GO:0006913; C:GO:0005634; C:GO:0005829</t></si><si><t>P:intracellular protein transport; P:nucleocytoplasmic transport; C:nucleus; C:cytosol</t></si><si><t>IPR008493 (PFAM); IPR031318 (PANTHER)</t></si><si><t>P:GO:0006606; P:GO:0006810; P:GO:0006886; P:GO:0006913; P:GO:0008104; P:GO:0008104; P:GO:0009987; P:GO:0015031; P:GO:0017038; P:GO:0033036; P:GO:0033365; P:GO:0034504; P:GO:0045184; P:GO:0046907; P:GO:0051169; P:GO:0051170; P:GO:0051179; P:GO:0051234; P:GO:0051641; P:GO:0051649; P:GO:0070727; P:GO:0071702; P:GO:0071705; P:GO:0072594; F:GO:0005488; C:GO:0005622; C:GO:0005634; C:GO:0005737; C:GO:0005829; C:GO:0016020; C:GO:0043226; C:GO:0043227; C:GO:0043229; C:GO:0043231; C:GO:0110165</t></si><si><t>P:protein import into nucleus; P:transport; P:intracellular protein transport; P:nucleocytoplasmic transport; P:protein localization; P:protein localization; P:cellular process; P:protein transport; P:protein import; P:macromolecule localization; P:protein localization to organelle; P:protein localization to nucleus; P:establishment of protein localization; P:intracellular transport; P:nuclear transport; P:import into nucleus; P:localization; P:establishment of localization; P:cellular localization; P:establishment of localization in cell; P:cellular macromolecule localization; P:organic substance transport; P:nitrogen compound transport; P:establishment of protein localization to organelle; F:binding; C:intracellular anatomical structure; C:nucleus; C:cytoplasm; C:cytosol; C:membrane; C:organelle; C:membrane-bounded organelle; C:intracellular organelle; C:intracellular membrane-bounded organelle; C:cellular anatomical entity</t></si><si><t>NODE_103_length_80726_cov_199..g98</t></si><si><t>-; 1.48e-195</t></si><si><t>F:GO:0016209; F:GO:0016491</t></si><si><t>F:antioxidant activity; F:oxidoreductase activity</t></si><si><t>IPR000028 (PFAM); IPR036851 (G3DSA:1.10.489.GENE3D); mobidb-lite (MOBIDB_LITE); PTHR33577 (PANTHER); IPR000028 (PROSITE_PROFILES); IPR036851 (SUPERFAMILY)</t></si><si><t>F:GO:0004601</t></si><si><t>F:peroxidase activity</t></si><si><t>NODE_103_length_80726_cov_199..g99</t></si><si><t>MLH1_YEASTDNA mismatch repair protein MLH1 OS=Saccharomyces cerevisiae (strain ATCC 204508 / S288c) OX=559292 GN=MLH1 PE=1 SV=2; 0.0</t></si><si><t>7.54E-176</t></si><si><t>56.27</t></si><si><t>P:GO:0002376; P:GO:0006281; P:GO:0006310; P:GO:0007010; P:GO:0007059; P:GO:0012501; P:GO:0016071; P:GO:0023052; P:GO:0030154; P:GO:0048856; P:GO:0140013; F:GO:0003677; F:GO:0016787; F:GO:0140097; F:GO:0140299; F:GO:0140657; C:GO:0000228; C:GO:0005654</t></si><si><t>P:immune system process; P:DNA repair; P:DNA recombination; P:cytoskeleton organization; P:chromosome segregation; P:programmed cell death; P:mRNA metabolic process; P:signaling; P:cell differentiation; P:anatomical structure development; P:meiotic nuclear division; F:DNA binding; F:hydrolase activity; F:catalytic activity, acting on DNA; F:small molecule sensor activity; F:ATP-dependent activity; C:nuclear chromosome; C:nucleoplasm</t></si><si><t>Coil (COILS); IPR013507 (SMART); IPR014721 (G3DSA:3.30.230.GENE3D); PF13589 (PFAM); IPR036890 (G3DSA:3.30.565.GENE3D); IPR032189 (PFAM); G3DSA:3.30.565.10:FF:000033 (FUNFAM); IPR002099 (TIGRFAM); IPR013507 (PFAM); G3DSA:3.30.230.10:FF:000014 (FUNFAM); mobidb-lite (MOBIDB_LITE); IPR038973 (PANTHER); IPR014762 (PROSITE_PATTERNS); cd16926 (CDD); cd03483 (CDD); IPR020568 (SUPERFAMILY); IPR036890 (SUPERFAMILY)</t></si><si><t>P:GO:0006139; P:GO:0006259; P:GO:0006281; P:GO:0006298; P:GO:0006725; P:GO:0006807; P:GO:0006950; P:GO:0006974; P:GO:0008152; P:GO:0009987; P:GO:0033554; P:GO:0034641; P:GO:0043170; P:GO:0044237; P:GO:0044238; P:GO:0044260; P:GO:0046483; P:GO:0050896; P:GO:0051716; P:GO:0071704; P:GO:0090304; P:GO:1901360; F:GO:0003824; F:GO:0005524; F:GO:0016462; F:GO:0016787; F:GO:0016817; F:GO:0016818; F:GO:0016887; F:GO:0017111; F:GO:0030983; F:GO:0140657; F:GO:0140664; C:GO:0005622; C:GO:0005634; C:GO:0016020; C:GO:0032300; C:GO:0032991; C:GO:0043226; C:GO:0043227; C:GO:0043229; C:GO:0043231; C:GO:0110165; C:GO:0140513</t></si><si><t>P:nucleobase-containing compound metabolic process; P:DNA metabolic process; P:DNA repair; P:mismatch repair; P:cellular aromatic compound metabolic process; P:nitrogen compound metabolic process; P:response to stress; P:DNA damage response; P:metabolic process; P:cellular process; P:cellular response to stress; P:cellular nitrogen compound metabolic process; P:macromolecule metabolic process; P:cellular metabolic process; P:primary metabolic process; P:obsolete cellular macromolecule metabolic process; P:heterocycle metabolic process; P:response to stimulus; P:cellular response to stimulus; P:organic substance metabolic process; P:nucleic acid metabolic process; P:organic cyclic compound metabolic process; F:catalytic activity; F:ATP binding; F:pyrophosphatase activity; F:hydrolase activity; F:hydrolase activity, acting on acid anhydrides; F:hydrolase activity, acting on acid anhydrides, in phosphorus-containing anhydrides; F:ATP hydrolysis activity; F:ribonucleoside triphosphate phosphatase activity; F:mismatched DNA binding; F:ATP-dependent activity; F:ATP-dependent DNA damage sensor activity; C:intracellular anatomical structure; C:nucleus; C:membrane; C:mismatch repair complex; C:protein-containing complex; C:organelle; C:membrane-bounded organelle; C:intracellular organelle; C:intracellular membrane-bounded organelle; C:cellular anatomical entity; C:nuclear protein-containing complex</t></si><si><t>NODE_103_length_80726_cov_199..g100</t></si><si><t>DBR1_ORYSJLariat debranching enzyme OS=Oryza sativa subsp. japonica OX=39947 GN=DBR1 PE=2 SV=1; 3.84e-226</t></si><si><t>4.75E-88</t></si><si><t>58.22</t></si><si><t>P:GO:0016071; F:GO:0003723; F:GO:0016787; F:GO:0140098; C:GO:0005654</t></si><si><t>P:mRNA metabolic process; F:RNA binding; F:hydrolase activity; F:catalytic activity, acting on RNA; C:nucleoplasm</t></si><si><t>EC:3.1.30; EC:3.1.26</t></si><si><t>Acting on ester bonds; Acting on ester bonds</t></si><si><t>IPR007708 (SMART); IPR007708 (PFAM); mobidb-lite (MOBIDB_LITE); mobidb-lite (MOBIDB_LITE); mobidb-lite (MOBIDB_LITE); mobidb-lite (MOBIDB_LITE); mobidb-lite (MOBIDB_LITE); mobidb-lite (MOBIDB_LITE); PTHR12849 (PANTHER); IPR041816 (CDD); IPR029052 (SUPERFAMILY)</t></si><si><t>P:GO:0000375; P:GO:0000377; P:GO:0000398; P:GO:0006139; P:GO:0006396; P:GO:0006397; P:GO:0006725; P:GO:0006807; P:GO:0008152; P:GO:0008380; P:GO:0009987; P:GO:0010467; P:GO:0016070; P:GO:0016071; P:GO:0034641; P:GO:0043170; P:GO:0044237; P:GO:0044238; P:GO:0046483; P:GO:0071704; P:GO:0090304; P:GO:1901360; F:GO:0003824; F:GO:0004518; F:GO:0004519; F:GO:0004521; F:GO:0004540; F:GO:0016787; F:GO:0016788; F:GO:0140098; F:GO:0140640; C:GO:0005622; C:GO:0005634; C:GO:0016020; C:GO:0043226; C:GO:0043227; C:GO:0043229; C:GO:0043231; C:GO:0110165</t></si><si><t>P:RNA splicing, via transesterification reactions; P:RNA splicing, via transesterification reactions with bulged adenosine as nucleophile; P:mRNA splicing, via spliceosome; P:nucleobase-containing compound metabolic process; P:RNA processing; P:mRNA processing; P:cellular aromatic compound metabolic process; P:nitrogen compound metabolic process; P:metabolic process; P:RNA splicing; P:cellular process; P:gene expression; P:RNA metabolic process; P:mRNA metabolic process; P:cellular nitrogen compound metabolic process; P:macromolecule metabolic process; P:cellular metabolic process; P:primary metabolic process; P:heterocycle metabolic process; P:organic substance metabolic process; P:nucleic acid metabolic process; P:organic cyclic compound metabolic process; F:catalytic activity; F:nuclease activity; F:endonuclease activity; F:RNA endonuclease activity; F:RNA nuclease activity; F:hydrolase activity; F:hydrolase activity, acting on ester bonds; F:catalytic activity, acting on RNA; F:catalytic activity, acting on a nucleic acid; C:intracellular anatomical structure; C:nucleus; C:membrane; C:organelle; C:membrane-bounded organelle; C:intracellular organelle; C:intracellular membrane-bounded organelle; C:cellular anatomical entity</t></si><si><t>NODE_103_length_80726_cov_199..g101</t></si><si><t>SEN54_NEUCRProbable tRNA-splicing endonuclease subunit tsp-5 OS=Neurospora crassa (strain ATCC 24698 / 74-OR23-1A / CBS 708.71 / DSM 1257 / FGSC 987) OX=367110 GN=tsp-5 PE=3 SV=2; 2.53e-89</t></si><si><t>5.47E-33</t></si><si><t>52.35</t></si><si><t>P:GO:0006399; C:GO:0005634</t></si><si><t>P:tRNA metabolic process; C:nucleus</t></si><si><t>mobidb-lite (MOBIDB_LITE); IPR024337 (PANTHER)</t></si><si><t>P:GO:0006139; P:GO:0006388; P:GO:0006396; P:GO:0006399; P:GO:0006725; P:GO:0006807; P:GO:0008033; P:GO:0008152; P:GO:0008380; P:GO:0009987; P:GO:0010467; P:GO:0016070; P:GO:0034470; P:GO:0034641; P:GO:0034660; P:GO:0043170; P:GO:0044237; P:GO:0044238; P:GO:0046483; P:GO:0071704; P:GO:0090304; P:GO:1901360; C:GO:0005622; C:GO:0005634; C:GO:0016020; C:GO:0032991; C:GO:0043226; C:GO:0043227; C:GO:0043229; C:GO:0043231; C:GO:0110165; C:GO:0140513; C:GO:1902494; C:GO:1902555</t></si><si><t>P:nucleobase-containing compound metabolic process; P:tRNA splicing, via endonucleolytic cleavage and ligation; P:RNA processing; P:tRNA metabolic process; P:cellular aromatic compound metabolic process; P:nitrogen compound metabolic process; P:tRNA processing; P:metabolic process; P:RNA splicing; P:cellular process; P:gene expression; P:RNA metabolic process; P:ncRNA processing; P:cellular nitrogen compound metabolic process; P:ncRNA metabolic process; P:macromolecule metabolic process; P:cellular metabolic process; P:primary metabolic process; P:heterocycle metabolic process; P:organic substance metabolic process; P:nucleic acid metabolic process; P:organic cyclic compound metabolic process; C:intracellular anatomical structure; C:nucleus; C:membrane; C:protein-containing complex; C:organelle; C:membrane-bounded organelle; C:intracellular organelle; C:intracellular membrane-bounded organelle; C:cellular anatomical entity; C:nuclear protein-containing complex; C:catalytic complex; C:endoribonuclease complex</t></si><si><t>NODE_103_length_80726_cov_199..g102</t></si><si><t>-; 3.86e-08</t></si><si><t>NODE_103_length_80726_cov_199..g103</t></si><si><t>CMC1_YEASXCalcium-binding mitochondrial carrier SAL1 OS=Saccharomyces cerevisiae OX=4932 GN=SAL1 PE=3 SV=1; 6.74e-244</t></si><si><t>1.27E-100</t></si><si><t>50.97</t></si><si><t>P:GO:0003014; P:GO:0048856; P:GO:0055085; F:GO:0005215; C:GO:0005739</t></si><si><t>P:renal system process; P:anatomical structure development; P:transmembrane transport; F:transporter activity; C:mitochondrion</t></si><si><t>IPR002067 (PRINTS); IPR002048 (SMART); IPR018108 (PFAM); G3DSA:1.10.238.10 (GENE3D); IPR002048 (PFAM); IPR023395 (G3DSA:1.50.40.GENE3D); G3DSA:1.50.40.10:FF:000016 (FUNFAM); IPR002048 (PFAM); mobidb-lite (MOBIDB_LITE); mobidb-lite (MOBIDB_LITE); mobidb-lite (MOBIDB_LITE); PTHR24089 (PANTHER); IPR018247 (PROSITE_PATTERNS); IPR018247 (PROSITE_PATTERNS); IPR018108 (PROSITE_PROFILES); IPR018108 (PROSITE_PROFILES); IPR018108 (PROSITE_PROFILES); IPR002048 (PROSITE_PROFILES); IPR002048 (PROSITE_PROFILES); IPR023395 (SUPERFAMILY); IPR011992 (SUPERFAMILY)</t></si><si><t>P:GO:0055085; F:GO:0005215; F:GO:0005509; F:GO:0008509; F:GO:0008514; F:GO:0015075; F:GO:0015216; F:GO:0015932; F:GO:0022857; F:GO:1901505</t></si><si><t>P:transmembrane transport; F:transporter activity; F:calcium ion binding; F:monoatomic anion transmembrane transporter activity; F:organic anion transmembrane transporter activity; F:monoatomic ion transmembrane transporter activity; F:purine nucleotide transmembrane transporter activity; F:nucleobase-containing compound transmembrane transporter activity; F:transmembrane transporter activity; F:carbohydrate derivative transmembrane transporter activity</t></si><si><t>NODE_103_length_80726_cov_199..g104</t></si><si><t>YGD6_SCHPOZinc-type alcohol dehydrogenase-like protein C1773.06c OS=Schizosaccharomyces pombe (strain 972 / ATCC 24843) OX=284812 GN=SPBC1773.06c PE=3 SV=1; 8.46e-191</t></si><si><t>2.11E-89</t></si><si><t>44.92</t></si><si><t>F:GO:0016491</t></si><si><t>F:oxidoreductase activity</t></si><si><t>EC:1.1.1.71</t></si><si><t>alcohol dehydrogenase [NAD(P)(+)]</t></si><si><t>IPR020843 (SMART); IPR013149 (PFAM); IPR013154 (PFAM); G3DSA:3.90.180.10 (GENE3D); G3DSA:3.40.50.720 (GENE3D); PTHR45033 (PANTHER); cd08276 (CDD); IPR036291 (SUPERFAMILY); IPR011032 (SUPERFAMILY)</t></si><si><t>NODE_103_length_80726_cov_199..g105</t></si><si><t>SNG1_YEASTNitrosoguanidine resistance protein SNG1 OS=Saccharomyces cerevisiae (strain ATCC 204508 / S288c) OX=559292 GN=SNG1 PE=1 SV=1; 1.16e-202</t></si><si><t>1.2E-34</t></si><si><t>45.91</t></si><si><t>IPR022703 (PFAM); mobidb-lite (MOBIDB_LITE); mobidb-lite (MOBIDB_LITE); mobidb-lite (MOBIDB_LITE); mobidb-lite (MOBIDB_LITE); mobidb-lite (MOBIDB_LITE); mobidb-lite (MOBIDB_LITE); mobidb-lite (MOBIDB_LITE); mobidb-lite (MOBIDB_LITE); mobidb-lite (MOBIDB_LITE); PTHR34814 (PANTHER)</t></si><si><t>NODE_103_length_80726_cov_199..g106</t></si><si><t>NODE_103_length_80726_cov_199..g107</t></si><si><t>Coil (COILS); Coil (COILS); Coil (COILS); Coil (COILS); Coil (COILS); Coil (COILS); mobidb-lite (MOBIDB_LITE); mobidb-lite (MOBIDB_LITE); mobidb-lite (MOBIDB_LITE); mobidb-lite (MOBIDB_LITE); mobidb-lite (MOBIDB_LITE); mobidb-lite (MOBIDB_LITE); mobidb-lite (MOBIDB_LITE); mobidb-lite (MOBIDB_LITE); mobidb-lite (MOBIDB_LITE); mobidb-lite (MOBIDB_LITE); mobidb-lite (MOBIDB_LITE); mobidb-lite (MOBIDB_LITE); mobidb-lite (MOBIDB_LITE); mobidb-lite (MOBIDB_LITE); mobidb-lite (MOBIDB_LITE); mobidb-lite (MOBIDB_LITE); mobidb-lite (MOBIDB_LITE)</t></si><si><t>NODE_103_length_80726_cov_199..g108</t></si><si><t>-; 8.32e-294</t></si><si><t>IPR010816 (PFAM); mobidb-lite (MOBIDB_LITE); mobidb-lite (MOBIDB_LITE); mobidb-lite (MOBIDB_LITE); mobidb-lite (MOBIDB_LITE); mobidb-lite (MOBIDB_LITE); mobidb-lite (MOBIDB_LITE); PTHR14905 (PANTHER)</t></si><si><t>NODE_103_length_80726_cov_199..g109</t></si><si><t>MET5_SCHPOSulfite reductase; 0.0</t></si><si><t>72.34</t></si><si><t>P:GO:0006520; P:GO:0006790; F:GO:0016491</t></si><si><t>P:amino acid metabolic process; P:sulfur compound metabolic process; F:oxidoreductase activity</t></si><si><t>EC:1.8.1.2; EC:1.8.7.1</t></si><si><t>assimilatory sulfite reductase (NADPH); assimilatory sulfite reductase (ferredoxin)</t></si><si><t>IPR006066 (PRINTS); IPR001094 (PRINTS); G3DSA:3.30.413.10:FF:000003 (FUNFAM); IPR045854 (G3DSA:3.30.413.GENE3D); IPR005117 (PFAM); G3DSA:3.40.50.360:FF:000016 (FUNFAM); IPR009014 (G3DSA:3.40.50.GENE3D); IPR008254 (PFAM); G3DSA:3.40.50.970:FF:000051 (FUNFAM); IPR006067 (PFAM); IPR045854 (G3DSA:3.30.413.GENE3D); G3DSA:3.40.50.920:FF:000007 (FUNFAM); IPR002880 (PFAM); G3DSA:3.30.413.10:FF:000004 (FUNFAM); G3DSA:3.40.50.970 (GENE3D); G3DSA:3.40.50.970 (GENE3D); IPR029039 (G3DSA:3.40.50.GENE3D); PIRSR000207-1 (PIRSR); mobidb-lite (MOBIDB_LITE); mobidb-lite (MOBIDB_LITE); mobidb-lite (MOBIDB_LITE); mobidb-lite (MOBIDB_LITE); mobidb-lite (MOBIDB_LITE); mobidb-lite (MOBIDB_LITE); mobidb-lite (MOBIDB_LITE); mobidb-lite (MOBIDB_LITE); mobidb-lite (MOBIDB_LITE); IPR045169 (PANTHER); IPR006066 (PROSITE_PATTERNS); IPR008254 (PROSITE_PROFILES); IPR011786 (HAMAP); IPR002880 (CDD); IPR029061 (SUPERFAMILY); IPR045854 (SUPERFAMILY); IPR036136 (SUPERFAMILY); IPR036136 (SUPERFAMILY); IPR009014 (SUPERFAMILY); IPR029061 (SUPERFAMILY); IPR029039 (SUPERFAMILY); IPR045854 (SUPERFAMILY)</t></si><si><t>P:GO:0006790; P:GO:0008152; P:GO:0008652; P:GO:0009987; P:GO:0044237; F:GO:0003824; F:GO:0004783; F:GO:0010181; F:GO:0016491; F:GO:0016667; F:GO:0020037; F:GO:0050661; F:GO:0051536; F:GO:0051539; C:GO:0009337; C:GO:0032991; C:GO:0140535</t></si><si><t>P:sulfur compound metabolic process; P:metabolic process; P:amino acid biosynthetic process; P:cellular process; P:cellular metabolic process; F:catalytic activity; F:sulfite reductase (NADPH) activity; F:FMN binding; F:oxidoreductase activity; F:oxidoreductase activity, acting on a sulfur group of donors; F:heme binding; F:NADP binding; F:iron-sulfur cluster binding; F:4 iron, 4 sulfur cluster binding; C:sulfite reductase complex (NADPH); C:protein-containing complex; C:intracellular protein-containing complex</t></si><si><t>NODE_103_length_80726_cov_199..g110</t></si><si><t>ALG2_NEUCRAlpha-1,3/1,6-mannosyltransferase alg-2 OS=Neurospora crassa (strain ATCC 24698 / 74-OR23-1A / CBS 708.71 / DSM 1257 / FGSC 987) OX=367110 GN=alg-2 PE=3 SV=1; 6.29e-150</t></si><si><t>1.26E-101</t></si><si><t>51.51</t></si><si><t>P:GO:0006486; P:GO:0006629; F:GO:0016740; C:GO:0043226</t></si><si><t>P:protein glycosylation; P:lipid metabolic process; F:transferase activity; C:organelle</t></si><si><t>EC:2.4.1</t></si><si><t>Glycosyltransferases</t></si><si><t>G3DSA:3.40.50.2000 (GENE3D); IPR001296 (PFAM); IPR027054 (PANTHER); SSF53756 (SUPERFAMILY)</t></si><si><t>P:GO:0006486; P:GO:0006629; P:GO:0006807; P:GO:0008152; P:GO:0009058; P:GO:0009059; P:GO:0009100; P:GO:0009101; P:GO:0009987; P:GO:0019538; P:GO:0019538; P:GO:0034645; P:GO:0036211; P:GO:0036211; P:GO:0043170; P:GO:0043412; P:GO:0043413; P:GO:0044237; P:GO:0044238; P:GO:0044249; P:GO:0044255; P:GO:0044260; P:GO:0070085; P:GO:0071704; P:GO:1901135; P:GO:1901137; P:GO:1901564; P:GO:1901566; P:GO:1901576; F:GO:0000030; F:GO:0003824; F:GO:0004378; F:GO:0016740; F:GO:0016757; F:GO:0016758</t></si><si><t>P:protein glycosylation; P:lipid metabolic process; P:nitrogen compound metabolic process; P:metabolic process; P:biosynthetic process; P:macromolecule biosynthetic process; P:glycoprotein metabolic process; P:glycoprotein biosynthetic process; P:cellular process; P:protein metabolic process; P:protein metabolic process; P:obsolete cellular macromolecule biosynthetic process; P:protein modification process; P:protein modification process; P:macromolecule metabolic process; P:macromolecule modification; P:macromolecule glycosylation; P:cellular metabolic process; P:primary metabolic process; P:cellular biosynthetic process; P:cellular lipid metabolic process; P:obsolete cellular macromolecule metabolic process; P:glycosylation; P:organic substance metabolic process; P:carbohydrate derivative metabolic process; P:carbohydrate derivative biosynthetic process; P:organonitrogen compound metabolic process; P:organonitrogen compound biosynthetic process; P:organic substance biosynthetic process; F:mannosyltransferase activity; F:catalytic activity; F:GDP-Man:Man1GlcNAc2-PP-Dol alpha-1,3-mannosyltransferase activity; F:transferase activity; F:glycosyltransferase activity; F:hexosyltransferase activity</t></si><si><t>NODE_103_length_80726_cov_199..g111</t></si><si><t>Y1220_ASPFUProbable aspartic-type endopeptidase AFUA_3G01220 OS=Aspergillus fumigatus (strain ATCC MYA-4609 / CBS 101355 / FGSC A1100 / Af293) OX=330879 GN=AFUA_3G01220 PE=3 SV=2; 1.14e-53</t></si><si><t>6.68E-29</t></si><si><t>58.38</t></si><si><t>F:GO:0016787; F:GO:0140096; C:GO:0005773</t></si><si><t>F:hydrolase activity; F:catalytic activity, acting on a protein; C:vacuole</t></si><si><t>IPR021109 (G3DSA:2.40.70.GENE3D); IPR033121 (PFAM); IPR001461 (PANTHER); IPR001969 (PROSITE_PATTERNS); IPR033121 (PROSITE_PROFILES); IPR034164 (CDD); IPR021109 (SUPERFAMILY)</t></si><si><t>P:GO:0006508; F:GO:0004190; C:GO:0000322; C:GO:0000323; C:GO:0000324; C:GO:0005622; C:GO:0005737; C:GO:0005773; C:GO:0016020; C:GO:0043226; C:GO:0043227; C:GO:0043229; C:GO:0043231; C:GO:0110165</t></si><si><t>P:proteolysis; F:aspartic-type endopeptidase activity; C:storage vacuole; C:lytic vacuole; C:fungal-type vacuole; C:intracellular anatomical structure; C:cytoplasm; C:vacuole; C:membrane; C:organelle; C:membrane-bounded organelle; C:intracellular organelle; C:intracellular membrane-bounded organelle; C:cellular anatomical entity</t></si><si><t>NODE_104_length_80289_cov_157..g112</t></si><si><t>NMT_ASPFUGlycylpeptide N-tetradecanoyltransferase OS=Aspergillus fumigatus (strain ATCC MYA-4609 / CBS 101355 / FGSC A1100 / Af293) OX=330879 GN=nmt1 PE=1 SV=1; 1.69e-140</t></si><si><t>2.0E-82</t></si><si><t>62.32</t></si><si><t>P:GO:0006281; P:GO:0007163; P:GO:0048856; F:GO:0016740; F:GO:0140096; C:GO:0005829; C:GO:0005840; C:GO:0005886</t></si><si><t>P:DNA repair; P:establishment or maintenance of cell polarity; P:anatomical structure development; F:transferase activity; F:catalytic activity, acting on a protein; C:cytosol; C:ribosome; C:plasma membrane</t></si><si><t>EC:2.3.1.97</t></si><si><t>glycylpeptide N-tetradecanoyltransferase</t></si><si><t>G3DSA:3.40.630.170 (GENE3D); IPR022676 (PFAM); mobidb-lite (MOBIDB_LITE); mobidb-lite (MOBIDB_LITE); mobidb-lite (MOBIDB_LITE); IPR000903 (PANTHER); IPR016181 (SUPERFAMILY); IPR016181 (SUPERFAMILY)</t></si><si><t>P:GO:0006497; P:GO:0006499; P:GO:0006807; P:GO:0008152; P:GO:0009058; P:GO:0009059; P:GO:0009987; P:GO:0018193; P:GO:0019538; P:GO:0019538; P:GO:0034645; P:GO:0036211; P:GO:0036211; P:GO:0042157; P:GO:0042158; P:GO:0043170; P:GO:0043412; P:GO:0043543; P:GO:0044237; P:GO:0044238; P:GO:0044249; P:GO:0044260; P:GO:0071704; P:GO:1901564; P:GO:1901566; P:GO:1901576; F:GO:0003824; F:GO:0004379; F:GO:0016410; F:GO:0016740; F:GO:0016746; F:GO:0016747; C:GO:0005622; C:GO:0005737; C:GO:0110165</t></si><si><t>P:protein lipidation; P:N-terminal protein myristoylation; P:nitrogen compound metabolic process; P:metabolic process; P:biosynthetic process; P:macromolecule biosynthetic process; P:cellular process; P:peptidyl-amino acid modification; P:protein metabolic process; P:protein metabolic process; P:obsolete cellular macromolecule biosynthetic process; P:protein modification process; P:protein modification process; P:lipoprotein metabolic process; P:lipoprotein biosynthetic process; P:macromolecule metabolic process; P:macromolecule modification; P:protein acylation; P:cellular metabolic process; P:primary metabolic process; P:cellular biosynthetic process; P:obsolete cellular macromolecule metabolic process; P:organic substance metabolic process; P:organonitrogen compound metabolic process; P:organonitrogen compound biosynthetic process; P:organic substance biosynthetic process; F:catalytic activity; F:glycylpeptide N-tetradecanoyltransferase activity; F:N-acyltransferase activity; F:transferase activity; F:acyltransferase activity; F:acyltransferase activity, transferring groups other than amino-acyl groups; C:intracellular anatomical structure; C:cytoplasm; C:cellular anatomical entity</t></si><si><t>NODE_104_length_80289_cov_157..g113</t></si><si><t>YPT5_SCHPOGTP-binding protein ypt5 OS=Schizosaccharomyces pombe (strain 972 / ATCC 24843) OX=284812 GN=ypt5 PE=1 SV=1; 1.34e-138</t></si><si><t>9.1E-90</t></si><si><t>78.22</t></si><si><t>P:GO:0002376; P:GO:0006886; P:GO:0006914; P:GO:0016192; P:GO:0023052; P:GO:0048870; P:GO:0061024; F:GO:0003924; F:GO:0098772; C:GO:0005615; C:GO:0005654; C:GO:0005768; C:GO:0005773; C:GO:0005811; C:GO:0005829; C:GO:0005856; C:GO:0005886</t></si><si><t>P:immune system process; P:intracellular protein transport; P:autophagy; P:vesicle-mediated transport; P:signaling; P:cell motility; P:membrane organization; F:GTPase activity; F:molecular function regulator activity; C:extracellular space; C:nucleoplasm; C:endosome; C:vacuole; C:lipid droplet; C:cytosol; C:cytoskeleton; C:plasma membrane</t></si><si><t>PR00449 (PRINTS); IPR001806 (SMART); SM00176 (SMART); SM00175 (SMART); SM00173 (SMART); IPR001806 (PFAM); G3DSA:3.40.50.300:FF:000464 (FUNFAM); IPR027417 (G3DSA:3.40.50.GENE3D); IPR005225 (TIGRFAM); PIRSR006809-2 (PIRSR); PIRSR006809-1 (PIRSR); mobidb-lite (MOBIDB_LITE); mobidb-lite (MOBIDB_LITE); PTHR47978 (PANTHER); PS51420 (PROSITE_PROFILES); PS51419 (PROSITE_PROFILES); IPR001806 (PROSITE_PROFILES); cd01860 (CDD); IPR027417 (SUPERFAMILY)</t></si><si><t>F:GO:0003924; F:GO:0005525</t></si><si><t>F:GTPase activity; F:GTP binding</t></si><si><t>NODE_104_length_80289_cov_157..g114</t></si><si><t>SAC1_YEASTPhosphatidylinositol-3-phosphatase SAC1 OS=Saccharomyces cerevisiae (strain ATCC 204508 / S288c) OX=559292 GN=SAC1 PE=1 SV=1; 0.0</t></si><si><t>2.02E-133</t></si><si><t>50.03</t></si><si><t>P:GO:0006629; P:GO:0016192; P:GO:0023052; P:GO:0048856; F:GO:0016491; F:GO:0016787; C:GO:0005768; C:GO:0005773; C:GO:0005783; C:GO:0005794; C:GO:0005886</t></si><si><t>P:lipid metabolic process; P:vesicle-mediated transport; P:signaling; P:anatomical structure development; F:oxidoreductase activity; F:hydrolase activity; C:endosome; C:vacuole; C:endoplasmic reticulum; C:Golgi apparatus; C:plasma membrane</t></si><si><t>EC:3.1.3.25; EC:3.1.3.64; EC:3.1.3.95</t></si><si><t>inositol-phosphate phosphatase; phosphatidylinositol-3-phosphatase; phosphatidylinositol-3,5-bisphosphate 3-phosphatase</t></si><si><t>IPR002974 (PRINTS); IPR036396 (G3DSA:1.10.630.GENE3D); IPR002013 (PFAM); IPR001128 (PFAM); PTHR45662 (PANTHER); IPR002013 (PROSITE_PROFILES); IPR036396 (SUPERFAMILY)</t></si><si><t>P:GO:0006629; P:GO:0006644; P:GO:0006650; P:GO:0006793; P:GO:0006796; P:GO:0008152; P:GO:0009987; P:GO:0016311; P:GO:0019637; P:GO:0030258; P:GO:0044237; P:GO:0044238; P:GO:0044255; P:GO:0046486; P:GO:0046488; P:GO:0046839; P:GO:0046856; P:GO:0071704; F:GO:0003824; F:GO:0004497; F:GO:0005506; F:GO:0016705; F:GO:0016712; F:GO:0016787; F:GO:0016788; F:GO:0016791; F:GO:0020037; F:GO:0042578; C:GO:0005622; C:GO:0005737; C:GO:0005773; C:GO:0005783; C:GO:0005886; C:GO:0012505; C:GO:0016020; C:GO:0043226; C:GO:0043227; C:GO:0043229; C:GO:0043231; C:GO:0071944; C:GO:0110165</t></si><si><t>P:lipid metabolic process; P:phospholipid metabolic process; P:glycerophospholipid metabolic process; P:phosphorus metabolic process; P:phosphate-containing compound metabolic process; P:metabolic process; P:cellular process; P:dephosphorylation; P:organophosphate metabolic process; P:lipid modification; P:cellular metabolic process; P:primary metabolic process; P:cellular lipid metabolic process; P:glycerolipid metabolic process; P:phosphatidylinositol metabolic process; P:phospholipid dephosphorylation; P:phosphatidylinositol dephosphorylation; P:organic substance metabolic process; F:catalytic activity; F:monooxygenase activity; F:iron ion binding; F:oxidoreductase activity, acting on paired donors, with incorporation or reduction of molecular oxygen; F:oxidoreductase activity, acting on paired donors, with incorporation or reduction of molecular oxygen, reduced flavin or flavoprotein as one donor, and incorporation of one atom of oxygen; F:hydrolase activity; F:hydrolase activity, acting on ester bonds; F:phosphatase activity; F:heme binding; F:phosphoric ester hydrolase activity; C:intracellular anatomical structure; C:cytoplasm; C:vacuole; C:endoplasmic reticulum; C:plasma membrane; C:endomembrane system; C:membrane; C:organelle; C:membrane-bounded organelle; C:intracellular organelle; C:intracellular membrane-bounded organelle; C:cell periphery; C:cellular anatomical entity</t></si><si><t>NODE_104_length_80289_cov_157..g115</t></si><si><t>-; 1.55e-57</t></si><si><t>Coil (COILS); IPR021986 (PFAM); mobidb-lite (MOBIDB_LITE); IPR021986 (PANTHER)</t></si><si><t>NODE_104_length_80289_cov_157..g116</t></si><si><t>-; 5.65e-79</t></si><si><t>Coil (COILS); IPR019622 (PFAM); mobidb-lite (MOBIDB_LITE); mobidb-lite (MOBIDB_LITE); mobidb-lite (MOBIDB_LITE); mobidb-lite (MOBIDB_LITE); mobidb-lite (MOBIDB_LITE); mobidb-lite (MOBIDB_LITE); mobidb-lite (MOBIDB_LITE)</t></si><si><t>NODE_104_length_80289_cov_157..g117</t></si><si><t>-; 5.08e-15</t></si><si><t>NODE_104_length_80289_cov_157..g118</t></si><si><t>-; 6.26e-13</t></si><si><t>NODE_104_length_80289_cov_157..g119</t></si><si><t>THTR_YEASTThiosulfate sulfurtransferase TUM1 OS=Saccharomyces cerevisiae (strain ATCC 204508 / S288c) OX=559292 GN=TUM1 PE=1 SV=1; 2.02e-160</t></si><si><t>5.16E-61</t></si><si><t>54.58</t></si><si><t>P:GO:0006399; P:GO:0006520; P:GO:0006790; P:GO:0048856; F:GO:0016740; C:GO:0005739</t></si><si><t>P:tRNA metabolic process; P:amino acid metabolic process; P:sulfur compound metabolic process; P:anatomical structure development; F:transferase activity; C:mitochondrion</t></si><si><t>EC:2.8.1.2; EC:2.8.1.1</t></si><si><t>3-mercaptopyruvate sulfurtransferase; thiosulfate sulfurtransferase</t></si><si><t>IPR001763 (SMART); G3DSA:3.40.250.10:FF:000033 (FUNFAM); IPR036873 (G3DSA:3.40.250.GENE3D); IPR036873 (G3DSA:3.40.250.GENE3D); IPR001763 (PFAM); G3DSA:3.40.250.10:FF:000001 (FUNFAM); mobidb-lite (MOBIDB_LITE); IPR045078 (PANTHER); IPR001763 (PROSITE_PROFILES); IPR001763 (PROSITE_PROFILES); cd01449 (CDD); cd01448 (CDD); IPR036873 (SUPERFAMILY); IPR036873 (SUPERFAMILY)</t></si><si><t>P:GO:0006082; P:GO:0006520; P:GO:0006790; P:GO:0006807; P:GO:0008152; P:GO:0009987; P:GO:0019752; P:GO:0043436; P:GO:0044237; P:GO:0044238; P:GO:0044281; P:GO:0071704; P:GO:1901564; P:GO:1901605; F:GO:0003824; F:GO:0016740; F:GO:0016783; C:GO:0005622; C:GO:0005737; C:GO:0005739; C:GO:0016020; C:GO:0043226; C:GO:0043227; C:GO:0043229; C:GO:0043231; C:GO:0110165</t></si><si><t>P:organic acid metabolic process; P:amino acid metabolic process; P:sulfur compound metabolic process; P:nitrogen compound metabolic process; P:metabolic process; P:cellular process; P:carboxylic acid metabolic process; P:oxoacid metabolic process; P:cellular metabolic process; P:primary metabolic process; P:small molecule metabolic process; P:organic substance metabolic process; P:organonitrogen compound metabolic process; P:alpha-amino acid metabolic process; F:catalytic activity; F:transferase activity; F:sulfurtransferase activity; C:intracellular anatomical structure; C:cytoplasm; C:mitochondrion; C:membrane; C:organelle; C:membrane-bounded organelle; C:intracellular organelle; C:intracellular membrane-bounded organelle; C:cellular anatomical entity</t></si><si><t>NODE_104_length_80289_cov_157..g120</t></si><si><t>BIMC_EMENIKinesin-like protein bimC OS=Emericella nidulans (strain FGSC A4 / ATCC 38163 / CBS 112.46 / NRRL 194 / M139) OX=227321 GN=bimC PE=2 SV=2; 0.0</t></si><si><t>4.12E-282</t></si><si><t>67.09</t></si><si><t>P:GO:0000910; P:GO:0006629; P:GO:0007010; P:GO:0007018; P:GO:0007059; P:GO:0048856; P:GO:0140013; P:GO:0140014; F:GO:0003774; F:GO:0008092; F:GO:0016740; F:GO:0016787; F:GO:0060090; F:GO:0140657; C:GO:0005634; C:GO:0005783; C:GO:0005815; C:GO:0005829</t></si><si><t>P:cytokinesis; P:lipid metabolic process; P:cytoskeleton organization; P:microtubule-based movement; P:chromosome segregation; P:anatomical structure development; P:meiotic nuclear division; P:mitotic nuclear division; F:cytoskeletal motor activity; F:cytoskeletal protein binding; F:transferase activity; F:hydrolase activity; F:molecular adaptor activity; F:ATP-dependent activity; C:nucleus; C:endoplasmic reticulum; C:microtubule organizing center; C:cytosol</t></si><si><t>EC:2.5.1.29; EC:5.6.1.3; EC:2.5.1.21</t></si><si><t>geranylgeranyl diphosphate synthase; plus-end-directed kinesin ATPase; squalene synthase</t></si><si><t>Coil (COILS); Coil (COILS); Coil (COILS); Coil (COILS); Coil (COILS); Coil (COILS); IPR001752 (PRINTS); IPR001752 (SMART); IPR036961 (G3DSA:3.40.850.GENE3D); G3DSA:1.10.600.10:FF:000003 (FUNFAM); IPR008949 (G3DSA:1.10.600.GENE3D); IPR002060 (PFAM); IPR033121 (PFAM); IPR006449 (TIGRFAM); IPR021109 (G3DSA:2.40.70.GENE3D); IPR021109 (G3DSA:2.40.70.GENE3D); G3DSA:3.40.850.10:FF:000051 (FUNFAM); IPR001752 (PFAM); SFLDS00005 (SFLD); PIRSR633144-1 (PIRSR); IPR002060 (SFLD); mobidb-lite (MOBIDB_LITE); mobidb-lite (MOBIDB_LITE); mobidb-lite (MOBIDB_LITE); mobidb-lite (MOBIDB_LITE); PTHR47970 (PANTHER); IPR019845 (PROSITE_PATTERNS); IPR019845 (PROSITE_PATTERNS); IPR019821 (PROSITE_PATTERNS); IPR033121 (PROSITE_PROFILES); IPR001752 (PROSITE_PROFILES); IPR033904 (CDD); IPR034163 (CDD); cd01364 (CDD); IPR008949 (SUPERFAMILY); IPR027417 (SUPERFAMILY); IPR021109 (SUPERFAMILY)</t></si><si><t>P:GO:0000226; P:GO:0000278; P:GO:0000280; P:GO:0006996; P:GO:0007010; P:GO:0007017; P:GO:0007018; P:GO:0007049; P:GO:0007051; P:GO:0007052; P:GO:0008610; P:GO:0009058; P:GO:0009987; P:GO:0016043; P:GO:0022402; P:GO:0022607; P:GO:0044085; P:GO:0048285; P:GO:0051225; P:GO:0070925; P:GO:0071840; P:GO:0090307; P:GO:0140014; P:GO:0140694; P:GO:1902850; P:GO:1903047; F:GO:0003774; F:GO:0003777; F:GO:0003824; F:GO:0004310; F:GO:0004311; F:GO:0005524; F:GO:0008017; F:GO:0008574; F:GO:0016462; F:GO:0016765; F:GO:0016787; F:GO:0016817; F:GO:0016818; F:GO:0016887; F:GO:0017111; F:GO:0140657; C:GO:0005622; C:GO:0005634; C:GO:0005819; C:GO:0005856; C:GO:0005874; C:GO:0005876; C:GO:0015630; C:GO:0016020; C:GO:0043226; C:GO:0043227; C:GO:0043228; C:GO:0043229; C:GO:0043231; C:GO:0043232; C:GO:0099080; C:GO:0099081; C:GO:0099512; C:GO:0099513; C:GO:0110165</t></si><si><t>P:microtubule cytoskeleton organization; P:mitotic cell cycle; P:nuclear division; P:organelle organization; P:cytoskeleton organization; P:microtubule-based process; P:microtubule-based movement; P:cell cycle; P:spindle organization; P:mitotic spindle organization; P:lipid biosynthetic process; P:biosynthetic process; P:cellular process; P:cellular component organization; P:cell cycle process; P:cellular component assembly; P:cellular component biogenesis; P:organelle fission; P:spindle assembly; P:organelle assembly; P:cellular component organization or biogenesis; P:mitotic spindle assembly; P:mitotic nuclear division; P:non-membrane-bounded organelle assembly; P:microtubule cytoskeleton organization involved in mitosis; P:mitotic cell cycle process; F:cytoskeletal motor activity; F:microtubule motor activity; F:catalytic activity; F:farnesyl-diphosphate farnesyltransferase activity; F:farnesyltranstransferase activity; F:ATP binding; F:microtubule binding; F:plus-end-directed microtubule motor activity; F:pyrophosphatase activity; F:transferase activity, transferring alkyl or aryl (other than methyl) groups; F:hydrolase activity; F:hydrolase activity, acting on acid anhydrides; F:hydrolase activity, acting on acid anhydrides, in phosphorus-containing anhydrides; F:ATP hydrolysis activity; F:ribonucleoside triphosphate phosphatase activity; F:ATP-dependent activity; C:intracellular anatomical structure; C:nucleus; C:spindle; C:cytoskeleton; C:microtubule; C:spindle microtubule; C:microtubule cytoskeleton; C:membrane; C:organelle; C:membrane-bounded organelle; C:non-membrane-bounded organelle; C:intracellular organelle; C:intracellular membrane-bounded organelle; C:intracellular non-membrane-bounded organelle; C:supramolecular complex; C:supramolecular polymer; C:supramolecular fiber; C:polymeric cytoskeletal fiber; C:cellular anatomical entity</t></si><si><t>NODE_104_length_80289_cov_157..g121</t></si><si><t>-; 3.11e-199</t></si><si><t>P:GO:0016192; P:GO:0072659; C:GO:0005773; C:GO:0005794; C:GO:0005886</t></si><si><t>P:vesicle-mediated transport; P:protein localization to plasma membrane; C:vacuole; C:Golgi apparatus; C:plasma membrane</t></si><si><t>IPR005373 (PFAM); mobidb-lite (MOBIDB_LITE); mobidb-lite (MOBIDB_LITE); IPR039156 (PANTHER)</t></si><si><t>P:GO:0006810; P:GO:0006892; P:GO:0006893; P:GO:0008104; P:GO:0008104; P:GO:0009987; P:GO:0015031; P:GO:0016192; P:GO:0033036; P:GO:0043001; P:GO:0045184; P:GO:0048193; P:GO:0051179; P:GO:0051234; P:GO:0051641; P:GO:0051668; P:GO:0070727; P:GO:0071702; P:GO:0071705; P:GO:0072657; P:GO:0072659; P:GO:0090150; P:GO:0098876; P:GO:1990778; C:GO:0005622; C:GO:0005737; C:GO:0005773; C:GO:0005794; C:GO:0005802; C:GO:0005886; C:GO:0012505; C:GO:0016020; C:GO:0031984; C:GO:0043226; C:GO:0043227; C:GO:0043229; C:GO:0043231; C:GO:0071944; C:GO:0098791; C:GO:0110165</t></si><si><t>P:transport; P:post-Golgi vesicle-mediated transport; P:Golgi to plasma membrane transport; P:protein localization; P:protein localization; P:cellular process; P:protein transport; P:vesicle-mediated transport; P:macromolecule localization; P:Golgi to plasma membrane protein transport; P:establishment of protein localization; P:Golgi vesicle transport; P:localization; P:establishment of localization; P:cellular localization; P:localization within membrane; P:cellular macromolecule localization; P:organic substance transport; P:nitrogen compound transport; P:protein localization to membrane; P:protein localization to plasma membrane; P:establishment of protein localization to membrane; P:vesicle-mediated transport to the plasma membrane; P:protein localization to cell periphery; C:intracellular anatomical structure; C:cytoplasm; C:vacuole; C:Golgi apparatus; C:trans-Golgi network; C:plasma membrane; C:endomembrane system; C:membrane; C:organelle subcompartment; C:organelle; C:membrane-bounded organelle; C:intracellular organelle; C:intracellular membrane-bounded organelle; C:cell periphery; C:Golgi apparatus subcompartment; C:cellular anatomical entity</t></si><si><t>NODE_104_length_80289_cov_157..g122</t></si><si><t>FOLE_NEUCRFolylpolyglutamate synthase OS=Neurospora crassa (strain ATCC 24698 / 74-OR23-1A / CBS 708.71 / DSM 1257 / FGSC 987) OX=367110 GN=met-6 PE=1 SV=2; 4.74e-121</t></si><si><t>1.12E-57</t></si><si><t>53.86</t></si><si><t>P:GO:0006575; P:GO:0048856; F:GO:0016874; C:GO:0005739; C:GO:0005829</t></si><si><t>P:cellular modified amino acid metabolic process; P:anatomical structure development; F:ligase activity; C:mitochondrion; C:cytosol</t></si><si><t>EC:6.3.2.17</t></si><si><t>tetrahydrofolate synthase</t></si><si><t>IPR001645 (TIGRFAM); IPR036565 (G3DSA:3.40.1190.GENE3D); PIRSR038895-1 (PIRSR); PIRSR038895-2 (PIRSR); IPR001645 (PANTHER); IPR036565 (SUPERFAMILY)</t></si><si><t>P:GO:0006575; P:GO:0006725; P:GO:0006760; P:GO:0006807; P:GO:0008152; P:GO:0009058; P:GO:0009396; P:GO:0009987; P:GO:0018130; P:GO:0019438; P:GO:0034641; P:GO:0044237; P:GO:0044249; P:GO:0044271; P:GO:0046483; P:GO:0071704; P:GO:1901360; P:GO:1901362; P:GO:1901564; P:GO:1901566; P:GO:1901576; F:GO:0004326; F:GO:0005524; C:GO:0005622; C:GO:0005737; C:GO:0005739; C:GO:0005829; C:GO:0016020; C:GO:0043226; C:GO:0043227; C:GO:0043229; C:GO:0043231; C:GO:0110165</t></si><si><t>P:cellular modified amino acid metabolic process; P:cellular aromatic compound metabolic process; P:folic acid-containing compound metabolic process; P:nitrogen compound metabolic process; P:metabolic process; P:biosynthetic process; P:folic acid-containing compound biosynthetic process; P:cellular process; P:heterocycle biosynthetic process; P:aromatic compound biosynthetic process; P:cellular nitrogen compound metabolic process; P:cellular metabolic process; P:cellular biosynthetic process; P:cellular nitrogen compound biosynthetic process; P:heterocycle metabolic process; P:organic substance metabolic process; P:organic cyclic compound metabolic process; P:organic cyclic compound biosynthetic process; P:organonitrogen compound metabolic process; P:organonitrogen compound biosynthetic process; P:organic substance biosynthetic process; F:tetrahydrofolylpolyglutamate synthase activity; F:ATP binding; C:intracellular anatomical structure; C:cytoplasm; C:mitochondrion; C:cytosol; C:membrane; C:organelle; C:membrane-bounded organelle; C:intracellular organelle; C:intracellular membrane-bounded organelle; C:cellular anatomical entity</t></si><si><t>NODE_104_length_80289_cov_157..g123</t></si><si><t>FOLE_NEUCRFolylpolyglutamate synthase OS=Neurospora crassa (strain ATCC 24698 / 74-OR23-1A / CBS 708.71 / DSM 1257 / FGSC 987) OX=367110 GN=met-6 PE=1 SV=2; 7.53e-262</t></si><si><t>3.48E-139</t></si><si><t>58.11</t></si><si><t>IPR023600 (PIRSF); IPR036615 (G3DSA:3.90.190.GENE3D); IPR001645 (TIGRFAM); G3DSA:3.40.1190.10:FF:000009 (FUNFAM); IPR036565 (G3DSA:3.40.1190.GENE3D); PIRSR038895-1 (PIRSR); PIRSR038895-2 (PIRSR); IPR001645 (PANTHER); IPR018109 (PROSITE_PATTERNS); IPR036565 (SUPERFAMILY); IPR036615 (SUPERFAMILY)</t></si><si><t>P:GO:0006575; P:GO:0006725; P:GO:0006760; P:GO:0006807; P:GO:0008152; P:GO:0009058; P:GO:0009396; P:GO:0009987; P:GO:0018130; P:GO:0019438; P:GO:0034641; P:GO:0044237; P:GO:0044249; P:GO:0044271; P:GO:0046483; P:GO:0071704; P:GO:1901360; P:GO:1901362; P:GO:1901564; P:GO:1901566; P:GO:1901576; F:GO:0004326; F:GO:0005524; F:GO:0016881; C:GO:0005622; C:GO:0005737; C:GO:0005739; C:GO:0005829; C:GO:0016020; C:GO:0043226; C:GO:0043227; C:GO:0043229; C:GO:0043231; C:GO:0110165</t></si><si><t>P:cellular modified amino acid metabolic process; P:cellular aromatic compound metabolic process; P:folic acid-containing compound metabolic process; P:nitrogen compound metabolic process; P:metabolic process; P:biosynthetic process; P:folic acid-containing compound biosynthetic process; P:cellular process; P:heterocycle biosynthetic process; P:aromatic compound biosynthetic process; P:cellular nitrogen compound metabolic process; P:cellular metabolic process; P:cellular biosynthetic process; P:cellular nitrogen compound biosynthetic process; P:heterocycle metabolic process; P:organic substance metabolic process; P:organic cyclic compound metabolic process; P:organic cyclic compound biosynthetic process; P:organonitrogen compound metabolic process; P:organonitrogen compound biosynthetic process; P:organic substance biosynthetic process; F:tetrahydrofolylpolyglutamate synthase activity; F:ATP binding; F:acid-amino acid ligase activity; C:intracellular anatomical structure; C:cytoplasm; C:mitochondrion; C:cytosol; C:membrane; C:organelle; C:membrane-bounded organelle; C:intracellular organelle; C:intracellular membrane-bounded organelle; C:cellular anatomical entity</t></si><si><t>NODE_104_length_80289_cov_157..g124</t></si><si><t>MSH6_SCHPODNA mismatch repair protein msh6 OS=Schizosaccharomyces pombe (strain 972 / ATCC 24843) OX=284812 GN=msh6 PE=1 SV=1; 0.0</t></si><si><t>3.26E-287</t></si><si><t>51.86</t></si><si><t>P:GO:0002376; P:GO:0006281; P:GO:0006310; P:GO:0012501; P:GO:0022414; P:GO:0023052; P:GO:0048856; F:GO:0003677; F:GO:0008289; F:GO:0016787; F:GO:0140097; F:GO:0140299; F:GO:0140657; C:GO:0005634; C:GO:0005694</t></si><si><t>P:immune system process; P:DNA repair; P:DNA recombination; P:programmed cell death; P:reproductive process; P:signaling; P:anatomical structure development; F:DNA binding; F:lipid binding; F:hydrolase activity; F:catalytic activity, acting on DNA; F:small molecule sensor activity; F:ATP-dependent activity; C:nucleus; C:chromosome</t></si><si><t>Coil (COILS); Coil (COILS); IPR001683 (SMART); IPR000432 (SMART); IPR007696 (SMART); IPR016151 (G3DSA:3.40.1170.GENE3D); IPR007695 (PFAM); IPR000432 (PFAM); G3DSA:1.10.1420.10:FF:000014 (FUNFAM); IPR007860 (PFAM); IPR015404 (PFAM); IPR036678 (G3DSA:3.30.420.GENE3D); G3DSA:3.40.1170.10:FF:000002 (FUNFAM); IPR007861 (PFAM); IPR027417 (G3DSA:3.40.50.GENE3D); G3DSA:1.20.1270.60:FF:000022 (FUNFAM); G3DSA:3.30.420.110:FF:000006 (FUNFAM); IPR001683 (PFAM); G3DSA:1.10.1420.10:FF:000019 (FUNFAM); IPR027267 (G3DSA:1.20.1270.GENE3D); IPR036871 (G3DSA:3.30.1520.GENE3D); G3DSA:3.30.1520.10:FF:000013 (FUNFAM); G3DSA:3.40.50.300:FF:000771 (FUNFAM); G3DSA:1.10.1420.10 (GENE3D); IPR007696 (PFAM); G3DSA:1.10.1420.10 (GENE3D); mobidb-lite (MOBIDB_LITE); mobidb-lite (MOBIDB_LITE); mobidb-lite (MOBIDB_LITE); mobidb-lite (MOBIDB_LITE); mobidb-lite (MOBIDB_LITE); mobidb-lite (MOBIDB_LITE); mobidb-lite (MOBIDB_LITE); mobidb-lite (MOBIDB_LITE); mobidb-lite (MOBIDB_LITE); mobidb-lite (MOBIDB_LITE); mobidb-lite (MOBIDB_LITE); mobidb-lite (MOBIDB_LITE); mobidb-lite (MOBIDB_LITE); IPR045076 (PANTHER); IPR000432 (PROSITE_PATTERNS); IPR001683 (PROSITE_PROFILES); IPR035803 (CDD); IPR027417 (SUPERFAMILY); IPR016151 (SUPERFAMILY); IPR036871 (SUPERFAMILY); IPR036678 (SUPERFAMILY); IPR036187 (SUPERFAMILY); IPR027267 (SUPERFAMILY)</t></si><si><t>P:GO:0006139; P:GO:0006259; P:GO:0006281; P:GO:0006298; P:GO:0006725; P:GO:0006807; P:GO:0006950; P:GO:0006974; P:GO:0008152; P:GO:0009987; P:GO:0033554; P:GO:0034641; P:GO:0043170; P:GO:0044237; P:GO:0044238; P:GO:0044260; P:GO:0046483; P:GO:0050896; P:GO:0051716; P:GO:0071704; P:GO:0090304; P:GO:1901360; F:GO:0003676; F:GO:0003677; F:GO:0003690; F:GO:0005488; F:GO:0005524; F:GO:0030983; F:GO:0035091; F:GO:0097159; F:GO:0140664; F:GO:1901363; C:GO:0005622; C:GO:0005634; C:GO:0016020; C:GO:0032991; C:GO:0043226; C:GO:0043227; C:GO:0043229; C:GO:0043231; C:GO:0110165; C:GO:0140513</t></si><si><t>P:nucleobase-containing compound metabolic process; P:DNA metabolic process; P:DNA repair; P:mismatch repair; P:cellular aromatic compound metabolic process; P:nitrogen compound metabolic process; P:response to stress; P:DNA damage response; P:metabolic process; P:cellular process; P:cellular response to stress; P:cellular nitrogen compound metabolic process; P:macromolecule metabolic process; P:cellular metabolic process; P:primary metabolic process; P:obsolete cellular macromolecule metabolic process; P:heterocycle metabolic process; P:response to stimulus; P:cellular response to stimulus; P:organic substance metabolic process; P:nucleic acid metabolic process; P:organic cyclic compound metabolic process; F:nucleic acid binding; F:DNA binding; F:double-stranded DNA binding; F:binding; F:ATP binding; F:mismatched DNA binding; F:phosphatidylinositol binding; F:organic cyclic compound binding; F:ATP-dependent DNA damage sensor activity; F:heterocyclic compound binding; C:intracellular anatomical structure; C:nucleus; C:membrane; C:protein-containing complex; C:organelle; C:membrane-bounded organelle; C:intracellular organelle; C:intracellular membrane-bounded organelle; C:cellular anatomical entity; C:nuclear protein-containing complex</t></si><si><t>NODE_104_length_80289_cov_157..g125</t></si><si><t>BLRO_ALBVEBilirubin oxidase OS=Albifimbria verrucaria OX=1859699 PE=1 SV=1; 5.75e-241</t></si><si><t>5.86E-150</t></si><si><t>50.31</t></si><si><t>IPR008972 (G3DSA:2.60.40.GENE3D); IPR011707 (PFAM); IPR008972 (G3DSA:2.60.40.GENE3D); IPR008972 (G3DSA:2.60.40.GENE3D); IPR011706 (PFAM); mobidb-lite (MOBIDB_LITE); mobidb-lite (MOBIDB_LITE); mobidb-lite (MOBIDB_LITE); mobidb-lite (MOBIDB_LITE); mobidb-lite (MOBIDB_LITE); mobidb-lite (MOBIDB_LITE); PTHR48267 (PANTHER); IPR002355 (PROSITE_PATTERNS); IPR008972 (SUPERFAMILY); IPR008972 (SUPERFAMILY); IPR008972 (SUPERFAMILY)</t></si><si><t>F:GO:0005507; F:GO:0016491</t></si><si><t>F:copper ion binding; F:oxidoreductase activity</t></si><si><t>NODE_104_length_80289_cov_157..g126</t></si><si><t>-; 1.43e-72</t></si><si><t>NODE_104_length_80289_cov_157..g127</t></si><si><t>-; 0.000278</t></si><si><t>NODE_104_length_80289_cov_157..g128</t></si><si><t>YN28_SCHPOUncharacterized transcriptional regulatory protein C530.08 OS=Schizosaccharomyces pombe (strain 972 / ATCC 24843) OX=284812 GN=SPBC530.08 PE=3 SV=1; 7.5e-36</t></si><si><t>1.05E-6</t></si><si><t>37.38</t></si><si><t>F:GO:0003677; F:GO:0140110</t></si><si><t>F:DNA binding; F:transcription regulator activity</t></si><si><t>IPR007219 (SMART); IPR036864 (G3DSA:4.10.240.GENE3D); IPR007219 (PFAM); mobidb-lite (MOBIDB_LITE); mobidb-lite (MOBIDB_LITE); PTHR46910 (PANTHER); IPR001138 (CDD); cd12148 (CDD); cd14723 (CDD)</t></si><si><t>P:GO:0006351; P:GO:0006355; F:GO:0000981; F:GO:0003677; F:GO:0008270</t></si><si><t>P:DNA-templated transcription; P:regulation of DNA-templated transcription; F:DNA-binding transcription factor activity, RNA polymerase II-specific; F:DNA binding; F:zinc ion binding</t></si><si><t>NODE_104_length_80289_cov_157..g129</t></si><si><t>NODE_104_length_80289_cov_157..g130</t></si><si><t>-; 9.25e-13</t></si><si><t>F:GO:0140110</t></si><si><t>F:transcription regulator activity</t></si><si><t>IPR036864 (G3DSA:4.10.240.GENE3D); mobidb-lite (MOBIDB_LITE); mobidb-lite (MOBIDB_LITE); mobidb-lite (MOBIDB_LITE); mobidb-lite (MOBIDB_LITE); mobidb-lite (MOBIDB_LITE); IPR001138 (CDD)</t></si><si><t>P:GO:0006355; F:GO:0000981; F:GO:0008270</t></si><si><t>P:regulation of DNA-templated transcription; F:DNA-binding transcription factor activity, RNA polymerase II-specific; F:zinc ion binding</t></si><si><t>NODE_104_length_80289_cov_157..g131</t></si><si><t>YHA8_SCHPOUncharacterized MFS-type transporter SPBC409.08 OS=Schizosaccharomyces pombe (strain 972 / ATCC 24843) OX=284812 GN=SPBC409.08 PE=3 SV=2; 8.01e-74</t></si><si><t>8.41E-16</t></si><si><t>52.42</t></si><si><t>P:GO:0055085; P:GO:0098754; F:GO:0005215; C:GO:0005886; C:GO:0043226</t></si><si><t>P:transmembrane transport; P:detoxification; F:transporter activity; C:plasma membrane; C:organelle</t></si><si><t>IPR011701 (PFAM); G3DSA:1.20.1720.10 (GENE3D); mobidb-lite (MOBIDB_LITE); mobidb-lite (MOBIDB_LITE); PTHR23502 (PANTHER); IPR036259 (SUPERFAMILY)</t></si><si><t>P:GO:0006810; P:GO:0009987; P:GO:0051179; P:GO:0051234; P:GO:0055085; F:GO:0005215; F:GO:0022857; C:GO:0005886; C:GO:0005886; C:GO:0016020; C:GO:0016020; C:GO:0031224; C:GO:0031226; C:GO:0071944; C:GO:0110165</t></si><si><t>P:transport; P:cellular process; P:localization; P:establishment of localization; P:transmembrane transport; F:transporter activity; F:transmembrane transporter activity; C:plasma membrane; C:plasma membrane; C:membrane; C:membrane; C:obsolete intrinsic component of membrane; C:obsolete intrinsic component of plasma membrane; C:cell periphery; C:cellular anatomical entity</t></si><si><t>NODE_104_length_80289_cov_157..g132</t></si><si><t>NODE_104_length_80289_cov_157..g133</t></si><si><t>HCFC2_RATHost cell factor 2 OS=Rattus norvegicus OX=10116 GN=Hcfc2 PE=2 SV=1; 1.64e-301</t></si><si><t>7.02E-6</t></si><si><t>46.35</t></si><si><t>C:GO:0005739; C:GO:0005829</t></si><si><t>C:mitochondrion; C:cytosol</t></si><si><t>IPR015915 (G3DSA:2.120.10.GENE3D); PF13415 (PFAM); mobidb-lite (MOBIDB_LITE); mobidb-lite (MOBIDB_LITE); mobidb-lite (MOBIDB_LITE); mobidb-lite (MOBIDB_LITE); mobidb-lite (MOBIDB_LITE); mobidb-lite (MOBIDB_LITE); mobidb-lite (MOBIDB_LITE); PTHR43503 (PANTHER); IPR015915 (SUPERFAMILY)</t></si><si><t>P:GO:0009987; P:GO:0019725; P:GO:0042592; P:GO:0050789; P:GO:0050794; P:GO:0065007; P:GO:0065008; F:GO:0005515; C:GO:0005622; C:GO:0005737; C:GO:0005739; C:GO:0005829; C:GO:0016020; C:GO:0043226; C:GO:0043227; C:GO:0043229; C:GO:0043231; C:GO:0110165</t></si><si><t>P:cellular process; P:cellular homeostasis; P:homeostatic process; P:regulation of biological process; P:regulation of cellular process; P:biological regulation; P:regulation of biological quality; F:protein binding; C:intracellular anatomical structure; C:cytoplasm; C:mitochondrion; C:cytosol; C:membrane; C:organelle; C:membrane-bounded organelle; C:intracellular organelle; C:intracellular membrane-bounded organelle; C:cellular anatomical entity</t></si><si><t>NODE_105_length_79213_cov_166..g134</t></si><si><t>-; 4.55e-150</t></si><si><t>P:GO:0007059; P:GO:0140013</t></si><si><t>P:chromosome segregation; P:meiotic nuclear division</t></si><si><t>IPR013940 (PFAM); mobidb-lite (MOBIDB_LITE); mobidb-lite (MOBIDB_LITE); IPR039057 (PANTHER)</t></si><si><t>P:GO:0000003; P:GO:0000279; P:GO:0000280; P:GO:0006996; P:GO:0007049; P:GO:0007059; P:GO:0007127; P:GO:0007129; P:GO:0007130; P:GO:0007134; P:GO:0009987; P:GO:0010564; P:GO:0016043; P:GO:0022402; P:GO:0022403; P:GO:0022414; P:GO:0022607; P:GO:0033043; P:GO:0033044; P:GO:0044085; P:GO:0044087; P:GO:0044848; P:GO:0045132; P:GO:0045143; P:GO:0048285; P:GO:0050789; P:GO:0050794; P:GO:0051128; P:GO:0051276; P:GO:0051321; P:GO:0051326; P:GO:0051726; P:GO:0061982; P:GO:0065007; P:GO:0070192; P:GO:0071840; P:GO:0090173; P:GO:0098762; P:GO:0098764; P:GO:0098813; P:GO:0140013; P:GO:1903046</t></si><si><t>P:reproduction; P:M phase; P:nuclear division; P:organelle organization; P:cell cycle; P:chromosome segregation; P:meiosis I; P:homologous chromosome pairing at meiosis; P:synaptonemal complex assembly; P:meiotic telophase I; P:cellular process; P:regulation of cell cycle process; P:cellular component organization; P:cell cycle process; P:cell cycle phase; P:reproductive process; P:cellular component assembly; P:regulation of organelle organization; P:regulation of chromosome organization; P:cellular component biogenesis; P:regulation of cellular component biogenesis; P:biological phase; P:meiotic chromosome segregation; P:homologous chromosome segregation; P:organelle fission; P:regulation of biological process; P:regulation of cellular process; P:regulation of cellular component organization; P:chromosome organization; P:meiotic cell cycle; P:telophase; P:regulation of cell cycle; P:meiosis I cell cycle process; P:biological regulation; P:chromosome organization involved in meiotic cell cycle; P:cellular component organization or biogenesis; P:regulation of synaptonemal complex assembly; P:meiotic cell cycle phase; P:meiosis I cell cycle phase; P:nuclear chromosome segregation; P:meiotic nuclear division; P:meiotic cell cycle process</t></si><si><t>NODE_105_length_79213_cov_166..g135</t></si><si><t>YMR1_SCHPOPhosphoinositide 3-phosphatase OS=Schizosaccharomyces pombe (strain 972 / ATCC 24843) OX=284812 GN=SPAC19A8.03 PE=3 SV=1; 4.89e-301</t></si><si><t>8.29E-101</t></si><si><t>46.57</t></si><si><t>P:GO:0006629; P:GO:0023052; P:GO:0048856; F:GO:0016787; F:GO:0140096; C:GO:0005768; C:GO:0005886</t></si><si><t>P:lipid metabolic process; P:signaling; P:anatomical structure development; F:hydrolase activity; F:catalytic activity, acting on a protein; C:endosome; C:plasma membrane</t></si><si><t>EC:3.1.3</t></si><si><t>Acting on ester bonds</t></si><si><t>IPR010569 (PFAM); PIRSR630564-1 (PIRSR); PIRSR630564-2 (PIRSR); mobidb-lite (MOBIDB_LITE); mobidb-lite (MOBIDB_LITE); mobidb-lite (MOBIDB_LITE); mobidb-lite (MOBIDB_LITE); mobidb-lite (MOBIDB_LITE); mobidb-lite (MOBIDB_LITE); mobidb-lite (MOBIDB_LITE); mobidb-lite (MOBIDB_LITE); mobidb-lite (MOBIDB_LITE); mobidb-lite (MOBIDB_LITE); mobidb-lite (MOBIDB_LITE); mobidb-lite (MOBIDB_LITE); mobidb-lite (MOBIDB_LITE); mobidb-lite (MOBIDB_LITE); IPR030564 (PANTHER); IPR016130 (PROSITE_PATTERNS); IPR010569 (PROSITE_PROFILES); IPR029021 (SUPERFAMILY)</t></si><si><t>P:GO:0016311; F:GO:0016791</t></si><si><t>P:dephosphorylation; F:phosphatase activity</t></si><si><t>NODE_105_length_79213_cov_166..g136</t></si><si><t>-; 1.71e-23</t></si><si><t>IPR008427 (SMART); IPR008427 (PFAM); mobidb-lite (MOBIDB_LITE); mobidb-lite (MOBIDB_LITE); PTHR37928 (PANTHER)</t></si><si><t>NODE_105_length_79213_cov_166..g137</t></si><si><t>NODE_105_length_79213_cov_166..g138</t></si><si><t>RAD7_SCHPODNA repair protein rhp7 OS=Schizosaccharomyces pombe (strain 972 / ATCC 24843) OX=284812 GN=rhp7 PE=3 SV=1; 8.77e-269</t></si><si><t>5.16E-39</t></si><si><t>44.03</t></si><si><t>P:GO:0030163</t></si><si><t>P:protein catabolic process</t></si><si><t>Coil (COILS); IPR006553 (SMART); G3DSA:3.80.10.10:FF:000601 (FUNFAM); IPR032675 (G3DSA:3.80.10.GENE3D); IPR032675 (G3DSA:3.80.10.GENE3D); mobidb-lite (MOBIDB_LITE); mobidb-lite (MOBIDB_LITE); mobidb-lite (MOBIDB_LITE); mobidb-lite (MOBIDB_LITE); PTHR13318 (PANTHER); SSF52047 (SUPERFAMILY)</t></si><si><t>P:GO:0006508; P:GO:0006511; P:GO:0006807; P:GO:0008152; P:GO:0009056; P:GO:0009057; P:GO:0009987; P:GO:0010498; P:GO:0019538; P:GO:0019538; P:GO:0019941; P:GO:0030163; P:GO:0030163; P:GO:0031146; P:GO:0043161; P:GO:0043170; P:GO:0043632; P:GO:0044237; P:GO:0044238; P:GO:0044248; P:GO:0044260; P:GO:0044265; P:GO:0051603; P:GO:0071704; P:GO:1901564; P:GO:1901565; P:GO:1901575; C:GO:0000151; C:GO:0019005; C:GO:0031461; C:GO:0032991; C:GO:0140535; C:GO:1902494; C:GO:1990234</t></si><si><t>P:proteolysis; P:ubiquitin-dependent protein catabolic process; P:nitrogen compound metabolic process; P:metabolic process; P:catabolic process; P:macromolecule catabolic process; P:cellular process; P:proteasomal protein catabolic process; P:protein metabolic process; P:protein metabolic process; P:modification-dependent protein catabolic process; P:protein catabolic process; P:protein catabolic process; P:SCF-dependent proteasomal ubiquitin-dependent protein catabolic process; P:proteasome-mediated ubiquitin-dependent protein catabolic process; P:macromolecule metabolic process; P:modification-dependent macromolecule catabolic process; P:cellular metabolic process; P:primary metabolic process; P:cellular catabolic process; P:obsolete cellular macromolecule metabolic process; P:obsolete cellular macromolecule catabolic process; P:proteolysis involved in protein catabolic process; P:organic substance metabolic process; P:organonitrogen compound metabolic process; P:organonitrogen compound catabolic process; P:organic substance catabolic process; C:ubiquitin ligase complex; C:SCF ubiquitin ligase complex; C:cullin-RING ubiquitin ligase complex; C:protein-containing complex; C:intracellular protein-containing complex; C:catalytic complex; C:transferase complex</t></si><si><t>NODE_105_length_79213_cov_166..g139</t></si><si><t>ADH2_EMENIAlcohol dehydrogenase 2 OS=Emericella nidulans (strain FGSC A4 / ATCC 38163 / CBS 112.46 / NRRL 194 / M139) OX=227321 GN=alcB PE=1 SV=2; 2.31e-186</t></si><si><t>2.38E-151</t></si><si><t>56.4</t></si><si><t>P:GO:0006091; P:GO:0006520; F:GO:0016491; C:GO:0005739</t></si><si><t>P:generation of precursor metabolites and energy; P:amino acid metabolic process; F:oxidoreductase activity; C:mitochondrion</t></si><si><t>EC:1.1.1.1; EC:1.1.1.71</t></si><si><t>alcohol dehydrogenase; alcohol dehydrogenase [NAD(P)(+)]</t></si><si><t>IPR020843 (SMART); G3DSA:3.40.50.720 (GENE3D); IPR013149 (PFAM); IPR013154 (PFAM); G3DSA:3.90.180.10 (GENE3D); G3DSA:3.40.50.720:FF:000039 (FUNFAM); PTHR42940 (PANTHER); cd08297 (CDD); IPR011032 (SUPERFAMILY); IPR036291 (SUPERFAMILY)</t></si><si><t>NODE_105_length_79213_cov_166..g140</t></si><si><t>NODE_105_length_79213_cov_166..g141</t></si><si><t>ADH6_YEASTNADP-dependent alcohol dehydrogenase 6 OS=Saccharomyces cerevisiae (strain ATCC 204508 / S288c) OX=559292 GN=ADH6 PE=1 SV=1; 2.43e-201</t></si><si><t>7.54E-84</t></si><si><t>52.28</t></si><si><t>EC:1.1.1.2</t></si><si><t>alcohol dehydrogenase (NADP(+))</t></si><si><t>G3DSA:3.40.50.720 (GENE3D); G3DSA:3.90.180.10 (GENE3D); IPR013154 (PFAM); G3DSA:3.40.50.720:FF:000022 (FUNFAM); mobidb-lite (MOBIDB_LITE); PTHR42683 (PANTHER); IPR002328 (PROSITE_PATTERNS); cd05283 (CDD); IPR036291 (SUPERFAMILY); IPR011032 (SUPERFAMILY)</t></si><si><t>P:GO:0006066; P:GO:0008152; P:GO:0044281; P:GO:0071704; P:GO:1901615; F:GO:0003824; F:GO:0008270; F:GO:0016491; F:GO:0016616</t></si><si><t>P:alcohol metabolic process; P:metabolic process; P:small molecule metabolic process; P:organic substance metabolic process; P:organic hydroxy compound metabolic process; F:catalytic activity; F:zinc ion binding; F:oxidoreductase activity; F:oxidoreductase activity, acting on the CH-OH group of donors, NAD or NADP as acceptor</t></si><si><t>NODE_105_length_79213_cov_166..g142</t></si><si><t>NODE_105_length_79213_cov_166..g143</t></si><si><t>-; 1.37e-21</t></si><si><t>NODE_105_length_79213_cov_166..g144</t></si><si><t>DCL2_PHANODicer-like protein 2 OS=Phaeosphaeria nodorum (strain SN15 / ATCC MYA-4574 / FGSC 10173) OX=321614 GN=DCL2 PE=3 SV=2; 0.0</t></si><si><t>1.59E-276</t></si><si><t>48.89</t></si><si><t>P:GO:0031047; F:GO:0003723; F:GO:0016787; F:GO:0140098; C:GO:0005634</t></si><si><t>P:regulatory ncRNA-mediated gene silencing; F:RNA binding; F:hydrolase activity; F:catalytic activity, acting on RNA; C:nucleus</t></si><si><t>EC:3.1</t></si><si><t>IPR014001 (SMART); IPR000999 (SMART); IPR001650 (SMART); IPR027417 (G3DSA:3.40.50.GENE3D); IPR001650 (PFAM); IPR036389 (G3DSA:1.10.1520.GENE3D); IPR038248 (G3DSA:3.30.160.GENE3D); IPR000999 (PFAM); PF03368 (PFAM); IPR011545 (PFAM); IPR027417 (G3DSA:3.40.50.GENE3D); IPR036389 (G3DSA:1.10.1520.GENE3D); mobidb-lite (MOBIDB_LITE); mobidb-lite (MOBIDB_LITE); PTHR14950 (PANTHER); IPR000999 (PROSITE_PATTERNS); IPR000999 (PROSITE_PROFILES); IPR000999 (PROSITE_PROFILES); IPR014001 (PROSITE_PROFILES); IPR001650 (PROSITE_PROFILES); IPR005034 (PROSITE_PROFILES); IPR000999 (CDD); IPR000999 (CDD); cd18802 (CDD); cd18034 (CDD); IPR036389 (SUPERFAMILY); IPR036389 (SUPERFAMILY); IPR027417 (SUPERFAMILY)</t></si><si><t>P:GO:0006139; P:GO:0006396; P:GO:0006725; P:GO:0006807; P:GO:0008152; P:GO:0009892; P:GO:0009987; P:GO:0010467; P:GO:0010468; P:GO:0010605; P:GO:0010608; P:GO:0010629; P:GO:0016070; P:GO:0016441; P:GO:0019222; P:GO:0031047; P:GO:0034641; P:GO:0035194; P:GO:0043170; P:GO:0044237; P:GO:0044238; P:GO:0046483; P:GO:0048519; P:GO:0050789; P:GO:0060255; P:GO:0065007; P:GO:0071704; P:GO:0090304; P:GO:0090305; P:GO:0090501; P:GO:1901360; F:GO:0003676; F:GO:0003723; F:GO:0003824; F:GO:0004518; F:GO:0004519; F:GO:0004521; F:GO:0004525; F:GO:0004540; F:GO:0005488; F:GO:0005524; F:GO:0016787; F:GO:0016788; F:GO:0016891; F:GO:0097159; F:GO:0140098; F:GO:0140640; F:GO:1901363; C:GO:0005622; C:GO:0005634; C:GO:0005737; C:GO:0016020; C:GO:0032991; C:GO:0043226; C:GO:0043227; C:GO:0043229; C:GO:0043231; C:GO:0110165; C:GO:1990904</t></si><si><t>P:nucleobase-containing compound metabolic process; P:RNA processing; P:cellular aromatic compound metabolic process; P:nitrogen compound metabolic process; P:metabolic process; P:negative regulation of metabolic process; P:cellular process; P:gene expression; P:regulation of gene expression; P:negative regulation of macromolecule metabolic process; P:post-transcriptional regulation of gene expression; P:negative regulation of gene expression; P:RNA metabolic process; P:post-transcriptional gene silencing; P:regulation of metabolic process; P:regulatory ncRNA-mediated gene silencing; P:cellular nitrogen compound metabolic process; P:regulatory ncRNA-mediated post-transcriptional gene silencing; P:macromolecule metabolic process; P:cellular metabolic process; P:primary metabolic process; P:heterocycle metabolic process; P:negative regulation of biological process; P:regulation of biological process; P:regulation of macromolecule metabolic process; P:biological regulation; P:organic substance metabolic process; P:nucleic acid metabolic process; P:nucleic acid phosphodiester bond hydrolysis; P:obsolete RNA phosphodiester bond hydrolysis; P:organic cyclic compound metabolic process; F:nucleic acid binding; F:RNA binding; F:catalytic activity; F:nuclease activity; F:endonuclease activity; F:RNA endonuclease activity; F:ribonuclease III activity; F:RNA nuclease activity; F:binding; F:ATP binding; F:hydrolase activity; F:hydrolase activity, acting on ester bonds; F:RNA endonuclease activity, producing 5'-phosphomonoesters; F:organic cyclic compound binding; F:catalytic activity, acting on RNA; F:catalytic activity, acting on a nucleic acid; F:heterocyclic compound binding; C:intracellular anatomical structure; C:nucleus; C:cytoplasm; C:membrane; C:protein-containing complex; C:organelle; C:membrane-bounded organelle; C:intracellular organelle; C:intracellular membrane-bounded organelle; C:cellular anatomical entity; C:ribonucleoprotein complex</t></si><si><t>NODE_105_length_79213_cov_166..g145</t></si><si><t>GSK1_MAGO7Glycogen synthase kinase 1 OS=Magnaporthe oryzae (strain 70-15 / ATCC MYA-4617 / FGSC 8958) OX=242507 GN=GSK1 PE=1 SV=1; 0.0</t></si><si><t>1.1E-230</t></si><si><t>68.7</t></si><si><t>P:GO:0006399; P:GO:0007059; P:GO:0023052; F:GO:0016740; F:GO:0140096; C:GO:0005829</t></si><si><t>P:tRNA metabolic process; P:chromosome segregation; P:signaling; F:transferase activity; F:catalytic activity, acting on a protein; C:cytosol</t></si><si><t>EC:2.7.12.1; EC:2.7.11.1</t></si><si><t>dual-specificity kinase; non-specific serine/threonine protein kinase</t></si><si><t>IPR000719 (SMART); SM01228 (SMART); IPR040131 (PFAM); IPR000719 (PFAM); G3DSA:3.50.50.60:FF:000002 (FUNFAM); IPR004416 (TIGRFAM); G3DSA:3.30.200.20 (GENE3D); G3DSA:1.10.510.10:FF:000082 (FUNFAM); IPR026904 (PFAM); IPR036188 (G3DSA:3.50.50.GENE3D); G3DSA:1.10.510.10 (GENE3D); G3DSA:3.50.50.60:FF:000145 (FUNFAM); PIRSR000660-1 (PIRSR); PIRSR000605-50 (PIRSR); PIRSR038165-51 (PIRSR); PIRSR000666-1 (PIRSR); PIRSR628788-2 (PIRSR); PIRSR000551-51 (PIRSR); PIRSR627086-1 (PIRSR); PIRSR500947-50 (PIRSR); PIRSR037393-2 (PIRSR); PIRSR037993-1 (PIRSR); PIRSR000636-1 (PIRSR); PIRSR037993-2 (PIRSR); PIRSR630220-1 (PIRSR); PIRSR000556-2 (PIRSR); PIRSR038172-2 (PIRSR); PIRSR037393-1 (PIRSR); PIRSR628788-1 (PIRSR); PIRSR000632-1 (PIRSR); PIRSR038172-1 (PIRSR); PIRSR000550-1 (PIRSR); PIRSR000661-51 (PIRSR); PIRSR000604-1 (PIRSR); PIRSR000606-51 (PIRSR); PIRSR000551-50 (PIRSR); PIRSR000556-1 (PIRSR); PIRSR000559-1 (PIRSR); PIRSR038165-50 (PIRSR); PIRSR500950-50 (PIRSR); PIRSR600239-51 (PIRSR); PIRSR037014-1 (PIRSR); PIRSR500951-1 (PIRSR); PIRSR633573-1 (PIRSR); PIRSR500948-1 (PIRSR); PIRSR000550-3 (PIRSR); PIRSR000628-1 (PIRSR); PIRSR000636-2 (PIRSR); PIRSR038189-2 (PIRSR); PIRSR000661-50 (PIRSR); PIRSR037568-1 (PIRSR); PIRSR631048-50 (PIRSR); PIRSR000552-2 (PIRSR); PIRSR000631-1 (PIRSR); PIRSR630616-1 (PIRSR); PIRSR037281-3 (PIRSR); PIRSR000632-2 (PIRSR); PIRSR000660-2 (PIRSR); PIRSR000619-1 (PIRSR); PIRSR037568-2 (PIRSR); PIRSR038189-1 (PIRSR); PIRSR000552-1 (PIRSR); PIRSR000554-1 (PIRSR); PIRSR000666-2 (PIRSR); PIRSR037281-1 (PIRSR); mobidb-lite (MOBIDB_LITE); mobidb-lite (MOBIDB_LITE); IPR002218 (PANTHER); IPR008271 (PROSITE_PATTERNS); IPR017441 (PROSITE_PATTERNS); IPR020595 (PROSITE_PATTERNS); IPR020595 (PROSITE_PATTERNS); IPR000719 (PROSITE_PROFILES); IPR004416 (HAMAP); IPR039192 (CDD); IPR036188 (SUPERFAMILY); IPR011009 (SUPERFAMILY)</t></si><si><t>P:GO:0001510; P:GO:0002098; P:GO:0006139; P:GO:0006396; P:GO:0006399; P:GO:0006400; P:GO:0006468; P:GO:0006725; P:GO:0006807; P:GO:0008033; P:GO:0008152; P:GO:0009451; P:GO:0009987; P:GO:0010467; P:GO:0016070; P:GO:0030488; P:GO:0032259; P:GO:0034470; P:GO:0034641; P:GO:0034660; P:GO:0043170; P:GO:0043412; P:GO:0043414; P:GO:0044237; P:GO:0044238; P:GO:0044260; P:GO:0046483; P:GO:0071704; P:GO:0090304; P:GO:1901360; F:GO:0000166; F:GO:0004672; F:GO:0005488; F:GO:0005524; F:GO:0036094; F:GO:0043167; F:GO:0043168; F:GO:0050660; F:GO:0097159; F:GO:1901265; F:GO:1901363; C:GO:0005622; C:GO:0005737; C:GO:0005829; C:GO:0110165</t></si><si><t>P:RNA methylation; P:tRNA wobble uridine modification; P:nucleobase-containing compound metabolic process; P:RNA processing; P:tRNA metabolic process; P:tRNA modification; P:protein phosphorylation; P:cellular aromatic compound metabolic process; P:nitrogen compound metabolic process; P:tRNA processing; P:metabolic process; P:RNA modification; P:cellular process; P:gene expression; P:RNA metabolic process; P:tRNA methylation; P:methylation; P:ncRNA processing; P:cellular nitrogen compound metabolic process; P:ncRNA metabolic process; P:macromolecule metabolic process; P:macromolecule modification; P:macromolecule methylation; P:cellular metabolic process; P:primary metabolic process; P:obsolete cellular macromolecule metabolic process; P:heterocycle metabolic process; P:organic substance metabolic process; P:nucleic acid metabolic process; P:organic cyclic compound metabolic process; F:nucleotide binding; F:protein kinase activity; F:binding; F:ATP binding; F:small molecule binding; F:ion binding; F:anion binding; F:flavin adenine dinucleotide binding; F:organic cyclic compound binding; F:nucleoside phosphate binding; F:heterocyclic compound binding; C:intracellular anatomical structure; C:cytoplasm; C:cytosol; C:cellular anatomical entity</t></si><si><t>NODE_105_length_79213_cov_166..g146</t></si><si><t>NDUA6_NEUCRNADH-ubiquinone oxidoreductase 14.8 kDa subunit OS=Neurospora crassa (strain ATCC 24698 / 74-OR23-1A / CBS 708.71 / DSM 1257 / FGSC 987) OX=367110 GN=nuo14.8 PE=1 SV=3; 2.23e-49</t></si><si><t>1.14E-30</t></si><si><t>65.29</t></si><si><t>C:GO:0005739</t></si><si><t>C:mitochondrion</t></si><si><t>mobidb-lite (MOBIDB_LITE); mobidb-lite (MOBIDB_LITE); IPR016488 (PANTHER); IPR045299 (CDD)</t></si><si><t>P:GO:0006950; P:GO:0006979; P:GO:0050896; C:GO:0005622; C:GO:0005737; C:GO:0005739; C:GO:0005740; C:GO:0005743; C:GO:0005746; C:GO:0005747; C:GO:0016020; C:GO:0016020; C:GO:0019866; C:GO:0030964; C:GO:0031090; C:GO:0031224; C:GO:0031966; C:GO:0031967; C:GO:0031975; C:GO:0032991; C:GO:0043226; C:GO:0043227; C:GO:0043229; C:GO:0043231; C:GO:0045271; C:GO:0070469; C:GO:0098796; C:GO:0098798; C:GO:0098800; C:GO:0098803; C:GO:0110165; C:GO:1902494; C:GO:1902495; C:GO:1990204; C:GO:1990351</t></si><si><t>P:response to stress; P:response to oxidative stress; P:response to stimulus; C:intracellular anatomical structure; C:cytoplasm; C:mitochondrion; C:mitochondrial envelope; C:mitochondrial inner membrane; C:mitochondrial respirasome; C:mitochondrial respiratory chain complex I; C:membrane; C:membrane; C:organelle inner membrane; C:NADH dehydrogenase complex; C:organelle membrane; C:obsolete intrinsic component of membrane; C:mitochondrial membrane; C:organelle envelope; C:envelope; C:protein-containing complex; C:organelle; C:membrane-bounded organelle; C:intracellular organelle; C:intracellular membrane-bounded organelle; C:respiratory chain complex I; C:respirasome; C:membrane protein complex; C:mitochondrial protein-containing complex; C:inner mitochondrial membrane protein complex; C:respiratory chain complex; C:cellular anatomical entity; C:catalytic complex; C:transmembrane transporter complex; C:oxidoreductase complex; C:transporter complex</t></si><si><t>NODE_105_length_79213_cov_166..g147</t></si><si><t>RPAC2_YEASTDNA-directed RNA polymerases I and III subunit RPAC2 OS=Saccharomyces cerevisiae (strain ATCC 204508 / S288c) OX=559292 GN=RPC19 PE=1 SV=1; 1.54e-31</t></si><si><t>3.91E-19</t></si><si><t>70.17</t></si><si><t>P:GO:0006351; P:GO:0006399; P:GO:0042254; P:GO:0048856; F:GO:0016740; F:GO:0140098; C:GO:0005654; C:GO:0005730</t></si><si><t>P:DNA-templated transcription; P:tRNA metabolic process; P:ribosome biogenesis; P:anatomical structure development; F:transferase activity; F:catalytic activity, acting on RNA; C:nucleoplasm; C:nucleolus</t></si><si><t>EC:2.7.7.6</t></si><si><t>DNA-directed RNA polymerase</t></si><si><t>IPR009025 (PFAM); IPR036603 (G3DSA:3.30.1360.GENE3D); mobidb-lite (MOBIDB_LITE); mobidb-lite (MOBIDB_LITE); PTHR13946 (PANTHER); IPR033898 (CDD); IPR036603 (SUPERFAMILY)</t></si><si><t>P:GO:0006351; F:GO:0003824; F:GO:0003899; F:GO:0016740; F:GO:0016772; F:GO:0016779; F:GO:0046983; F:GO:0140098; F:GO:0140640; C:GO:0000428; C:GO:0005622; C:GO:0005634; C:GO:0005666; C:GO:0005730; C:GO:0005736; C:GO:0016020; C:GO:0030880; C:GO:0031974; C:GO:0031981; C:GO:0032991; C:GO:0043226; C:GO:0043227; C:GO:0043228; C:GO:0043229; C:GO:0043231; C:GO:0043232; C:GO:0043233; C:GO:0055029; C:GO:0061695; C:GO:0070013; C:GO:0110165; C:GO:0140513; C:GO:0140535; C:GO:1902494; C:GO:1990234</t></si><si><t>P:DNA-templated transcription; F:catalytic activity; F:DNA-directed 5'-3' RNA polymerase activity; F:transferase activity; F:transferase activity, transferring phosphorus-containing groups; F:nucleotidyltransferase activity; F:protein dimerization activity; F:catalytic activity, acting on RNA; F:catalytic activity, acting on a nucleic acid; C:DNA-directed RNA polymerase complex; C:intracellular anatomical structure; C:nucleus; C:RNA polymerase III complex; C:nucleolus; C:RNA polymerase I complex; C:membrane; C:RNA polymerase complex; C:membrane-enclosed lumen; C:nuclear lumen; C:protein-containing complex; C:organelle; C:membrane-bounded organelle; C:non-membrane-bounded organelle; C:intracellular organelle; C:intracellular membrane-bounded organelle; C:intracellular non-membrane-bounded organelle; C:organelle lumen; C:nuclear DNA-directed RNA polymerase complex; C:transferase complex, transferring phosphorus-containing groups; C:intracellular organelle lumen; C:cellular anatomical entity; C:nuclear protein-containing complex; C:intracellular protein-containing complex; C:catalytic complex; C:transferase complex</t></si><si><t>NODE_105_length_79213_cov_166..g148</t></si><si><t>SNF21_SCHPOChromatin structure-remodeling complex subunit snf21 OS=Schizosaccharomyces pombe (strain 972 / ATCC 24843) OX=284812 GN=snf21 PE=1 SV=1; 0.0</t></si><si><t>62.42</t></si><si><t>P:GO:0000278; P:GO:0002376; P:GO:0006260; P:GO:0006281; P:GO:0006325; P:GO:0007010; P:GO:0007059; P:GO:0012501; P:GO:0022414; P:GO:0023052; P:GO:0030154; P:GO:0030198; P:GO:0048856; P:GO:0048870; P:GO:0065003; P:GO:0098542; F:GO:0003677; F:GO:0003723; F:GO:0016787; F:GO:0042393; F:GO:0060090; F:GO:0140097; F:GO:0140110; F:GO:0140657; C:GO:0000228; C:GO:0005654; C:GO:0005856</t></si><si><t>P:mitotic cell cycle; P:immune system process; P:DNA replication; P:DNA repair; P:chromatin organization; P:cytoskeleton organization; P:chromosome segregation; P:programmed cell death; P:reproductive process; P:signaling; P:cell differentiation; P:extracellular matrix organization; P:anatomical structure development; P:cell motility; P:protein-containing complex assembly; P:defense response to other organism; F:DNA binding; F:RNA binding; F:hydrolase activity; F:histone binding; F:molecular adaptor activity; F:catalytic activity, acting on DNA; F:transcription regulator activity; F:ATP-dependent activity; C:nuclear chromosome; C:nucleoplasm; C:cytoskeleton</t></si><si><t>Coil (COILS); Coil (COILS); Coil (COILS); Coil (COILS); IPR001487 (PRINTS); IPR029295 (SMART); IPR014012 (SMART); IPR014001 (SMART); IPR001487 (SMART); IPR001650 (SMART); IPR014978 (PFAM); IPR014012 (PFAM); IPR000330 (PFAM); G3DSA:1.20.5.170 (GENE3D); G3DSA:3.40.50.10810:FF:000008 (FUNFAM); IPR027417 (G3DSA:3.40.50.GENE3D); IPR001487 (PFAM); G3DSA:3.40.50.300:FF:000843 (FUNFAM); IPR038718 (G3DSA:3.40.50.GENE3D); IPR036427 (G3DSA:1.20.920.GENE3D); IPR001650 (PFAM); IPR029295 (PFAM); mobidb-lite (MOBIDB_LITE); mobidb-lite (MOBIDB_LITE); mobidb-lite (MOBIDB_LITE); mobidb-lite (MOBIDB_LITE); mobidb-lite (MOBIDB_LITE); mobidb-lite (MOBIDB_LITE); mobidb-lite (MOBIDB_LITE); mobidb-lite (MOBIDB_LITE); mobidb-lite (MOBIDB_LITE); mobidb-lite (MOBIDB_LITE); PTHR10799 (PANTHER); IPR014012 (PROSITE_PROFILES); IPR014001 (PROSITE_PROFILES); IPR014978 (PROSITE_PROFILES); IPR001650 (PROSITE_PROFILES); IPR001487 (PROSITE_PROFILES); cd17996 (CDD); cd18793 (CDD); IPR036427 (SUPERFAMILY); IPR027417 (SUPERFAMILY); IPR027417 (SUPERFAMILY)</t></si><si><t>P:GO:0006139; P:GO:0006351; P:GO:0006355; P:GO:0006357; P:GO:0006366; P:GO:0006725; P:GO:0006807; P:GO:0008152; P:GO:0009058; P:GO:0009059; P:GO:0009889; P:GO:0009891; P:GO:0009893; P:GO:0009987; P:GO:0010467; P:GO:0010468; P:GO:0010556; P:GO:0010557; P:GO:0010604; P:GO:0016070; P:GO:0018130; P:GO:0019219; P:GO:0019222; P:GO:0019438; P:GO:0031323; P:GO:0031325; P:GO:0031326; P:GO:0031328; P:GO:0032774; P:GO:0034641; P:GO:0034645; P:GO:0034654; P:GO:0043170; P:GO:0044237; P:GO:0044238; P:GO:0044249; P:GO:0044260; P:GO:0044271; P:GO:0045893; P:GO:0045935; P:GO:0045944; P:GO:0046483; P:GO:0048518; P:GO:0048522; P:GO:0050789; P:GO:0050794; P:GO:0051171; P:GO:0051173; P:GO:0051252; P:GO:0051254; P:GO:0060255; P:GO:0065007; P:GO:0071704; P:GO:0080090; P:GO:0090304; P:GO:0097659; P:GO:1901360; P:GO:1901362; P:GO:1901576; P:GO:1902680; P:GO:1903506; P:GO:1903508; P:GO:2000112; P:GO:2001141; F:GO:0003676; F:GO:0003677; F:GO:0003824; F:GO:0005488; F:GO:0005515; F:GO:0005524; F:GO:0008094; F:GO:0016462; F:GO:0016787; F:GO:0016817; F:GO:0016818; F:GO:0016887; F:GO:0017111; F:GO:0042393; F:GO:0097159; F:GO:0140097; F:GO:0140640; F:GO:0140657; F:GO:0140658; F:GO:1901363; C:GO:0005622; C:GO:0005634; C:GO:0016020; C:GO:0043226; C:GO:0043227; C:GO:0043229; C:GO:0043231; C:GO:0110165</t></si><si><t>P:nucleobase-containing compound metabolic process; P:DNA-templated transcription; P:regulation of DNA-templated transcription; P:regulation of transcription by RNA polymerase II; P:transcription by RNA polymerase II; P:cellular aromatic compound metabolic process; P:nitrogen compound metabolic process; P:metabolic process; P:biosynthetic process; P:macromolecule biosynthetic process; P:regulation of biosynthetic process; P:positive regulation of biosynthetic process; P:positive regulation of metabolic process; P:cellular process; P:gene expression; P:regulation of gene expression; P:regulation of macromolecule biosynthetic process; P:positive regulation of macromolecule biosynthetic process; P:positive regulation of macromolecule metabolic process; P:RNA metabolic process; P:heterocycle biosynthetic process; P:regulation of nucleobase-containing compound metabolic process; P:regulation of metabolic process; P:aromatic compound biosynthetic process; P:regulation of cellular metabolic process; P:positive regulation of cellular metabolic process; P:regulation of cellular biosynthetic process; P:positive regulation of cellular biosynthetic process; P:RNA biosynthetic process; P:cellular nitrogen compound metabolic process; P:obsolete cellular macromolecule biosynthetic process; P:nucleobase-containing compound biosynthetic process; P:macromolecule metabolic process; P:cellular metabolic process; P:primary metabolic process; P:cellular biosynthetic process; P:obsolete cellular macromolecule metabolic process; P:cellular nitrogen compound biosynthetic process; P:positive regulation of DNA-templated transcription; P:positive regulation of nucleobase-containing compound metabolic process; P:positive regulation of transcription by RNA polymerase II; P:heterocycle metabolic process; P:positive regulation of biological process; P:positive regulation of cellular process; P:regulation of biological process; P:regulation of cellular process; P:regulation of nitrogen compound metabolic process; P:positive regulation of nitrogen compound metabolic process; P:regulation of RNA metabolic process; P:positive regulation of RNA metabolic process; P:regulation of macromolecule metabolic process; P:biological regulation; P:organic substance metabolic process; P:regulation of primary metabolic process; P:nucleic acid metabolic process; P:obsolete nucleic acid-templated transcription; P:organic cyclic compound metabolic process; P:organic cyclic compound biosynthetic process; P:organic substance biosynthetic process; P:positive regulation of RNA biosynthetic process; P:obsolete regulation of nucleic acid-templated transcription; P:obsolete positive regulation of nucleic acid-templated transcription; P:obsolete regulation of cellular macromolecule biosynthetic process; P:regulation of RNA biosynthetic process; F:nucleic acid binding; F:DNA binding; F:catalytic activity; F:binding; F:protein binding; F:ATP binding; F:ATP-dependent activity, acting on DNA; F:pyrophosphatase activity; F:hydrolase activity; F:hydrolase activity, acting on acid anhydrides; F:hydrolase activity, acting on acid anhydrides, in phosphorus-containing anhydrides; F:ATP hydrolysis activity; F:ribonucleoside triphosphate phosphatase activity; F:histone binding; F:organic cyclic compound binding; F:catalytic activity, acting on DNA; F:catalytic activity, acting on a nucleic acid; F:ATP-dependent activity; F:ATP-dependent chromatin remodeler activity; F:heterocyclic compound binding; C:intracellular anatomical structure; C:nucleus; C:membrane; C:organelle; C:membrane-bounded organelle; C:intracellular organelle; C:intracellular membrane-bounded organelle; C:cellular anatomical entity</t></si><si><t>NODE_105_length_79213_cov_166..g149</t></si><si><t>ARB1_YEASTABC transporter ATP-binding protein ARB1 OS=Saccharomyces cerevisiae (strain ATCC 204508 / S288c) OX=559292 GN=ARB1 PE=1 SV=1; 0.0</t></si><si><t>1.47E-289</t></si><si><t>66.07</t></si><si><t>P:GO:0002181; P:GO:0006954; P:GO:0042254; P:GO:0048856; F:GO:0016787; F:GO:0045182; F:GO:0140657; C:GO:0005654; C:GO:0005829; C:GO:0005840</t></si><si><t>P:cytoplasmic translation; P:inflammatory response; P:ribosome biogenesis; P:anatomical structure development; F:hydrolase activity; F:translation regulator activity; F:ATP-dependent activity; C:nucleoplasm; C:cytosol; C:ribosome</t></si><si><t>Coil (COILS); IPR003593 (SMART); IPR027417 (G3DSA:3.40.50.GENE3D); IPR003439 (PFAM); IPR003439 (PFAM); G3DSA:3.40.50.300:FF:000618 (FUNFAM); IPR027417 (G3DSA:3.40.50.GENE3D); IPR032781 (PFAM); G3DSA:3.40.50.300:FF:000549 (FUNFAM); mobidb-lite (MOBIDB_LITE); PTHR19211 (PANTHER); IPR017871 (PROSITE_PATTERNS); IPR003439 (PROSITE_PROFILES); IPR003439 (PROSITE_PROFILES); cd03221 (CDD); cd03221 (CDD); IPR027417 (SUPERFAMILY); IPR027417 (SUPERFAMILY)</t></si><si><t>F:GO:0000166; F:GO:0005488; F:GO:0005524; F:GO:0016887; F:GO:0017076; F:GO:0032553; F:GO:0032555; F:GO:0035639; F:GO:0036094; F:GO:0043167; F:GO:0043168; F:GO:0097159; F:GO:0097367; F:GO:1901265; F:GO:1901363</t></si><si><t>F:nucleotide binding; F:binding; F:ATP binding; F:ATP hydrolysis activity; F:purine nucleotide binding; F:ribonucleotide binding; F:purine ribonucleotide binding; F:purine ribonucleoside triphosphate binding; F:small molecule binding; F:ion binding; F:anion binding; F:organic cyclic compound binding; F:carbohydrate derivative binding; F:nucleoside phosphate binding; F:heterocyclic compound binding</t></si><si><t>NODE_105_length_79213_cov_166..g150</t></si><si><t>-; 0.000222</t></si><si><t>NODE_105_length_79213_cov_166..g151</t></si><si><t>NODE_105_length_79213_cov_166..g152</t></si><si><t>-; 1.09e-275</t></si><si><t>mobidb-lite (MOBIDB_LITE); mobidb-lite (MOBIDB_LITE); mobidb-lite (MOBIDB_LITE); PTHR42055 (PANTHER)</t></si><si><t>NODE_105_length_79213_cov_166..g153</t></si><si><t>PIRSR004869-50 (PIRSR); mobidb-lite (MOBIDB_LITE); mobidb-lite (MOBIDB_LITE); mobidb-lite (MOBIDB_LITE)</t></si><si><t>NODE_105_length_79213_cov_166..g154</t></si><si><t>YH9J_SCHPONifU-like protein C1709.19c OS=Schizosaccharomyces pombe (strain 972 / ATCC 24843) OX=284812 GN=SPBC1709.19c PE=3 SV=1; 3.51e-163</t></si><si><t>6.93E-66</t></si><si><t>63.27</t></si><si><t>P:GO:0006790; P:GO:0051604; C:GO:0005654; C:GO:0005739; C:GO:0005829</t></si><si><t>P:sulfur compound metabolic process; P:protein maturation; C:nucleoplasm; C:mitochondrion; C:cytosol</t></si><si><t>IPR014824 (SMART); IPR036498 (G3DSA:3.30.1370.GENE3D); G3DSA:3.30.1370.70:FF:000001 (FUNFAM); G3DSA:3.30.300.130:FF:000001 (FUNFAM); IPR014824 (PFAM); IPR034904 (G3DSA:3.30.300.GENE3D); IPR001075 (PFAM); mobidb-lite (MOBIDB_LITE); mobidb-lite (MOBIDB_LITE); mobidb-lite (MOBIDB_LITE); PTHR11178 (PANTHER); IPR034904 (SUPERFAMILY); IPR036498 (SUPERFAMILY)</t></si><si><t>P:GO:0016226; F:GO:0005506; F:GO:0051536; C:GO:0005622; C:GO:0005737; C:GO:0005739; C:GO:0016020; C:GO:0043226; C:GO:0043227; C:GO:0043229; C:GO:0043231; C:GO:0110165</t></si><si><t>P:iron-sulfur cluster assembly; F:iron ion binding; F:iron-sulfur cluster binding; C:intracellular anatomical structure; C:cytoplasm; C:mitochondrion; C:membrane; C:organelle; C:membrane-bounded organelle; C:intracellular organelle; C:intracellular membrane-bounded organelle; C:cellular anatomical entity</t></si><si><t>NODE_105_length_79213_cov_166..g155</t></si><si><t>YAKA_DICDIProbable serine/threonine-protein kinase yakA OS=Dictyostelium discoideum OX=44689 GN=yakA PE=1 SV=1; 0.0</t></si><si><t>1.46E-14</t></si><si><t>42.76</t></si><si><t>P:GO:0016192; P:GO:0061024; F:GO:0016740; F:GO:0140096</t></si><si><t>P:vesicle-mediated transport; P:membrane organization; F:transferase activity; F:catalytic activity, acting on a protein</t></si><si><t>Coil (COILS); IPR000719 (SMART); G3DSA:3.30.200.20 (GENE3D); G3DSA:1.10.510.10 (GENE3D); IPR042532 (G3DSA:1.10.357.GENE3D); G3DSA:1.10.357.70:FF:000005 (FUNFAM); IPR000719 (PFAM); G3DSA:1.10.357.50 (GENE3D); IPR010326 (PFAM); PIRSR627086-1 (PIRSR); PIRSR000556-1 (PIRSR); PIRSR633573-1 (PIRSR); PIRSR038165-50 (PIRSR); PIRSR628788-2 (PIRSR); PIRSR000606-51 (PIRSR); PIRSR630616-1 (PIRSR); PIRSR600239-51 (PIRSR); PIRSR628788-1 (PIRSR); IPR010326 (PANTHER); IPR000719 (PROSITE_PROFILES); IPR011009 (SUPERFAMILY)</t></si><si><t>P:GO:0006468; P:GO:0006810; P:GO:0006887; P:GO:0006906; P:GO:0006996; P:GO:0009987; P:GO:0016043; P:GO:0016050; P:GO:0016192; P:GO:0031503; P:GO:0032940; P:GO:0046903; P:GO:0048284; P:GO:0051179; P:GO:0051234; P:GO:0061024; P:GO:0061025; P:GO:0071840; P:GO:0090174; P:GO:0099500; P:GO:0140029; P:GO:0140352; F:GO:0000149; F:GO:0004672; F:GO:0005488; F:GO:0005515; F:GO:0005524; C:GO:0000145; C:GO:0005622; C:GO:0005737; C:GO:0005938; C:GO:0032991; C:GO:0071944; C:GO:0099023; C:GO:0110165</t></si><si><t>P:protein phosphorylation; P:transport; P:exocytosis; P:vesicle fusion; P:organelle organization; P:cellular process; P:cellular component organization; P:vesicle organization; P:vesicle-mediated transport; P:protein-containing complex localization; P:secretion by cell; P:secretion; P:organelle fusion; P:localization; P:establishment of localization; P:membrane organization; P:membrane fusion; P:cellular component organization or biogenesis; P:organelle membrane fusion; P:vesicle fusion to plasma membrane; P:exocytic process; P:export from cell; F:SNARE binding; F:protein kinase activity; F:binding; F:protein binding; F:ATP binding; C:exocyst; C:intracellular anatomical structure; C:cytoplasm; C:cell cortex; C:protein-containing complex; C:cell periphery; C:vesicle tethering complex; C:cellular anatomical entity</t></si><si><t>NODE_105_length_79213_cov_166..g156</t></si><si><t>-; 2.55e-38</t></si><si><t>F:GO:0005198; C:GO:0005739; C:GO:0005840</t></si><si><t>F:structural molecule activity; C:mitochondrion; C:ribosome</t></si><si><t>IPR016082 (PFAM); IPR036919 (G3DSA:3.30.1390.GENE3D); G3DSA:3.30.1390.20:FF:000010 (FUNFAM); IPR005996 (TIGRFAM); IPR005996 (PANTHER); IPR005996 (CDD); IPR036919 (SUPERFAMILY)</t></si><si><t>P:GO:0006412; F:GO:0003735; C:GO:0005622; C:GO:0005737; C:GO:0005739; C:GO:0015934; C:GO:0016020; C:GO:0043226; C:GO:0043227; C:GO:0043229; C:GO:0043231; C:GO:0110165</t></si><si><t>P:translation; F:structural constituent of ribosome; C:intracellular anatomical structure; C:cytoplasm; C:mitochondrion; C:large ribosomal subunit; C:membrane; C:organelle; C:membrane-bounded organelle; C:intracellular organelle; C:intracellular membrane-bounded organelle; C:cellular anatomical entity</t></si><si><t>NODE_105_length_79213_cov_166..g157</t></si><si><t>Coil (COILS); mobidb-lite (MOBIDB_LITE); mobidb-lite (MOBIDB_LITE); mobidb-lite (MOBIDB_LITE); mobidb-lite (MOBIDB_LITE); mobidb-lite (MOBIDB_LITE)</t></si><si><t>NODE_106_length_78554_cov_170..g158</t></si><si><t>NODE_106_length_78554_cov_170..g159</t></si><si><t>RAB6A_HUMANRas-related protein Rab-6A OS=Homo sapiens OX=9606 GN=RAB6A PE=1 SV=3; 1.1e-95</t></si><si><t>4.95E-78</t></si><si><t>88.3</t></si><si><t>P:GO:0000278; P:GO:0002376; P:GO:0006886; P:GO:0006914; P:GO:0007010; P:GO:0007018; P:GO:0007163; P:GO:0016192; P:GO:0022414; P:GO:0023052; P:GO:0030154; P:GO:0048856; P:GO:0055085; P:GO:0098542; F:GO:0003924; F:GO:0008092; F:GO:0098772; C:GO:0005634; C:GO:0005764; C:GO:0005768; C:GO:0005783; C:GO:0005794; C:GO:0005815; C:GO:0005829; C:GO:0005886</t></si><si><t>P:mitotic cell cycle; P:immune system process; P:intracellular protein transport; P:autophagy; P:cytoskeleton organization; P:microtubule-based movement; P:establishment or maintenance of cell polarity; P:vesicle-mediated transport; P:reproductive process; P:signaling; P:cell differentiation; P:anatomical structure development; P:transmembrane transport; P:defense response to other organism; F:GTPase activity; F:cytoskeletal protein binding; F:molecular function regulator activity; C:nucleus; C:lysosome; C:endosome; C:endoplasmic reticulum; C:Golgi apparatus; C:microtubule organizing center; C:cytosol; C:plasma membrane</t></si><si><t>PR00449 (PRINTS); SM00176 (SMART); SM00173 (SMART); SM00175 (SMART); IPR001806 (SMART); IPR001806 (PFAM); IPR005225 (TIGRFAM); IPR027417 (G3DSA:3.40.50.GENE3D); G3DSA:3.40.50.300:FF:000808 (FUNFAM); PIRSR006809-1 (PIRSR); mobidb-lite (MOBIDB_LITE); mobidb-lite (MOBIDB_LITE); mobidb-lite (MOBIDB_LITE); PTHR47977 (PANTHER); PS51420 (PROSITE_PROFILES); IPR001806 (PROSITE_PROFILES); PS51419 (PROSITE_PROFILES); cd01861 (CDD); IPR027417 (SUPERFAMILY)</t></si><si><t>NODE_106_length_78554_cov_170..g160</t></si><si><t>NODE_106_length_78554_cov_170..g161</t></si><si><t>NOP53_SCHPORibosome biogenesis protein NOP53 OS=Schizosaccharomyces pombe (strain 972 / ATCC 24843) OX=284812 GN=rrp16 PE=1 SV=1; 8.16e-207</t></si><si><t>1.63E-38</t></si><si><t>44.18</t></si><si><t>P:GO:0023052; P:GO:0042254; P:GO:0065003; F:GO:0003723; C:GO:0005730</t></si><si><t>P:signaling; P:ribosome biogenesis; P:protein-containing complex assembly; F:RNA binding; C:nucleolus</t></si><si><t>Coil (COILS); IPR011687 (PFAM); mobidb-lite (MOBIDB_LITE); mobidb-lite (MOBIDB_LITE); mobidb-lite (MOBIDB_LITE); mobidb-lite (MOBIDB_LITE); mobidb-lite (MOBIDB_LITE); mobidb-lite (MOBIDB_LITE); mobidb-lite (MOBIDB_LITE); IPR011687 (PANTHER)</t></si><si><t>P:GO:0000027; P:GO:0006139; P:GO:0006364; P:GO:0006396; P:GO:0006725; P:GO:0006807; P:GO:0006996; P:GO:0008152; P:GO:0009987; P:GO:0010467; P:GO:0016043; P:GO:0016070; P:GO:0016072; P:GO:0022607; P:GO:0022613; P:GO:0022618; P:GO:0034470; P:GO:0034641; P:GO:0034660; P:GO:0042254; P:GO:0042273; P:GO:0043170; P:GO:0043933; P:GO:0044085; P:GO:0044237; P:GO:0044238; P:GO:0046483; P:GO:0065003; P:GO:0065003; P:GO:0070925; P:GO:0071704; P:GO:0071826; P:GO:0071840; P:GO:0090304; P:GO:0140694; P:GO:1901360; F:GO:0003676; F:GO:0003723; F:GO:0005488; F:GO:0019843; F:GO:0097159; F:GO:1901363; C:GO:0005622; C:GO:0005634; C:GO:0005730; C:GO:0016020; C:GO:0031974; C:GO:0031981; C:GO:0043226; C:GO:0043227; C:GO:0043228; C:GO:0043229; C:GO:0043231; C:GO:0043232; C:GO:0043233; C:GO:0070013; C:GO:0110165</t></si><si><t>P:ribosomal large subunit assembly; P:nucleobase-containing compound metabolic process; P:rRNA processing; P:RNA processing; P:cellular aromatic compound metabolic process; P:nitrogen compound metabolic process; P:organelle organization; P:metabolic process; P:cellular process; P:gene expression; P:cellular component organization; P:RNA metabolic process; P:rRNA metabolic process; P:cellular component assembly; P:ribonucleoprotein complex biogenesis; P:protein-RNA complex assembly; P:ncRNA processing; P:cellular nitrogen compound metabolic process; P:ncRNA metabolic process; P:ribosome biogenesis; P:ribosomal large subunit biogenesis; P:macromolecule metabolic process; P:protein-containing complex organization; P:cellular component biogenesis; P:cellular metabolic process; P:primary metabolic process; P:heterocycle metabolic process; P:protein-containing complex assembly; P:protein-containing complex assembly; P:organelle assembly; P:organic substance metabolic process; P:protein-RNA complex organization; P:cellular component organization or biogenesis; P:nucleic acid metabolic process; P:non-membrane-bounded organelle assembly; P:organic cyclic compound metabolic process; F:nucleic acid binding; F:RNA binding; F:binding; F:rRNA binding; F:organic cyclic compound binding; F:heterocyclic compound binding; C:intracellular anatomical structure; C:nucleus; C:nucleolus; C:membrane; C:membrane-enclosed lumen; C:nuclear lumen; C:organelle; C:membrane-bounded organelle; C:non-membrane-bounded organelle; C:intracellular organelle; C:intracellular membrane-bounded organelle; C:intracellular non-membrane-bounded organelle; C:organelle lumen; C:intracellular organelle lumen; C:cellular anatomical entity</t></si><si><t>NODE_106_length_78554_cov_170..g162</t></si><si><t>ZEB1_GIBZEFAD-linked oxidoreductase ZEB1 OS=Gibberella zeae (strain ATCC MYA-4620 / CBS 123657 / FGSC 9075 / NRRL 31084 / PH-1) OX=229533 GN=ZEB1 PE=2 SV=2; 2.81e-60</t></si><si><t>4.54E-28</t></si><si><t>43.0</t></si><si><t>F:GO:0016491; C:GO:0005773</t></si><si><t>F:oxidoreductase activity; C:vacuole</t></si><si><t>IPR016169 (G3DSA:3.30.465.GENE3D); IPR006094 (PFAM); IPR016169 (G3DSA:3.30.465.GENE3D); PTHR13878 (PANTHER); IPR036318 (SUPERFAMILY)</t></si><si><t>F:GO:0003824; F:GO:0016491; F:GO:0050660</t></si><si><t>F:catalytic activity; F:oxidoreductase activity; F:flavin adenine dinucleotide binding</t></si><si><t>NODE_106_length_78554_cov_170..g163</t></si><si><t>-; 1.12e-201</t></si><si><t>F:GO:0005515</t></si><si><t>F:protein binding</t></si><si><t>IPR001810 (SMART); IPR001810 (PFAM); IPR036047 (SUPERFAMILY)</t></si><si><t>NODE_106_length_78554_cov_170..g164</t></si><si><t>NODE_106_length_78554_cov_170..g165</t></si><si><t>NODE_106_length_78554_cov_170..g166</t></si><si><t>-; 4.89e-87</t></si><si><t>IPR029058 (G3DSA:3.40.50.GENE3D); PTHR37574 (PANTHER); IPR029058 (SUPERFAMILY)</t></si><si><t>NODE_106_length_78554_cov_170..g167</t></si><si><t>-; 3.86e-138</t></si><si><t>NODE_106_length_78554_cov_170..g168</t></si><si><t>G3DSA:3.10.450.50 (GENE3D); mobidb-lite (MOBIDB_LITE)</t></si><si><t>NODE_106_length_78554_cov_170..g169</t></si><si><t>ATPK_SCHPOATP synthase subunit f, mitochondrial OS=Schizosaccharomyces pombe (strain 972 / ATCC 24843) OX=284812 GN=atp17 PE=3 SV=1; 8.05e-270</t></si><si><t>8.37E-17</t></si><si><t>59.8</t></si><si><t>P:GO:0042254; P:GO:0055086; P:GO:1901135; C:GO:0005730; C:GO:0005739</t></si><si><t>P:ribosome biogenesis; P:nucleobase-containing small molecule metabolic process; P:carbohydrate derivative metabolic process; C:nucleolus; C:mitochondrion</t></si><si><t>IPR019727 (PFAM); IPR032436 (PFAM); IPR021714 (PFAM); mobidb-lite (MOBIDB_LITE); mobidb-lite (MOBIDB_LITE); mobidb-lite (MOBIDB_LITE); mobidb-lite (MOBIDB_LITE); mobidb-lite (MOBIDB_LITE); mobidb-lite (MOBIDB_LITE); mobidb-lite (MOBIDB_LITE); mobidb-lite (MOBIDB_LITE); mobidb-lite (MOBIDB_LITE); mobidb-lite (MOBIDB_LITE); mobidb-lite (MOBIDB_LITE); mobidb-lite (MOBIDB_LITE); mobidb-lite (MOBIDB_LITE); mobidb-lite (MOBIDB_LITE); mobidb-lite (MOBIDB_LITE); IPR039844 (PANTHER)</t></si><si><t>P:GO:0000460; P:GO:0000463; P:GO:0000466; P:GO:0000470; P:GO:0006139; P:GO:0006364; P:GO:0006396; P:GO:0006725; P:GO:0006807; P:GO:0008152; P:GO:0009987; P:GO:0010467; P:GO:0015986; P:GO:0016070; P:GO:0016072; P:GO:0022613; P:GO:0034470; P:GO:0034641; P:GO:0034660; P:GO:0042254; P:GO:0042273; P:GO:0043170; P:GO:0044085; P:GO:0044237; P:GO:0044238; P:GO:0046483; P:GO:0071704; P:GO:0071840; P:GO:0090304; P:GO:1901360; C:GO:0000276; C:GO:0005622; C:GO:0005634; C:GO:0005730; C:GO:0016020; C:GO:0031974; C:GO:0031981; C:GO:0043226; C:GO:0043227; C:GO:0043228; C:GO:0043229; C:GO:0043231; C:GO:0043232; C:GO:0043233; C:GO:0070013; C:GO:0110165</t></si><si><t>P:maturation of 5.8S rRNA; P:maturation of LSU-rRNA from tricistronic rRNA transcript (SSU-rRNA, 5.8S rRNA, LSU-rRNA); P:maturation of 5.8S rRNA from tricistronic rRNA transcript (SSU-rRNA, 5.8S rRNA, LSU-rRNA); P:maturation of LSU-rRNA; P:nucleobase-containing compound metabolic process; P:rRNA processing; P:RNA processing; P:cellular aromatic compound metabolic process; P:nitrogen compound metabolic process; P:metabolic process; P:cellular process; P:gene expression; P:proton motive force-driven ATP synthesis; P:RNA metabolic process; P:rRNA metabolic process; P:ribonucleoprotein complex biogenesis; P:ncRNA processing; P:cellular nitrogen compound metabolic process; P:ncRNA metabolic process; P:ribosome biogenesis; P:ribosomal large subunit biogenesis; P:macromolecule metabolic process; P:cellular component biogenesis; P:cellular metabolic process; P:primary metabolic process; P:heterocycle metabolic process; P:organic substance metabolic process; P:cellular component organization or biogenesis; P:nucleic acid metabolic process; P:organic cyclic compound metabolic process; C:mitochondrial proton-transporting ATP synthase complex, coupling factor F(o); C:intracellular anatomical structure; C:nucleus; C:nucleolus; C:membrane; C:membrane-enclosed lumen; C:nuclear lumen; C:organelle; C:membrane-bounded organelle; C:non-membrane-bounded organelle; C:intracellular organelle; C:intracellular membrane-bounded organelle; C:intracellular non-membrane-bounded organelle; C:organelle lumen; C:intracellular organelle lumen; C:cellular anatomical entity</t></si><si><t>NODE_106_length_78554_cov_170..g170</t></si><si><t>SPO5_SCHPOSporulation-specific protein 5 OS=Schizosaccharomyces pombe (strain 972 / ATCC 24843) OX=284812 GN=spo5 PE=1 SV=1; 1.22e-250</t></si><si><t>2.68E-42</t></si><si><t>54.04</t></si><si><t>P:GO:0007010; P:GO:0023052; P:GO:0030154; P:GO:0048856; P:GO:0061024; P:GO:0140013; F:GO:0003723; C:GO:0005829; C:GO:0043226</t></si><si><t>P:cytoskeleton organization; P:signaling; P:cell differentiation; P:anatomical structure development; P:membrane organization; P:meiotic nuclear division; F:RNA binding; C:cytosol; C:organelle</t></si><si><t>IPR000504 (SMART); IPR012677 (G3DSA:3.30.70.GENE3D); IPR012677 (G3DSA:3.30.70.GENE3D); IPR000504 (PFAM); mobidb-lite (MOBIDB_LITE); mobidb-lite (MOBIDB_LITE); PTHR48025 (PANTHER); IPR000504 (PROSITE_PROFILES); IPR000504 (PROSITE_PROFILES); cd12243 (CDD); IPR035979 (SUPERFAMILY); IPR035979 (SUPERFAMILY)</t></si><si><t>F:GO:0003676; F:GO:0003723; F:GO:0003729; F:GO:0005488; F:GO:0097159; F:GO:1901363; C:GO:0005622; C:GO:0005737; C:GO:0005829; C:GO:0110165</t></si><si><t>F:nucleic acid binding; F:RNA binding; F:mRNA binding; F:binding; F:organic cyclic compound binding; F:heterocyclic compound binding; C:intracellular anatomical structure; C:cytoplasm; C:cytosol; C:cellular anatomical entity</t></si><si><t>NODE_106_length_78554_cov_170..g171</t></si><si><t>NODE_106_length_78554_cov_170..g172</t></si><si><t>NCPR_ASPNCNADPH--cytochrome P450 reductase OS=Aspergillus niger (strain ATCC MYA-4892 / CBS 513.88 / FGSC A1513) OX=425011 GN=cprA PE=2 SV=1; 0.0</t></si><si><t>66.77</t></si><si><t>P:GO:0006091; P:GO:0006575; P:GO:0006629; P:GO:0012501; P:GO:0023052; P:GO:0030154; P:GO:0048856; F:GO:0016491; F:GO:0016787; C:GO:0005739; C:GO:0005783; C:GO:0005829; C:GO:0005886</t></si><si><t>P:generation of precursor metabolites and energy; P:cellular modified amino acid metabolic process; P:lipid metabolic process; P:programmed cell death; P:signaling; P:cell differentiation; P:anatomical structure development; F:oxidoreductase activity; F:hydrolase activity; C:mitochondrion; C:endoplasmic reticulum; C:cytosol; C:plasma membrane</t></si><si><t>EC:1.6.2.4; EC:1.14.12.17; EC:1.6.2.2; EC:3; EC:1.9.98.1</t></si><si><t>NADPH--hemoprotein reductase; nitric oxide dioxygenase; cytochrome-b5 reductase; Hydrolases; iron--cytochrome-c reductase</t></si><si><t>IPR001094 (PRINTS); IPR001709 (PRINTS); G3DSA:2.40.30.10:FF:000111 (FUNFAM); G3DSA:2.40.30.10:FF:000100 (FUNFAM); IPR003097 (PFAM); G3DSA:2.40.30.10 (GENE3D); IPR001433 (PFAM); IPR039261 (G3DSA:3.40.50.GENE3D); IPR023173 (G3DSA:1.20.990.GENE3D); G3DSA:1.20.990.10:FF:000009 (FUNFAM); G3DSA:3.40.50.360:FF:000024 (FUNFAM); IPR023208 (PIRSF); IPR029039 (G3DSA:3.40.50.GENE3D); G3DSA:2.40.30.10 (GENE3D); IPR008254 (PFAM); PIRSR000361-1 (PIRSR); PIRSR000207-1 (PIRSR); PTHR19384 (PANTHER); IPR017927 (PROSITE_PROFILES); IPR008254 (PROSITE_PROFILES); IPR029039 (SUPERFAMILY); IPR017938 (SUPERFAMILY); IPR039261 (SUPERFAMILY)</t></si><si><t>F:GO:0000166; F:GO:0003824; F:GO:0003958; F:GO:0005488; F:GO:0010181; F:GO:0016491; F:GO:0016651; F:GO:0016653; F:GO:0032553; F:GO:0036094; F:GO:0043167; F:GO:0043168; F:GO:0050660; F:GO:0097159; F:GO:0097367; F:GO:1901265; F:GO:1901363; C:GO:0005622; C:GO:0005737; C:GO:0005829; C:GO:0110165</t></si><si><t>F:nucleotide binding; F:catalytic activity; F:NADPH-hemoprotein reductase activity; F:binding; F:FMN binding; F:oxidoreductase activity; F:oxidoreductase activity, acting on NAD(P)H; F:oxidoreductase activity, acting on NAD(P)H, heme protein as acceptor; F:ribonucleotide binding; F:small molecule binding; F:ion binding; F:anion binding; F:flavin adenine dinucleotide binding; F:organic cyclic compound binding; F:carbohydrate derivative binding; F:nucleoside phosphate binding; F:heterocyclic compound binding; C:intracellular anatomical structure; C:cytoplasm; C:cytosol; C:cellular anatomical entity</t></si><si><t>NODE_106_length_78554_cov_170..g173</t></si><si><t>TAO3_YEASTCell morphogenesis protein PAG1 OS=Saccharomyces cerevisiae (strain ATCC 204508 / S288c) OX=559292 GN=TAO3 PE=1 SV=1; 0.0</t></si><si><t>3.82E-255</t></si><si><t>47.46</t></si><si><t>P:GO:0048856</t></si><si><t>P:anatomical structure development</t></si><si><t>IPR025481 (PFAM); IPR025614 (PFAM); IPR029473 (PFAM); mobidb-lite (MOBIDB_LITE); mobidb-lite (MOBIDB_LITE); mobidb-lite (MOBIDB_LITE); mobidb-lite (MOBIDB_LITE); mobidb-lite (MOBIDB_LITE); mobidb-lite (MOBIDB_LITE); IPR039867 (PANTHER); IPR016024 (SUPERFAMILY); IPR016024 (SUPERFAMILY)</t></si><si><t>P:GO:0000902; P:GO:0009653; P:GO:0032502; P:GO:0048856; C:GO:0005622; C:GO:0005737; C:GO:0005938; C:GO:0030427; C:GO:0071944; C:GO:0110165</t></si><si><t>P:cell morphogenesis; P:anatomical structure morphogenesis; P:developmental process; P:anatomical structure development; C:intracellular anatomical structure; C:cytoplasm; C:cell cortex; C:site of polarized growth; C:cell periphery; C:cellular anatomical entity</t></si><si><t>NODE_106_length_78554_cov_170..g174</t></si><si><t>-; 2.17e-45</t></si><si><t>IPR013087 (SMART); G3DSA:3.30.160.60 (GENE3D); G3DSA:3.30.160.60 (GENE3D); IPR013087 (PFAM); mobidb-lite (MOBIDB_LITE); mobidb-lite (MOBIDB_LITE); mobidb-lite (MOBIDB_LITE); mobidb-lite (MOBIDB_LITE); mobidb-lite (MOBIDB_LITE); mobidb-lite (MOBIDB_LITE); mobidb-lite (MOBIDB_LITE); PTHR19818 (PANTHER); IPR013087 (PROSITE_PATTERNS); IPR013087 (PROSITE_PATTERNS); IPR013087 (PROSITE_PROFILES); IPR013087 (PROSITE_PROFILES); IPR013087 (PROSITE_PROFILES); IPR036236 (SUPERFAMILY); IPR036236 (SUPERFAMILY)</t></si><si><t>NODE_106_length_78554_cov_170..g175</t></si><si><t>NODE_107_length_77275_cov_160..g176</t></si><si><t>-; 7.05e-28</t></si><si><t>NODE_107_length_77275_cov_160..g177</t></si><si><t>ADH2_ZYMMAAlcohol dehydrogenase 2 OS=Zymomonas mobilis subsp. mobilis (strain ATCC 10988 / DSM 424 / LMG 404 / NCIMB 8938 / NRRL B-806 / ZM1) OX=555217 GN=adhB PE=3 SV=1; 1.59e-198</t></si><si><t>2.88E-9</t></si><si><t>42.08</t></si><si><t>F:GO:0016491; C:GO:0005739</t></si><si><t>F:oxidoreductase activity; C:mitochondrion</t></si><si><t>G3DSA:3.40.50.1970 (GENE3D); G3DSA:1.20.1090.10 (GENE3D); IPR001670 (PFAM); PIRSR000112-3 (PIRSR); IPR039697 (PANTHER); IPR018211 (PROSITE_PATTERNS); cd08192 (CDD); SSF56796 (SUPERFAMILY)</t></si><si><t>F:GO:0003824; F:GO:0016491; F:GO:0016616; F:GO:0046872; C:GO:0005622; C:GO:0005737; C:GO:0005739; C:GO:0016020; C:GO:0043226; C:GO:0043227; C:GO:0043229; C:GO:0043231; C:GO:0110165</t></si><si><t>F:catalytic activity; F:oxidoreductase activity; F:oxidoreductase activity, acting on the CH-OH group of donors, NAD or NADP as acceptor; F:metal ion binding; C:intracellular anatomical structure; C:cytoplasm; C:mitochondrion; C:membrane; C:organelle; C:membrane-bounded organelle; C:intracellular organelle; C:intracellular membrane-bounded organelle; C:cellular anatomical entity</t></si><si><t>NODE_107_length_77275_cov_160..g178</t></si><si><t>NODE_107_length_77275_cov_160..g179</t></si><si><t>NODE_107_length_77275_cov_160..g180</t></si><si><t>-; 1.1e-104</t></si><si><t>PTHR43036 (PANTHER)</t></si><si><t>NODE_107_length_77275_cov_160..g181</t></si><si><t>-; 2.43e-98</t></si><si><t>F:GO:0016787</t></si><si><t>F:hydrolase activity</t></si><si><t>IPR036514 (G3DSA:3.40.50.GENE3D); IPR013830 (PFAM); IPR037459 (PANTHER); IPR037459 (CDD); SSF52266 (SUPERFAMILY)</t></si><si><t>NODE_107_length_77275_cov_160..g182</t></si><si><t>-; 2.22e-145</t></si><si><t>IPR018535 (PFAM); mobidb-lite (MOBIDB_LITE); mobidb-lite (MOBIDB_LITE); mobidb-lite (MOBIDB_LITE); mobidb-lite (MOBIDB_LITE); mobidb-lite (MOBIDB_LITE); PTHR43662 (PANTHER)</t></si><si><t>NODE_107_length_77275_cov_160..g183</t></si><si><t>NODE_107_length_77275_cov_160..g184</t></si><si><t>NODE_107_length_77275_cov_160..g185</t></si><si><t>BTAF1_ASPFCTATA-binding protein-associated factor mot1 OS=Aspergillus fumigatus (strain CBS 144.89 / FGSC A1163 / CEA10) OX=451804 GN=mot1 PE=1 SV=1; 0.0</t></si><si><t>55.88</t></si><si><t>P:GO:0006281; P:GO:0006325; P:GO:0022414; P:GO:0023052; P:GO:0030154; P:GO:0042254; P:GO:0048856; F:GO:0003677; F:GO:0016787; F:GO:0042393; F:GO:0140097; F:GO:0140110; F:GO:0140657; C:GO:0000228; C:GO:0005654; C:GO:0005730</t></si><si><t>P:DNA repair; P:chromatin organization; P:reproductive process; P:signaling; P:cell differentiation; P:ribosome biogenesis; P:anatomical structure development; F:DNA binding; F:hydrolase activity; F:histone binding; F:catalytic activity, acting on DNA; F:transcription regulator activity; F:ATP-dependent activity; C:nuclear chromosome; C:nucleoplasm; C:nucleolus</t></si><si><t>IPR001650 (SMART); IPR014001 (SMART); IPR027417 (G3DSA:3.40.50.GENE3D); IPR032514 (PFAM); IPR000330 (PFAM); IPR038718 (G3DSA:3.40.50.GENE3D); IPR033433 (PFAM); G3DSA:3.40.50.300:FF:000428 (FUNFAM); IPR011989 (G3DSA:1.25.10.GENE3D); G3DSA:3.40.50.10810:FF:000009 (FUNFAM); IPR022707 (PFAM); IPR001650 (PFAM); G3DSA:1.25.10.10:FF:000508 (FUNFAM); G3DSA:1.25.10.10:FF:000445 (FUNFAM); IPR011989 (G3DSA:1.25.10.GENE3D); mobidb-lite (MOBIDB_LITE); mobidb-lite (MOBIDB_LITE); mobidb-lite (MOBIDB_LITE); mobidb-lite (MOBIDB_LITE); mobidb-lite (MOBIDB_LITE); mobidb-lite (MOBIDB_LITE); mobidb-lite (MOBIDB_LITE); mobidb-lite (MOBIDB_LITE); IPR044972 (PANTHER); IPR014001 (PROSITE_PROFILES); IPR001650 (PROSITE_PROFILES); IPR044078 (CDD); cd18793 (CDD); IPR027417 (SUPERFAMILY); IPR016024 (SUPERFAMILY); IPR027417 (SUPERFAMILY)</t></si><si><t>F:GO:0003677; F:GO:0005524; F:GO:0016887; F:GO:0017025; F:GO:0140658</t></si><si><t>F:DNA binding; F:ATP binding; F:ATP hydrolysis activity; F:TBP-class protein binding; F:ATP-dependent chromatin remodeler activity</t></si><si><t>NODE_107_length_77275_cov_160..g186</t></si><si><t>BAG1B_SCHPOBAG family molecular chaperone regulator 1B OS=Schizosaccharomyces pombe (strain 972 / ATCC 24843) OX=284812 GN=bag102 PE=1 SV=1; 1.49e-92</t></si><si><t>2.16E-5</t></si><si><t>58.75</t></si><si><t>F:GO:0098772; C:GO:0005634; C:GO:0005829</t></si><si><t>F:molecular function regulator activity; C:nucleus; C:cytosol</t></si><si><t>IPR003103 (SMART); IPR036533 (G3DSA:1.20.58.GENE3D); IPR003103 (PFAM); G3DSA:3.10.20.90 (GENE3D); mobidb-lite (MOBIDB_LITE); mobidb-lite (MOBIDB_LITE); mobidb-lite (MOBIDB_LITE); IPR039773 (PANTHER); IPR003103 (PROSITE_PROFILES); IPR029071 (SUPERFAMILY); IPR036533 (SUPERFAMILY)</t></si><si><t>P:GO:0031647; P:GO:0050821; P:GO:0065007; P:GO:0065008; F:GO:0000166; F:GO:0005488; F:GO:0005515; F:GO:0017076; F:GO:0036094; F:GO:0051087; F:GO:0097159; F:GO:0098772; F:GO:1901265; F:GO:1901363; C:GO:0005622; C:GO:0005634; C:GO:0005737; C:GO:0005829; C:GO:0016020; C:GO:0043226; C:GO:0043227; C:GO:0043229; C:GO:0043231; C:GO:0110165</t></si><si><t>P:regulation of protein stability; P:protein stabilization; P:biological regulation; P:regulation of biological quality; F:nucleotide binding; F:binding; F:protein binding; F:purine nucleotide binding; F:small molecule binding; F:protein-folding chaperone binding; F:organic cyclic compound binding; F:molecular function regulator activity; F:nucleoside phosphate binding; F:heterocyclic compound binding; C:intracellular anatomical structure; C:nucleus; C:cytoplasm; C:cytosol; C:membrane; C:organelle; C:membrane-bounded organelle; C:intracellular organelle; C:intracellular membrane-bounded organelle; C:cellular anatomical entity</t></si><si><t>NODE_107_length_77275_cov_160..g187</t></si><si><t>RL16_NEUCRLarge ribosomal subunit protein uL13 OS=Neurospora crassa (strain ATCC 24698 / 74-OR23-1A / CBS 708.71 / DSM 1257 / FGSC 987) OX=367110 GN=crp-46 PE=3 SV=1; 3.06e-63</t></si><si><t>1.31E-53</t></si><si><t>74.41</t></si><si><t>P:GO:0002181; P:GO:0002376; P:GO:0048856; P:GO:0048870; P:GO:0065003; P:GO:0098542; F:GO:0003723; F:GO:0005198; C:GO:0005634; C:GO:0005829; C:GO:0005840</t></si><si><t>P:cytoplasmic translation; P:immune system process; P:anatomical structure development; P:cell motility; P:protein-containing complex assembly; P:defense response to other organism; F:RNA binding; F:structural molecule activity; C:nucleus; C:cytosol; C:ribosome</t></si><si><t>G3DSA:6.10.250.3250 (GENE3D); IPR036899 (G3DSA:3.90.1180.GENE3D); G3DSA:6.10.250.3250:FF:000001 (FUNFAM); mobidb-lite (MOBIDB_LITE); IPR005822 (PANTHER); IPR036899 (SUPERFAMILY)</t></si><si><t>P:GO:0006412; P:GO:0006414; P:GO:0006417; P:GO:0006518; P:GO:0006807; P:GO:0008152; P:GO:0009058; P:GO:0009059; P:GO:0009889; P:GO:0009890; P:GO:0009892; P:GO:0009987; P:GO:0010467; P:GO:0010468; P:GO:0010556; P:GO:0010558; P:GO:0010605; P:GO:0010608; P:GO:0010629; P:GO:0017148; P:GO:0019222; P:GO:0019538; P:GO:0019538; P:GO:0031323; P:GO:0031324; P:GO:0031326; P:GO:0031327; P:GO:0034248; P:GO:0034249; P:GO:0034641; P:GO:0034645; P:GO:0043043; P:GO:0043170; P:GO:0043603; P:GO:0043604; P:GO:0044237; P:GO:0044238; P:GO:0044249; P:GO:0044260; P:GO:0044271; P:GO:0048519; P:GO:0048523; P:GO:0050789; P:GO:0050794; P:GO:0051171; P:GO:0051172; P:GO:0051246; P:GO:0051246; P:GO:0051248; P:GO:0051248; P:GO:0060255; P:GO:0065007; P:GO:0071704; P:GO:0080090; P:GO:1901564; P:GO:1901566; P:GO:1901576; P:GO:2000112; P:GO:2000113; F:GO:0003676; F:GO:0003723; F:GO:0003729; F:GO:0003735; F:GO:0005198; F:GO:0005488; F:GO:0097159; F:GO:1901363; C:GO:0005622; C:GO:0005737; C:GO:0005829; C:GO:0005840; C:GO:0015934; C:GO:0022625; C:GO:0022626; C:GO:0032991; C:GO:0043226; C:GO:0043228; C:GO:0043229; C:GO:0043232; C:GO:0044391; C:GO:0110165; C:GO:1990904</t></si><si><t>P:translation; P:translational elongation; P:regulation of translation; P:peptide metabolic process; P:nitrogen compound metabolic process; P:metabolic process; P:biosynthetic process; P:macromolecule biosynthetic process; P:regulation of biosynthetic process; P:negative regulation of biosynthetic process; P:negative regulation of metabolic process; P:cellular process; P:gene expression; P:regulation of gene expression; P:regulation of macromolecule biosynthetic process; P:negative regulation of macromolecule biosynthetic process; P:negative regulation of macromolecule metabolic process; P:post-transcriptional regulation of gene expression; P:negative regulation of gene expression; P:negative regulation of translation; P:regulation of metabolic process; P:protein metabolic process; P:protein metabolic process; P:regulation of cellular metabolic process; P:negative regulation of cellular metabolic process; P:regulation of cellular biosynthetic process; P:negative regulation of cellular biosynthetic process; P:regulation of amide metabolic process; P:negative regulation of amide metabolic process; P:cellular nitrogen compound metabolic process; P:obsolete cellular macromolecule biosynthetic process; P:peptide biosynthetic process; P:macromolecule metabolic process; P:amide metabolic process; P:amide biosynthetic process; P:cellular metabolic process; P:primary metabolic process; P:cellular biosynthetic process; P:obsolete cellular macromolecule metabolic process; P:cellular nitrogen compound biosynthetic process; P:negative regulation of biological process; P:negative regulation of cellular process; P:regulation of biological process; P:regulation of cellular process; P:regulation of nitrogen compound metabolic process; P:negative regulation of nitrogen compound metabolic process; P:regulation of protein metabolic process; P:regulation of protein metabolic process; P:negative regulation of protein metabolic process; P:negative regulation of protein metabolic process; P:regulation of macromolecule metabolic process; P:biological regulation; P:organic substance metabolic process; P:regulation of primary metabolic process; P:organonitrogen compound metabolic process; P:organonitrogen compound biosynthetic process; P:organic substance biosynthetic process; P:obsolete regulation of cellular macromolecule biosynthetic process; P:obsolete negative regulation of cellular macromolecule biosynthetic process; F:nucleic acid binding; F:RNA binding; F:mRNA binding; F:structural constituent of ribosome; F:structural molecule activity; F:binding; F:organic cyclic compound binding; F:heterocyclic compound binding; C:intracellular anatomical structure; C:cytoplasm; C:cytosol; C:ribosome; C:large ribosomal subunit; C:cytosolic large ribosomal subunit; C:cytosolic ribosome; C:protein-containing complex; C:organelle; C:non-membrane-bounded organelle; C:intracellular organelle; C:intracellular non-membrane-bounded organelle; C:ribosomal subunit; C:cellular anatomical entity; C:ribonucleoprotein complex</t></si><si><t>NODE_107_length_77275_cov_160..g188</t></si><si><t>NODE_107_length_77275_cov_160..g189</t></si><si><t>-; 5.59e-44</t></si><si><t>mobidb-lite (MOBIDB_LITE); mobidb-lite (MOBIDB_LITE); mobidb-lite (MOBIDB_LITE); mobidb-lite (MOBIDB_LITE); mobidb-lite (MOBIDB_LITE); mobidb-lite (MOBIDB_LITE); PTHR35872 (PANTHER)</t></si><si><t>NODE_107_length_77275_cov_160..g190</t></si><si><t>YD514_YEASTUncharacterized protein YDR514C OS=Saccharomyces cerevisiae (strain ATCC 204508 / S288c) OX=559292 GN=YDR514C PE=1 SV=1; 1.63e-162</t></si><si><t>2.47E-7</t></si><si><t>38.34</t></si><si><t>C:GO:0005634</t></si><si><t>C:nucleus</t></si><si><t>IPR036397 (G3DSA:3.30.420.GENE3D); mobidb-lite (MOBIDB_LITE); mobidb-lite (MOBIDB_LITE); mobidb-lite (MOBIDB_LITE); mobidb-lite (MOBIDB_LITE); mobidb-lite (MOBIDB_LITE); IPR040151 (PANTHER); IPR012337 (SUPERFAMILY)</t></si><si><t>F:GO:0003676; C:GO:0005622; C:GO:0005634; C:GO:0016020; C:GO:0043226; C:GO:0043227; C:GO:0043229; C:GO:0043231; C:GO:0110165</t></si><si><t>F:nucleic acid binding; C:intracellular anatomical structure; C:nucleus; C:membrane; C:organelle; C:membrane-bounded organelle; C:intracellular organelle; C:intracellular membrane-bounded organelle; C:cellular anatomical entity</t></si><si><t>NODE_107_length_77275_cov_160..g191</t></si><si><t>NODE_107_length_77275_cov_160..g192</t></si><si><t>-; 2.25e-134</t></si><si><t>IPR005018 (SMART); IPR006593 (SMART); IPR015920 (PFAM); G3DSA:2.60.40.1210 (GENE3D); G3DSA:1.20.120.1770 (GENE3D); PIRSR037471-1 (PIRSR); mobidb-lite (MOBIDB_LITE); mobidb-lite (MOBIDB_LITE); mobidb-lite (MOBIDB_LITE); mobidb-lite (MOBIDB_LITE); PTHR47797 (PANTHER); IPR006593 (PROSITE_PROFILES); cd08760 (CDD); IPR015920 (CDD); SSF49344 (SUPERFAMILY)</t></si><si><t>NODE_107_length_77275_cov_160..g193</t></si><si><t>MIRD_ASPFUMFS siderochrome iron transporter D OS=Aspergillus fumigatus (strain ATCC MYA-4609 / CBS 101355 / FGSC A1100 / Af293) OX=330879 GN=mirD PE=2 SV=2; 2.28e-261</t></si><si><t>9.0E-262</t></si><si><t>59.27</t></si><si><t>P:GO:0055085; F:GO:0005215; C:GO:0005886</t></si><si><t>P:transmembrane transport; F:transporter activity; C:plasma membrane</t></si><si><t>G3DSA:1.20.1250.20:FF:000284 (FUNFAM); IPR036259 (G3DSA:1.20.1250.GENE3D); IPR011701 (PFAM); G3DSA:1.20.1250.20:FF:000302 (FUNFAM); IPR036259 (G3DSA:1.20.1250.GENE3D); mobidb-lite (MOBIDB_LITE); mobidb-lite (MOBIDB_LITE); mobidb-lite (MOBIDB_LITE); mobidb-lite (MOBIDB_LITE); mobidb-lite (MOBIDB_LITE); mobidb-lite (MOBIDB_LITE); mobidb-lite (MOBIDB_LITE); PTHR23501 (PANTHER); IPR036259 (SUPERFAMILY); IPR036259 (SUPERFAMILY)</t></si><si><t>NODE_107_length_77275_cov_160..g194</t></si><si><t>YPS3_YEASTAspartic proteinase yapsin-3 OS=Saccharomyces cerevisiae (strain ATCC 204508 / S288c) OX=559292 GN=YPS3 PE=1 SV=1; 7.28e-95</t></si><si><t>1.69E-5</t></si><si><t>40.84</t></si><si><t>P:GO:0006508; P:GO:0031505; F:GO:0004190; F:GO:0008233; F:GO:0016787; C:GO:0005576; C:GO:0005886; C:GO:0009277; C:GO:0016020; C:GO:0071944; C:GO:0098552</t></si><si><t>P:proteolysis; P:fungal-type cell wall organization; F:aspartic-type endopeptidase activity; F:peptidase activity; F:hydrolase activity; C:extracellular region; C:plasma membrane; C:fungal-type cell wall; C:membrane; C:cell periphery; C:side of membrane</t></si><si><t>IPR021109 (G3DSA:2.40.70.GENE3D); mobidb-lite (MOBIDB_LITE); mobidb-lite (MOBIDB_LITE); mobidb-lite (MOBIDB_LITE); mobidb-lite (MOBIDB_LITE); PTHR15549 (PANTHER); IPR033121 (PROSITE_PROFILES); IPR021109 (SUPERFAMILY)</t></si><si><t>NODE_107_length_77275_cov_160..g195</t></si><si><t>NODE_107_length_77275_cov_160..g196</t></si><si><t>-; 6.64e-11</t></si><si><t>NODE_107_length_77275_cov_160..g197</t></si><si><t>SSDH1_SCHPOPutative succinate-semialdehyde dehydrogenase C1002.12c; 0.0</t></si><si><t>7.49E-147</t></si><si><t>63.01</t></si><si><t>P:GO:0006520; P:GO:0022414; P:GO:0048856; P:GO:0065003; F:GO:0016491; C:GO:0005739</t></si><si><t>P:amino acid metabolic process; P:reproductive process; P:anatomical structure development; P:protein-containing complex assembly; F:oxidoreductase activity; C:mitochondrion</t></si><si><t>EC:1.2.1.16; EC:1.2.1.24; EC:1.2.1.79; EC:1.2.1.20</t></si><si><t>succinate-semialdehyde dehydrogenase [NAD(P)(+)]; succinate-semialdehyde dehydrogenase (NAD(+)); succinate-semialdehyde dehydrogenase (NADP(+)); glutarate-semialdehyde dehydrogenase</t></si><si><t>IPR015590 (PFAM); G3DSA:3.40.605.10:FF:000023 (FUNFAM); G3DSA:3.40.309.10:FF:000004 (FUNFAM); IPR016162 (G3DSA:3.40.605.GENE3D); IPR016163 (G3DSA:3.40.309.GENE3D); PIRSR036489-3 (PIRSR); PIRSR000197-1 (PIRSR); PIRSR036492-1 (PIRSR); PTHR43353 (PANTHER); cd07103 (CDD); IPR016161 (SUPERFAMILY)</t></si><si><t>F:GO:0003824; F:GO:0016491; F:GO:0016620</t></si><si><t>F:catalytic activity; F:oxidoreductase activity; F:oxidoreductase activity, acting on the aldehyde or oxo group of donors, NAD or NADP as acceptor</t></si><si><t>NODE_107_length_77275_cov_160..g198</t></si><si><t>IPDC_MYCTU(3aS,4S,5R,7aS)-5-hydroxy-7a-methyl-1-oxo-octahydro-1H-indene-4-carboxyl-CoA dehydrogenase OS=Mycobacterium tuberculosis (strain ATCC 25618 / H37Rv) OX=83332 GN=ipdC PE=1 SV=3; 1.28e-218</t></si><si><t>1.64E-33</t></si><si><t>47.85</t></si><si><t>IPR013785 (G3DSA:3.20.20.GENE3D); IPR004136 (PFAM); mobidb-lite (MOBIDB_LITE); PTHR32332 (PANTHER); IPR004136 (CDD); SSF51412 (SUPERFAMILY)</t></si><si><t>F:GO:0018580</t></si><si><t>F:nitronate monooxygenase activity</t></si><si><t>NODE_107_length_77275_cov_160..g199</t></si><si><t>-; 1.28e-129</t></si><si><t>P:GO:0007059; P:GO:0140013; P:GO:0140014; F:GO:0060090; C:GO:0005694; C:GO:0005730; C:GO:0005856</t></si><si><t>P:chromosome segregation; P:meiotic nuclear division; P:mitotic nuclear division; F:molecular adaptor activity; C:chromosome; C:nucleolus; C:cytoskeleton</t></si><si><t>Coil (COILS); Coil (COILS); Coil (COILS); G3DSA:3.90.1150.80:FF:000001 (FUNFAM); IPR020981 (PFAM); G3DSA:1.10.287.1490 (GENE3D); IPR038608 (G3DSA:3.90.1150.GENE3D); mobidb-lite (MOBIDB_LITE); mobidb-lite (MOBIDB_LITE); mobidb-lite (MOBIDB_LITE); mobidb-lite (MOBIDB_LITE); mobidb-lite (MOBIDB_LITE); IPR040349 (PANTHER)</t></si><si><t>P:GO:0000003; P:GO:0000070; P:GO:0000278; P:GO:0000279; P:GO:0000280; P:GO:0000819; P:GO:0006996; P:GO:0007049; P:GO:0007059; P:GO:0007080; P:GO:0007127; P:GO:0007134; P:GO:0007135; P:GO:0008608; P:GO:0009987; P:GO:0016043; P:GO:0022402; P:GO:0022403; P:GO:0022414; P:GO:0044848; P:GO:0045132; P:GO:0045143; P:GO:0045144; P:GO:0048285; P:GO:0050000; P:GO:0051179; P:GO:0051234; P:GO:0051276; P:GO:0051303; P:GO:0051310; P:GO:0051315; P:GO:0051321; P:GO:0051326; P:GO:0051640; P:GO:0051641; P:GO:0051649; P:GO:0051656; P:GO:0061982; P:GO:0061983; P:GO:0070192; P:GO:0071840; P:GO:0098762; P:GO:0098764; P:GO:0098813; P:GO:0140013; P:GO:0140014; P:GO:1903046; P:GO:1903047; F:GO:0005488; F:GO:0005515; F:GO:0030674; F:GO:0060090; C:GO:0000775; C:GO:0000776; C:GO:0000779; C:GO:0000793; C:GO:0005622; C:GO:0005634; C:GO:0005694; C:GO:0005730; C:GO:0005819; C:GO:0005856; C:GO:0015630; C:GO:0016020; C:GO:0031974; C:GO:0031981; C:GO:0032991; C:GO:0033551; C:GO:0043226; C:GO:0043227; C:GO:0043228; C:GO:0043229; C:GO:0043231; C:GO:0043232; C:GO:0043233; C:GO:0070013; C:GO:0072686; C:GO:0098687; C:GO:0099080; C:GO:0110165</t></si><si><t>P:reproduction; P:mitotic sister chromatid segregation; P:mitotic cell cycle; P:M phase; P:nuclear division; P:sister chromatid segregation; P:organelle organization; P:cell cycle; P:chromosome segregation; P:mitotic metaphase chromosome alignment; P:meiosis I; P:meiotic telophase I; P:meiosis II; P:attachment of spindle microtubules to kinetochore; P:cellular process; P:cellular component organization; P:cell cycle process; P:cell cycle phase; P:reproductive process; P:biological phase; P:meiotic chromosome segregation; P:homologous chromosome segregation; P:meiotic sister chromatid segregation; P:organelle fission; P:chromosome localization; P:localization; P:establishment of localization; P:chromosome organization; P:establishment of chromosome localization; P:metaphase chromosome alignment; P:attachment of mitotic spindle microtubules to kinetochore; P:meiotic cell cycle; P:telophase; P:organelle localization; P:cellular localization; P:establishment of localization in cell; P:establishment of organelle localization; P:meiosis I cell cycle process; P:meiosis II cell cycle process; P:chromosome organization involved in meiotic cell cycle; P:cellular component organization or biogenesis; P:meiotic cell cycle phase; P:meiosis I cell cycle phase; P:nuclear chromosome segregation; P:meiotic nuclear division; P:mitotic nuclear division; P:meiotic cell cycle process; P:mitotic cell cycle process; F:binding; F:protein binding; F:protein-macromolecule adaptor activity; F:molecular adaptor activity; C:chromosome, centromeric region; C:kinetochore; C:condensed chromosome, centromeric region; C:condensed chromosome; C:intracellular anatomical structure; C:nucleus; C:chromosome; C:nucleolus; C:spindle; C:cytoskeleton; C:microtubule cytoskeleton; C:membrane; C:membrane-enclosed lumen; C:nuclear lumen; C:protein-containing complex; C:monopolin complex; C:organelle; C:membrane-bounded organelle; C:non-membrane-bounded organelle; C:intracellular organelle; C:intracellular membrane-bounded organelle; C:intracellular non-membrane-bounded organelle; C:organelle lumen; C:intracellular organelle lumen; C:mitotic spindle; C:chromosomal region; C:supramolecular complex; C:cellular anatomical entity</t></si><si><t>NODE_107_length_77275_cov_160..g200</t></si><si><t>NOG1_CHATDNucleolar GTP-binding protein 1 OS=Chaetomium thermophilum (strain DSM 1495 / CBS 144.50 / IMI 039719) OX=759272 GN=NOG1 PE=3 SV=2; 2.18e-268</t></si><si><t>1.62E-186</t></si><si><t>54.24</t></si><si><t>P:GO:0042254; P:GO:0065003; F:GO:0003723; F:GO:0003924; C:GO:0005730</t></si><si><t>P:ribosome biogenesis; P:protein-containing complex assembly; F:RNA binding; F:GTPase activity; C:nucleolus</t></si><si><t>Coil (COILS); IPR012973 (PFAM); G3DSA:1.20.120.1190 (GENE3D); IPR010674 (PFAM); IPR041623 (PFAM); IPR027417 (G3DSA:3.40.50.GENE3D); IPR024926 (PIRSF); mobidb-lite (MOBIDB_LITE); mobidb-lite (MOBIDB_LITE); mobidb-lite (MOBIDB_LITE); mobidb-lite (MOBIDB_LITE); PTHR45759 (PANTHER); cd01897 (CDD); IPR027417 (SUPERFAMILY)</t></si><si><t>P:GO:0009987; P:GO:0022613; P:GO:0042254; P:GO:0042273; P:GO:0044085; P:GO:0071840; F:GO:0003676; F:GO:0003723; F:GO:0003824; F:GO:0003924; F:GO:0005488; F:GO:0005525; F:GO:0016462; F:GO:0016787; F:GO:0016817; F:GO:0016818; F:GO:0017111; F:GO:0097159; F:GO:1901363; C:GO:0005622; C:GO:0005634; C:GO:0005730; C:GO:0016020; C:GO:0031974; C:GO:0031981; C:GO:0043226; C:GO:0043227; C:GO:0043228; C:GO:0043229; C:GO:0043231; C:GO:0043232; C:GO:0043233; C:GO:0070013; C:GO:0110165</t></si><si><t>P:cellular process; P:ribonucleoprotein complex biogenesis; P:ribosome biogenesis; P:ribosomal large subunit biogenesis; P:cellular component biogenesis; P:cellular component organization or biogenesis; F:nucleic acid binding; F:RNA binding; F:catalytic activity; F:GTPase activity; F:binding; F:GTP binding; F:pyrophosphatase activity; F:hydrolase activity; F:hydrolase activity, acting on acid anhydrides; F:hydrolase activity, acting on acid anhydrides, in phosphorus-containing anhydrides; F:ribonucleoside triphosphate phosphatase activity; F:organic cyclic compound binding; F:heterocyclic compound binding; C:intracellular anatomical structure; C:nucleus; C:nucleolus; C:membrane; C:membrane-enclosed lumen; C:nuclear lumen; C:organelle; C:membrane-bounded organelle; C:non-membrane-bounded organelle; C:intracellular organelle; C:intracellular membrane-bounded organelle; C:intracellular non-membrane-bounded organelle; C:organelle lumen; C:intracellular organelle lumen; C:cellular anatomical entity</t></si><si><t>NODE_107_length_77275_cov_160..g201</t></si><si><t>-; 8.9e-142</t></si><si><t>mobidb-lite (MOBIDB_LITE); mobidb-lite (MOBIDB_LITE); mobidb-lite (MOBIDB_LITE); mobidb-lite (MOBIDB_LITE); IPR011009 (SUPERFAMILY)</t></si><si><t>NODE_107_length_77275_cov_160..g202</t></si><si><t>LKHA4_BOTFBLeukotriene A-4 hydrolase homolog OS=Botryotinia fuckeliana (strain B05.10) OX=332648 GN=BC1G_09514 PE=3 SV=2; 0.0</t></si><si><t>4.55E-293</t></si><si><t>71.72</t></si><si><t>F:GO:0016787; F:GO:0140096; C:GO:0005768; C:GO:0005829</t></si><si><t>F:hydrolase activity; F:catalytic activity, acting on a protein; C:endosome; C:cytosol</t></si><si><t>EC:3.4.11; EC:3.3.2.10</t></si><si><t>Acting on peptide bonds (peptidases); soluble epoxide hydrolase</t></si><si><t>IPR001930 (PRINTS); IPR015211 (SMART); G3DSA:1.10.390.10:FF:000009 (FUNFAM); G3DSA:2.60.40.1730:FF:000004 (FUNFAM); IPR027268 (G3DSA:1.10.390.GENE3D); IPR038502 (G3DSA:1.25.40.GENE3D); IPR042097 (G3DSA:2.60.40.GENE3D); G3DSA:3.30.2010.30 (GENE3D); IPR045357 (PFAM); IPR015211 (PFAM); G3DSA:3.30.2010.30:FF:000001 (FUNFAM); G3DSA:1.25.40.320:FF:000001 (FUNFAM); IPR014782 (PFAM); PIRSR633528-3 (PIRSR); PIRSR633528-2 (PIRSR); PIRSR633508-1 (PIRSR); PIRSR634015-1 (PIRSR); PIRSR633528-1 (PIRSR); PIRSR634015-2 (PIRSR); PIRSR633508-4 (PIRSR); PIRSR634015-3 (PIRSR); PIRSR633528-4 (PIRSR); IPR034015 (PANTHER); IPR034015 (CDD); SSF55486 (SUPERFAMILY); IPR016024 (SUPERFAMILY); IPR042097 (SUPERFAMILY)</t></si><si><t>P:GO:0006508; F:GO:0003824; F:GO:0004177; F:GO:0008233; F:GO:0008237; F:GO:0008238; F:GO:0008270; F:GO:0016787; F:GO:0016803; F:GO:0140096; C:GO:0005622; C:GO:0005737; C:GO:0005829; C:GO:0110165</t></si><si><t>P:proteolysis; F:catalytic activity; F:aminopeptidase activity; F:peptidase activity; F:metallopeptidase activity; F:exopeptidase activity; F:zinc ion binding; F:hydrolase activity; F:ether hydrolase activity; F:catalytic activity, acting on a protein; C:intracellular anatomical structure; C:cytoplasm; C:cytosol; C:cellular anatomical entity</t></si><si><t>NODE_107_length_77275_cov_160..g203</t></si><si><t>-; 3.09e-82</t></si><si><t>P:GO:0007010; P:GO:0140014; C:GO:0005856</t></si><si><t>P:cytoskeleton organization; P:mitotic nuclear division; C:cytoskeleton</t></si><si><t>Coil (COILS); mobidb-lite (MOBIDB_LITE); mobidb-lite (MOBIDB_LITE); mobidb-lite (MOBIDB_LITE); mobidb-lite (MOBIDB_LITE); mobidb-lite (MOBIDB_LITE); mobidb-lite (MOBIDB_LITE); mobidb-lite (MOBIDB_LITE); mobidb-lite (MOBIDB_LITE); mobidb-lite (MOBIDB_LITE); mobidb-lite (MOBIDB_LITE); mobidb-lite (MOBIDB_LITE); mobidb-lite (MOBIDB_LITE); mobidb-lite (MOBIDB_LITE); mobidb-lite (MOBIDB_LITE); PTHR45589 (PANTHER)</t></si><si><t>P:GO:0000226; P:GO:0000278; P:GO:0000280; P:GO:0006996; P:GO:0007010; P:GO:0007017; P:GO:0007049; P:GO:0007051; P:GO:0007052; P:GO:0007346; P:GO:0009987; P:GO:0016043; P:GO:0022402; P:GO:0048285; P:GO:0050789; P:GO:0050794; P:GO:0051726; P:GO:0065007; P:GO:0071840; P:GO:0140014; P:GO:1902850; P:GO:1903047; C:GO:0005622; C:GO:0005819; C:GO:0005856; C:GO:0015630; C:GO:0043226; C:GO:0043228; C:GO:0043229; C:GO:0043232; C:GO:0072686; C:GO:0110165</t></si><si><t>P:microtubule cytoskeleton organization; P:mitotic cell cycle; P:nuclear division; P:organelle organization; P:cytoskeleton organization; P:microtubule-based process; P:cell cycle; P:spindle organization; P:mitotic spindle organization; P:regulation of mitotic cell cycle; P:cellular process; P:cellular component organization; P:cell cycle process; P:organelle fission; P:regulation of biological process; P:regulation of cellular process; P:regulation of cell cycle; P:biological regulation; P:cellular component organization or biogenesis; P:mitotic nuclear division; P:microtubule cytoskeleton organization involved in mitosis; P:mitotic cell cycle process; C:intracellular anatomical structure; C:spindle; C:cytoskeleton; C:microtubule cytoskeleton; C:organelle; C:non-membrane-bounded organelle; C:intracellular organelle; C:intracellular non-membrane-bounded organelle; C:mitotic spindle; C:cellular anatomical entity</t></si><si><t>NODE_108_length_76499_cov_179..g204</t></si><si><t>mobidb-lite (MOBIDB_LITE); mobidb-lite (MOBIDB_LITE); mobidb-lite (MOBIDB_LITE); mobidb-lite (MOBIDB_LITE); mobidb-lite (MOBIDB_LITE); mobidb-lite (MOBIDB_LITE); mobidb-lite (MOBIDB_LITE); mobidb-lite (MOBIDB_LITE)</t></si><si><t>NODE_108_length_76499_cov_179..g205</t></si><si><t>NRC2_NEUCRSerine/threonine-protein kinase nrc-2 OS=Neurospora crassa (strain ATCC 24698 / 74-OR23-1A / CBS 708.71 / DSM 1257 / FGSC 987) OX=367110 GN=nrc-2 PE=3 SV=1; 0.0</t></si><si><t>3.83E-277</t></si><si><t>62.52</t></si><si><t>P:GO:0022414; P:GO:0023052; P:GO:0030154; P:GO:0048856; P:GO:0055085; F:GO:0016740; F:GO:0060089; F:GO:0140096; C:GO:0005634; C:GO:0005794; C:GO:0005886</t></si><si><t>P:reproductive process; P:signaling; P:cell differentiation; P:anatomical structure development; P:transmembrane transport; F:transferase activity; F:molecular transducer activity; F:catalytic activity, acting on a protein; C:nucleus; C:Golgi apparatus; C:plasma membrane</t></si><si><t>IPR000719 (SMART); G3DSA:3.30.200.20:FF:000078 (FUNFAM); G3DSA:3.30.200.20 (GENE3D); IPR000719 (PFAM); G3DSA:1.10.510.10 (GENE3D); PIRSR000624-1 (PIRSR); PIRSR000660-1 (PIRSR); PIRSR000620-2 (PIRSR); PIRSR037014-1 (PIRSR); PIRSR000628-1 (PIRSR); PIRSR000556-2 (PIRSR); PIRSR000550-1 (PIRSR); PIRSR000551-50 (PIRSR); PIRSR038189-1 (PIRSR); PIRSR037281-1 (PIRSR); PIRSR037921-1 (PIRSR); PIRSR000604-1 (PIRSR); PIRSR000661-50 (PIRSR); PIRSR000550-3 (PIRSR); PIRSR500950-50 (PIRSR); PIRSR620777-50 (PIRSR); PIRSR628788-1 (PIRSR); PIRSR037393-1 (PIRSR); PIRSR037281-3 (PIRSR); PIRSR000554-1 (PIRSR); PIRSR037568-1 (PIRSR); PIRSR000559-1 (PIRSR); PIRSR000661-51 (PIRSR); PIRSR037568-2 (PIRSR); PIRSR000666-2 (PIRSR); PIRSR000604-2 (PIRSR); PIRSR038172-2 (PIRSR); PIRSR631048-50 (PIRSR); PIRSR000632-1 (PIRSR); PIRSR000632-2 (PIRSR); PIRSR037281-2 (PIRSR); PIRSR000559-2 (PIRSR); PIRSR038172-1 (PIRSR); PIRSR628788-2 (PIRSR); PIRSR000552-2 (PIRSR); PIRSR633573-1 (PIRSR); PIRSR038189-2 (PIRSR); PIRSR037921-2 (PIRSR); PIRSR037393-2 (PIRSR); PIRSR630220-1 (PIRSR); PIRSR000631-1 (PIRSR); PIRSR000636-1 (PIRSR); PIRSR630616-1 (PIRSR); PIRSR000606-51 (PIRSR); PIRSR000620-1 (PIRSR); PIRSR037014-2 (PIRSR); PIRSR000556-1 (PIRSR); PIRSR600239-51 (PIRSR); PIRSR500951-1 (PIRSR); PIRSR000554-2 (PIRSR); PIRSR000666-1 (PIRSR); PIRSR000605-51 (PIRSR); PIRSR000619-2 (PIRSR); PIRSR000660-2 (PIRSR); PIRSR038165-50 (PIRSR); PIRSR000636-2 (PIRSR); PIRSR000551-51 (PIRSR); PIRSR037993-2 (PIRSR); PIRSR000624-2 (PIRSR); PIRSR000605-50 (PIRSR); PIRSR627086-1 (PIRSR); PIRSR037993-1 (PIRSR); PIRSR000552-1 (PIRSR); PIRSR000619-1 (PIRSR); mobidb-lite (MOBIDB_LITE); mobidb-lite (MOBIDB_LITE); mobidb-lite (MOBIDB_LITE); mobidb-lite (MOBIDB_LITE); mobidb-lite (MOBIDB_LITE); mobidb-lite (MOBIDB_LITE); PTHR45637 (PANTHER); IPR008271 (PROSITE_PATTERNS); IPR000719 (PROSITE_PROFILES); cd05574 (CDD); IPR011009 (SUPERFAMILY)</t></si><si><t>P:GO:0006468; P:GO:0006793; P:GO:0006796; P:GO:0006807; P:GO:0008152; P:GO:0009987; P:GO:0016310; P:GO:0019538; P:GO:0019538; P:GO:0036211; P:GO:0036211; P:GO:0043170; P:GO:0043412; P:GO:0044237; P:GO:0044238; P:GO:0044260; P:GO:0071704; P:GO:1901564; F:GO:0003824; F:GO:0004672; F:GO:0004674; F:GO:0005524; F:GO:0016301; F:GO:0016740; F:GO:0016772; F:GO:0016773; F:GO:0140096; C:GO:0005622; C:GO:0005634; C:GO:0005737; C:GO:0005886; C:GO:0016020; C:GO:0043226; C:GO:0043227; C:GO:0043229; C:GO:0043231; C:GO:0071944; C:GO:0110165</t></si><si><t>P:protein phosphorylation; P:phosphorus metabolic process; P:phosphate-containing compound metabolic process; P:nitrogen compound metabolic process; P:metabolic process; P:cellular process; P:phosphorylation; P:protein metabolic process; P:protein metabolic process; P:protein modification process; P:protein modification process; P:macromolecule metabolic process; P:macromolecule modification; P:cellular metabolic process; P:primary metabolic process; P:obsolete cellular macromolecule metabolic process; P:organic substance metabolic process; P:organonitrogen compound metabolic process; F:catalytic activity; F:protein kinase activity; F:protein serine/threonine kinase activity; F:ATP binding; F:kinase activity; F:transferase activity; F:transferase activity, transferring phosphorus-containing groups; F:phosphotransferase activity, alcohol group as acceptor; F:catalytic activity, acting on a protein; C:intracellular anatomical structure; C:nucleus; C:cytoplasm; C:plasma membrane; C:membrane; C:organelle; C:membrane-bounded organelle; C:intracellular organelle; C:intracellular membrane-bounded organelle; C:cell periphery; C:cellular anatomical entity</t></si><si><t>NODE_108_length_76499_cov_179..g206</t></si><si><t>RT05_SCHPOSmall ribosomal subunit protein uS5m OS=Schizosaccharomyces pombe (strain 972 / ATCC 24843) OX=284812 GN=mrp5 PE=1 SV=1; 8.29e-137</t></si><si><t>2.3E-44</t></si><si><t>52.15</t></si><si><t>F:GO:0003723; F:GO:0005198; C:GO:0005739; C:GO:0005840</t></si><si><t>F:RNA binding; F:structural molecule activity; C:mitochondrion; C:ribosome</t></si><si><t>G3DSA:3.30.230.10:FF:000041 (FUNFAM); IPR013810 (PFAM); G3DSA:3.30.160.20:FF:000022 (FUNFAM); IPR005324 (PFAM); G3DSA:3.30.160.20 (GENE3D); IPR014721 (G3DSA:3.30.230.GENE3D); mobidb-lite (MOBIDB_LITE); mobidb-lite (MOBIDB_LITE); mobidb-lite (MOBIDB_LITE); mobidb-lite (MOBIDB_LITE); PTHR48277 (PANTHER); IPR013810 (PROSITE_PROFILES); IPR020568 (SUPERFAMILY); SSF54768 (SUPERFAMILY)</t></si><si><t>P:GO:0006412; F:GO:0003723; F:GO:0003735; C:GO:0005840</t></si><si><t>P:translation; F:RNA binding; F:structural constituent of ribosome; C:ribosome</t></si><si><t>NODE_108_length_76499_cov_179..g207</t></si><si><t>ATP25_UNCREATPase synthesis protein 25, mitochondrial OS=Uncinocarpus reesii (strain UAMH 1704) OX=336963 GN=ATP25 PE=3 SV=1; 1.8e-98</t></si><si><t>2.6E-71</t></si><si><t>73.06</t></si><si><t>P:GO:0007005; P:GO:0016071; P:GO:0065003; P:GO:0140053; C:GO:0005739</t></si><si><t>P:mitochondrion organization; P:mRNA metabolic process; P:protein-containing complex assembly; P:mitochondrial gene expression; C:mitochondrion</t></si><si><t>Coil (COILS); PF02410 (PFAM); G3DSA:3.30.460.10:FF:000044 (FUNFAM); IPR043519 (G3DSA:3.30.460.GENE3D); mobidb-lite (MOBIDB_LITE); mobidb-lite (MOBIDB_LITE); IPR040152 (PANTHER)</t></si><si><t>P:GO:0006139; P:GO:0006401; P:GO:0006402; P:GO:0006725; P:GO:0006807; P:GO:0006996; P:GO:0007005; P:GO:0008152; P:GO:0009056; P:GO:0009057; P:GO:0009892; P:GO:0009893; P:GO:0009894; P:GO:0009895; P:GO:0009987; P:GO:0010467; P:GO:0010468; P:GO:0010604; P:GO:0010605; P:GO:0010608; P:GO:0010628; P:GO:0010629; P:GO:0016043; P:GO:0016070; P:GO:0016071; P:GO:0019219; P:GO:0019222; P:GO:0019439; P:GO:0022607; P:GO:0031323; P:GO:0031324; P:GO:0031329; P:GO:0031330; P:GO:0033615; P:GO:0034641; P:GO:0034655; P:GO:0043170; P:GO:0043487; P:GO:0043488; P:GO:0043489; P:GO:0043933; P:GO:0044085; P:GO:0044237; P:GO:0044238; P:GO:0044248; P:GO:0044260; P:GO:0044265; P:GO:0044270; P:GO:0045934; P:GO:0046483; P:GO:0046700; P:GO:0048255; P:GO:0048518; P:GO:0048519; P:GO:0048523; P:GO:0050789; P:GO:0050794; P:GO:0051171; P:GO:0051172; P:GO:0051252; P:GO:0051253; P:GO:0060255; P:GO:0061013; P:GO:0065003; P:GO:0065003; P:GO:0065007; P:GO:0065008; P:GO:0071704; P:GO:0071840; P:GO:0080090; P:GO:0090304; P:GO:0140053; P:GO:1901360; P:GO:1901361; P:GO:1901575; P:GO:1902369; P:GO:1903311; C:GO:0005622; C:GO:0005737; C:GO:0005739; C:GO:0016020; C:GO:0043226; C:GO:0043227; C:GO:0043229; C:GO:0043231; C:GO:0110165</t></si><si><t>P:nucleobase-containing compound metabolic process; P:RNA catabolic process; P:mRNA catabolic process; P:cellular aromatic compound metabolic process; P:nitrogen compound metabolic process; P:organelle organization; P:mitochondrion organization; P:metabolic process; P:catabolic process; P:macromolecule catabolic process; P:negative regulation of metabolic process; P:positive regulation of metabolic process; P:regulation of catabolic process; P:negative regulation of catabolic process; P:cellular process; P:gene expression; P:regulation of gene expression; P:positive regulation of macromolecule metabolic process; P:negative regulation of macromolecule metabolic process; P:post-transcriptional regulation of gene expression; P:positive regulation of gene expression; P:negative regulation of gene expression; P:cellular component organization; P:RNA metabolic process; P:mRNA metabolic process; P:regulation of nucleobase-containing compound metabolic process; P:regulation of metabolic process; P:aromatic compound catabolic process; P:cellular component assembly; P:regulation of cellular metabolic process; P:negative regulation of cellular metabolic process; P:regulation of cellular catabolic process; P:negative regulation of cellular catabolic process; P:mitochondrial proton-transporting ATP synthase complex assembly; P:cellular nitrogen compound metabolic process; P:nucleobase-containing compound catabolic process; P:macromolecule metabolic process; P:regulation of RNA stability; P:regulation of mRNA stability; P:RNA stabilization; P:protein-containing complex organization; P:cellular component biogenesis; P:cellular metabolic process; P:primary metabolic process; P:cellular catabolic process; P:obsolete cellular macromolecule metabolic process; P:obsolete cellular macromolecule catabolic process; P:cellular nitrogen compound catabolic process; P:negative regulation of nucleobase-containing compound metabolic process; P:heterocycle metabolic process; P:heterocycle catabolic process; P:mRNA stabilization; P:positive regulation of biological process; P:negative regulation of biological process; P:negative regulation of cellular process; P:regulation of biological process; P:regulation of cellular process; P:regulation of nitrogen compound metabolic process; P:negative regulation of nitrogen compound metabolic process; P:regulation of RNA metabolic process; P:negative regulation of RNA metabolic process; P:regulation of macromolecule metabolic process; P:regulation of mRNA catabolic process; P:protein-containing complex assembly; P:protein-containing complex assembly; P:biological regulation; P:regulation of biological quality; P:organic substance metabolic process; P:cellular component organization or biogenesis; P:regulation of primary metabolic process; P:nucleic acid metabolic process; P:mitochondrial gene expression; P:organic cyclic compound metabolic process; P:organic cyclic compound catabolic process; P:organic substance catabolic process; P:negative regulation of RNA catabolic process; P:regulation of mRNA metabolic process; C:intracellular anatomical structure; C:cytoplasm; C:mitochondrion; C:membrane; C:organelle; C:membrane-bounded organelle; C:intracellular organelle; C:intracellular membrane-bounded organelle; C:cellular anatomical entity</t></si><si><t>NODE_108_length_76499_cov_179..g208</t></si><si><t>ADH1_NEUCRAlcohol dehydrogenase 1 OS=Neurospora crassa (strain ATCC 24698 / 74-OR23-1A / CBS 708.71 / DSM 1257 / FGSC 987) OX=367110 GN=adh-1 PE=3 SV=1; 1.05e-219</t></si><si><t>1.21E-189</t></si><si><t>74.86</t></si><si><t>P:GO:0006091; P:GO:0006520; F:GO:0016491; C:GO:0005576; C:GO:0005739; C:GO:0031012</t></si><si><t>P:generation of precursor metabolites and energy; P:amino acid metabolic process; F:oxidoreductase activity; C:extracellular region; C:mitochondrion; C:extracellular matrix</t></si><si><t>EC:1.1.1.78; EC:1.1.1.1; EC:1.1.1.71</t></si><si><t>methylglyoxal reductase (NADH); alcohol dehydrogenase; alcohol dehydrogenase [NAD(P)(+)]</t></si><si><t>IPR020843 (SMART); IPR013154 (PFAM); IPR013149 (PFAM); G3DSA:3.40.50.720:FF:000039 (FUNFAM); G3DSA:3.90.180.10 (GENE3D); G3DSA:3.40.50.720 (GENE3D); G3DSA:3.90.180.10:FF:000002 (FUNFAM); PTHR42940 (PANTHER); IPR002328 (PROSITE_PATTERNS); cd08297 (CDD); IPR011032 (SUPERFAMILY); IPR036291 (SUPERFAMILY)</t></si><si><t>F:GO:0008270; F:GO:0016491</t></si><si><t>F:zinc ion binding; F:oxidoreductase activity</t></si><si><t>NODE_108_length_76499_cov_179..g209</t></si><si><t>NODE_108_length_76499_cov_179..g210</t></si><si><t>PEPA_ASPFNAspergillopepsin-1 OS=Aspergillus flavus (strain ATCC 200026 / FGSC A1120 / IAM 13836 / NRRL 3357 / JCM 12722 / SRRC 167) OX=332952 GN=pepA PE=3 SV=1; 3.55e-123</t></si><si><t>4.1E-92</t></si><si><t>61.09</t></si><si><t>F:GO:0016787; F:GO:0140096; C:GO:0005576</t></si><si><t>F:hydrolase activity; F:catalytic activity, acting on a protein; C:extracellular region</t></si><si><t>EC:3.4.23</t></si><si><t>Acting on peptide bonds (peptidases)</t></si><si><t>IPR001461 (PRINTS); IPR033121 (PFAM); G3DSA:2.40.70.10:FF:000026 (FUNFAM); IPR021109 (G3DSA:2.40.70.GENE3D); IPR021109 (G3DSA:2.40.70.GENE3D); PIRSR633144-1 (PIRSR); mobidb-lite (MOBIDB_LITE); mobidb-lite (MOBIDB_LITE); mobidb-lite (MOBIDB_LITE); mobidb-lite (MOBIDB_LITE); IPR001461 (PANTHER); IPR001969 (PROSITE_PATTERNS); IPR033121 (PROSITE_PROFILES); IPR034163 (CDD); IPR021109 (SUPERFAMILY)</t></si><si><t>P:GO:0006508; F:GO:0004190</t></si><si><t>P:proteolysis; F:aspartic-type endopeptidase activity</t></si><si><t>NODE_108_length_76499_cov_179..g211</t></si><si><t>-; 8.1e-56</t></si><si><t>F:GO:0016787; F:GO:0140096; C:GO:0005634</t></si><si><t>F:hydrolase activity; F:catalytic activity, acting on a protein; C:nucleus</t></si><si><t>Coil (COILS); IPR003653 (PFAM); G3DSA:3.40.395.10 (GENE3D); mobidb-lite (MOBIDB_LITE); mobidb-lite (MOBIDB_LITE); mobidb-lite (MOBIDB_LITE); mobidb-lite (MOBIDB_LITE); mobidb-lite (MOBIDB_LITE); mobidb-lite (MOBIDB_LITE); mobidb-lite (MOBIDB_LITE); PTHR12606 (PANTHER); IPR003653 (PROSITE_PROFILES); IPR038765 (SUPERFAMILY)</t></si><si><t>P:GO:0006508; P:GO:0006807; P:GO:0008152; P:GO:0009987; P:GO:0018193; P:GO:0018205; P:GO:0019538; P:GO:0019538; P:GO:0036211; P:GO:0036211; P:GO:0043170; P:GO:0043412; P:GO:0044237; P:GO:0044238; P:GO:0044260; P:GO:0070646; P:GO:0070647; P:GO:0071704; P:GO:1901564; F:GO:0003824; F:GO:0008233; F:GO:0008234; F:GO:0016787; F:GO:0019783; F:GO:0140096; C:GO:0005622; C:GO:0005634; C:GO:0016020; C:GO:0043226; C:GO:0043227; C:GO:0043229; C:GO:0043231; C:GO:0110165</t></si><si><t>P:proteolysis; P:nitrogen compound metabolic process; P:metabolic process; P:cellular process; P:peptidyl-amino acid modification; P:peptidyl-lysine modification; P:protein metabolic process; P:protein metabolic process; P:protein modification process; P:protein modification process; P:macromolecule metabolic process; P:macromolecule modification; P:cellular metabolic process; P:primary metabolic process; P:obsolete cellular macromolecule metabolic process; P:protein modification by small protein removal; P:protein modification by small protein conjugation or removal; P:organic substance metabolic process; P:organonitrogen compound metabolic process; F:catalytic activity; F:peptidase activity; F:cysteine-type peptidase activity; F:hydrolase activity; F:ubiquitin-like protein peptidase activity; F:catalytic activity, acting on a protein; C:intracellular anatomical structure; C:nucleus; C:membrane; C:organelle; C:membrane-bounded organelle; C:intracellular organelle; C:intracellular membrane-bounded organelle; C:cellular anatomical entity</t></si><si><t>NODE_108_length_76499_cov_179..g212</t></si><si><t>-; 2.41e-54</t></si><si><t>NODE_108_length_76499_cov_179..g213</t></si><si><t>NODE_108_length_76499_cov_179..g214</t></si><si><t>NODE_108_length_76499_cov_179..g215</t></si><si><t>-; 1.02e-18</t></si><si><t>NODE_108_length_76499_cov_179..g216</t></si><si><t>-; 1.05e-06</t></si><si><t>NODE_108_length_76499_cov_179..g217</t></si><si><t>NODE_108_length_76499_cov_179..g218</t></si><si><t>NODE_108_length_76499_cov_179..g219</t></si><si><t>NODE_108_length_76499_cov_179..g220</t></si><si><t>NODE_108_length_76499_cov_179..g221</t></si><si><t>NODE_108_length_76499_cov_179..g222</t></si><si><t>NODE_108_length_76499_cov_179..g223</t></si><si><t>NODE_108_length_76499_cov_179..g224</t></si><si><t>LAC1_NEUCRLaccase OS=Neurospora crassa (strain ATCC 24698 / 74-OR23-1A / CBS 708.71 / DSM 1257 / FGSC 987) OX=367110 GN=lacc PE=1 SV=3; 7.27e-258</t></si><si><t>4.34E-168</t></si><si><t>53.98</t></si><si><t>F:GO:0016491; C:GO:0005576</t></si><si><t>F:oxidoreductase activity; C:extracellular region</t></si><si><t>EC:1.10.3.2</t></si><si><t>laccase</t></si><si><t>IPR008972 (G3DSA:2.60.40.GENE3D); IPR001117 (PFAM); G3DSA:2.60.40.420:FF:000038 (FUNFAM); IPR011707 (PFAM); IPR011706 (PFAM); G3DSA:2.60.40.420:FF:000021 (FUNFAM); IPR008972 (G3DSA:2.60.40.GENE3D); IPR008972 (G3DSA:2.60.40.GENE3D); IPR045087 (PANTHER); IPR033138 (PROSITE_PATTERNS); IPR002355 (PROSITE_PATTERNS); cd13880 (CDD); cd13854 (CDD); cd13901 (CDD); IPR008972 (SUPERFAMILY); IPR008972 (SUPERFAMILY); IPR008972 (SUPERFAMILY)</t></si><si><t>F:GO:0003824; F:GO:0005507; F:GO:0016491</t></si><si><t>F:catalytic activity; F:copper ion binding; F:oxidoreductase activity</t></si><si><t>NODE_108_length_76499_cov_179..g225</t></si><si><t>CNSO_PENENMFS-type transporter cnsO OS=Penicillium expansum OX=27334 GN=cnsO PE=3 SV=1; 1.85e-187</t></si><si><t>1.19E-59</t></si><si><t>44.1</t></si><si><t>IPR011701 (PFAM); IPR036259 (G3DSA:1.20.1250.GENE3D); IPR036259 (G3DSA:1.20.1250.GENE3D); G3DSA:1.20.1250.20:FF:000013 (FUNFAM); PTHR43791 (PANTHER); IPR036259 (SUPERFAMILY)</t></si><si><t>P:GO:0055085; F:GO:0005215; F:GO:0022857; C:GO:0016020; C:GO:0031224; C:GO:0110165</t></si><si><t>P:transmembrane transport; F:transporter activity; F:transmembrane transporter activity; C:membrane; C:obsolete intrinsic component of membrane; C:cellular anatomical entity</t></si><si><t>NODE_108_length_76499_cov_179..g226</t></si><si><t>PRP22_SCHPOPre-mRNA-splicing factor ATP-dependent RNA helicase prp22 OS=Schizosaccharomyces pombe (strain 972 / ATCC 24843) OX=284812 GN=prp22 PE=1 SV=1; 0.0</t></si><si><t>71.48</t></si><si><t>P:GO:0002376; P:GO:0016071; P:GO:0022414; P:GO:0030154; P:GO:0031047; P:GO:0048856; P:GO:0065003; P:GO:0098542; F:GO:0003723; F:GO:0016787; F:GO:0060089; F:GO:0060090; F:GO:0140098; F:GO:0140657; C:GO:0005654; C:GO:0005829</t></si><si><t>P:immune system process; P:mRNA metabolic process; P:reproductive process; P:cell differentiation; P:regulatory ncRNA-mediated gene silencing; P:anatomical structure development; P:protein-containing complex assembly; P:defense response to other organism; F:RNA binding; F:hydrolase activity; F:molecular transducer activity; F:molecular adaptor activity; F:catalytic activity, acting on RNA; F:ATP-dependent activity; C:nucleoplasm; C:cytosol</t></si><si><t>EC:3.6.4.13</t></si><si><t>RNA helicase</t></si><si><t>Coil (COILS); IPR022967 (SMART); IPR007502 (SMART); IPR014001 (SMART); IPR001650 (SMART); G3DSA:1.20.120.1080:FF:000001 (FUNFAM); IPR027417 (G3DSA:3.40.50.GENE3D); IPR007502 (PFAM); IPR012340 (G3DSA:2.40.50.GENE3D); IPR027417 (G3DSA:3.40.50.GENE3D); IPR011709 (PFAM); G3DSA:2.40.50.140:FF:000061 (FUNFAM); G3DSA:3.40.50.300:FF:000101 (FUNFAM); IPR001650 (PFAM); G3DSA:3.40.50.300:FF:000191 (FUNFAM); IPR003029 (PFAM); G3DSA:1.20.120.1080 (GENE3D); mobidb-lite (MOBIDB_LITE); mobidb-lite (MOBIDB_LITE); mobidb-lite (MOBIDB_LITE); mobidb-lite (MOBIDB_LITE); mobidb-lite (MOBIDB_LITE); mobidb-lite (MOBIDB_LITE); mobidb-lite (MOBIDB_LITE); PTHR18934 (PANTHER); IPR001650 (PROSITE_PROFILES); IPR003029 (PROSITE_PROFILES); IPR014001 (PROSITE_PROFILES); cd18791 (CDD); cd05684 (CDD); IPR027417 (SUPERFAMILY); IPR012340 (SUPERFAMILY)</t></si><si><t>P:GO:0000375; P:GO:0000377; P:GO:0000398; P:GO:0006139; P:GO:0006396; P:GO:0006397; P:GO:0006725; P:GO:0006807; P:GO:0008152; P:GO:0008380; P:GO:0009987; P:GO:0010467; P:GO:0016043; P:GO:0016070; P:GO:0016071; P:GO:0022411; P:GO:0032984; P:GO:0034641; P:GO:0043170; P:GO:0043933; P:GO:0044237; P:GO:0044238; P:GO:0046483; P:GO:0071704; P:GO:0071826; P:GO:0071840; P:GO:0090304; P:GO:1901360; F:GO:0003676; F:GO:0003723; F:GO:0004386; F:GO:0005488; F:GO:0097159; F:GO:1901363; C:GO:0000974; C:GO:0005622; C:GO:0005634; C:GO:0005681; C:GO:0005682; C:GO:0016020; C:GO:0030532; C:GO:0032991; C:GO:0043226; C:GO:0043227; C:GO:0043229; C:GO:0043231; C:GO:0071013; C:GO:0097525; C:GO:0110165; C:GO:0120114; C:GO:0140513; C:GO:1902494; C:GO:1990904</t></si><si><t>P:RNA splicing, via transesterification reactions; P:RNA splicing, via transesterification reactions with bulged adenosine as nucleophile; P:mRNA splicing, via spliceosome; P:nucleobase-containing compound metabolic process; P:RNA processing; P:mRNA processing; P:cellular aromatic compound metabolic process; P:nitrogen compound metabolic process; P:metabolic process; P:RNA splicing; P:cellular process; P:gene expression; P:cellular component organization; P:RNA metabolic process; P:mRNA metabolic process; P:cellular component disassembly; P:protein-containing complex disassembly; P:cellular nitrogen compound metabolic process; P:macromolecule metabolic process; P:protein-containing complex organization; P:cellular metabolic process; P:primary metabolic process; P:heterocycle metabolic process; P:organic substance metabolic process; P:protein-RNA complex organization; P:cellular component organization or biogenesis; P:nucleic acid metabolic process; P:organic cyclic compound metabolic process; F:nucleic acid binding; F:RNA binding; F:helicase activity; F:binding; F:organic cyclic compound binding; F:heterocyclic compound binding; C:Prp19 complex; C:intracellular anatomical structure; C:nucleus; C:spliceosomal complex; C:U5 snRNP; C:membrane; C:small nuclear ribonucleoprotein complex; C:protein-containing complex; C:organelle; C:membrane-bounded organelle; C:intracellular organelle; C:intracellular membrane-bounded organelle; C:catalytic step 2 spliceosome; C:spliceosomal snRNP complex; C:cellular anatomical entity; C:Sm-like protein family complex; C:nuclear protein-containing complex; C:catalytic complex; C:ribonucleoprotein complex</t></si><si><t>NODE_108_length_76499_cov_179..g227</t></si><si><t>-; 3.05e-68</t></si><si><t>P:GO:0006913; F:GO:0005198; C:GO:0005635; C:GO:0005773; C:GO:0005886</t></si><si><t>P:nucleocytoplasmic transport; F:structural molecule activity; C:nuclear envelope; C:vacuole; C:plasma membrane</t></si><si><t>Coil (COILS); IPR025574 (PFAM); mobidb-lite (MOBIDB_LITE); mobidb-lite (MOBIDB_LITE); mobidb-lite (MOBIDB_LITE); IPR024882 (PANTHER)</t></si><si><t>P:GO:0006913; F:GO:0005048; F:GO:0005198; F:GO:0005488; F:GO:0008139; F:GO:0017056; F:GO:0033218; F:GO:0042277; C:GO:0005622; C:GO:0005634; C:GO:0005635; C:GO:0005643; C:GO:0005737; C:GO:0005773; C:GO:0005886; C:GO:0012505; C:GO:0016020; C:GO:0031967; C:GO:0031975; C:GO:0032991; C:GO:0043226; C:GO:0043227; C:GO:0043229; C:GO:0043231; C:GO:0071944; C:GO:0110165; C:GO:0140513</t></si><si><t>P:nucleocytoplasmic transport; F:signal sequence binding; F:structural molecule activity; F:binding; F:nuclear localization sequence binding; F:structural constituent of nuclear pore; F:amide binding; F:peptide binding; C:intracellular anatomical structure; C:nucleus; C:nuclear envelope; C:nuclear pore; C:cytoplasm; C:vacuole; C:plasma membrane; C:endomembrane system; C:membrane; C:organelle envelope; C:envelope; C:protein-containing complex; C:organelle; C:membrane-bounded organelle; C:intracellular organelle; C:intracellular membrane-bounded organelle; C:cell periphery; C:cellular anatomical entity; C:nuclear protein-containing complex</t></si><si><t>NODE_108_length_76499_cov_179..g228</t></si><si><t>FAD1_SCHPOProbable FAD synthase OS=Schizosaccharomyces pombe (strain 972 / ATCC 24843) OX=284812 GN=SPCC1235.04c PE=3 SV=1; 3.79e-101</t></si><si><t>3.03E-53</t></si><si><t>52.4</t></si><si><t>P:GO:0006766; P:GO:0055086; F:GO:0016740; C:GO:0005829; C:GO:0005886</t></si><si><t>P:vitamin metabolic process; P:nucleobase-containing small molecule metabolic process; F:transferase activity; C:cytosol; C:plasma membrane</t></si><si><t>EC:2.7.7.2</t></si><si><t>FAD synthase</t></si><si><t>IPR014729 (G3DSA:3.40.50.GENE3D); G3DSA:3.40.50.620:FF:000187 (FUNFAM); IPR002500 (PFAM); mobidb-lite (MOBIDB_LITE); PTHR23293 (PANTHER); IPR002500 (CDD); SSF52402 (SUPERFAMILY)</t></si><si><t>P:GO:0006139; P:GO:0006725; P:GO:0006753; P:GO:0006793; P:GO:0006796; P:GO:0006807; P:GO:0008152; P:GO:0009058; P:GO:0009117; P:GO:0009165; P:GO:0009987; P:GO:0018130; P:GO:0019438; P:GO:0019637; P:GO:0034641; P:GO:0034654; P:GO:0044237; P:GO:0044238; P:GO:0044249; P:GO:0044271; P:GO:0044281; P:GO:0046483; P:GO:0055086; P:GO:0071704; P:GO:0090407; P:GO:1901293; P:GO:1901360; P:GO:1901362; P:GO:1901564; P:GO:1901566; P:GO:1901576; F:GO:0003824; F:GO:0016740; F:GO:0016772; F:GO:0016779; F:GO:0070566</t></si><si><t>P:nucleobase-containing compound metabolic process; P:cellular aromatic compound metabolic process; P:nucleoside phosphate metabolic process; P:phosphorus metabolic process; P:phosphate-containing compound metabolic process; P:nitrogen compound metabolic process; P:metabolic process; P:biosynthetic process; P:nucleotide metabolic process; P:nucleotide biosynthetic process; P:cellular process; P:heterocycle biosynthetic process; P:aromatic compound biosynthetic process; P:organophosphate metabolic process; P:cellular nitrogen compound metabolic process; P:nucleobase-containing compound biosynthetic process; P:cellular metabolic process; P:primary metabolic process; P:cellular biosynthetic process; P:cellular nitrogen compound biosynthetic process; P:small molecule metabolic process; P:heterocycle metabolic process; P:nucleobase-containing small molecule metabolic process; P:organic substance metabolic process; P:organophosphate biosynthetic process; P:nucleoside phosphate biosynthetic process; P:organic cyclic compound metabolic process; P:organic cyclic compound biosynthetic process; P:organonitrogen compound metabolic process; P:organonitrogen compound biosynthetic process; P:organic substance biosynthetic process; F:catalytic activity; F:transferase activity; F:transferase activity, transferring phosphorus-containing groups; F:nucleotidyltransferase activity; F:adenylyltransferase activity</t></si><si><t>NODE_108_length_76499_cov_179..g229</t></si><si><t>ERC1_YEASTEthionine resistance-conferring protein 1 OS=Saccharomyces cerevisiae (strain ATCC 204508 / S288c) OX=559292 GN=ERC1 PE=1 SV=1; 1.01e-227</t></si><si><t>1.02E-92</t></si><si><t>50.58</t></si><si><t>P:GO:0006790; P:GO:0055085; P:GO:0098754; F:GO:0005215; C:GO:0005773</t></si><si><t>P:sulfur compound metabolic process; P:transmembrane transport; P:detoxification; F:transporter activity; C:vacuole</t></si><si><t>IPR002528 (PFAM); IPR002528 (TIGRFAM); mobidb-lite (MOBIDB_LITE); mobidb-lite (MOBIDB_LITE); mobidb-lite (MOBIDB_LITE); mobidb-lite (MOBIDB_LITE); PTHR11206 (PANTHER); IPR045069 (CDD)</t></si><si><t>P:GO:0055085; P:GO:1990961; F:GO:0005215; F:GO:0015297; F:GO:0022857; F:GO:0042910; C:GO:0016020; C:GO:0110165</t></si><si><t>P:transmembrane transport; P:xenobiotic detoxification by transmembrane export across the plasma membrane; F:transporter activity; F:antiporter activity; F:transmembrane transporter activity; F:xenobiotic transmembrane transporter activity; C:membrane; C:cellular anatomical entity</t></si><si><t>NODE_108_length_76499_cov_179..g230</t></si><si><t>YCJ5_SCHPOUncharacterized protein C63.05 OS=Schizosaccharomyces pombe (strain 972 / ATCC 24843) OX=284812 GN=SPCC63.05 PE=3 SV=1; 7.99e-172</t></si><si><t>1.74E-43</t></si><si><t>46.61</t></si><si><t>P:GO:0023052; C:GO:0005829</t></si><si><t>P:signaling; C:cytosol</t></si><si><t>Coil (COILS); IPR007304 (PFAM); IPR038511 (G3DSA:1.25.40.GENE3D); mobidb-lite (MOBIDB_LITE); mobidb-lite (MOBIDB_LITE); mobidb-lite (MOBIDB_LITE); mobidb-lite (MOBIDB_LITE); IPR007304 (PANTHER)</t></si><si><t>P:GO:0006793; P:GO:0006796; P:GO:0008152; P:GO:0009966; P:GO:0009987; P:GO:0016311; P:GO:0019220; P:GO:0019222; P:GO:0031323; P:GO:0035303; P:GO:0044237; P:GO:0050789; P:GO:0050794; P:GO:0051174; P:GO:0065007; F:GO:0005488; F:GO:0005515; F:GO:0019899; F:GO:0019902; F:GO:0019903; C:GO:0005622; C:GO:0005737; C:GO:0005829; C:GO:0110165</t></si><si><t>P:phosphorus metabolic process; P:phosphate-containing compound metabolic process; P:metabolic process; P:regulation of signal transduction; P:cellular process; P:dephosphorylation; P:regulation of phosphate metabolic process; P:regulation of metabolic process; P:regulation of cellular metabolic process; P:regulation of dephosphorylation; P:cellular metabolic process; P:regulation of biological process; P:regulation of cellular process; P:regulation of phosphorus metabolic process; P:biological regulation; F:binding; F:protein binding; F:enzyme binding; F:phosphatase binding; F:protein phosphatase binding; C:intracellular anatomical structure; C:cytoplasm; C:cytosol; C:cellular anatomical entity</t></si><si><t>NODE_108_length_76499_cov_179..g231</t></si><si><t>DCL1_PHANODicer-like protein 1 OS=Phaeosphaeria nodorum (strain SN15 / ATCC MYA-4574 / FGSC 10173) OX=321614 GN=DCL1 PE=3 SV=2; 0.0</t></si><si><t>54.15</t></si><si><t>P:GO:0031047; P:GO:0098542; F:GO:0003677; F:GO:0003723; F:GO:0016787; F:GO:0140098; C:GO:0005634; C:GO:0005694</t></si><si><t>P:regulatory ncRNA-mediated gene silencing; P:defense response to other organism; F:DNA binding; F:RNA binding; F:hydrolase activity; F:catalytic activity, acting on RNA; C:nucleus; C:chromosome</t></si><si><t>IPR001650 (SMART); IPR000999 (SMART); IPR014001 (SMART); IPR027417 (G3DSA:3.40.50.GENE3D); IPR027417 (G3DSA:3.40.50.GENE3D); IPR038248 (G3DSA:3.30.160.GENE3D); IPR000999 (PFAM); G3DSA:3.40.50.300:FF:000628 (FUNFAM); PF03368 (PFAM); IPR001650 (PFAM); IPR006935 (PFAM); G3DSA:1.10.1520.10:FF:000015 (FUNFAM); IPR036389 (G3DSA:1.10.1520.GENE3D); mobidb-lite (MOBIDB_LITE); PTHR14950 (PANTHER); IPR000999 (PROSITE_PATTERNS); IPR014001 (PROSITE_PROFILES); IPR000999 (PROSITE_PROFILES); IPR001650 (PROSITE_PROFILES); IPR000999 (PROSITE_PROFILES); IPR005034 (PROSITE_PROFILES); cd18034 (CDD); IPR000999 (CDD); IPR000999 (CDD); IPR036389 (SUPERFAMILY); IPR036389 (SUPERFAMILY); IPR027417 (SUPERFAMILY)</t></si><si><t>P:GO:0006139; P:GO:0006396; P:GO:0006725; P:GO:0006807; P:GO:0008152; P:GO:0009892; P:GO:0009987; P:GO:0010467; P:GO:0010468; P:GO:0010605; P:GO:0010608; P:GO:0010629; P:GO:0016070; P:GO:0016441; P:GO:0019222; P:GO:0031047; P:GO:0034641; P:GO:0035194; P:GO:0043170; P:GO:0044237; P:GO:0044238; P:GO:0046483; P:GO:0048519; P:GO:0050789; P:GO:0060255; P:GO:0065007; P:GO:0071704; P:GO:0090304; P:GO:0090305; P:GO:0090501; P:GO:1901360; F:GO:0003676; F:GO:0003677; F:GO:0003723; F:GO:0003824; F:GO:0004518; F:GO:0004519; F:GO:0004521; F:GO:0004525; F:GO:0004540; F:GO:0005488; F:GO:0005524; F:GO:0016787; F:GO:0016788; F:GO:0016891; F:GO:0097159; F:GO:0140098; F:GO:0140640; F:GO:1901363; C:GO:0005622; C:GO:0005634; C:GO:0005737; C:GO:0016020; C:GO:0032991; C:GO:0043226; C:GO:0043227; C:GO:0043229; C:GO:0043231; C:GO:0110165; C:GO:1990904</t></si><si><t>P:nucleobase-containing compound metabolic process; P:RNA processing; P:cellular aromatic compound metabolic process; P:nitrogen compound metabolic process; P:metabolic process; P:negative regulation of metabolic process; P:cellular process; P:gene expression; P:regulation of gene expression; P:negative regulation of macromolecule metabolic process; P:post-transcriptional regulation of gene expression; P:negative regulation of gene expression; P:RNA metabolic process; P:post-transcriptional gene silencing; P:regulation of metabolic process; P:regulatory ncRNA-mediated gene silencing; P:cellular nitrogen compound metabolic process; P:regulatory ncRNA-mediated post-transcriptional gene silencing; P:macromolecule metabolic process; P:cellular metabolic process; P:primary metabolic process; P:heterocycle metabolic process; P:negative regulation of biological process; P:regulation of biological process; P:regulation of macromolecule metabolic process; P:biological regulation; P:organic substance metabolic process; P:nucleic acid metabolic process; P:nucleic acid phosphodiester bond hydrolysis; P:obsolete RNA phosphodiester bond hydrolysis; P:organic cyclic compound metabolic process; F:nucleic acid binding; F:DNA binding; F:RNA binding; F:catalytic activity; F:nuclease activity; F:endonuclease activity; F:RNA endonuclease activity; F:ribonuclease III activity; F:RNA nuclease activity; F:binding; F:ATP binding; F:hydrolase activity; F:hydrolase activity, acting on ester bonds; F:RNA endonuclease activity, producing 5'-phosphomonoesters; F:organic cyclic compound binding; F:catalytic activity, acting on RNA; F:catalytic activity, acting on a nucleic acid; F:heterocyclic compound binding; C:intracellular anatomical structure; C:nucleus; C:cytoplasm; C:membrane; C:protein-containing complex; C:organelle; C:membrane-bounded organelle; C:intracellular organelle; C:intracellular membrane-bounded organelle; C:cellular anatomical entity; C:ribonucleoprotein complex</t></si><si><t>NODE_108_length_76499_cov_179..g232</t></si><si><t>-; 5.4e-128</t></si><si><t>IPR002347 (PRINTS); IPR002347 (PFAM); G3DSA:3.40.50.720 (GENE3D); PIRSR617711-2 (PIRSR); PIRSR000094-2 (PIRSR); PIRSR000094-3 (PIRSR); PTHR43431 (PANTHER); PS51257 (PROSITE_PROFILES); IPR036291 (SUPERFAMILY)</t></si><si><t>NODE_108_length_76499_cov_179..g233</t></si><si><t>-; 2.15e-41</t></si><si><t>mobidb-lite (MOBIDB_LITE); mobidb-lite (MOBIDB_LITE); mobidb-lite (MOBIDB_LITE); mobidb-lite (MOBIDB_LITE); mobidb-lite (MOBIDB_LITE); mobidb-lite (MOBIDB_LITE); mobidb-lite (MOBIDB_LITE); mobidb-lite (MOBIDB_LITE); mobidb-lite (MOBIDB_LITE)</t></si><si><t>NODE_108_length_76499_cov_179..g234</t></si><si><t>YGN3_SCHPOUPF0587 protein C2D10.03c OS=Schizosaccharomyces pombe (strain 972 / ATCC 24843) OX=284812 GN=Ess1 PE=3 SV=1; 1.4e-86</t></si><si><t>9.97E-40</t></si><si><t>59.21</t></si><si><t>F:GO:0008270</t></si><si><t>F:zinc ion binding</t></si><si><t>IPR008584 (PFAM); mobidb-lite (MOBIDB_LITE); mobidb-lite (MOBIDB_LITE); mobidb-lite (MOBIDB_LITE); IPR008584 (PANTHER); SSF141678 (SUPERFAMILY)</t></si><si><t>F:GO:0005488; F:GO:0008270; F:GO:0043167; F:GO:0043169; F:GO:0046872; F:GO:0046914</t></si><si><t>F:binding; F:zinc ion binding; F:ion binding; F:cation binding; F:metal ion binding; F:transition metal ion binding</t></si><si><t>NODE_109_length_76078_cov_193..g235</t></si><si><t>NODE_109_length_76078_cov_193..g236</t></si><si><t>ATP7_ASPTNATP synthase subunit d, mitochondrial OS=Aspergillus terreus (strain NIH 2624 / FGSC A1156) OX=341663 GN=atp7 PE=3 SV=1; 1.48e-87</t></si><si><t>1.67E-73</t></si><si><t>75.71</t></si><si><t>P:GO:0055085; P:GO:0055086; P:GO:1901135; F:GO:0005215; F:GO:0016874; C:GO:0005739</t></si><si><t>P:transmembrane transport; P:nucleobase-containing small molecule metabolic process; P:carbohydrate derivative metabolic process; F:transporter activity; F:ligase activity; C:mitochondrion</t></si><si><t>EC:7.1.2.2; EC:6</t></si><si><t>H(+)-transporting two-sector ATPase; Ligases</t></si><si><t>Coil (COILS); Coil (COILS); IPR036228 (G3DSA:6.10.280.GENE3D); IPR008689 (PFAM); IPR008689 (PIRSF); IPR008689 (PANTHER); IPR036228 (SUPERFAMILY)</t></si><si><t>NODE_109_length_76078_cov_193..g237</t></si><si><t>NACA_ASPORNascent polypeptide-associated complex subunit alpha OS=Aspergillus oryzae (strain ATCC 42149 / RIB 40) OX=510516 GN=egd2 PE=3 SV=1; 4.15e-87</t></si><si><t>9.28E-70</t></si><si><t>69.7</t></si><si><t>P:GO:0006886; P:GO:0007010; P:GO:0012501; P:GO:0030154; P:GO:0042060; P:GO:0048856; F:GO:0140110; C:GO:0005634</t></si><si><t>P:intracellular protein transport; P:cytoskeleton organization; P:programmed cell death; P:cell differentiation; P:wound healing; P:anatomical structure development; F:transcription regulator activity; C:nucleus</t></si><si><t>IPR002715 (SMART); G3DSA:1.10.8.10 (GENE3D); G3DSA:2.20.70.30:FF:000002 (FUNFAM); IPR002715 (PFAM); IPR044034 (PFAM); IPR038187 (G3DSA:2.20.70.GENE3D); IPR014722 (G3DSA:2.30.30.GENE3D); mobidb-lite (MOBIDB_LITE); mobidb-lite (MOBIDB_LITE); mobidb-lite (MOBIDB_LITE); mobidb-lite (MOBIDB_LITE); mobidb-lite (MOBIDB_LITE); mobidb-lite (MOBIDB_LITE); IPR016641 (PANTHER); IPR002715 (PROSITE_PROFILES); cd14358 (CDD); IPR008991 (SUPERFAMILY)</t></si><si><t>P:GO:0006605; P:GO:0006612; P:GO:0006810; P:GO:0006886; P:GO:0008104; P:GO:0008104; P:GO:0009987; P:GO:0015031; P:GO:0033036; P:GO:0045184; P:GO:0046907; P:GO:0051179; P:GO:0051234; P:GO:0051641; P:GO:0051649; P:GO:0051668; P:GO:0070727; P:GO:0071702; P:GO:0071705; P:GO:0072657; P:GO:0090150; F:GO:0005488; F:GO:0005515; F:GO:0051082; C:GO:0005622; C:GO:0005737; C:GO:0005854; C:GO:0110165</t></si><si><t>P:protein targeting; P:protein targeting to membrane; P:transport; P:intracellular protein transport; P:protein localization; P:protein localization; P:cellular process; P:protein transport; P:macromolecule localization; P:establishment of protein localization; P:intracellular transport; P:localization; P:establishment of localization; P:cellular localization; P:establishment of localization in cell; P:localization within membrane; P:cellular macromolecule localization; P:organic substance transport; P:nitrogen compound transport; P:protein localization to membrane; P:establishment of protein localization to membrane; F:binding; F:protein binding; F:unfolded protein binding; C:intracellular anatomical structure; C:cytoplasm; C:nascent polypeptide-associated complex; C:cellular anatomical entity</t></si><si><t>NODE_109_length_76078_cov_193..g238</t></si><si><t>-; 7.05e-60</t></si><si><t>NODE_109_length_76078_cov_193..g239</t></si><si><t>NDUA2_NEUCRNADH-ubiquinone oxidoreductase 10.5 kDa subunit OS=Neurospora crassa (strain ATCC 24698 / 74-OR23-1A / CBS 708.71 / DSM 1257 / FGSC 987) OX=367110 GN=nuo-10.5 PE=3 SV=1; 2.78e-133</t></si><si><t>5.74E-16</t></si><si><t>55.18</t></si><si><t>IPR007741 (SMART); G3DSA:3.40.30.10 (GENE3D); IPR007741 (PFAM); mobidb-lite (MOBIDB_LITE); mobidb-lite (MOBIDB_LITE); mobidb-lite (MOBIDB_LITE); mobidb-lite (MOBIDB_LITE); mobidb-lite (MOBIDB_LITE); mobidb-lite (MOBIDB_LITE); PTHR42345 (PANTHER); IPR036249 (SUPERFAMILY)</t></si><si><t>NODE_109_length_76078_cov_193..g240</t></si><si><t>GLNA2_DICDIType-1 glutamine synthetase 2 OS=Dictyostelium discoideum OX=44689 GN=glnA2 PE=1 SV=1; 6.56e-261</t></si><si><t>1.07E-96</t></si><si><t>44.61</t></si><si><t>P:GO:0006520; P:GO:0016192; F:GO:0016874</t></si><si><t>P:amino acid metabolic process; P:vesicle-mediated transport; F:ligase activity</t></si><si><t>EC:6.3</t></si><si><t>Forming carbon-nitrogen bonds</t></si><si><t>IPR001388 (PRINTS); IPR008146 (SMART); IPR042855 (PFAM); IPR010730 (PFAM); G3DSA:3.10.20.70:FF:000013 (FUNFAM); G3DSA:3.30.590.10:FF:000005 (FUNFAM); G3DSA:3.30.590.10 (GENE3D); IPR008146 (PFAM); IPR036651 (G3DSA:3.10.20.GENE3D); G3DSA:1.20.5.110 (GENE3D); mobidb-lite (MOBIDB_LITE); mobidb-lite (MOBIDB_LITE); mobidb-lite (MOBIDB_LITE); mobidb-lite (MOBIDB_LITE); mobidb-lite (MOBIDB_LITE); mobidb-lite (MOBIDB_LITE); mobidb-lite (MOBIDB_LITE); PTHR43785 (PANTHER); IPR042855 (PROSITE_PROFILES); IPR008146 (PROSITE_PROFILES); cd15874 (CDD); IPR014746 (SUPERFAMILY); SSF58038 (SUPERFAMILY)</t></si><si><t>P:GO:0006542; P:GO:0006807; P:GO:0016192; F:GO:0003824; F:GO:0004356; C:GO:0016020</t></si><si><t>P:glutamine biosynthetic process; P:nitrogen compound metabolic process; P:vesicle-mediated transport; F:catalytic activity; F:glutamine synthetase activity; C:membrane</t></si><si><t>NODE_109_length_76078_cov_193..g241</t></si><si><t>FABG_THEMA3-oxoacyl-; 7.27e-162</t></si><si><t>8.9E-37</t></si><si><t>52.68</t></si><si><t>P:GO:0006629; P:GO:0030154; P:GO:0048856; F:GO:0016491</t></si><si><t>P:lipid metabolic process; P:cell differentiation; P:anatomical structure development; F:oxidoreductase activity</t></si><si><t>EC:1.1.1</t></si><si><t>Acting on the CH-OH group of donors</t></si><si><t>IPR002347 (PRINTS); IPR002347 (PRINTS); G3DSA:3.40.50.720 (GENE3D); G3DSA:3.40.50.720:FF:000084 (FUNFAM); PF13561 (PFAM); PIRSR000095-1 (PIRSR); PIRSR617711-1 (PIRSR); PIRSR629511-1 (PIRSR); PIRSR000094-3 (PIRSR); PIRSR629511-2 (PIRSR); PIRSR617711-2 (PIRSR); mobidb-lite (MOBIDB_LITE); mobidb-lite (MOBIDB_LITE); PTHR43180 (PANTHER); IPR020904 (PROSITE_PATTERNS); cd05233 (CDD); IPR036291 (SUPERFAMILY)</t></si><si><t>NODE_109_length_76078_cov_193..g242</t></si><si><t>DCW1_ASHGOMannan endo-1,6-alpha-mannosidase DCW1 OS=Ashbya gossypii (strain ATCC 10895 / CBS 109.51 / FGSC 9923 / NRRL Y-1056) OX=284811 GN=DCW1 PE=3 SV=2; 5.37e-220</t></si><si><t>2.15E-134</t></si><si><t>60.93</t></si><si><t>P:GO:0005975; P:GO:0022414; P:GO:0071554; F:GO:0016787; C:GO:0005576; C:GO:0005618; C:GO:0005886</t></si><si><t>P:carbohydrate metabolic process; P:reproductive process; P:cell wall organization or biogenesis; F:hydrolase activity; C:extracellular region; C:cell wall; C:plasma membrane</t></si><si><t>IPR014480 (PIRSF); G3DSA:1.50.10.20 (GENE3D); G3DSA:1.50.10.20:FF:000006 (FUNFAM); IPR005198 (PFAM); mobidb-lite (MOBIDB_LITE); IPR014480 (PANTHER); IPR008928 (SUPERFAMILY)</t></si><si><t>P:GO:0005975; P:GO:0009272; P:GO:0009987; P:GO:0016052; P:GO:0042546; P:GO:0044085; P:GO:0071554; P:GO:0071840; P:GO:0071852; F:GO:0008496</t></si><si><t>P:carbohydrate metabolic process; P:fungal-type cell wall biogenesis; P:cellular process; P:carbohydrate catabolic process; P:cell wall biogenesis; P:cellular component biogenesis; P:cell wall organization or biogenesis; P:cellular component organization or biogenesis; P:fungal-type cell wall organization or biogenesis; F:mannan endo-1,6-alpha-mannosidase activity</t></si><si><t>NODE_109_length_76078_cov_193..g243</t></si><si><t>MANBB_NEOFIBeta-mannosidase B OS=Neosartorya fischeri (strain ATCC 1020 / DSM 3700 / CBS 544.65 / FGSC A1164 / JCM 1740 / NRRL 181 / WB 181) OX=331117 GN=mndB PE=3 SV=1; 0.0</t></si><si><t>59.19</t></si><si><t>P:GO:0005975; P:GO:0006914; P:GO:0007005; P:GO:0030163; P:GO:0071554; P:GO:1901135; F:GO:0016787; F:GO:0060090; C:GO:0005764</t></si><si><t>P:carbohydrate metabolic process; P:autophagy; P:mitochondrion organization; P:protein catabolic process; P:cell wall organization or biogenesis; P:carbohydrate derivative metabolic process; F:hydrolase activity; F:molecular adaptor activity; C:lysosome</t></si><si><t>EC:3.2.1.25</t></si><si><t>beta-mannosidase</t></si><si><t>G3DSA:2.60.120.260 (GENE3D); IPR013783 (G3DSA:2.60.40.GENE3D); IPR041447 (PFAM); G3DSA:2.60.120.260:FF:000118 (FUNFAM); G3DSA:3.20.20.80:FF:000050 (FUNFAM); IPR006102 (PFAM); IPR013898 (PFAM); G3DSA:3.20.20.80 (GENE3D); mobidb-lite (MOBIDB_LITE); mobidb-lite (MOBIDB_LITE); mobidb-lite (MOBIDB_LITE); PTHR43730 (PANTHER); IPR036156 (SUPERFAMILY); IPR008979 (SUPERFAMILY); IPR017853 (SUPERFAMILY)</t></si><si><t>P:GO:0000423; P:GO:0005975; P:GO:0006807; P:GO:0008152; P:GO:0009056; P:GO:0009057; P:GO:0009100; P:GO:0009987; P:GO:0019538; P:GO:0030163; P:GO:0043170; P:GO:0044237; P:GO:0044238; P:GO:0044248; P:GO:0044260; P:GO:0044265; P:GO:0071704; P:GO:1901135; P:GO:1901136; P:GO:1901564; P:GO:1901565; P:GO:1901575; F:GO:0003824; F:GO:0004553; F:GO:0016787; F:GO:0016798; F:GO:0140580</t></si><si><t>P:mitophagy; P:carbohydrate metabolic process; P:nitrogen compound metabolic process; P:metabolic process; P:catabolic process; P:macromolecule catabolic process; P:glycoprotein metabolic process; P:cellular process; P:protein metabolic process; P:protein catabolic process; P:macromolecule metabolic process; P:cellular metabolic process; P:primary metabolic process; P:cellular catabolic process; P:obsolete cellular macromolecule metabolic process; P:obsolete cellular macromolecule catabolic process; P:organic substance metabolic process; P:carbohydrate derivative metabolic process; P:carbohydrate derivative catabolic process; P:organonitrogen compound metabolic process; P:organonitrogen compound catabolic process; P:organic substance catabolic process; F:catalytic activity; F:hydrolase activity, hydrolyzing O-glycosyl compounds; F:hydrolase activity; F:hydrolase activity, acting on glycosyl bonds; F:mitochondrion autophagosome adaptor activity</t></si><si><t>NODE_109_length_76078_cov_193..g244</t></si><si><t>CANB_NEUCRCalcineurin subunit B OS=Neurospora crassa (strain ATCC 24698 / 74-OR23-1A / CBS 708.71 / DSM 1257 / FGSC 987) OX=367110 GN=cnb-1 PE=2 SV=2; 2.6e-113</t></si><si><t>1.18E-110</t></si><si><t>81.23</t></si><si><t>P:GO:0006355; P:GO:0006886; P:GO:0006913; P:GO:0007010; P:GO:0016071; P:GO:0016192; P:GO:0022414; P:GO:0023052; P:GO:0030154; P:GO:0030163; P:GO:0048856; P:GO:0055085; P:GO:0065003; P:GO:0071554; F:GO:0016787; F:GO:0098772; F:GO:0140096; C:GO:0005654; C:GO:0005739; C:GO:0005829; C:GO:0005886; C:GO:0005929; C:GO:0031410</t></si><si><t>P:regulation of DNA-templated transcription; P:intracellular protein transport; P:nucleocytoplasmic transport; P:cytoskeleton organization; P:mRNA metabolic process; P:vesicle-mediated transport; P:reproductive process; P:signaling; P:cell differentiation; P:protein catabolic process; P:anatomical structure development; P:transmembrane transport; P:protein-containing complex assembly; P:cell wall organization or biogenesis; F:hydrolase activity; F:molecular function regulator activity; F:catalytic activity, acting on a protein; C:nucleoplasm; C:mitochondrion; C:cytosol; C:plasma membrane; C:cilium; C:cytoplasmic vesicle</t></si><si><t>PR00450 (PRINTS); IPR002048 (SMART); G3DSA:1.10.238.10:FF:000047 (FUNFAM); G3DSA:1.10.238.10 (GENE3D); IPR002048 (PFAM); IPR015757 (PANTHER); IPR018247 (PROSITE_PATTERNS); IPR018247 (PROSITE_PATTERNS); IPR018247 (PROSITE_PATTERNS); IPR018247 (PROSITE_PATTERNS); IPR002048 (PROSITE_PROFILES); IPR002048 (PROSITE_PROFILES); IPR002048 (PROSITE_PROFILES); IPR002048 (PROSITE_PROFILES); IPR002048 (CDD); IPR011992 (SUPERFAMILY)</t></si><si><t>F:GO:0005509; F:GO:0008597</t></si><si><t>F:calcium ion binding; F:calcium-dependent protein serine/threonine phosphatase regulator activity</t></si><si><t>NODE_109_length_76078_cov_193..g245</t></si><si><t>MSBP2_ORYSJMembrane steroid-binding protein 2 OS=Oryza sativa subsp. japonica OX=39947 GN=MSBP2 PE=2 SV=1; 1.41e-103</t></si><si><t>4.76E-13</t></si><si><t>62.97</t></si><si><t>P:GO:0048856; F:GO:0005215; F:GO:0008289; F:GO:0048018; C:GO:0005615; C:GO:0005635; C:GO:0005739; C:GO:0005773; C:GO:0005783; C:GO:0005886</t></si><si><t>P:anatomical structure development; F:transporter activity; F:lipid binding; F:receptor ligand activity; C:extracellular space; C:nuclear envelope; C:mitochondrion; C:vacuole; C:endoplasmic reticulum; C:plasma membrane</t></si><si><t>IPR001199 (SMART); IPR001199 (PFAM); IPR036400 (G3DSA:3.10.120.GENE3D); mobidb-lite (MOBIDB_LITE); mobidb-lite (MOBIDB_LITE); mobidb-lite (MOBIDB_LITE); PTHR10281 (PANTHER); IPR036400 (SUPERFAMILY)</t></si><si><t>C:GO:0005622; C:GO:0005737; C:GO:0005773; C:GO:0005886; C:GO:0012505; C:GO:0016020; C:GO:0043226; C:GO:0043227; C:GO:0043229; C:GO:0043231; C:GO:0071944; C:GO:0110165</t></si><si><t>C:intracellular anatomical structure; C:cytoplasm; C:vacuole; C:plasma membrane; C:endomembrane system; C:membrane; C:organelle; C:membrane-bounded organelle; C:intracellular organelle; C:intracellular membrane-bounded organelle; C:cell periphery; C:cellular anatomical entity</t></si><si><t>NODE_109_length_76078_cov_193..g246</t></si><si><t>YAO3_SCHPOUncharacterized protein C11D3.03c OS=Schizosaccharomyces pombe (strain 972 / ATCC 24843) OX=284812 GN=SPAC11D3.03c PE=4 SV=1; 4.76e-206</t></si><si><t>8.75E-110</t></si><si><t>59.65</t></si><si><t>P:GO:0006790; F:GO:0016491</t></si><si><t>P:sulfur compound metabolic process; F:oxidoreductase activity</t></si><si><t>EC:1.14.11</t></si><si><t>Acting on paired donors, with incorporation or reduction of molecular oxygen. The oxygen incorporated need not be derived from O2</t></si><si><t>IPR042098 (G3DSA:3.60.130.GENE3D); IPR018959 (PFAM); G3DSA:3.60.130.10:FF:000003 (FUNFAM); IPR003819 (PFAM); mobidb-lite (MOBIDB_LITE); mobidb-lite (MOBIDB_LITE); mobidb-lite (MOBIDB_LITE); PTHR30468 (PANTHER); SSF51197 (SUPERFAMILY)</t></si><si><t>F:GO:0003824; F:GO:0016491; C:GO:0005622; C:GO:0005737; C:GO:0110165</t></si><si><t>F:catalytic activity; F:oxidoreductase activity; C:intracellular anatomical structure; C:cytoplasm; C:cellular anatomical entity</t></si><si><t>NODE_109_length_76078_cov_193..g247</t></si><si><t>YIQ6_YEASTUncharacterized transporter YIL166C OS=Saccharomyces cerevisiae (strain ATCC 204508 / S288c) OX=559292 GN=YIL166C PE=1 SV=1; 4.25e-273</t></si><si><t>2.34E-152</t></si><si><t>60.71</t></si><si><t>G3DSA:1.20.1250.20:FF:000247 (FUNFAM); IPR016169 (G3DSA:3.30.465.GENE3D); IPR011701 (PFAM); IPR016167 (G3DSA:3.30.43.GENE3D); IPR016170 (G3DSA:3.40.462.GENE3D); IPR036259 (G3DSA:1.20.1250.GENE3D); G3DSA:1.20.1250.20:FF:000106 (FUNFAM); IPR006094 (PFAM); PTHR43791 (PANTHER); IPR016166 (PROSITE_PROFILES); IPR036259 (SUPERFAMILY); IPR036318 (SUPERFAMILY)</t></si><si><t>P:GO:0055085; F:GO:0005215; F:GO:0008509; F:GO:0015075; F:GO:0015103; F:GO:0015318; F:GO:0022857; F:GO:0050660; F:GO:0071949; C:GO:0016020; C:GO:0031224; C:GO:0110165</t></si><si><t>P:transmembrane transport; F:transporter activity; F:monoatomic anion transmembrane transporter activity; F:monoatomic ion transmembrane transporter activity; F:inorganic anion transmembrane transporter activity; F:inorganic molecular entity transmembrane transporter activity; F:transmembrane transporter activity; F:flavin adenine dinucleotide binding; F:FAD binding; C:membrane; C:obsolete intrinsic component of membrane; C:cellular anatomical entity</t></si><si><t>NODE_109_length_76078_cov_193..g248</t></si><si><t>NODE_109_length_76078_cov_193..g249</t></si><si><t>CRYD_GIBZEPutative cryptochrome DASH OS=Gibberella zeae (strain ATCC MYA-4620 / CBS 123657 / FGSC 9075 / NRRL 31084 / PH-1) OX=229533 GN=FGRRES_16955 PE=3 SV=2; 1.18e-305</t></si><si><t>5.85E-179</t></si><si><t>51.95</t></si><si><t>P:GO:0006281; F:GO:0003677; F:GO:0016829; F:GO:0140097; C:GO:0005634</t></si><si><t>P:DNA repair; F:DNA binding; F:lyase activity; F:catalytic activity, acting on DNA; C:nucleus</t></si><si><t>EC:4.1.99.3</t></si><si><t>deoxyribodipyrimidine photo-lyase</t></si><si><t>IPR002081 (PRINTS); G3DSA:1.10.579.10 (GENE3D); IPR014729 (G3DSA:3.40.50.GENE3D); IPR005101 (PFAM); IPR006050 (PFAM); G3DSA:1.25.40.80 (GENE3D); IPR014133 (TIGRFAM); mobidb-lite (MOBIDB_LITE); IPR002081 (PANTHER); IPR006050 (PROSITE_PROFILES); IPR036155 (SUPERFAMILY); IPR036134 (SUPERFAMILY)</t></si><si><t>P:GO:0000719; P:GO:0006139; P:GO:0006259; P:GO:0006281; P:GO:0006725; P:GO:0006807; P:GO:0006950; P:GO:0006974; P:GO:0008152; P:GO:0009987; P:GO:0033554; P:GO:0034641; P:GO:0043170; P:GO:0044237; P:GO:0044238; P:GO:0044260; P:GO:0046483; P:GO:0050896; P:GO:0051716; P:GO:0071704; P:GO:0090304; P:GO:1901360; F:GO:0000166; F:GO:0003676; F:GO:0003677; F:GO:0003684; F:GO:0003824; F:GO:0003904; F:GO:0003913; F:GO:0005488; F:GO:0016829; F:GO:0016830; F:GO:0036094; F:GO:0043167; F:GO:0043168; F:GO:0050660; F:GO:0097159; F:GO:0140097; F:GO:0140640; F:GO:1901265; F:GO:1901363</t></si><si><t>P:photoreactive repair; P:nucleobase-containing compound metabolic process; P:DNA metabolic process; P:DNA repair; P:cellular aromatic compound metabolic process; P:nitrogen compound metabolic process; P:response to stress; P:DNA damage response; P:metabolic process; P:cellular process; P:cellular response to stress; P:cellular nitrogen compound metabolic process; P:macromolecule metabolic process; P:cellular metabolic process; P:primary metabolic process; P:obsolete cellular macromolecule metabolic process; P:heterocycle metabolic process; P:response to stimulus; P:cellular response to stimulus; P:organic substance metabolic process; P:nucleic acid metabolic process; P:organic cyclic compound metabolic process; F:nucleotide binding; F:nucleic acid binding; F:DNA binding; F:damaged DNA binding; F:catalytic activity; F:deoxyribodipyrimidine photo-lyase activity; F:DNA photolyase activity; F:binding; F:lyase activity; F:carbon-carbon lyase activity; F:small molecule binding; F:ion binding; F:anion binding; F:flavin adenine dinucleotide binding; F:organic cyclic compound binding; F:catalytic activity, acting on DNA; F:catalytic activity, acting on a nucleic acid; F:nucleoside phosphate binding; F:heterocyclic compound binding</t></si><si><t>NODE_109_length_76078_cov_193..g250</t></si><si><t>MRS2_ASPFUMitochondrial inner membrane magnesium transporter mrs2 OS=Aspergillus fumigatus (strain ATCC MYA-4609 / CBS 101355 / FGSC A1100 / Af293) OX=330879 GN=mrs2 PE=3 SV=1; 1.16e-208</t></si><si><t>1.25E-160</t></si><si><t>63.69</t></si><si><t>P:GO:0055085; F:GO:0005215; C:GO:0005739</t></si><si><t>P:transmembrane transport; F:transporter activity; C:mitochondrion</t></si><si><t>G3DSA:1.20.58.340:FF:000005 (FUNFAM); G3DSA:1.20.58.340 (GENE3D); IPR002523 (PFAM); G3DSA:2.40.128.330 (GENE3D); G3DSA:2.40.128.330:FF:000002 (FUNFAM); mobidb-lite (MOBIDB_LITE); mobidb-lite (MOBIDB_LITE); mobidb-lite (MOBIDB_LITE); mobidb-lite (MOBIDB_LITE); mobidb-lite (MOBIDB_LITE); IPR039204 (PANTHER); IPR039204 (CDD)</t></si><si><t>P:GO:0006810; P:GO:0006811; P:GO:0006812; P:GO:0009987; P:GO:0030001; P:GO:0034220; P:GO:0051179; P:GO:0051234; P:GO:0055085; P:GO:0098655; P:GO:0098660; P:GO:0098662; P:GO:1990542; F:GO:0005215; F:GO:0008324; F:GO:0015075; F:GO:0015318; F:GO:0022857; F:GO:0022890; F:GO:0046873; C:GO:0005622; C:GO:0005737; C:GO:0005739; C:GO:0005740; C:GO:0005743; C:GO:0016020; C:GO:0019866; C:GO:0031090; C:GO:0031966; C:GO:0031967; C:GO:0031975; C:GO:0043226; C:GO:0043227; C:GO:0043229; C:GO:0043231; C:GO:0110165</t></si><si><t>P:transport; P:monoatomic ion transport; P:monoatomic cation transport; P:cellular process; P:metal ion transport; P:monoatomic ion transmembrane transport; P:localization; P:establishment of localization; P:transmembrane transport; P:monoatomic cation transmembrane transport; P:inorganic ion transmembrane transport; P:inorganic cation transmembrane transport; P:mitochondrial transmembrane transport; F:transporter activity; F:monoatomic cation transmembrane transporter activity; F:monoatomic ion transmembrane transporter activity; F:inorganic molecular entity transmembrane transporter activity; F:transmembrane transporter activity; F:inorganic cation transmembrane transporter activity; F:metal ion transmembrane transporter activity; C:intracellular anatomical structure; C:cytoplasm; C:mitochondrion; C:mitochondrial envelope; C:mitochondrial inner membrane; C:membrane; C:organelle inner membrane; C:organelle membrane; C:mitochondrial membrane; C:organelle envelope; C:envelope; C:organelle; C:membrane-bounded organelle; C:intracellular organelle; C:intracellular membrane-bounded organelle; C:cellular anatomical entity</t></si><si><t>NODE_109_length_76078_cov_193..g251</t></si><si><t>PUR1_SCHPOAmidophosphoribosyltransferase OS=Schizosaccharomyces pombe (strain 972 / ATCC 24843) OX=284812 GN=ade4 PE=1 SV=1; 0.0</t></si><si><t>6.09E-186</t></si><si><t>59.32</t></si><si><t>P:GO:0006520; P:GO:0055086; P:GO:1901135; F:GO:0016740; C:GO:0005829; C:GO:0009536</t></si><si><t>P:amino acid metabolic process; P:nucleobase-containing small molecule metabolic process; P:carbohydrate derivative metabolic process; F:transferase activity; C:cytosol; C:plastid</t></si><si><t>EC:2.4.2.14</t></si><si><t>amidophosphoribosyltransferase</t></si><si><t>IPR029055 (G3DSA:3.60.20.GENE3D); IPR029057 (G3DSA:3.40.50.GENE3D); IPR005854 (PIRSF); IPR005854 (TIGRFAM); PF13522 (PFAM); PIRSR001589-1 (PIRSR); PIRSR000485-2 (PIRSR); PIRSR001589-2 (PIRSR); PIRSR000485-1 (PIRSR); mobidb-lite (MOBIDB_LITE); PTHR11907 (PANTHER); IPR005854 (HAMAP); IPR017932 (PROSITE_PROFILES); IPR000836 (CDD); IPR029055 (SUPERFAMILY); IPR029057 (SUPERFAMILY)</t></si><si><t>P:GO:0006139; P:GO:0006163; P:GO:0006164; P:GO:0006725; P:GO:0006753; P:GO:0006793; P:GO:0006796; P:GO:0006807; P:GO:0008152; P:GO:0009058; P:GO:0009113; P:GO:0009117; P:GO:0009165; P:GO:0009987; P:GO:0018130; P:GO:0019438; P:GO:0019637; P:GO:0034641; P:GO:0034654; P:GO:0044237; P:GO:0044238; P:GO:0044249; P:GO:0044271; P:GO:0044281; P:GO:0046483; P:GO:0055086; P:GO:0071704; P:GO:0072521; P:GO:0072522; P:GO:0090407; P:GO:1901293; P:GO:1901360; P:GO:1901362; P:GO:1901564; P:GO:1901566; P:GO:1901576; F:GO:0003824; F:GO:0004044; F:GO:0016740; F:GO:0016757; F:GO:0016763; C:GO:0005622; C:GO:0005737; C:GO:0110165</t></si><si><t>P:nucleobase-containing compound metabolic process; P:purine nucleotide metabolic process; P:purine nucleotide biosynthetic process; P:cellular aromatic compound metabolic process; P:nucleoside phosphate metabolic process; P:phosphorus metabolic process; P:phosphate-containing compound metabolic process; P:nitrogen compound metabolic process; P:metabolic process; P:biosynthetic process; P:purine nucleobase biosynthetic process; P:nucleotide metabolic process; P:nucleotide biosynthetic process; P:cellular process; P:heterocycle biosynthetic process; P:aromatic compound biosynthetic process; P:organophosphate metabolic process; P:cellular nitrogen compound metabolic process; P:nucleobase-containing compound biosynthetic process; P:cellular metabolic process; P:primary metabolic process; P:cellular biosynthetic process; P:cellular nitrogen compound biosynthetic process; P:small molecule metabolic process; P:heterocycle metabolic process; P:nucleobase-containing small molecule metabolic process; P:organic substance metabolic process; P:purine-containing compound metabolic process; P:purine-containing compound biosynthetic process; P:organophosphate biosynthetic process; P:nucleoside phosphate biosynthetic process; P:organic cyclic compound metabolic process; P:organic cyclic compound biosynthetic process; P:organonitrogen compound metabolic process; P:organonitrogen compound biosynthetic process; P:organic substance biosynthetic process; F:catalytic activity; F:amidophosphoribosyltransferase activity; F:transferase activity; F:glycosyltransferase activity; F:pentosyltransferase activity; C:intracellular anatomical structure; C:cytoplasm; C:cellular anatomical entity</t></si><si><t>NODE_109_length_76078_cov_193..g252</t></si><si><t>DNMT1_PARLIDNA (cytosine-5)-methyltransferase PliMCI OS=Paracentrotus lividus OX=7656 GN=DNMT PE=2 SV=1; 4.26e-53</t></si><si><t>1.02E-12</t></si><si><t>44.7</t></si><si><t>F:GO:0016740; C:GO:0005634</t></si><si><t>F:transferase activity; C:nucleus</t></si><si><t>IPR029063 (G3DSA:3.40.50.GENE3D); IPR001525 (PFAM); PIRSR037404-1 (PIRSR); PTHR10629 (PANTHER); IPR001525 (PROSITE_PROFILES); IPR029063 (SUPERFAMILY)</t></si><si><t>F:GO:0008168; C:GO:0005622; C:GO:0005634; C:GO:0016020; C:GO:0043226; C:GO:0043227; C:GO:0043229; C:GO:0043231; C:GO:0110165</t></si><si><t>F:methyltransferase activity; C:intracellular anatomical structure; C:nucleus; C:membrane; C:organelle; C:membrane-bounded organelle; C:intracellular organelle; C:intracellular membrane-bounded organelle; C:cellular anatomical entity</t></si><si><t>NODE_109_length_76078_cov_193..g253</t></si><si><t>APTH1_NEUCRAcyl-protein thioesterase 1 OS=Neurospora crassa (strain ATCC 24698 / 74-OR23-1A / CBS 708.71 / DSM 1257 / FGSC 987) OX=367110 GN=B2J23.070 PE=3 SV=2; 4.53e-132</t></si><si><t>4.76E-82</t></si><si><t>60.94</t></si><si><t>P:GO:0006629; P:GO:0016192; P:GO:0030163; P:GO:0072659; F:GO:0016787; F:GO:0140096; C:GO:0005635; C:GO:0005654; C:GO:0005783; C:GO:0005794; C:GO:0005829; C:GO:0005886</t></si><si><t>P:lipid metabolic process; P:vesicle-mediated transport; P:protein catabolic process; P:protein localization to plasma membrane; F:hydrolase activity; F:catalytic activity, acting on a protein; C:nuclear envelope; C:nucleoplasm; C:endoplasmic reticulum; C:Golgi apparatus; C:cytosol; C:plasma membrane</t></si><si><t>EC:3.1.2.22; EC:3.1.1.5</t></si><si><t>palmitoyl-protein hydrolase; lysophospholipase</t></si><si><t>IPR029058 (G3DSA:3.40.50.GENE3D); IPR003140 (PFAM); G3DSA:3.40.50.1820:FF:000010 (FUNFAM); PTHR10655 (PANTHER); IPR029058 (SUPERFAMILY)</t></si><si><t>P:GO:0006807; P:GO:0008152; P:GO:0009056; P:GO:0009057; P:GO:0009987; P:GO:0019538; P:GO:0019538; P:GO:0030163; P:GO:0035601; P:GO:0036211; P:GO:0036211; P:GO:0042157; P:GO:0042159; P:GO:0043170; P:GO:0043412; P:GO:0044237; P:GO:0044238; P:GO:0044260; P:GO:0071704; P:GO:0098732; P:GO:1901564; P:GO:1901565; P:GO:1901575; F:GO:0003824; F:GO:0016787; F:GO:0016788; F:GO:0016790; F:GO:0052689; F:GO:0140096; C:GO:0005622; C:GO:0005737; C:GO:0110165</t></si><si><t>P:nitrogen compound metabolic process; P:metabolic process; P:catabolic process; P:macromolecule catabolic process; P:cellular process; P:protein metabolic process; P:protein metabolic process; P:protein catabolic process; P:protein deacylation; P:protein modification process; P:protein modification process; P:lipoprotein metabolic process; P:lipoprotein catabolic process; P:macromolecule metabolic process; P:macromolecule modification; P:cellular metabolic process; P:primary metabolic process; P:obsolete cellular macromolecule metabolic process; P:organic substance metabolic process; P:macromolecule deacylation; P:organonitrogen compound metabolic process; P:organonitrogen compound catabolic process; P:organic substance catabolic process; F:catalytic activity; F:hydrolase activity; F:hydrolase activity, acting on ester bonds; F:thiolester hydrolase activity; F:carboxylic ester hydrolase activity; F:catalytic activity, acting on a protein; C:intracellular anatomical structure; C:cytoplasm; C:cellular anatomical entity</t></si><si><t>NODE_109_length_76078_cov_193..g254</t></si><si><t>CSBC_BACSUProbable metabolite transport protein CsbC OS=Bacillus subtilis (strain 168) OX=224308 GN=csbC PE=1 SV=3; 4.63e-286</t></si><si><t>6.76E-39</t></si><si><t>43.61</t></si><si><t>P:GO:0055085; F:GO:0005215; F:GO:0016491; C:GO:0005739</t></si><si><t>P:transmembrane transport; F:transporter activity; F:oxidoreductase activity; C:mitochondrion</t></si><si><t>IPR003663 (PRINTS); IPR012882 (PFAM); IPR036259 (G3DSA:1.20.1250.GENE3D); IPR005828 (PFAM); G3DSA:3.40.30.10 (GENE3D); IPR003663 (TIGRFAM); mobidb-lite (MOBIDB_LITE); PTHR48022 (PANTHER); IPR005829 (PROSITE_PATTERNS); IPR020846 (PROSITE_PROFILES); IPR036249 (SUPERFAMILY); IPR036259 (SUPERFAMILY)</t></si><si><t>P:GO:0006810; P:GO:0008643; P:GO:0051179; P:GO:0051234; P:GO:0055085; P:GO:0071702; F:GO:0005215; F:GO:0008324; F:GO:0015075; F:GO:0015078; F:GO:0015144; F:GO:0015291; F:GO:0015293; F:GO:0015294; F:GO:0015295; F:GO:0015318; F:GO:0016491; F:GO:0022804; F:GO:0022853; F:GO:0022857; F:GO:0022890; C:GO:0005739; C:GO:0016020; C:GO:0110165</t></si><si><t>P:transport; P:carbohydrate transport; P:localization; P:establishment of localization; P:transmembrane transport; P:organic substance transport; F:transporter activity; F:monoatomic cation transmembrane transporter activity; F:monoatomic ion transmembrane transporter activity; F:proton transmembrane transporter activity; F:carbohydrate transmembrane transporter activity; F:secondary active transmembrane transporter activity; F:symporter activity; F:solute:monoatomic cation symporter activity; F:solute:proton symporter activity; F:inorganic molecular entity transmembrane transporter activity; F:oxidoreductase activity; F:active transmembrane transporter activity; F:active monoatomic ion transmembrane transporter activity; F:transmembrane transporter activity; F:inorganic cation transmembrane transporter activity; C:mitochondrion; C:membrane; C:cellular anatomical entity</t></si><si><t>NODE_10_length_340724_cov_160..g255</t></si><si><t>RPA1_SCHPODNA-directed RNA polymerase I subunit rpa1 OS=Schizosaccharomyces pombe (strain 972 / ATCC 24843) OX=284812 GN=rpa1 PE=1 SV=2; 0.0</t></si><si><t>P:GO:0006351; F:GO:0003677; F:GO:0016740; F:GO:0140098; C:GO:0005654; C:GO:0005730</t></si><si><t>P:DNA-templated transcription; F:DNA binding; F:transferase activity; F:catalytic activity, acting on RNA; C:nucleoplasm; C:nucleolus</t></si><si><t>Coil (COILS); IPR006592 (SMART); G3DSA:3.30.1490.180:FF:000003 (FUNFAM); IPR044893 (G3DSA:4.10.860.GENE3D); IPR007083 (PFAM); IPR007080 (PFAM); G3DSA:1.10.274.100:FF:000006 (FUNFAM); IPR038120 (G3DSA:1.10.132.GENE3D); IPR007066 (PFAM); IPR042102 (G3DSA:1.10.274.GENE3D); G3DSA:3.30.1490.180 (GENE3D); G3DSA:2.40.40.20:FF:000019 (FUNFAM); IPR000722 (PFAM); G3DSA:2.40.40.20 (GENE3D); IPR007081 (PFAM); G3DSA:1.10.357.120 (GENE3D); G3DSA:3.30.70.2850 (GENE3D); mobidb-lite (MOBIDB_LITE); mobidb-lite (MOBIDB_LITE); mobidb-lite (MOBIDB_LITE); mobidb-lite (MOBIDB_LITE); mobidb-lite (MOBIDB_LITE); mobidb-lite (MOBIDB_LITE); mobidb-lite (MOBIDB_LITE); mobidb-lite (MOBIDB_LITE); mobidb-lite (MOBIDB_LITE); IPR045867 (PANTHER); cd01435 (CDD); cd02735 (CDD); SSF64484 (SUPERFAMILY)</t></si><si><t>P:GO:0006351; F:GO:0003677; F:GO:0003824; F:GO:0003899; F:GO:0016740; F:GO:0016772; F:GO:0016779; F:GO:0140098; F:GO:0140640; C:GO:0000428; C:GO:0005622; C:GO:0005634; C:GO:0005730; C:GO:0005736; C:GO:0016020; C:GO:0030880; C:GO:0031974; C:GO:0031981; C:GO:0032991; C:GO:0043226; C:GO:0043227; C:GO:0043228; C:GO:0043229; C:GO:0043231; C:GO:0043232; C:GO:0043233; C:GO:0055029; C:GO:0061695; C:GO:0070013; C:GO:0110165; C:GO:0140513; C:GO:0140535; C:GO:1902494; C:GO:1990234</t></si><si><t>P:DNA-templated transcription; F:DNA binding; F:catalytic activity; F:DNA-directed 5'-3' RNA polymerase activity; F:transferase activity; F:transferase activity, transferring phosphorus-containing groups; F:nucleotidyltransferase activity; F:catalytic activity, acting on RNA; F:catalytic activity, acting on a nucleic acid; C:DNA-directed RNA polymerase complex; C:intracellular anatomical structure; C:nucleus; C:nucleolus; C:RNA polymerase I complex; C:membrane; C:RNA polymerase complex; C:membrane-enclosed lumen; C:nuclear lumen; C:protein-containing complex; C:organelle; C:membrane-bounded organelle; C:non-membrane-bounded organelle; C:intracellular organelle; C:intracellular membrane-bounded organelle; C:intracellular non-membrane-bounded organelle; C:organelle lumen; C:nuclear DNA-directed RNA polymerase complex; C:transferase complex, transferring phosphorus-containing groups; C:intracellular organelle lumen; C:cellular anatomical entity; C:nuclear protein-containing complex; C:intracellular protein-containing complex; C:catalytic complex; C:transferase complex</t></si><si><t>NODE_10_length_340724_cov_160..g256</t></si><si><t>PRP3_SCHPOU4/U5/U6 small nuclear ribonucleoprotein prp3 OS=Schizosaccharomyces pombe (strain 972 / ATCC 24843) OX=284812 GN=prp3 PE=1 SV=1; 2.75e-215</t></si><si><t>1.85E-70</t></si><si><t>54.0</t></si><si><t>P:GO:0016071; C:GO:0005654</t></si><si><t>P:mRNA metabolic process; C:nucleoplasm</t></si><si><t>Coil (COILS); Coil (COILS); Coil (COILS); Coil (COILS); IPR010541 (PFAM); IPR013881 (PFAM); mobidb-lite (MOBIDB_LITE); mobidb-lite (MOBIDB_LITE); mobidb-lite (MOBIDB_LITE); mobidb-lite (MOBIDB_LITE); mobidb-lite (MOBIDB_LITE); IPR027104 (PANTHER)</t></si><si><t>P:GO:0000375; P:GO:0000377; P:GO:0000398; P:GO:0006139; P:GO:0006396; P:GO:0006397; P:GO:0006725; P:GO:0006807; P:GO:0008152; P:GO:0008380; P:GO:0009987; P:GO:0010467; P:GO:0016070; P:GO:0016071; P:GO:0034641; P:GO:0043170; P:GO:0044237; P:GO:0044238; P:GO:0046483; P:GO:0071704; P:GO:0090304; P:GO:1901360; C:GO:0005622; C:GO:0005634; C:GO:0005682; C:GO:0005687; C:GO:0005688; C:GO:0016020; C:GO:0030532; C:GO:0032991; C:GO:0043226; C:GO:0043227; C:GO:0043229; C:GO:0043231; C:GO:0046540; C:GO:0097525; C:GO:0097526; C:GO:0110165; C:GO:0120114; C:GO:0120115; C:GO:0140513; C:GO:1990904</t></si><si><t>P:RNA splicing, via transesterification reactions; P:RNA splicing, via transesterification reactions with bulged adenosine as nucleophile; P:mRNA splicing, via spliceosome; P:nucleobase-containing compound metabolic process; P:RNA processing; P:mRNA processing; P:cellular aromatic compound metabolic process; P:nitrogen compound metabolic process; P:metabolic process; P:RNA splicing; P:cellular process; P:gene expression; P:RNA metabolic process; P:mRNA metabolic process; P:cellular nitrogen compound metabolic process; P:macromolecule metabolic process; P:cellular metabolic process; P:primary metabolic process; P:heterocycle metabolic process; P:organic substance metabolic process; P:nucleic acid metabolic process; P:organic cyclic compound metabolic process; C:intracellular anatomical structure; C:nucleus; C:U5 snRNP; C:U4 snRNP; C:U6 snRNP; C:membrane; C:small nuclear ribonucleoprotein complex; C:protein-containing complex; C:organelle; C:membrane-bounded organelle; C:intracellular organelle; C:intracellular membrane-bounded organelle; C:U4/U6 x U5 tri-snRNP complex; C:spliceosomal snRNP complex; C:spliceosomal tri-snRNP complex; C:cellular anatomical entity; C:Sm-like protein family complex; C:Lsm2-8 complex; C:nuclear protein-containing complex; C:ribonucleoprotein complex</t></si><si><t>NODE_10_length_340724_cov_160..g257</t></si><si><t>NAF1_SCHPOH/ACA ribonucleoprotein complex non-core subunit NAF1 OS=Schizosaccharomyces pombe (strain 972 / ATCC 24843) OX=284812 GN=naf1 PE=1 SV=1; 9.75e-102</t></si><si><t>1.12E-22</t></si><si><t>60.34</t></si><si><t>P:GO:0042254; P:GO:0065003; F:GO:0003723; C:GO:0005654</t></si><si><t>P:ribosome biogenesis; P:protein-containing complex assembly; F:RNA binding; C:nucleoplasm</t></si><si><t>Coil (COILS); IPR007504 (PFAM); IPR038664 (G3DSA:2.40.10.GENE3D); G3DSA:2.40.10.230:FF:000002 (FUNFAM); mobidb-lite (MOBIDB_LITE); mobidb-lite (MOBIDB_LITE); mobidb-lite (MOBIDB_LITE); mobidb-lite (MOBIDB_LITE); mobidb-lite (MOBIDB_LITE); mobidb-lite (MOBIDB_LITE); mobidb-lite (MOBIDB_LITE); mobidb-lite (MOBIDB_LITE); mobidb-lite (MOBIDB_LITE); mobidb-lite (MOBIDB_LITE); mobidb-lite (MOBIDB_LITE); mobidb-lite (MOBIDB_LITE); mobidb-lite (MOBIDB_LITE); mobidb-lite (MOBIDB_LITE); IPR040309 (PANTHER); IPR009000 (SUPERFAMILY)</t></si><si><t>P:GO:0000493; P:GO:0001522; P:GO:0009987; P:GO:0016043; P:GO:0022607; P:GO:0022613; P:GO:0022618; P:GO:0042254; P:GO:0043933; P:GO:0044085; P:GO:0065003; P:GO:0065003; P:GO:0071826; P:GO:0071840; F:GO:0003676; F:GO:0003723; F:GO:0005488; F:GO:0097159; F:GO:1901363; C:GO:0005732; C:GO:0032991; C:GO:1990904</t></si><si><t>P:box H/ACA snoRNP assembly; P:pseudouridine synthesis; P:cellular process; P:cellular component organization; P:cellular component assembly; P:ribonucleoprotein complex biogenesis; P:protein-RNA complex assembly; P:ribosome biogenesis; P:protein-containing complex organization; P:cellular component biogenesis; P:protein-containing complex assembly; P:protein-containing complex assembly; P:protein-RNA complex organization; P:cellular component organization or biogenesis; F:nucleic acid binding; F:RNA binding; F:binding; F:organic cyclic compound binding; F:heterocyclic compound binding; C:sno(s)RNA-containing ribonucleoprotein complex; C:protein-containing complex; C:ribonucleoprotein complex</t></si><si><t>NODE_10_length_340724_cov_160..g258</t></si><si><t>ALG9_SCHPOAlpha-1,2-mannosyltransferase alg9 OS=Schizosaccharomyces pombe (strain 972 / ATCC 24843) OX=284812 GN=alg9 PE=3 SV=1; 5.43e-302</t></si><si><t>3.65E-110</t></si><si><t>48.82</t></si><si><t>P:GO:0006486; F:GO:0016740; C:GO:0005773; C:GO:0005783; C:GO:0005886</t></si><si><t>P:protein glycosylation; F:transferase activity; C:vacuole; C:endoplasmic reticulum; C:plasma membrane</t></si><si><t>IPR005599 (PFAM); mobidb-lite (MOBIDB_LITE); IPR005599 (PANTHER)</t></si><si><t>P:GO:0006486; P:GO:0006487; P:GO:0006807; P:GO:0008152; P:GO:0009058; P:GO:0009059; P:GO:0009100; P:GO:0009101; P:GO:0009987; P:GO:0019538; P:GO:0019538; P:GO:0034645; P:GO:0036211; P:GO:0036211; P:GO:0043170; P:GO:0043412; P:GO:0043413; P:GO:0044237; P:GO:0044238; P:GO:0044249; P:GO:0044260; P:GO:0070085; P:GO:0071704; P:GO:1901135; P:GO:1901137; P:GO:1901564; P:GO:1901566; P:GO:1901576; F:GO:0000030; F:GO:0003824; F:GO:0016740; F:GO:0016757; F:GO:0016758; C:GO:0005622; C:GO:0005737; C:GO:0005773; C:GO:0005783; C:GO:0005789; C:GO:0005886; C:GO:0012505; C:GO:0016020; C:GO:0031090; C:GO:0031984; C:GO:0042175; C:GO:0043226; C:GO:0043227; C:GO:0043229; C:GO:0043231; C:GO:0071944; C:GO:0098827; C:GO:0110165</t></si><si><t>P:protein glycosylation; P:protein N-linked glycosylation; P:nitrogen compound metabolic process; P:metabolic process; P:biosynthetic process; P:macromolecule biosynthetic process; P:glycoprotein metabolic process; P:glycoprotein biosynthetic process; P:cellular process; P:protein metabolic process; P:protein metabolic process; P:obsolete cellular macromolecule biosynthetic process; P:protein modification process; P:protein modification process; P:macromolecule metabolic process; P:macromolecule modification; P:macromolecule glycosylation; P:cellular metabolic process; P:primary metabolic process; P:cellular biosynthetic process; P:obsolete cellular macromolecule metabolic process; P:glycosylation; P:organic substance metabolic process; P:carbohydrate derivative metabolic process; P:carbohydrate derivative biosynthetic process; P:organonitrogen compound metabolic process; P:organonitrogen compound biosynthetic process; P:organic substance biosynthetic process; F:mannosyltransferase activity; F:catalytic activity; F:transferase activity; F:glycosyltransferase activity; F:hexosyltransferase activity; C:intracellular anatomical structure; C:cytoplasm; C:vacuole; C:endoplasmic reticulum; C:endoplasmic reticulum membrane; C:plasma membrane; C:endomembrane system; C:membrane; C:organelle membrane; C:organelle subcompartment; C:nuclear outer membrane-endoplasmic reticulum membrane network; C:organelle; C:membrane-bounded organelle; C:intracellular organelle; C:intracellular membrane-bounded organelle; C:cell periphery; C:endoplasmic reticulum subcompartment; C:cellular anatomical entity</t></si><si><t>NODE_10_length_340724_cov_160..g259</t></si><si><t>-; 2.3e-197</t></si><si><t>IPR021848 (PFAM); mobidb-lite (MOBIDB_LITE); mobidb-lite (MOBIDB_LITE); mobidb-lite (MOBIDB_LITE)</t></si><si><t>NODE_10_length_340724_cov_160..g260</t></si><si><t>-; 5.08e-74</t></si><si><t>P:GO:0006281; F:GO:0016787; F:GO:0140097; C:GO:0005634; C:GO:0005739</t></si><si><t>P:DNA repair; F:hydrolase activity; F:catalytic activity, acting on DNA; C:nucleus; C:mitochondrion</t></si><si><t>IPR019190 (PFAM); mobidb-lite (MOBIDB_LITE); mobidb-lite (MOBIDB_LITE); mobidb-lite (MOBIDB_LITE); IPR019190 (PANTHER)</t></si><si><t>P:GO:0006139; P:GO:0006259; P:GO:0006281; P:GO:0006725; P:GO:0006807; P:GO:0006950; P:GO:0006974; P:GO:0008152; P:GO:0009987; P:GO:0033554; P:GO:0034641; P:GO:0036297; P:GO:0043170; P:GO:0044237; P:GO:0044238; P:GO:0044260; P:GO:0046483; P:GO:0050896; P:GO:0051716; P:GO:0071704; P:GO:0090304; P:GO:1901360; F:GO:0003824; F:GO:0004518; F:GO:0004527; F:GO:0004529; F:GO:0004536; F:GO:0008409; F:GO:0016787; F:GO:0016788; F:GO:0016796; F:GO:0016895; F:GO:0045145; F:GO:0140097; F:GO:0140640; C:GO:0005622; C:GO:0005634; C:GO:0005737; C:GO:0005739; C:GO:0016020; C:GO:0043226; C:GO:0043227; C:GO:0043229; C:GO:0043231; C:GO:0110165</t></si><si><t>P:nucleobase-containing compound metabolic process; P:DNA metabolic process; P:DNA repair; P:cellular aromatic compound metabolic process; P:nitrogen compound metabolic process; P:response to stress; P:DNA damage response; P:metabolic process; P:cellular process; P:cellular response to stress; P:cellular nitrogen compound metabolic process; P:interstrand cross-link repair; P:macromolecule metabolic process; P:cellular metabolic process; P:primary metabolic process; P:obsolete cellular macromolecule metabolic process; P:heterocycle metabolic process; P:response to stimulus; P:cellular response to stimulus; P:organic substance metabolic process; P:nucleic acid metabolic process; P:organic cyclic compound metabolic process; F:catalytic activity; F:nuclease activity; F:exonuclease activity; F:DNA exonuclease activity; F:DNA nuclease activity; F:5'-3' exonuclease activity; F:hydrolase activity; F:hydrolase activity, acting on ester bonds; F:exonuclease activity, active with either ribo- or deoxyribonucleic acids and producing 5'-phosphomonoesters; F:DNA exonuclease activity, producing 5'-phosphomonoesters; F:single-stranded DNA 5'-3' DNA exonuclease activity; F:catalytic activity, acting on DNA; F:catalytic activity, acting on a nucleic acid; C:intracellular anatomical structure; C:nucleus; C:cytoplasm; C:mitochondrion; C:membrane; C:organelle; C:membrane-bounded organelle; C:intracellular organelle; C:intracellular membrane-bounded organelle; C:cellular anatomical entity</t></si><si><t>NODE_10_length_340724_cov_160..g261</t></si><si><t>H3_PHANOHistone H3 OS=Phaeosphaeria nodorum (strain SN15 / ATCC MYA-4574 / FGSC 10173) OX=321614 GN=HHT1 PE=3 SV=1; 7.81e-78</t></si><si><t>2.62E-81</t></si><si><t>99.85</t></si><si><t>P:GO:0006351; F:GO:0003677; F:GO:0005198; C:GO:0005634; C:GO:0005694</t></si><si><t>P:DNA-templated transcription; F:DNA binding; F:structural molecule activity; C:nucleus; C:chromosome</t></si><si><t>IPR000164 (PRINTS); IPR000164 (SMART); IPR007125 (PFAM); G3DSA:1.10.20.10:FF:000010 (FUNFAM); IPR009072 (G3DSA:1.10.20.GENE3D); mobidb-lite (MOBIDB_LITE); IPR000164 (PANTHER); IPR000164 (PROSITE_PATTERNS); IPR000164 (PROSITE_PATTERNS); IPR009072 (SUPERFAMILY)</t></si><si><t>P:GO:0006139; P:GO:0006351; P:GO:0006725; P:GO:0006807; P:GO:0008152; P:GO:0009058; P:GO:0009059; P:GO:0009987; P:GO:0010467; P:GO:0016070; P:GO:0018130; P:GO:0019438; P:GO:0032774; P:GO:0034641; P:GO:0034645; P:GO:0034654; P:GO:0043170; P:GO:0044237; P:GO:0044238; P:GO:0044249; P:GO:0044260; P:GO:0044271; P:GO:0046483; P:GO:0071704; P:GO:0090304; P:GO:0097659; P:GO:0098781; P:GO:1901360; P:GO:1901362; P:GO:1901576; F:GO:0003677; F:GO:0030527; F:GO:0046982; C:GO:0000786</t></si><si><t>P:nucleobase-containing compound metabolic process; P:DNA-templated transcription; P:cellular aromatic compound metabolic process; P:nitrogen compound metabolic process; P:metabolic process; P:biosynthetic process; P:macromolecule biosynthetic process; P:cellular process; P:gene expression; P:RNA metabolic process; P:heterocycle biosynthetic process; P:aromatic compound biosynthetic process; P:RNA biosynthetic process; P:cellular nitrogen compound metabolic process; P:obsolete cellular macromolecule biosynthetic process; P:nucleobase-containing compound biosynthetic process; P:macromolecule metabolic process; P:cellular metabolic process; P:primary metabolic process; P:cellular biosynthetic process; P:obsolete cellular macromolecule metabolic process; P:cellular nitrogen compound biosynthetic process; P:heterocycle metabolic process; P:organic substance metabolic process; P:nucleic acid metabolic process; P:obsolete nucleic acid-templated transcription; P:ncRNA transcription; P:organic cyclic compound metabolic process; P:organic cyclic compound biosynthetic process; P:organic substance biosynthetic process; F:DNA binding; F:structural constituent of chromatin; F:protein heterodimerization activity; C:nucleosome</t></si><si><t>NODE_10_length_340724_cov_160..g262</t></si><si><t>H41_EMENIHistone H4.1 OS=Emericella nidulans (strain FGSC A4 / ATCC 38163 / CBS 112.46 / NRRL 194 / M139) OX=227321 GN=hhfA PE=3 SV=2; 1.14e-62</t></si><si><t>2.78E-64</t></si><si><t>97.65</t></si><si><t>P:GO:0006325; P:GO:0065003; F:GO:0003677; F:GO:0005198; C:GO:0005654; C:GO:0005694</t></si><si><t>P:chromatin organization; P:protein-containing complex assembly; F:DNA binding; F:structural molecule activity; C:nucleoplasm; C:chromosome</t></si><si><t>IPR001951 (PRINTS); IPR004823 (SMART); IPR001951 (SMART); G3DSA:1.10.20.10:FF:000007 (FUNFAM); IPR035425 (PFAM); IPR009072 (G3DSA:1.10.20.GENE3D); mobidb-lite (MOBIDB_LITE); PTHR10484 (PANTHER); IPR019809 (PROSITE_PATTERNS); IPR001951 (CDD); IPR009072 (SUPERFAMILY)</t></si><si><t>P:GO:0006325; P:GO:0006325; P:GO:0006325; P:GO:0006334; P:GO:0006338; P:GO:0006996; P:GO:0009987; P:GO:0016043; P:GO:0022607; P:GO:0034728; P:GO:0043933; P:GO:0044085; P:GO:0051276; P:GO:0051276; P:GO:0065003; P:GO:0065003; P:GO:0065004; P:GO:0071103; P:GO:0071824; P:GO:0071840; F:GO:0003677; F:GO:0030527; F:GO:0046982; C:GO:0000786</t></si><si><t>P:chromatin organization; P:chromatin organization; P:chromatin organization; P:nucleosome assembly; P:chromatin remodeling; P:organelle organization; P:cellular process; P:cellular component organization; P:cellular component assembly; P:nucleosome organization; P:protein-containing complex organization; P:cellular component biogenesis; P:chromosome organization; P:chromosome organization; P:protein-containing complex assembly; P:protein-containing complex assembly; P:protein-DNA complex assembly; P:DNA conformation change; P:protein-DNA complex organization; P:cellular component organization or biogenesis; F:DNA binding; F:structural constituent of chromatin; F:protein heterodimerization activity; C:nucleosome</t></si><si><t>NODE_10_length_340724_cov_160..g263</t></si><si><t>-; 1.67e-07</t></si><si><t>IPR023214 (G3DSA:3.40.50.GENE3D); G3DSA:1.10.150.750 (GENE3D); mobidb-lite (MOBIDB_LITE)</t></si><si><t>NODE_10_length_340724_cov_160..g264</t></si><si><t>NODE_10_length_340724_cov_160..g265</t></si><si><t>NODE_10_length_340724_cov_160..g266</t></si><si><t>-; 1.57e-79</t></si><si><t>NODE_10_length_340724_cov_160..g267</t></si><si><t>GPI18_YARLIGPI mannosyltransferase 2 OS=Yarrowia lipolytica (strain CLIB 122 / E 150) OX=284591 GN=GPI18 PE=3 SV=1; 4.73e-27</t></si><si><t>7.06E-9</t></si><si><t>55.06</t></si><si><t>P:GO:0006629; P:GO:1901135; F:GO:0016740; C:GO:0005773; C:GO:0005783; C:GO:0005886</t></si><si><t>P:lipid metabolic process; P:carbohydrate derivative metabolic process; F:transferase activity; C:vacuole; C:endoplasmic reticulum; C:plasma membrane</t></si><si><t>EC:2.4</t></si><si><t>IPR007315 (PFAM); mobidb-lite (MOBIDB_LITE); mobidb-lite (MOBIDB_LITE); IPR007315 (PANTHER)</t></si><si><t>P:GO:0006497; P:GO:0006505; P:GO:0006506; P:GO:0006629; P:GO:0006643; P:GO:0006644; P:GO:0006650; P:GO:0006661; P:GO:0006664; P:GO:0006793; P:GO:0006796; P:GO:0006807; P:GO:0008152; P:GO:0008610; P:GO:0008654; P:GO:0009058; P:GO:0009059; P:GO:0009247; P:GO:0009987; P:GO:0019538; P:GO:0019538; P:GO:0019637; P:GO:0034645; P:GO:0036211; P:GO:0036211; P:GO:0042157; P:GO:0042158; P:GO:0043170; P:GO:0043412; P:GO:0044237; P:GO:0044238; P:GO:0044249; P:GO:0044255; P:GO:0044260; P:GO:0045017; P:GO:0046467; P:GO:0046474; P:GO:0046486; P:GO:0046488; P:GO:0071704; P:GO:0090407; P:GO:1901135; P:GO:1901137; P:GO:1901564; P:GO:1901566; P:GO:1901576; P:GO:1903509; F:GO:0000009; F:GO:0000030; F:GO:0003824; F:GO:0004376; F:GO:0016740; F:GO:0016757; F:GO:0016758; C:GO:0005622; C:GO:0005737; C:GO:0005773; C:GO:0005783; C:GO:0005789; C:GO:0005886; C:GO:0012505; C:GO:0016020; C:GO:0031090; C:GO:0031501; C:GO:0031984; C:GO:0032991; C:GO:0042175; C:GO:0043226; C:GO:0043227; C:GO:0043229; C:GO:0043231; C:GO:0071944; C:GO:0098827; C:GO:0110165; C:GO:0140535; C:GO:1902494; C:GO:1990234</t></si><si><t>P:protein lipidation; P:GPI anchor metabolic process; P:GPI anchor biosynthetic process; P:lipid metabolic process; P:membrane lipid metabolic process; P:phospholipid metabolic process; P:glycerophospholipid metabolic process; P:phosphatidylinositol biosynthetic process; P:glycolipid metabolic process; P:phosphorus metabolic process; P:phosphate-containing compound metabolic process; P:nitrogen compound metabolic process; P:metabolic process; P:lipid biosynthetic process; P:phospholipid biosynthetic process; P:biosynthetic process; P:macromolecule biosynthetic process; P:glycolipid biosynthetic process; P:cellular process; P:protein metabolic process; P:protein metabolic process; P:organophosphate metabolic process; P:obsolete cellular macromolecule biosynthetic process; P:protein modification process; P:protein modification process; P:lipoprotein metabolic process; P:lipoprotein biosynthetic process; P:macromolecule metabolic process; P:macromolecule modification; P:cellular metabolic process; P:primary metabolic process; P:cellular biosynthetic process; P:cellular lipid metabolic process; P:obsolete cellular macromolecule metabolic process; P:glycerolipid biosynthetic process; P:membrane lipid biosynthetic process; P:glycerophospholipid biosynthetic process; P:glycerolipid metabolic process; P:phosphatidylinositol metabolic process; P:organic substance metabolic process; P:organophosphate biosynthetic process; P:carbohydrate derivative metabolic process; P:carbohydrate derivative biosynthetic process; P:organonitrogen compound metabolic process; P:organonitrogen compound biosynthetic process; P:organic substance biosynthetic process; P:liposaccharide metabolic process; F:alpha-1,6-mannosyltransferase activity; F:mannosyltransferase activity; F:catalytic activity; F:glycolipid mannosyltransferase activity; F:transferase activity; F:glycosyltransferase activity; F:hexosyltransferase activity; C:intracellular anatomical structure; C:cytoplasm; C:vacuole; C:endoplasmic reticulum; C:endoplasmic reticulum membrane; C:plasma membrane; C:endomembrane system; C:membrane; C:organelle membrane; C:mannosyltransferase complex; C:organelle subcompartment; C:protein-containing complex; C:nuclear outer membrane-endoplasmic reticulum membrane network; C:organelle; C:membrane-bounded organelle; C:intracellular organelle; C:intracellular membrane-bounded organelle; C:cell periphery; C:endoplasmic reticulum subcompartment; C:cellular anatomical entity; C:intracellular protein-containing complex; C:catalytic complex; C:transferase complex</t></si><si><t>NODE_10_length_340724_cov_160..g268</t></si><si><t>NODE_10_length_340724_cov_160..g269</t></si><si><t>ODO1_YEAST2-oxoglutarate dehydrogenase, mitochondrial OS=Saccharomyces cerevisiae (strain ATCC 204508 / S288c) OX=559292 GN=KGD1 PE=1 SV=2; 0.0</t></si><si><t>64.63</t></si><si><t>P:GO:0006091; P:GO:0006790; P:GO:0048856; P:GO:0055086; P:GO:1901135; F:GO:0016491; C:GO:0005634; C:GO:0005739</t></si><si><t>P:generation of precursor metabolites and energy; P:sulfur compound metabolic process; P:anatomical structure development; P:nucleobase-containing small molecule metabolic process; P:carbohydrate derivative metabolic process; F:oxidoreductase activity; C:nucleus; C:mitochondrion</t></si><si><t>EC:1.2.4.2</t></si><si><t>oxoglutarate dehydrogenase (succinyl-transferring)</t></si><si><t>IPR005475 (SMART); IPR005475 (PFAM); G3DSA:3.40.50.12470:FF:000003 (FUNFAM); IPR001017 (PFAM); G3DSA:3.40.50.11610:FF:000009 (FUNFAM); G3DSA:3.40.50.12470 (GENE3D); G3DSA:3.40.50.970 (GENE3D); G3DSA:3.40.50.970:FF:000002 (FUNFAM); IPR031717 (PFAM); IPR032106 (PFAM); IPR011603 (PIRSF); G3DSA:1.10.287.1150 (GENE3D); IPR011603 (TIGRFAM); G3DSA:1.10.287.1150:FF:000002 (FUNFAM); IPR042179 (G3DSA:3.40.50.GENE3D); IPR011603 (PANTHER); cd02016 (CDD); IPR029061 (SUPERFAMILY); IPR029061 (SUPERFAMILY)</t></si><si><t>P:GO:0006091; P:GO:0006099; P:GO:0008152; P:GO:0009060; P:GO:0009987; P:GO:0015980; P:GO:0044237; P:GO:0044238; P:GO:0045333; F:GO:0003824; F:GO:0004591; F:GO:0016491; F:GO:0016624; F:GO:0030976; C:GO:0005739; C:GO:0016020; C:GO:0032991; C:GO:0043226; C:GO:0043227; C:GO:0043229; C:GO:0043231; C:GO:1902494; C:GO:1990204; C:GO:1990234</t></si><si><t>P:generation of precursor metabolites and energy; P:tricarboxylic acid cycle; P:metabolic process; P:aerobic respiration; P:cellular process; P:energy derivation by oxidation of organic compounds; P:cellular metabolic process; P:primary metabolic process; P:cellular respiration; F:catalytic activity; F:oxoglutarate dehydrogenase (succinyl-transferring) activity; F:oxidoreductase activity; F:oxidoreductase activity, acting on the aldehyde or oxo group of donors, disulfide as acceptor; F:thiamine pyrophosphate binding; C:mitochondrion; C:membrane; C:protein-containing complex; C:organelle; C:membrane-bounded organelle; C:intracellular organelle; C:intracellular membrane-bounded organelle; C:catalytic complex; C:oxidoreductase complex; C:transferase complex</t></si><si><t>NODE_10_length_340724_cov_160..g270</t></si><si><t>NODE_10_length_340724_cov_160..g271</t></si><si><t>YKR3_SCHPOG-patch domain-containing protein C1486.03 OS=Schizosaccharomyces pombe (strain 972 / ATCC 24843) OX=284812 GN=SPAC1486.03c PE=3 SV=1; 9.21e-310</t></si><si><t>1.83E-77</t></si><si><t>44.91</t></si><si><t>P:GO:0016071; C:GO:0005634</t></si><si><t>P:mRNA metabolic process; C:nucleus</t></si><si><t>IPR000467 (SMART); IPR000467 (PFAM); IPR022783 (PFAM); mobidb-lite (MOBIDB_LITE); mobidb-lite (MOBIDB_LITE); mobidb-lite (MOBIDB_LITE); IPR045211 (PANTHER); IPR000467 (PROSITE_PROFILES)</t></si><si><t>P:GO:0000375; P:GO:0000377; P:GO:0000390; P:GO:0000398; P:GO:0006139; P:GO:0006396; P:GO:0006397; P:GO:0006725; P:GO:0006807; P:GO:0008152; P:GO:0008380; P:GO:0009987; P:GO:0010467; P:GO:0016043; P:GO:0016070; P:GO:0016071; P:GO:0022411; P:GO:0032984; P:GO:0034641; P:GO:0043170; P:GO:0043933; P:GO:0044237; P:GO:0044238; P:GO:0046483; P:GO:0071704; P:GO:0071826; P:GO:0071840; P:GO:0090304; P:GO:1901360; F:GO:0003676; C:GO:0005622; C:GO:0005634; C:GO:0005681; C:GO:0005682; C:GO:0005684; C:GO:0005688; C:GO:0016020; C:GO:0030532; C:GO:0032991; C:GO:0043226; C:GO:0043227; C:GO:0043229; C:GO:0043231; C:GO:0071014; C:GO:0097525; C:GO:0110165; C:GO:0120114; C:GO:0120115; C:GO:0140513; C:GO:1990904</t></si><si><t>P:RNA splicing, via transesterification reactions; P:RNA splicing, via transesterification reactions with bulged adenosine as nucleophile; P:spliceosomal complex disassembly; P:mRNA splicing, via spliceosome; P:nucleobase-containing compound metabolic process; P:RNA processing; P:mRNA processing; P:cellular aromatic compound metabolic process; P:nitrogen compound metabolic process; P:metabolic process; P:RNA splicing; P:cellular process; P:gene expression; P:cellular component organization; P:RNA metabolic process; P:mRNA metabolic process; P:cellular component disassembly; P:protein-containing complex disassembly; P:cellular nitrogen compound metabolic process; P:macromolecule metabolic process; P:protein-containing complex organization; P:cellular metabolic process; P:primary metabolic process; P:heterocycle metabolic process; P:organic substance metabolic process; P:protein-RNA complex organization; P:cellular component organization or biogenesis; P:nucleic acid metabolic process; P:organic cyclic compound metabolic process; F:nucleic acid binding; C:intracellular anatomical structure; C:nucleus; C:spliceosomal complex; C:U5 snRNP; C:U2-type spliceosomal complex; C:U6 snRNP; C:membrane; C:small nuclear ribonucleoprotein complex; C:protein-containing complex; C:organelle; C:membrane-bounded organelle; C:intracellular organelle; C:intracellular membrane-bounded organelle; C:post-mRNA release spliceosomal complex; C:spliceosomal snRNP complex; C:cellular anatomical entity; C:Sm-like protein family complex; C:Lsm2-8 complex; C:nuclear protein-containing complex; C:ribonucleoprotein complex</t></si><si><t>NODE_10_length_340724_cov_160..g272</t></si><si><t>-; 5.33e-61</t></si><si><t>IPR010895 (SMART); IPR010895 (PFAM)</t></si><si><t>NODE_10_length_340724_cov_160..g273</t></si><si><t>EKC1_SCHPOExtragenic suppressor of kinetochore protein 1 OS=Schizosaccharomyces pombe (strain 972 / ATCC 24843) OX=284812 GN=ekc1 PE=1 SV=2; 0.0</t></si><si><t>1.12E-94</t></si><si><t>46.68</t></si><si><t>P:GO:0000278; P:GO:0005975; F:GO:0016787; F:GO:0098772; F:GO:0140096; C:GO:0005634; C:GO:0005829</t></si><si><t>P:mitotic cell cycle; P:carbohydrate metabolic process; F:hydrolase activity; F:molecular function regulator activity; F:catalytic activity, acting on a protein; C:nucleus; C:cytosol</t></si><si><t>G3DSA:3.20.20.80 (GENE3D); IPR006102 (PFAM); IPR007587 (PFAM); G3DSA:2.60.120.260 (GENE3D); IPR013783 (G3DSA:2.60.40.GENE3D); IPR006103 (PFAM); IPR006104 (PFAM); mobidb-lite (MOBIDB_LITE); mobidb-lite (MOBIDB_LITE); mobidb-lite (MOBIDB_LITE); mobidb-lite (MOBIDB_LITE); mobidb-lite (MOBIDB_LITE); mobidb-lite (MOBIDB_LITE); mobidb-lite (MOBIDB_LITE); IPR007587 (PANTHER); IPR017853 (SUPERFAMILY); IPR036156 (SUPERFAMILY); IPR008979 (SUPERFAMILY)</t></si><si><t>P:GO:0005975; P:GO:0006470; P:GO:0006793; P:GO:0006796; P:GO:0006807; P:GO:0008152; P:GO:0009987; P:GO:0010921; P:GO:0016311; P:GO:0019220; P:GO:0019222; P:GO:0019538; P:GO:0019538; P:GO:0031323; P:GO:0031399; P:GO:0035303; P:GO:0035304; P:GO:0036211; P:GO:0036211; P:GO:0043170; P:GO:0043412; P:GO:0043666; P:GO:0044237; P:GO:0044238; P:GO:0044260; P:GO:0050789; P:GO:0050790; P:GO:0050794; P:GO:0051171; P:GO:0051174; P:GO:0051246; P:GO:0051246; P:GO:0051336; P:GO:0060255; P:GO:0065007; P:GO:0065009; P:GO:0071704; P:GO:0080090; P:GO:1901564; F:GO:0003824; F:GO:0004553; F:GO:0004721; F:GO:0005488; F:GO:0005515; F:GO:0016787; F:GO:0016788; F:GO:0016791; F:GO:0019208; F:GO:0019888; F:GO:0019899; F:GO:0019902; F:GO:0019903; F:GO:0030234; F:GO:0042578; F:GO:0098772; F:GO:0140096; C:GO:0005622; C:GO:0005634; C:GO:0005737; C:GO:0005829; C:GO:0016020; C:GO:0043226; C:GO:0043227; C:GO:0043229; C:GO:0043231; C:GO:0110165</t></si><si><t>P:carbohydrate metabolic process; P:protein dephosphorylation; P:phosphorus metabolic process; P:phosphate-containing compound metabolic process; P:nitrogen compound metabolic process; P:metabolic process; P:cellular process; P:regulation of phosphatase activity; P:dephosphorylation; P:regulation of phosphate metabolic process; P:regulation of metabolic process; P:protein metabolic process; P:protein metabolic process; P:regulation of cellular metabolic process; P:regulation of protein modification process; P:regulation of dephosphorylation; P:regulation of protein dephosphorylation; P:protein modification process; P:protein modification process; P:macromolecule metabolic process; P:macromolecule modification; P:regulation of phosphoprotein phosphatase activity; P:cellular metabolic process; P:primary metabolic process; P:obsolete cellular macromolecule metabolic process; P:regulation of biological process; P:regulation of catalytic activity; P:regulation of cellular process; P:regulation of nitrogen compound metabolic process; P:regulation of phosphorus metabolic process; P:regulation of protein metabolic process; P:regulation of protein metabolic process; P:regulation of hydrolase activity; P:regulation of macromolecule metabolic process; P:biological regulation; P:regulation of molecular function; P:organic substance metabolic process; P:regulation of primary metabolic process; P:organonitrogen compound metabolic process; F:catalytic activity; F:hydrolase activity, hydrolyzing O-glycosyl compounds; F:phosphoprotein phosphatase activity; F:binding; F:protein binding; F:hydrolase activity; F:hydrolase activity, acting on ester bonds; F:phosphatase activity; F:phosphatase regulator activity; F:protein phosphatase regulator activity; F:enzyme binding; F:phosphatase binding; F:protein phosphatase binding; F:enzyme regulator activity; F:phosphoric ester hydrolase activity; F:molecular function regulator activity; F:catalytic activity, acting on a protein; C:intracellular anatomical structure; C:nucleus; C:cytoplasm; C:cytosol; C:membrane; C:organelle; C:membrane-bounded organelle; C:intracellular organelle; C:intracellular membrane-bounded organelle; C:cellular anatomical entity</t></si><si><t>NODE_10_length_340724_cov_160..g274</t></si><si><t>YCR2_PSEVUUncharacterized family 31 glucosidase ORF2 (Fragment) OS=Pseudescherichia vulneris OX=566 PE=3 SV=1; 0.0</t></si><si><t>6.58E-207</t></si><si><t>45.97</t></si><si><t>P:GO:0005975; P:GO:0048856; P:GO:0071554; F:GO:0016787; C:GO:0005576; C:GO:0043226</t></si><si><t>P:carbohydrate metabolic process; P:anatomical structure development; P:cell wall organization or biogenesis; F:hydrolase activity; C:extracellular region; C:organelle</t></si><si><t>EC:3.2.1.20</t></si><si><t>alpha-glucosidase</t></si><si><t>G3DSA:3.20.20.80 (GENE3D); IPR000322 (PFAM); G3DSA:2.60.40.1760 (GENE3D); IPR013780 (G3DSA:2.60.40.GENE3D); PTHR43863 (PANTHER); cd06591 (CDD); cd14752 (CDD); SSF51011 (SUPERFAMILY); IPR017853 (SUPERFAMILY); IPR011013 (SUPERFAMILY)</t></si><si><t>P:GO:0005975; F:GO:0003824; F:GO:0004553; F:GO:0030246</t></si><si><t>P:carbohydrate metabolic process; F:catalytic activity; F:hydrolase activity, hydrolyzing O-glycosyl compounds; F:carbohydrate binding</t></si><si><t>NODE_10_length_340724_cov_160..g275</t></si><si><t>SIDL_ASPFUAcyltransferase sidL OS=Aspergillus fumigatus (strain ATCC MYA-4609 / CBS 101355 / FGSC A1100 / Af293) OX=330879 GN=sidL PE=2 SV=1; 1.05e-236</t></si><si><t>1.09E-164</t></si><si><t>59.1</t></si><si><t>P:GO:0006575; F:GO:0016740</t></si><si><t>P:cellular modified amino acid metabolic process; F:transferase activity</t></si><si><t>EC:2.3.1.102</t></si><si><t>N(6)-hydroxylysine O-acetyltransferase</t></si><si><t>IPR019432 (SMART); G3DSA:3.40.630.30 (GENE3D); PF13523 (PFAM); mobidb-lite (MOBIDB_LITE); mobidb-lite (MOBIDB_LITE); mobidb-lite (MOBIDB_LITE); PTHR31438 (PANTHER); IPR016181 (SUPERFAMILY); IPR016181 (SUPERFAMILY)</t></si><si><t>P:GO:0019290; F:GO:0003824; F:GO:0016410; F:GO:0016740; F:GO:0016746; F:GO:0016747</t></si><si><t>P:siderophore biosynthetic process; F:catalytic activity; F:N-acyltransferase activity; F:transferase activity; F:acyltransferase activity; F:acyltransferase activity, transferring groups other than amino-acyl groups</t></si><si><t>NODE_10_length_340724_cov_160..g276</t></si><si><t>-; 9.18e-134</t></si><si><t>Coil (COILS); mobidb-lite (MOBIDB_LITE); mobidb-lite (MOBIDB_LITE); mobidb-lite (MOBIDB_LITE); mobidb-lite (MOBIDB_LITE); mobidb-lite (MOBIDB_LITE); mobidb-lite (MOBIDB_LITE); mobidb-lite (MOBIDB_LITE); mobidb-lite (MOBIDB_LITE); mobidb-lite (MOBIDB_LITE); mobidb-lite (MOBIDB_LITE); mobidb-lite (MOBIDB_LITE); mobidb-lite (MOBIDB_LITE); mobidb-lite (MOBIDB_LITE); mobidb-lite (MOBIDB_LITE); mobidb-lite (MOBIDB_LITE); mobidb-lite (MOBIDB_LITE); mobidb-lite (MOBIDB_LITE); mobidb-lite (MOBIDB_LITE); mobidb-lite (MOBIDB_LITE); mobidb-lite (MOBIDB_LITE); mobidb-lite (MOBIDB_LITE); mobidb-lite (MOBIDB_LITE); mobidb-lite (MOBIDB_LITE); mobidb-lite (MOBIDB_LITE); mobidb-lite (MOBIDB_LITE); mobidb-lite (MOBIDB_LITE); mobidb-lite (MOBIDB_LITE); mobidb-lite (MOBIDB_LITE); mobidb-lite (MOBIDB_LITE)</t></si><si><t>NODE_10_length_340724_cov_160..g277</t></si><si><t>SIP4_YEASTProtein SIP4 OS=Saccharomyces cerevisiae (strain ATCC 204508 / S288c) OX=559292 GN=SIP4 PE=4 SV=1; 3.88e-254</t></si><si><t>1.55E-5</t></si><si><t>63.16</t></si><si><t>Coil (COILS); IPR001138 (SMART); IPR007219 (SMART); IPR036864 (G3DSA:4.10.240.GENE3D); IPR001138 (PFAM); IPR007219 (PFAM); mobidb-lite (MOBIDB_LITE); mobidb-lite (MOBIDB_LITE); mobidb-lite (MOBIDB_LITE); mobidb-lite (MOBIDB_LITE); PTHR46910 (PANTHER); IPR001138 (PROSITE_PATTERNS); IPR001138 (PROSITE_PROFILES); IPR001138 (CDD); cd12148 (CDD); IPR036864 (SUPERFAMILY)</t></si><si><t>NODE_10_length_340724_cov_160..g278</t></si><si><t>COX4_NEUCRCytochrome c oxidase subunit 4, mitochondrial OS=Neurospora crassa (strain ATCC 24698 / 74-OR23-1A / CBS 708.71 / DSM 1257 / FGSC 987) OX=367110 GN=cox-4 PE=1 SV=2; 4.49e-98</t></si><si><t>1.57E-73</t></si><si><t>61.14</t></si><si><t>P:GO:0006091; P:GO:0055085; P:GO:0055086; P:GO:1901135; F:GO:0005215; F:GO:0016491; C:GO:0005739</t></si><si><t>P:generation of precursor metabolites and energy; P:transmembrane transport; P:nucleobase-containing small molecule metabolic process; P:carbohydrate derivative metabolic process; F:transporter activity; F:oxidoreductase activity; C:mitochondrion</t></si><si><t>EC:1.9; EC:7.1.1.9</t></si><si><t>Acting on a heme group of donors; cytochrome-c oxidase</t></si><si><t>IPR036972 (G3DSA:2.60.11.GENE3D); IPR002124 (PFAM); G3DSA:2.60.11.10:FF:000003 (FUNFAM); mobidb-lite (MOBIDB_LITE); IPR002124 (PANTHER); IPR002124 (PROSITE_PROFILES); IPR002124 (CDD); SSF57802 (SUPERFAMILY)</t></si><si><t>P:GO:0006091; P:GO:0006119; P:GO:0006123; P:GO:0006139; P:GO:0006163; P:GO:0006164; P:GO:0006725; P:GO:0006753; P:GO:0006754; P:GO:0006793; P:GO:0006796; P:GO:0006807; P:GO:0006810; P:GO:0006811; P:GO:0006812; P:GO:0008152; P:GO:0009058; P:GO:0009060; P:GO:0009117; P:GO:0009141; P:GO:0009142; P:GO:0009144; P:GO:0009145; P:GO:0009150; P:GO:0009152; P:GO:0009165; P:GO:0009199; P:GO:0009201; P:GO:0009205; P:GO:0009206; P:GO:0009259; P:GO:0009260; P:GO:0009987; P:GO:0015980; P:GO:0015985; P:GO:0015986; P:GO:0018130; P:GO:0019438; P:GO:0019637; P:GO:0019646; P:GO:0019693; P:GO:0022900; P:GO:0022904; P:GO:0034220; P:GO:0034641; P:GO:0034654; P:GO:0042773; P:GO:0042775; P:GO:0044237; P:GO:0044238; P:GO:0044249; P:GO:0044271; P:GO:0044281; P:GO:0045333; P:GO:0046034; P:GO:0046390; P:GO:0046483; P:GO:0051179; P:GO:0051234; P:GO:0055085; P:GO:0055086; P:GO:0071704; P:GO:0072521; P:GO:0072522; P:GO:0090407; P:GO:0098655; P:GO:0098660; P:GO:0098662; P:GO:1901135; P:GO:1901137; P:GO:1901293; P:GO:1901360; P:GO:1901362; P:GO:1901564; P:GO:1901566; P:GO:1901576; P:GO:1902600; C:GO:0005740; C:GO:0005751</t></si><si><t>P:generation of precursor metabolites and energy; P:oxidative phosphorylation; P:mitochondrial electron transport, cytochrome c to oxygen; P:nucleobase-containing compound metabolic process; P:purine nucleotide metabolic process; P:purine nucleotide biosynthetic process; P:cellular aromatic compound metabolic process; P:nucleoside phosphate metabolic process; P:ATP biosynthetic process; P:phosphorus metabolic process; P:phosphate-containing compound metabolic process; P:nitrogen compound metabolic process; P:transport; P:monoatomic ion transport; P:monoatomic cation transport; P:metabolic process; P:biosynthetic process; P:aerobic respiration; P:nucleotide metabolic process; P:nucleoside triphosphate metabolic process; P:nucleoside triphosphate biosynthetic process; P:purine nucleoside triphosphate metabolic process; P:purine nucleoside triphosphate biosynthetic process; P:purine ribonucleotide metabolic process; P:purine ribonucleotide biosynthetic process; P:nucleotide biosynthetic process; P:ribonucleoside triphosphate metabolic process; P:ribonucleoside triphosphate biosynthetic process; P:purine ribonucleoside triphosphate metabolic process; P:purine ribonucleoside triphosphate biosynthetic process; P:ribonucleotide metabolic process; P:ribonucleotide biosynthetic process; P:cellular process; P:energy derivation by oxidation of organic compounds; P:energy coupled proton transport, down electrochemical gradient; P:proton motive force-driven ATP synthesis; P:heterocycle biosynthetic process; P:aromatic compound biosynthetic process; P:organophosphate metabolic process; P:aerobic electron transport chain; P:ribose phosphate metabolic process; P:electron transport chain; P:respiratory electron transport chain; P:monoatomic ion transmembrane transport; P:cellular nitrogen compound metabolic process; P:nucleobase-containing compound biosynthetic process; P:ATP synthesis coupled electron transport; P:mitochondrial ATP synthesis coupled electron transport; P:cellular metabolic process; P:primary metabolic process; P:cellular biosynthetic process; P:cellular nitrogen compound biosynthetic process; P:small molecule metabolic process; P:cellular respiration; P:ATP metabolic process; P:ribose phosphate biosynthetic process; P:heterocycle metabolic process; P:localization; P:establishment of localization; P:transmembrane transport; P:nucleobase-containing small molecule metabolic process; P:organic substance metabolic process; P:purine-containing compound metabolic process; P:purine-containing compound biosynthetic process; P:organophosphate biosynthetic process; P:monoatomic cation transmembrane transport; P:inorganic ion transmembrane transport; P:inorganic cation transmembrane transport; P:carbohydrate derivative metabolic process; P:carbohydrate derivative biosynthetic process; P:nucleoside phosphate biosynthetic process; P:organic cyclic compound metabolic process; P:organic cyclic compound biosynthetic process; P:organonitrogen compound metabolic process; P:organonitrogen compound biosynthetic process; P:organic substance biosynthetic process; P:proton transmembrane transport; C:mitochondrial envelope; C:mitochondrial respiratory chain complex IV</t></si><si><t>NODE_10_length_340724_cov_160..g279</t></si><si><t>TED1_YEASTProtein TED1 OS=Saccharomyces cerevisiae (strain ATCC 204508 / S288c) OX=559292 GN=TED1 PE=1 SV=1; 1.6e-174</t></si><si><t>1.11E-50</t></si><si><t>41.97</t></si><si><t>P:GO:0006629; P:GO:1901135; F:GO:0016787; C:GO:0005773; C:GO:0005783; C:GO:0005886</t></si><si><t>P:lipid metabolic process; P:carbohydrate derivative metabolic process; F:hydrolase activity; C:vacuole; C:endoplasmic reticulum; C:plasma membrane</t></si><si><t>IPR004843 (PFAM); IPR029052 (G3DSA:3.60.21.GENE3D); IPR033308 (PANTHER); IPR029052 (SUPERFAMILY)</t></si><si><t>P:GO:0006497; P:GO:0006505; P:GO:0006506; P:GO:0006629; P:GO:0006643; P:GO:0006644; P:GO:0006650; P:GO:0006661; P:GO:0006664; P:GO:0006793; P:GO:0006796; P:GO:0006807; P:GO:0008152; P:GO:0008610; P:GO:0008654; P:GO:0009058; P:GO:0009059; P:GO:0009247; P:GO:0009987; P:GO:0019538; P:GO:0019538; P:GO:0019637; P:GO:0034645; P:GO:0036211; P:GO:0036211; P:GO:0042157; P:GO:0042158; P:GO:0043170; P:GO:0043412; P:GO:0044237; P:GO:0044238; P:GO:0044249; P:GO:0044255; P:GO:0044260; P:GO:0045017; P:GO:0046467; P:GO:0046474; P:GO:0046486; P:GO:0046488; P:GO:0071704; P:GO:0090407; P:GO:1901135; P:GO:1901137; P:GO:1901564; P:GO:1901566; P:GO:1901576; P:GO:1903509; F:GO:0016787; C:GO:0005622; C:GO:0005737; C:GO:0005773; C:GO:0005783; C:GO:0005886; C:GO:0012505; C:GO:0016020; C:GO:0043226; C:GO:0043227; C:GO:0043229; C:GO:0043231; C:GO:0071944; C:GO:0110165</t></si><si><t>P:protein lipidation; P:GPI anchor metabolic process; P:GPI anchor biosynthetic process; P:lipid metabolic process; P:membrane lipid metabolic process; P:phospholipid metabolic process; P:glycerophospholipid metabolic process; P:phosphatidylinositol biosynthetic process; P:glycolipid metabolic process; P:phosphorus metabolic process; P:phosphate-containing compound metabolic process; P:nitrogen compound metabolic process; P:metabolic process; P:lipid biosynthetic process; P:phospholipid biosynthetic process; P:biosynthetic process; P:macromolecule biosynthetic process; P:glycolipid biosynthetic process; P:cellular process; P:protein metabolic process; P:protein metabolic process; P:organophosphate metabolic process; P:obsolete cellular macromolecule biosynthetic process; P:protein modification process; P:protein modification process; P:lipoprotein metabolic process; P:lipoprotein biosynthetic process; P:macromolecule metabolic process; P:macromolecule modification; P:cellular metabolic process; P:primary metabolic process; P:cellular biosynthetic process; P:cellular lipid metabolic process; P:obsolete cellular macromolecule metabolic process; P:glycerolipid biosynthetic process; P:membrane lipid bi
[truncated: 10,785,681 more chars]
