# Supplementary material for: First Genome Sequence of the Microcolonial Black Fungus Saxispiralis lemnorum MUM 23.14: Insights into the Unique Genomic Traits of the Aeminiaceae Family
Source: Microorganisms. 2024 Jan 4;12(1):104. doi: 10.3390/microorganisms12010104 (PMC10820743; doi:10.3390/microorganisms12010104)
Supplement: Supplementary file 1 [file microorganisms-12-00104-s001.zip › microorganisms-2750331-supplementary/xl/styles.xml]

<?xml version="1.0" encoding="UTF-8" standalone="yes"?>
<styleSheet xmlns="http://schemas.openxmlformats.org/spreadsheetml/2006/main" xmlns:mc="http://schemas.openxmlformats.org/markup-compatibility/2006" mc:Ignorable="x14ac x16r2 xr" xmlns:x14ac="http://schemas.microsoft.com/office/spreadsheetml/2009/9/ac" xmlns:x16r2="http://schemas.microsoft.com/office/spreadsheetml/2015/02/main" xmlns:xr="http://schemas.microsoft.com/office/spreadsheetml/2014/revision"><fonts count="12" x14ac:knownFonts="1"><font><sz val="11"/><color theme="1"/><name val="Calibri"/><scheme val="minor"/></font><font><sz val="11"/><color theme="1"/><name val="Calibri"/><family val="2"/><scheme val="minor"/></font><font><sz val="11"/><color theme="1"/><name val="Calibri"/><family val="2"/><scheme val="minor"/></font><font><sz val="10"/><color theme="1"/><name val="Times New Roman"/><family val="1"/></font><font><sz val="11"/><name val="Calibri"/><family val="2"/></font><font><sz val="11"/><color theme="1"/><name val="Calibri"/><family val="2"/></font><font><b/><sz val="10"/><color theme="1"/><name val="Times New Roman"/><family val="1"/></font><font><sz val="10"/><color theme="1"/><name val="Times New Roman"/><family val="1"/></font><font><i/><sz val="10"/><color theme="1"/><name val="Times New Roman"/><family val="1"/></font><font><sz val="10"/><color rgb="FF000000"/><name val="Times New Roman"/><family val="1"/></font><font><b/><sz val="10"/><color rgb="FF000000"/><name val="Times New Roman"/><family val="1"/></font><font><i/><sz val="10"/><color rgb="FF000000"/><name val="Times New Roman"/><family val="1"/></font></fonts><fills count="5"><fill><patternFill patternType="none"/></fill><fill><patternFill patternType="gray125"/></fill><fill><patternFill patternType="solid"><fgColor theme="0"/><bgColor theme="0"/></patternFill></fill><fill><patternFill patternType="solid"><fgColor theme="0"/><bgColor indexed="64"/></patternFill></fill><fill><patternFill patternType="solid"><fgColor rgb="FFFFFFFF"/><bgColor rgb="FF000000"/></patternFill></fill></fills><borders count="11"><border><left/><right/><top/><bottom/><diagonal/></border><border><left/><right/><top/><bottom/><diagonal/></border><border><left/><right/><top/><bottom/><diagonal/></border><border><left/><right/><top/><bottom/><diagonal/></border><border><left/><right/><top/><bottom/><diagonal/></border><border><left/><right/><top/><bottom style="thick"><color rgb="FF000000"/></bottom><diagonal/></border><border><left/><right/><top/><bottom style="medium"><color rgb="FF000000"/></bottom><diagonal/></border><border><left/><right/><top style="medium"><color rgb="FF000000"/></top><bottom/><diagonal/></border><border><left/><right/><top style="medium"><color rgb="FF000000"/></top><bottom/><diagonal/></border><border><left/><right/><top style="medium"><color rgb="FF000000"/></top><bottom style="medium"><color rgb="FF000000"/></bottom><diagonal/></border><border><left/><right/><top/><bottom style="medium"><color auto="1"/></bottom><diagonal/></border></borders><cellStyleXfs count="1"><xf numFmtId="0" fontId="0" fillId="0" borderId="0"/></cellStyleXfs><cellXfs count="58"><xf numFmtId="0" fontId="0" fillId="0" borderId="0" xfId="0"/><xf numFmtId="0" fontId="5" fillId="2" borderId="4" xfId="0" applyFont="1" applyFill="1" applyBorder="1" applyAlignment="1"><alignment horizontal="center" vertical="center"/></xf><xf numFmtId="0" fontId="6" fillId="2" borderId="5" xfId="0" applyFont="1" applyFill="1" applyBorder="1" applyAlignment="1"><alignment horizontal="center" vertical="center"/></xf><xf numFmtId="0" fontId="3" fillId="2" borderId="4" xfId="0" applyFont="1" applyFill="1" applyBorder="1" applyAlignment="1"><alignment horizontal="center" vertical="center"/></xf><xf numFmtId="0" fontId="3" fillId="2" borderId="6" xfId="0" applyFont="1" applyFill="1" applyBorder="1" applyAlignment="1"><alignment horizontal="center" vertical="center"/></xf><xf numFmtId="0" fontId="5" fillId="0" borderId="0" xfId="0" applyFont="1" applyAlignment="1"><alignment horizontal="center" vertical="center"/></xf><xf numFmtId="0" fontId="5" fillId="0" borderId="7" xfId="0" applyFont="1" applyBorder="1" applyAlignment="1"><alignment horizontal="center" vertical="center"/></xf><xf numFmtId="0" fontId="3" fillId="0" borderId="0" xfId="0" applyFont="1" applyAlignment="1"><alignment vertical="center"/></xf><xf numFmtId="0" fontId="5" fillId="0" borderId="0" xfId="0" applyFont="1"/><xf numFmtId="0" fontId="3" fillId="2" borderId="4" xfId="0" applyFont="1" applyFill="1" applyBorder="1"/><xf numFmtId="0" fontId="3" fillId="2" borderId="6" xfId="0" applyFont="1" applyFill="1" applyBorder="1"/><xf numFmtId="0" fontId="3" fillId="0" borderId="0" xfId="0" applyFont="1"/><xf numFmtId="0" fontId="3" fillId="2" borderId="4" xfId="0" applyFont="1" applyFill="1" applyBorder="1" applyAlignment="1"><alignment horizontal="center"/></xf><xf numFmtId="0" fontId="3" fillId="2" borderId="6" xfId="0" applyFont="1" applyFill="1" applyBorder="1" applyAlignment="1"><alignment horizontal="center"/></xf><xf numFmtId="11" fontId="3" fillId="0" borderId="0" xfId="0" applyNumberFormat="1" applyFont="1"/><xf numFmtId="0" fontId="3" fillId="0" borderId="0" xfId="0" applyFont="1" applyAlignment="1"><alignment horizontal="center" vertical="center"/></xf><xf numFmtId="9" fontId="3" fillId="2" borderId="4" xfId="0" applyNumberFormat="1" applyFont="1" applyFill="1" applyBorder="1" applyAlignment="1"><alignment horizontal="center" vertical="center"/></xf><xf numFmtId="9" fontId="3" fillId="2" borderId="6" xfId="0" applyNumberFormat="1" applyFont="1" applyFill="1" applyBorder="1" applyAlignment="1"><alignment horizontal="center" vertical="center"/></xf><xf numFmtId="0" fontId="5" fillId="2" borderId="4" xfId="0" applyFont="1" applyFill="1" applyBorder="1"/><xf numFmtId="0" fontId="5" fillId="2" borderId="6" xfId="0" applyFont="1" applyFill="1" applyBorder="1"/><xf numFmtId="0" fontId="3" fillId="2" borderId="8" xfId="0" applyFont="1" applyFill="1" applyBorder="1" applyAlignment="1"><alignment horizontal="center" vertical="center"/></xf><xf numFmtId="0" fontId="9" fillId="4" borderId="4" xfId="0" applyFont="1" applyFill="1" applyBorder="1" applyAlignment="1"><alignment vertical="center"/></xf><xf numFmtId="0" fontId="3" fillId="2" borderId="1" xfId="0" applyFont="1" applyFill="1" applyBorder="1" applyAlignment="1"><alignment vertical="center"/></xf><xf numFmtId="0" fontId="4" fillId="0" borderId="3" xfId="0" applyFont="1" applyBorder="1"/><xf numFmtId="0" fontId="9" fillId="4" borderId="4" xfId="0" applyFont="1" applyFill="1" applyBorder="1" applyAlignment="1"><alignment horizontal="left" vertical="center"/></xf><xf numFmtId="0" fontId="4" fillId="0" borderId="2" xfId="0" applyFont="1" applyBorder="1"/><xf numFmtId="0" fontId="9" fillId="0" borderId="4" xfId="0" applyFont="1" applyBorder="1" applyAlignment="1"><alignment horizontal="left" vertical="center"/></xf><xf numFmtId="0" fontId="9" fillId="4" borderId="4" xfId="0" applyFont="1" applyFill="1" applyBorder="1"/><xf numFmtId="0" fontId="9" fillId="0" borderId="4" xfId="0" applyFont="1" applyBorder="1"/><xf numFmtId="0" fontId="6" fillId="2" borderId="9" xfId="0" applyFont="1" applyFill="1" applyBorder="1" applyAlignment="1"><alignment horizontal="center" vertical="center"/></xf><xf numFmtId="0" fontId="6" fillId="2" borderId="9" xfId="0" applyFont="1" applyFill="1" applyBorder="1"/><xf numFmtId="0" fontId="3" fillId="2" borderId="4" xfId="0" applyFont="1" applyFill="1" applyBorder="1" applyAlignment="1"><alignment horizontal="left" vertical="center"/></xf><xf numFmtId="0" fontId="3" fillId="2" borderId="6" xfId="0" applyFont="1" applyFill="1" applyBorder="1" applyAlignment="1"><alignment horizontal="left" vertical="center"/></xf><xf numFmtId="0" fontId="3" fillId="0" borderId="0" xfId="0" applyFont="1" applyAlignment="1"><alignment horizontal="left" vertical="center"/></xf><xf numFmtId="0" fontId="0" fillId="0" borderId="0" xfId="0" applyAlignment="1"><alignment horizontal="left"/></xf><xf numFmtId="0" fontId="7" fillId="3" borderId="0" xfId="0" applyFont="1" applyFill="1" applyAlignment="1"><alignment vertical="center"/></xf><xf numFmtId="0" fontId="7" fillId="2" borderId="4" xfId="0" applyFont="1" applyFill="1" applyBorder="1" applyAlignment="1"><alignment horizontal="center" vertical="center"/></xf><xf numFmtId="0" fontId="7" fillId="0" borderId="4" xfId="0" applyFont="1" applyBorder="1" applyAlignment="1"><alignment horizontal="center" vertical="center"/></xf><xf numFmtId="0" fontId="2" fillId="0" borderId="0" xfId="0" applyFont="1" applyAlignment="1"><alignment horizontal="center"/></xf><xf numFmtId="0" fontId="3" fillId="0" borderId="4" xfId="0" applyFont="1" applyBorder="1" applyAlignment="1"><alignment horizontal="center" vertical="center"/></xf><xf numFmtId="0" fontId="7" fillId="0" borderId="6" xfId="0" applyFont="1" applyBorder="1" applyAlignment="1"><alignment horizontal="center" vertical="center"/></xf><xf numFmtId="0" fontId="3" fillId="0" borderId="6" xfId="0" applyFont="1" applyBorder="1" applyAlignment="1"><alignment horizontal="center" vertical="center"/></xf><xf numFmtId="0" fontId="3" fillId="2" borderId="9" xfId="0" applyFont="1" applyFill="1" applyBorder="1" applyAlignment="1"><alignment horizontal="center" vertical="center"/></xf><xf numFmtId="0" fontId="3" fillId="0" borderId="6" xfId="0" applyFont="1" applyBorder="1"/><xf numFmtId="0" fontId="9" fillId="0" borderId="4" xfId="0" applyFont="1" applyBorder="1" applyAlignment="1"><alignment horizontal="center" vertical="center"/></xf><xf numFmtId="0" fontId="9" fillId="4" borderId="4" xfId="0" applyFont="1" applyFill="1" applyBorder="1" applyAlignment="1"><alignment horizontal="center" vertical="center"/></xf><xf numFmtId="0" fontId="3" fillId="0" borderId="0" xfId="0" applyFont="1" applyAlignment="1"><alignment horizontal="center"/></xf><xf numFmtId="0" fontId="0" fillId="0" borderId="0" xfId="0" applyAlignment="1"><alignment horizontal="center"/></xf><xf numFmtId="0" fontId="3" fillId="0" borderId="10" xfId="0" applyFont="1" applyBorder="1" applyAlignment="1"><alignment horizontal="center"/></xf><xf numFmtId="0" fontId="3" fillId="0" borderId="10" xfId="0" applyFont="1" applyBorder="1"/><xf numFmtId="0" fontId="3" fillId="0" borderId="10" xfId="0" applyFont="1" applyBorder="1" applyAlignment="1"><alignment horizontal="center" vertical="center"/></xf><xf numFmtId="0" fontId="3" fillId="0" borderId="8" xfId="0" applyFont="1" applyBorder="1"/><xf numFmtId="0" fontId="3" fillId="0" borderId="4" xfId="0" applyFont="1" applyBorder="1"/><xf numFmtId="0" fontId="3" fillId="0" borderId="8" xfId="0" applyFont="1" applyBorder="1" applyAlignment="1"><alignment horizontal="center" vertical="center"/></xf><xf numFmtId="0" fontId="0" fillId="0" borderId="0" xfId="0" applyAlignment="1"><alignment horizontal="center" vertical="center"/></xf><xf numFmtId="0" fontId="1" fillId="0" borderId="0" xfId="0" applyFont="1"/><xf numFmtId="0" fontId="3" fillId="3" borderId="0" xfId="0" applyFont="1" applyFill="1" applyAlignment="1"><alignment horizontal="left" vertical="center"/></xf><xf numFmtId="0" fontId="9" fillId="4" borderId="4" xfId="0" applyFont="1" applyFill="1" applyBorder="1" applyAlignment="1"><alignment horizontal="left" vertical="center"/></xf></cellXfs><cellStyles count="1"><cellStyle name="Normal" xfId="0" builtinId="0"/></cellStyles><dxfs count="0"/><tableStyles count="0" defaultTableStyle="TableStyleMedium2" defaultPivotStyle="PivotStyleLight16"/><extLst><ext uri="{EB79DEF2-80B8-43e5-95BD-54CBDDF9020C}" xmlns:x14="http://schemas.microsoft.com/office/spreadsheetml/2009/9/main"><x14:slicerStyles defaultSlicerStyle="SlicerStyleLight1"/></ext><ext uri="{9260A510-F301-46a8-8635-F512D64BE5F5}" xmlns:x15="http://schemas.microsoft.com/office/spreadsheetml/2010/11/main"><x15:timelineStyles defaultTimelineStyle="TimeSlicerStyleLight1"/></ext></extLst></styleSheet>
