# Supplementary material for: First Genome Sequence of the Microcolonial Black Fungus Saxispiralis lemnorum MUM 23.14: Insights into the Unique Genomic Traits of the Aeminiaceae Family
Source: Microorganisms. 2024 Jan 4;12(1):104. doi: 10.3390/microorganisms12010104 (PMC10820743; doi:10.3390/microorganisms12010104)
Supplement: Supplementary file 1 [file microorganisms-12-00104-s001.zip › microorganisms-2750331-supplementary/xl/workbook.xml]

<?xml version="1.0" encoding="UTF-8" standalone="yes"?>
<workbook xmlns="http://schemas.openxmlformats.org/spreadsheetml/2006/main" xmlns:r="http://schemas.openxmlformats.org/officeDocument/2006/relationships" xmlns:mc="http://schemas.openxmlformats.org/markup-compatibility/2006" mc:Ignorable="x15 xr xr6 xr10 xr2" xmlns:x15="http://schemas.microsoft.com/office/spreadsheetml/2010/11/main" xmlns:xr="http://schemas.microsoft.com/office/spreadsheetml/2014/revision" xmlns:xr6="http://schemas.microsoft.com/office/spreadsheetml/2016/revision6" xmlns:xr10="http://schemas.microsoft.com/office/spreadsheetml/2016/revision10" xmlns:xr2="http://schemas.microsoft.com/office/spreadsheetml/2015/revision2"><fileVersion appName="xl" lastEdited="7" lowestEdited="7" rupBuild="27029"/><workbookPr/><mc:AlternateContent xmlns:mc="http://schemas.openxmlformats.org/markup-compatibility/2006"><mc:Choice Requires="x15"><x15ac:absPath url="https://d.docs.live.net/bee23ec5192df969/Ambiente de Trabalho/" xmlns:x15ac="http://schemas.microsoft.com/office/spreadsheetml/2010/11/ac"/></mc:Choice></mc:AlternateContent><xr:revisionPtr revIDLastSave="3" documentId="8_{87187D21-6EDC-4138-8CF9-9A4F2276C9CE}" xr6:coauthVersionLast="47" xr6:coauthVersionMax="47" xr10:uidLastSave="{A337526B-15F2-47D3-BC5A-ADFC0FA42E72}"/><bookViews><workbookView xWindow="-108" yWindow="-108" windowWidth="23256" windowHeight="12456" xr2:uid="{00000000-000D-0000-FFFF-FFFF00000000}"/></bookViews><sheets><sheet name="S1" sheetId="1" r:id="rId1"/><sheet name="S2" sheetId="2" r:id="rId2"/><sheet name="S3" sheetId="3" r:id="rId3"/><sheet name="S4" sheetId="4" r:id="rId4"/><sheet name="S5" sheetId="5" r:id="rId5"/><sheet name="S6" sheetId="6" r:id="rId6"/><sheet name="S7" sheetId="7" r:id="rId7"/><sheet name="S8" sheetId="8" r:id="rId8"/><sheet name="S9" sheetId="9" r:id="rId9"/><sheet name="S10" sheetId="10" r:id="rId10"/><sheet name="S11" sheetId="11" r:id="rId11"/><sheet name="S12" sheetId="12" r:id="rId12"/><sheet name="S13" sheetId="13" r:id="rId13"/><sheet name="S14" sheetId="14" r:id="rId14"/><sheet name="S15" sheetId="15" r:id="rId15"/><sheet name="S16" sheetId="16" r:id="rId16"/><sheet name="S17" sheetId="17" r:id="rId17"/><sheet name="S18" sheetId="18" r:id="rId18"/><sheet name="S19" sheetId="19" r:id="rId19"/><sheet name="S20" sheetId="20" r:id="rId20"/><sheet name="S21" sheetId="21" r:id="rId21"/><sheet name="S22" sheetId="22" r:id="rId22"/><sheet name="S23" sheetId="23" r:id="rId23"/><sheet name="S24" sheetId="24" r:id="rId24"/><sheet name="S25" sheetId="25" r:id="rId25"/><sheet name="S26" sheetId="26" r:id="rId26"/><sheet name="S27" sheetId="27" r:id="rId27"/><sheet name="S28" sheetId="28" r:id="rId28"/><sheet name="S29" sheetId="29" r:id="rId29"/><sheet name="S30" sheetId="30" r:id="rId30"/><sheet name="S31" sheetId="31" r:id="rId31"/><sheet name="S32" sheetId="32" r:id="rId32"/><sheet name="S33" sheetId="33" r:id="rId33"/><sheet name="S34" sheetId="34" r:id="rId34"/><sheet name="S35" sheetId="35" r:id="rId35"/><sheet name="S36" sheetId="59" r:id="rId36"/><sheet name="S37" sheetId="46" r:id="rId37"/><sheet name="S38" sheetId="47" r:id="rId38"/><sheet name="S39" sheetId="48" r:id="rId39"/><sheet name="S40" sheetId="49" r:id="rId40"/><sheet name="S41" sheetId="50" r:id="rId41"/><sheet name="S42" sheetId="51" r:id="rId42"/><sheet name="S43" sheetId="61" r:id="rId43"/><sheet name="S44" sheetId="52" r:id="rId44"/><sheet name="S45" sheetId="53" r:id="rId45"/><sheet name="S46" sheetId="54" r:id="rId46"/><sheet name="S47" sheetId="55" r:id="rId47"/><sheet name="S48" sheetId="60" r:id="rId48"/><sheet name="S49" sheetId="36" r:id="rId49"/><sheet name="S50" sheetId="37" r:id="rId50"/><sheet name="S51" sheetId="38" r:id="rId51"/><sheet name="S52" sheetId="39" r:id="rId52"/><sheet name="S53" sheetId="40" r:id="rId53"/><sheet name="S54" sheetId="41" r:id="rId54"/><sheet name="S55" sheetId="42" r:id="rId55"/><sheet name="S56" sheetId="43" r:id="rId56"/><sheet name="S57" sheetId="44" r:id="rId57"/><sheet name="S58" sheetId="45" r:id="rId58"/></sheets><definedNames><definedName name="_xlnm._FilterDatabase" localSheetId="0" hidden="1">'S1'!$A$1:$N$7959</definedName></definedNames><calcPr calcId="191029"/><extLst><ext uri="{B58B0392-4F1F-4190-BB64-5DF3571DCE5F}" xmlns:xcalcf="http://schemas.microsoft.com/office/spreadsheetml/2018/calcfeatures"><xcalcf:calcFeatures><xcalcf:feature name="microsoft.com:RD"/><xcalcf:feature name="microsoft.com:Single"/><xcalcf:feature name="microsoft.com:FV"/><xcalcf:feature name="microsoft.com:CNMTM"/><xcalcf:feature name="microsoft.com:LET_WF"/><xcalcf:feature name="microsoft.com:LAMBDA_WF"/><xcalcf:feature name="microsoft.com:ARRAYTEXT_WF"/></xcalcf:calcFeatures></ext></extLst></workbook>
