# Supplementary material for: First Genome Sequence of the Microcolonial Black Fungus Saxispiralis lemnorum MUM 23.14: Insights into the Unique Genomic Traits of the Aeminiaceae Family
Source: Microorganisms. 2024 Jan 4;12(1):104. doi: 10.3390/microorganisms12010104 (PMC10820743; doi:10.3390/microorganisms12010104)
Supplement: Supplementary file 1 [file microorganisms-12-00104-s001.zip › microorganisms-2750331-supplementary/xl/worksheets/sheet18.xml]

<?xml version="1.0" encoding="UTF-8" standalone="yes"?>
<worksheet xmlns="http://schemas.openxmlformats.org/spreadsheetml/2006/main" xmlns:r="http://schemas.openxmlformats.org/officeDocument/2006/relationships" xmlns:mc="http://schemas.openxmlformats.org/markup-compatibility/2006" mc:Ignorable="x14ac xr xr2 xr3" xmlns:x14ac="http://schemas.microsoft.com/office/spreadsheetml/2009/9/ac" xmlns:xr="http://schemas.microsoft.com/office/spreadsheetml/2014/revision" xmlns:xr2="http://schemas.microsoft.com/office/spreadsheetml/2015/revision2" xmlns:xr3="http://schemas.microsoft.com/office/spreadsheetml/2016/revision3" xr:uid="{00000000-0001-0000-1100-000000000000}"><dimension ref="A1:F1000"/><sheetViews><sheetView workbookViewId="0"><selection sqref="A1:F1"/></sheetView></sheetViews><sheetFormatPr defaultColWidth="14.44140625" defaultRowHeight="15" customHeight="1" x14ac:dyDescent="0.3"/><cols><col min="1" max="1" width="9.5546875" customWidth="1"/><col min="2" max="2" width="13.33203125" customWidth="1"/><col min="3" max="4" width="7" customWidth="1"/><col min="5" max="5" width="25.88671875" bestFit="1" customWidth="1"/><col min="6" max="6" width="9.5546875" bestFit="1" customWidth="1"/><col min="7" max="26" width="8.6640625" customWidth="1"/></cols><sheetData><row r="1" spans="1:6" thickBot="1" x14ac:dyDescent="0.35"><c r="A1" s="57" t="s"><v>66850</v></c><c r="B1" s="57"/><c r="C1" s="57"/><c r="D1" s="57"/><c r="E1" s="57"/><c r="F1" s="57"/></row><row r="2" spans="1:6" thickBot="1" x14ac:dyDescent="0.35"><c r="A2" s="29" t="s"><v>47401</v></c><c r="B2" s="29" t="s"><v>47402</v></c><c r="C2" s="29" t="s"><v>47403</v></c><c r="D2" s="29" t="s"><v>47404</v></c><c r="E2" s="29" t="s"><v>47405</v></c><c r="F2" s="29" t="s"><v>47406</v></c></row><row r="3" spans="1:6" ht="14.4" x14ac:dyDescent="0.3"><c r="A3" s="3" t="s"><v>47407</v></c><c r="B3" s="3" t="s"><v>47408</v></c><c r="C3" s="3"><v>8.18</v></c><c r="D3" s="3"><v>42.332000000000001</v></c><c r="E3" s="3"/><c r="F3" s="3"/></row><row r="4" spans="1:6" ht="14.4" x14ac:dyDescent="0.3"><c r="A4" s="3" t="s"><v>47409</v></c><c r="B4" s="3" t="s"><v>47410</v></c><c r="C4" s="3"><v>1</v></c><c r="D4" s="3"><v>47.942999999999998</v></c><c r="E4" s="3"/><c r="F4" s="11"/></row><row r="5" spans="1:6" ht="14.4" x14ac:dyDescent="0.3"><c r="A5" s="3" t="s"><v>47411</v></c><c r="B5" s="3" t="s"><v>47410</v></c><c r="C5" s="3"><v>31.937999999999999</v></c><c r="D5" s="3"><v>97.3</v></c><c r="E5" s="3" t="s"><v>47412</v></c><c r="F5" s="16"><v>0.5</v></c></row><row r="6" spans="1:6" ht="14.4" x14ac:dyDescent="0.3"><c r="A6" s="3" t="s"><v>47413</v></c><c r="B6" s="3" t="s"><v>47408</v></c><c r="C6" s="3"><v>103.973</v></c><c r="D6" s="3"><v>124.41800000000001</v></c><c r="E6" s="3"/><c r="F6" s="3"/></row><row r="7" spans="1:6" ht="14.4" x14ac:dyDescent="0.3"><c r="A7" s="3" t="s"><v>47414</v></c><c r="B7" s="3" t="s"><v>47415</v></c><c r="C7" s="3"><v>18.786999999999999</v></c><c r="D7" s="3"><v>92.581999999999994</v></c><c r="E7" s="3"/><c r="F7" s="16"/></row><row r="8" spans="1:6" ht="14.4" x14ac:dyDescent="0.3"><c r="A8" s="4" t="s"><v>47416</v></c><c r="B8" s="4" t="s"><v>47410</v></c><c r="C8" s="4"><v>19.260999999999999</v></c><c r="D8" s="4"><v>86.009</v></c><c r="E8" s="4" t="s"><v>47417</v></c><c r="F8" s="17"><v>1</v></c></row><row r="9" spans="1:6" ht="14.4" x14ac:dyDescent="0.3"><c r="A9" s="11"/><c r="B9" s="11"/><c r="C9" s="11"/><c r="D9" s="11"/><c r="E9" s="11"/><c r="F9" s="11"/></row><row r="10" spans="1:6" ht="14.4" x14ac:dyDescent="0.3"><c r="A10" s="11"/><c r="B10" s="11"/><c r="C10" s="11"/><c r="D10" s="11"/><c r="E10" s="11"/><c r="F10" s="11"/></row><row r="11" spans="1:6" ht="14.4" x14ac:dyDescent="0.3"><c r="A11" s="11"/><c r="B11" s="11"/><c r="C11" s="11"/><c r="D11" s="11"/><c r="E11" s="11"/><c r="F11" s="11"/></row><row r="12" spans="1:6" ht="14.4" x14ac:dyDescent="0.3"><c r="A12" s="11"/><c r="B12" s="11"/><c r="C12" s="11"/><c r="D12" s="11"/><c r="E12" s="11"/><c r="F12" s="11"/></row><row r="13" spans="1:6" ht="14.4" x14ac:dyDescent="0.3"><c r="A13" s="11"/><c r="B13" s="11"/><c r="C13" s="11"/><c r="D13" s="11"/><c r="E13" s="11"/><c r="F13" s="11"/></row><row r="14" spans="1:6" ht="14.4" x14ac:dyDescent="0.3"><c r="A14" s="11"/><c r="B14" s="11"/><c r="C14" s="11"/><c r="D14" s="11"/><c r="E14" s="11"/><c r="F14" s="11"/></row><row r="15" spans="1:6" ht="14.4" x14ac:dyDescent="0.3"><c r="A15" s="11"/><c r="B15" s="11"/><c r="C15" s="11"/><c r="D15" s="11"/><c r="E15" s="11"/><c r="F15" s="11"/></row><row r="16" spans="1:6" ht="14.4" x14ac:dyDescent="0.3"><c r="A16" s="11"/><c r="B16" s="11"/><c r="C16" s="11"/><c r="D16" s="11"/><c r="E16" s="11"/><c r="F16" s="11"/></row><row r="17" spans="1:6" ht="14.4" x14ac:dyDescent="0.3"><c r="A17" s="11"/><c r="B17" s="11"/><c r="C17" s="11"/><c r="D17" s="11"/><c r="E17" s="11"/><c r="F17" s="11"/></row><row r="18" spans="1:6" ht="14.4" x14ac:dyDescent="0.3"><c r="A18" s="11"/><c r="B18" s="11"/><c r="C18" s="11"/><c r="D18" s="11"/><c r="E18" s="11"/><c r="F18" s="11"/></row><row r="19" spans="1:6" ht="14.4" x14ac:dyDescent="0.3"><c r="A19" s="11"/><c r="B19" s="11"/><c r="C19" s="11"/><c r="D19" s="11"/><c r="E19" s="11"/><c r="F19" s="11"/></row><row r="20" spans="1:6" ht="14.4" x14ac:dyDescent="0.3"><c r="A20" s="11"/><c r="B20" s="11"/><c r="C20" s="11"/><c r="D20" s="11"/><c r="E20" s="11"/><c r="F20" s="11"/></row><row r="21" spans="1:6" ht="15.75" customHeight="1" x14ac:dyDescent="0.3"><c r="A21" s="11"/><c r="B21" s="11"/><c r="C21" s="11"/><c r="D21" s="11"/><c r="E21" s="11"/><c r="F21" s="11"/></row><row r="22" spans="1:6" ht="15.75" customHeight="1" x14ac:dyDescent="0.3"><c r="A22" s="11"/><c r="B22" s="11"/><c r="C22" s="11"/><c r="D22" s="11"/><c r="E22" s="11"/><c r="F22" s="11"/></row><row r="23" spans="1:6" ht="15.75" customHeight="1" x14ac:dyDescent="0.3"><c r="A23" s="11"/><c r="B23" s="11"/><c r="C23" s="11"/><c r="D23" s="11"/><c r="E23" s="11"/><c r="F23" s="11"/></row><row r="24" spans="1:6" ht="15.75" customHeight="1" x14ac:dyDescent="0.3"><c r="A24" s="11"/><c r="B24" s="11"/><c r="C24" s="11"/><c r="D24" s="11"/><c r="E24" s="11"/><c r="F24" s="11"/></row><row r="25" spans="1:6" ht="15.75" customHeight="1" x14ac:dyDescent="0.3"><c r="A25" s="11"/><c r="B25" s="11"/><c r="C25" s="11"/><c r="D25" s="11"/><c r="E25" s="11"/><c r="F25" s="11"/></row><row r="26" spans="1:6" ht="15.75" customHeight="1" x14ac:dyDescent="0.3"><c r="A26" s="11"/><c r="B26" s="11"/><c r="C26" s="11"/><c r="D26" s="11"/><c r="E26" s="11"/><c r="F26" s="11"/></row><row r="27" spans="1:6" ht="15.75" customHeight="1" x14ac:dyDescent="0.3"><c r="A27" s="11"/><c r="B27" s="11"/><c r="C27" s="11"/><c r="D27" s="11"/><c r="E27" s="11"/><c r="F27" s="11"/></row><row r="28" spans="1:6" ht="15.75" customHeight="1" x14ac:dyDescent="0.3"><c r="A28" s="11"/><c r="B28" s="11"/><c r="C28" s="11"/><c r="D28" s="11"/><c r="E28" s="11"/><c r="F28" s="11"/></row><row r="29" spans="1:6" ht="15.75" customHeight="1" x14ac:dyDescent="0.3"><c r="A29" s="11"/><c r="B29" s="11"/><c r="C29" s="11"/><c r="D29" s="11"/><c r="E29" s="11"/><c r="F29" s="11"/></row><row r="30" spans="1:6" ht="15.75" customHeight="1" x14ac:dyDescent="0.3"><c r="A30" s="11"/><c r="B30" s="11"/><c r="C30" s="11"/><c r="D30" s="11"/><c r="E30" s="11"/><c r="F30" s="11"/></row><row r="31" spans="1:6" ht="15.75" customHeight="1" x14ac:dyDescent="0.3"><c r="A31" s="11"/><c r="B31" s="11"/><c r="C31" s="11"/><c r="D31" s="11"/><c r="E31" s="11"/><c r="F31" s="11"/></row><row r="32" spans="1:6" ht="15.75" customHeight="1" x14ac:dyDescent="0.3"><c r="A32" s="11"/><c r="B32" s="11"/><c r="C32" s="11"/><c r="D32" s="11"/><c r="E32" s="11"/><c r="F32" s="11"/></row><row r="33" spans="1:6" ht="15.75" customHeight="1" x14ac:dyDescent="0.3"><c r="A33" s="11"/><c r="B33" s="11"/><c r="C33" s="11"/><c r="D33" s="11"/><c r="E33" s="11"/><c r="F33" s="11"/></row><row r="34" spans="1:6" ht="15.75" customHeight="1" x14ac:dyDescent="0.3"><c r="A34" s="11"/><c r="B34" s="11"/><c r="C34" s="11"/><c r="D34" s="11"/><c r="E34" s="11"/><c r="F34" s="11"/></row><row r="35" spans="1:6" ht="15.75" customHeight="1" x14ac:dyDescent="0.3"><c r="A35" s="11"/><c r="B35" s="11"/><c r="C35" s="11"/><c r="D35" s="11"/><c r="E35" s="11"/><c r="F35" s="11"/></row><row r="36" spans="1:6" ht="15.75" customHeight="1" x14ac:dyDescent="0.3"><c r="A36" s="11"/><c r="B36" s="11"/><c r="C36" s="11"/><c r="D36" s="11"/><c r="E36" s="11"/><c r="F36" s="11"/></row><row r="37" spans="1:6" ht="15.75" customHeight="1" x14ac:dyDescent="0.3"><c r="A37" s="11"/><c r="B37" s="11"/><c r="C37" s="11"/><c r="D37" s="11"/><c r="E37" s="11"/><c r="F37" s="11"/></row><row r="38" spans="1:6" ht="15.75" customHeight="1" x14ac:dyDescent="0.3"><c r="A38" s="11"/><c r="B38" s="11"/><c r="C38" s="11"/><c r="D38" s="11"/><c r="E38" s="11"/><c r="F38" s="11"/></row><row r="39" spans="1:6" ht="15.75" customHeight="1" x14ac:dyDescent="0.3"><c r="A39" s="11"/><c r="B39" s="11"/><c r="C39" s="11"/><c r="D39" s="11"/><c r="E39" s="11"/><c r="F39" s="11"/></row><row r="40" spans="1:6" ht="15.75" customHeight="1" x14ac:dyDescent="0.3"><c r="A40" s="11"/><c r="B40" s="11"/><c r="C40" s="11"/><c r="D40" s="11"/><c r="E40" s="11"/><c r="F40" s="11"/></row><row r="41" spans="1:6" ht="15.75" customHeight="1" x14ac:dyDescent="0.3"><c r="A41" s="11"/><c r="B41" s="11"/><c r="C41" s="11"/><c r="D41" s="11"/><c r="E41" s="11"/><c r="F41" s="11"/></row><row r="42" spans="1:6" ht="15.75" customHeight="1" x14ac:dyDescent="0.3"><c r="A42" s="11"/><c r="B42" s="11"/><c r="C42" s="11"/><c r="D42" s="11"/><c r="E42" s="11"/><c r="F42" s="11"/></row><row r="43" spans="1:6" ht="15.75" customHeight="1" x14ac:dyDescent="0.3"><c r="A43" s="11"/><c r="B43" s="11"/><c r="C43" s="11"/><c r="D43" s="11"/><c r="E43" s="11"/><c r="F43" s="11"/></row><row r="44" spans="1:6" ht="15.75" customHeight="1" x14ac:dyDescent="0.3"><c r="A44" s="11"/><c r="B44" s="11"/><c r="C44" s="11"/><c r="D44" s="11"/><c r="E44" s="11"/><c r="F44" s="11"/></row><row r="45" spans="1:6" ht="15.75" customHeight="1" x14ac:dyDescent="0.3"><c r="A45" s="11"/><c r="B45" s="11"/><c r="C45" s="11"/><c r="D45" s="11"/><c r="E45" s="11"/><c r="F45" s="11"/></row><row r="46" spans="1:6" ht="15.75" customHeight="1" x14ac:dyDescent="0.3"><c r="A46" s="11"/><c r="B46" s="11"/><c r="C46" s="11"/><c r="D46" s="11"/><c r="E46" s="11"/><c r="F46" s="11"/></row><row r="47" spans="1:6" ht="15.75" customHeight="1" x14ac:dyDescent="0.3"><c r="A47" s="11"/><c r="B47" s="11"/><c r="C47" s="11"/><c r="D47" s="11"/><c r="E47" s="11"/><c r="F47" s="11"/></row><row r="48" spans="1:6" ht="15.75" customHeight="1" x14ac:dyDescent="0.3"><c r="A48" s="11"/><c r="B48" s="11"/><c r="C48" s="11"/><c r="D48" s="11"/><c r="E48" s="11"/><c r="F48" s="11"/></row><row r="49" spans="1:6" ht="15.75" customHeight="1" x14ac:dyDescent="0.3"><c r="A49" s="11"/><c r="B49" s="11"/><c r="C49" s="11"/><c r="D49" s="11"/><c r="E49" s="11"/><c r="F49" s="11"/></row><row r="50" spans="1:6" ht="15.75" customHeight="1" x14ac:dyDescent="0.3"><c r="A50" s="11"/><c r="B50" s="11"/><c r="C50" s="11"/><c r="D50" s="11"/><c r="E50" s="11"/><c r="F50" s="11"/></row><row r="51" spans="1:6" ht="15.75" customHeight="1" x14ac:dyDescent="0.3"><c r="A51" s="11"/><c r="B51" s="11"/><c r="C51" s="11"/><c r="D51" s="11"/><c r="E51" s="11"/><c r="F51" s="11"/></row><row r="52" spans="1:6" ht="15.75" customHeight="1" x14ac:dyDescent="0.3"><c r="A52" s="11"/><c r="B52" s="11"/><c r="C52" s="11"/><c r="D52" s="11"/><c r="E52" s="11"/><c r="F52" s="11"/></row><row r="53" spans="1:6" ht="15.75" customHeight="1" x14ac:dyDescent="0.3"><c r="A53" s="11"/><c r="B53" s="11"/><c r="C53" s="11"/><c r="D53" s="11"/><c r="E53" s="11"/><c r="F53" s="11"/></row><row r="54" spans="1:6" ht="15.75" customHeight="1" x14ac:dyDescent="0.3"><c r="A54" s="11"/><c r="B54" s="11"/><c r="C54" s="11"/><c r="D54" s="11"/><c r="E54" s="11"/><c r="F54" s="11"/></row><row r="55" spans="1:6" ht="15.75" customHeight="1" x14ac:dyDescent="0.3"><c r="A55" s="11"/><c r="B55" s="11"/><c r="C55" s="11"/><c r="D55" s="11"/><c r="E55" s="11"/><c r="F55" s="11"/></row><row r="56" spans="1:6" ht="15.75" customHeight="1" x14ac:dyDescent="0.3"><c r="A56" s="11"/><c r="B56" s="11"/><c r="C56" s="11"/><c r="D56" s="11"/><c r="E56" s="11"/><c r="F56" s="11"/></row><row r="57" spans="1:6" ht="15.75" customHeight="1" x14ac:dyDescent="0.3"><c r="A57" s="11"/><c r="B57" s="11"/><c r="C57" s="11"/><c r="D57" s="11"/><c r="E57" s="11"/><c r="F57" s="11"/></row><row r="58" spans="1:6" ht="15.75" customHeight="1" x14ac:dyDescent="0.3"><c r="A58" s="11"/><c r="B58" s="11"/><c r="C58" s="11"/><c r="D58" s="11"/><c r="E58" s="11"/><c r="F58" s="11"/></row><row r="59" spans="1:6" ht="15.75" customHeight="1" x14ac:dyDescent="0.3"><c r="A59" s="11"/><c r="B59" s="11"/><c r="C59" s="11"/><c r="D59" s="11"/><c r="E59" s="11"/><c r="F59" s="11"/></row><row r="60" spans="1:6" ht="15.75" customHeight="1" x14ac:dyDescent="0.3"><c r="A60" s="11"/><c r="B60" s="11"/><c r="C60" s="11"/><c r="D60" s="11"/><c r="E60" s="11"/><c r="F60" s="11"/></row><row r="61" spans="1:6" ht="15.75" customHeight="1" x14ac:dyDescent="0.3"><c r="A61" s="11"/><c r="B61" s="11"/><c r="C61" s="11"/><c r="D61" s="11"/><c r="E61" s="11"/><c r="F61" s="11"/></row><row r="62" spans="1:6" ht="15.75" customHeight="1" x14ac:dyDescent="0.3"><c r="A62" s="11"/><c r="B62" s="11"/><c r="C62" s="11"/><c r="D62" s="11"/><c r="E62" s="11"/><c r="F62" s="11"/></row><row r="63" spans="1:6" ht="15.75" customHeight="1" x14ac:dyDescent="0.3"><c r="A63" s="11"/><c r="B63" s="11"/><c r="C63" s="11"/><c r="D63" s="11"/><c r="E63" s="11"/><c r="F63" s="11"/></row><row r="64" spans="1:6" ht="15.75" customHeight="1" x14ac:dyDescent="0.3"><c r="A64" s="11"/><c r="B64" s="11"/><c r="C64" s="11"/><c r="D64" s="11"/><c r="E64" s="11"/><c r="F64" s="11"/></row><row r="65" spans="1:6" ht="15.75" customHeight="1" x14ac:dyDescent="0.3"><c r="A65" s="11"/><c r="B65" s="11"/><c r="C65" s="11"/><c r="D65" s="11"/><c r="E65" s="11"/><c r="F65" s="11"/></row><row r="66" spans="1:6" ht="15.75" customHeight="1" x14ac:dyDescent="0.3"><c r="A66" s="11"/><c r="B66" s="11"/><c r="C66" s="11"/><c r="D66" s="11"/><c r="E66" s="11"/><c r="F66" s="11"/></row><row r="67" spans="1:6" ht="15.75" customHeight="1" x14ac:dyDescent="0.3"><c r="A67" s="11"/><c r="B67" s="11"/><c r="C67" s="11"/><c r="D67" s="11"/><c r="E67" s="11"/><c r="F67" s="11"/></row><row r="68" spans="1:6" ht="15.75" customHeight="1" x14ac:dyDescent="0.3"><c r="A68" s="11"/><c r="B68" s="11"/><c r="C68" s="11"/><c r="D68" s="11"/><c r="E68" s="11"/><c r="F68" s="11"/></row><row r="69" spans="1:6" ht="15.75" customHeight="1" x14ac:dyDescent="0.3"><c r="A69" s="11"/><c r="B69" s="11"/><c r="C69" s="11"/><c r="D69" s="11"/><c r="E69" s="11"/><c r="F69" s="11"/></row><row r="70" spans="1:6" ht="15.75" customHeight="1" x14ac:dyDescent="0.3"><c r="A70" s="11"/><c r="B70" s="11"/><c r="C70" s="11"/><c r="D70" s="11"/><c r="E70" s="11"/><c r="F70" s="11"/></row><row r="71" spans="1:6" ht="15.75" customHeight="1" x14ac:dyDescent="0.3"><c r="A71" s="11"/><c r="B71" s="11"/><c r="C71" s="11"/><c r="D71" s="11"/><c r="E71" s="11"/><c r="F71" s="11"/></row><row r="72" spans="1:6" ht="15.75" customHeight="1" x14ac:dyDescent="0.3"><c r="A72" s="11"/><c r="B72" s="11"/><c r="C72" s="11"/><c r="D72" s="11"/><c r="E72" s="11"/><c r="F72" s="11"/></row><row r="73" spans="1:6" ht="15.75" customHeight="1" x14ac:dyDescent="0.3"><c r="A73" s="11"/><c r="B73" s="11"/><c r="C73" s="11"/><c r="D73" s="11"/><c r="E73" s="11"/><c r="F73" s="11"/></row><row r="74" spans="1:6" ht="15.75" customHeight="1" x14ac:dyDescent="0.3"><c r="A74" s="11"/><c r="B74" s="11"/><c r="C74" s="11"/><c r="D74" s="11"/><c r="E74" s="11"/><c r="F74" s="11"/></row><row r="75" spans="1:6" ht="15.75" customHeight="1" x14ac:dyDescent="0.3"><c r="A75" s="11"/><c r="B75" s="11"/><c r="C75" s="11"/><c r="D75" s="11"/><c r="E75" s="11"/><c r="F75" s="11"/></row><row r="76" spans="1:6" ht="15.75" customHeight="1" x14ac:dyDescent="0.3"><c r="A76" s="11"/><c r="B76" s="11"/><c r="C76" s="11"/><c r="D76" s="11"/><c r="E76" s="11"/><c r="F76" s="11"/></row><row r="77" spans="1:6" ht="15.75" customHeight="1" x14ac:dyDescent="0.3"><c r="A77" s="11"/><c r="B77" s="11"/><c r="C77" s="11"/><c r="D77" s="11"/><c r="E77" s="11"/><c r="F77" s="11"/></row><row r="78" spans="1:6" ht="15.75" customHeight="1" x14ac:dyDescent="0.3"><c r="A78" s="11"/><c r="B78" s="11"/><c r="C78" s="11"/><c r="D78" s="11"/><c r="E78" s="11"/><c r="F78" s="11"/></row><row r="79" spans="1:6" ht="15.75" customHeight="1" x14ac:dyDescent="0.3"><c r="A79" s="11"/><c r="B79" s="11"/><c r="C79" s="11"/><c r="D79" s="11"/><c r="E79" s="11"/><c r="F79" s="11"/></row><row r="80" spans="1:6" ht="15.75" customHeight="1" x14ac:dyDescent="0.3"><c r="A80" s="11"/><c r="B80" s="11"/><c r="C80" s="11"/><c r="D80" s="11"/><c r="E80" s="11"/><c r="F80" s="11"/></row><row r="81" spans="1:6" ht="15.75" customHeight="1" x14ac:dyDescent="0.3"><c r="A81" s="11"/><c r="B81" s="11"/><c r="C81" s="11"/><c r="D81" s="11"/><c r="E81" s="11"/><c r="F81" s="11"/></row><row r="82" spans="1:6" ht="15.75" customHeight="1" x14ac:dyDescent="0.3"><c r="A82" s="11"/><c r="B82" s="11"/><c r="C82" s="11"/><c r="D82" s="11"/><c r="E82" s="11"/><c r="F82" s="11"/></row><row r="83" spans="1:6" ht="15.75" customHeight="1" x14ac:dyDescent="0.3"><c r="A83" s="11"/><c r="B83" s="11"/><c r="C83" s="11"/><c r="D83" s="11"/><c r="E83" s="11"/><c r="F83" s="11"/></row><row r="84" spans="1:6" ht="15.75" customHeight="1" x14ac:dyDescent="0.3"><c r="A84" s="11"/><c r="B84" s="11"/><c r="C84" s="11"/><c r="D84" s="11"/><c r="E84" s="11"/><c r="F84" s="11"/></row><row r="85" spans="1:6" ht="15.75" customHeight="1" x14ac:dyDescent="0.3"><c r="A85" s="11"/><c r="B85" s="11"/><c r="C85" s="11"/><c r="D85" s="11"/><c r="E85" s="11"/><c r="F85" s="11"/></row><row r="86" spans="1:6" ht="15.75" customHeight="1" x14ac:dyDescent="0.3"><c r="A86" s="11"/><c r="B86" s="11"/><c r="C86" s="11"/><c r="D86" s="11"/><c r="E86" s="11"/><c r="F86" s="11"/></row><row r="87" spans="1:6" ht="15.75" customHeight="1" x14ac:dyDescent="0.3"><c r="A87" s="11"/><c r="B87" s="11"/><c r="C87" s="11"/><c r="D87" s="11"/><c r="E87" s="11"/><c r="F87" s="11"/></row><row r="88" spans="1:6" ht="15.75" customHeight="1" x14ac:dyDescent="0.3"><c r="A88" s="11"/><c r="B88" s="11"/><c r="C88" s="11"/><c r="D88" s="11"/><c r="E88" s="11"/><c r="F88" s="11"/></row><row r="89" spans="1:6" ht="15.75" customHeight="1" x14ac:dyDescent="0.3"><c r="A89" s="11"/><c r="B89" s="11"/><c r="C89" s="11"/><c r="D89" s="11"/><c r="E89" s="11"/><c r="F89" s="11"/></row><row r="90" spans="1:6" ht="15.75" customHeight="1" x14ac:dyDescent="0.3"><c r="A90" s="11"/><c r="B90" s="11"/><c r="C90" s="11"/><c r="D90" s="11"/><c r="E90" s="11"/><c r="F90" s="11"/></row><row r="91" spans="1:6" ht="15.75" customHeight="1" x14ac:dyDescent="0.3"><c r="A91" s="11"/><c r="B91" s="11"/><c r="C91" s="11"/><c r="D91" s="11"/><c r="E91" s="11"/><c r="F91" s="11"/></row><row r="92" spans="1:6" ht="15.75" customHeight="1" x14ac:dyDescent="0.3"><c r="A92" s="11"/><c r="B92" s="11"/><c r="C92" s="11"/><c r="D92" s="11"/><c r="E92" s="11"/><c r="F92" s="11"/></row><row r="93" spans="1:6" ht="15.75" customHeight="1" x14ac:dyDescent="0.3"><c r="A93" s="11"/><c r="B93" s="11"/><c r="C93" s="11"/><c r="D93" s="11"/><c r="E93" s="11"/><c r="F93" s="11"/></row><row r="94" spans="1:6" ht="15.75" customHeight="1" x14ac:dyDescent="0.3"><c r="A94" s="11"/><c r="B94" s="11"/><c r="C94" s="11"/><c r="D94" s="11"/><c r="E94" s="11"/><c r="F94" s="11"/></row><row r="95" spans="1:6" ht="15.75" customHeight="1" x14ac:dyDescent="0.3"><c r="A95" s="11"/><c r="B95" s="11"/><c r="C95" s="11"/><c r="D95" s="11"/><c r="E95" s="11"/><c r="F95" s="11"/></row><row r="96" spans="1:6" ht="15.75" customHeight="1" x14ac:dyDescent="0.3"><c r="A96" s="11"/><c r="B96" s="11"/><c r="C96" s="11"/><c r="D96" s="11"/><c r="E96" s="11"/><c r="F96" s="11"/></row><row r="97" spans="1:6" ht="15.75" customHeight="1" x14ac:dyDescent="0.3"><c r="A97" s="11"/><c r="B97" s="11"/><c r="C97" s="11"/><c r="D97" s="11"/><c r="E97" s="11"/><c r="F97" s="11"/></row><row r="98" spans="1:6" ht="15.75" customHeight="1" x14ac:dyDescent="0.3"><c r="A98" s="11"/><c r="B98" s="11"/><c r="C98" s="11"/><c r="D98" s="11"/><c r="E98" s="11"/><c r="F98" s="11"/></row><row r="99" spans="1:6" ht="15.75" customHeight="1" x14ac:dyDescent="0.3"><c r="A99" s="11"/><c r="B99" s="11"/><c r="C99" s="11"/><c r="D99" s="11"/><c r="E99" s="11"/><c r="F99" s="11"/></row><row r="100" spans="1:6" ht="15.75" customHeight="1" x14ac:dyDescent="0.3"><c r="A100" s="11"/><c r="B100" s="11"/><c r="C100" s="11"/><c r="D100" s="11"/><c r="E100" s="11"/><c r="F100" s="11"/></row><row r="101" spans="1:6" ht="15.75" customHeight="1" x14ac:dyDescent="0.3"><c r="A101" s="11"/><c r="B101" s="11"/><c r="C101" s="11"/><c r="D101" s="11"/><c r="E101" s="11"/><c r="F101" s="11"/></row><row r="102" spans="1:6" ht="15.75" customHeight="1" x14ac:dyDescent="0.3"><c r="A102" s="11"/><c r="B102" s="11"/><c r="C102" s="11"/><c r="D102" s="11"/><c r="E102" s="11"/><c r="F102" s="11"/></row><row r="103" spans="1:6" ht="15.75" customHeight="1" x14ac:dyDescent="0.3"><c r="A103" s="11"/><c r="B103" s="11"/><c r="C103" s="11"/><c r="D103" s="11"/><c r="E103" s="11"/><c r="F103" s="11"/></row><row r="104" spans="1:6" ht="15.75" customHeight="1" x14ac:dyDescent="0.3"><c r="A104" s="11"/><c r="B104" s="11"/><c r="C104" s="11"/><c r="D104" s="11"/><c r="E104" s="11"/><c r="F104" s="11"/></row><row r="105" spans="1:6" ht="15.75" customHeight="1" x14ac:dyDescent="0.3"><c r="A105" s="11"/><c r="B105" s="11"/><c r="C105" s="11"/><c r="D105" s="11"/><c r="E105" s="11"/><c r="F105" s="11"/></row><row r="106" spans="1:6" ht="15.75" customHeight="1" x14ac:dyDescent="0.3"><c r="A106" s="11"/><c r="B106" s="11"/><c r="C106" s="11"/><c r="D106" s="11"/><c r="E106" s="11"/><c r="F106" s="11"/></row><row r="107" spans="1:6" ht="15.75" customHeight="1" x14ac:dyDescent="0.3"><c r="A107" s="11"/><c r="B107" s="11"/><c r="C107" s="11"/><c r="D107" s="11"/><c r="E107" s="11"/><c r="F107" s="11"/></row><row r="108" spans="1:6" ht="15.75" customHeight="1" x14ac:dyDescent="0.3"><c r="A108" s="11"/><c r="B108" s="11"/><c r="C108" s="11"/><c r="D108" s="11"/><c r="E108" s="11"/><c r="F108" s="11"/></row><row r="109" spans="1:6" ht="15.75" customHeight="1" x14ac:dyDescent="0.3"><c r="A109" s="11"/><c r="B109" s="11"/><c r="C109" s="11"/><c r="D109" s="11"/><c r="E109" s="11"/><c r="F109" s="11"/></row><row r="110" spans="1:6" ht="15.75" customHeight="1" x14ac:dyDescent="0.3"><c r="A110" s="11"/><c r="B110" s="11"/><c r="C110" s="11"/><c r="D110" s="11"/><c r="E110" s="11"/><c r="F110" s="11"/></row><row r="111" spans="1:6" ht="15.75" customHeight="1" x14ac:dyDescent="0.3"><c r="A111" s="11"/><c r="B111" s="11"/><c r="C111" s="11"/><c r="D111" s="11"/><c r="E111" s="11"/><c r="F111" s="11"/></row><row r="112" spans="1:6" ht="15.75" customHeight="1" x14ac:dyDescent="0.3"><c r="A112" s="11"/><c r="B112" s="11"/><c r="C112" s="11"/><c r="D112" s="11"/><c r="E112" s="11"/><c r="F112" s="11"/></row><row r="113" spans="1:6" ht="15.75" customHeight="1" x14ac:dyDescent="0.3"><c r="A113" s="11"/><c r="B113" s="11"/><c r="C113" s="11"/><c r="D113" s="11"/><c r="E113" s="11"/><c r="F113" s="11"/></row><row r="114" spans="1:6" ht="15.75" customHeight="1" x14ac:dyDescent="0.3"><c r="A114" s="11"/><c r="B114" s="11"/><c r="C114" s="11"/><c r="D114" s="11"/><c r="E114" s="11"/><c r="F114" s="11"/></row><row r="115" spans="1:6" ht="15.75" customHeight="1" x14ac:dyDescent="0.3"><c r="A115" s="11"/><c r="B115" s="11"/><c r="C115" s="11"/><c r="D115" s="11"/><c r="E115" s="11"/><c r="F115" s="11"/></row><row r="116" spans="1:6" ht="15.75" customHeight="1" x14ac:dyDescent="0.3"><c r="A116" s="11"/><c r="B116" s="11"/><c r="C116" s="11"/><c r="D116" s="11"/><c r="E116" s="11"/><c r="F116" s="11"/></row><row r="117" spans="1:6" ht="15.75" customHeight="1" x14ac:dyDescent="0.3"><c r="A117" s="11"/><c r="B117" s="11"/><c r="C117" s="11"/><c r="D117" s="11"/><c r="E117" s="11"/><c r="F117" s="11"/></row><row r="118" spans="1:6" ht="15.75" customHeight="1" x14ac:dyDescent="0.3"><c r="A118" s="11"/><c r="B118" s="11"/><c r="C118" s="11"/><c r="D118" s="11"/><c r="E118" s="11"/><c r="F118" s="11"/></row><row r="119" spans="1:6" ht="15.75" customHeight="1" x14ac:dyDescent="0.3"><c r="A119" s="11"/><c r="B119" s="11"/><c r="C119" s="11"/><c r="D119" s="11"/><c r="E119" s="11"/><c r="F119" s="11"/></row><row r="120" spans="1:6" ht="15.75" customHeight="1" x14ac:dyDescent="0.3"><c r="A120" s="11"/><c r="B120" s="11"/><c r="C120" s="11"/><c r="D120" s="11"/><c r="E120" s="11"/><c r="F120" s="11"/></row><row r="121" spans="1:6" ht="15.75" customHeight="1" x14ac:dyDescent="0.3"><c r="A121" s="11"/><c r="B121" s="11"/><c r="C121" s="11"/><c r="D121" s="11"/><c r="E121" s="11"/><c r="F121" s="11"/></row><row r="122" spans="1:6" ht="15.75" customHeight="1" x14ac:dyDescent="0.3"><c r="A122" s="11"/><c r="B122" s="11"/><c r="C122" s="11"/><c r="D122" s="11"/><c r="E122" s="11"/><c r="F122" s="11"/></row><row r="123" spans="1:6" ht="15.75" customHeight="1" x14ac:dyDescent="0.3"><c r="A123" s="11"/><c r="B123" s="11"/><c r="C123" s="11"/><c r="D123" s="11"/><c r="E123" s="11"/><c r="F123" s="11"/></row><row r="124" spans="1:6" ht="15.75" customHeight="1" x14ac:dyDescent="0.3"><c r="A124" s="11"/><c r="B124" s="11"/><c r="C124" s="11"/><c r="D124" s="11"/><c r="E124" s="11"/><c r="F124" s="11"/></row><row r="125" spans="1:6" ht="15.75" customHeight="1" x14ac:dyDescent="0.3"><c r="A125" s="11"/><c r="B125" s="11"/><c r="C125" s="11"/><c r="D125" s="11"/><c r="E125" s="11"/><c r="F125" s="11"/></row><row r="126" spans="1:6" ht="15.75" customHeight="1" x14ac:dyDescent="0.3"><c r="A126" s="11"/><c r="B126" s="11"/><c r="C126" s="11"/><c r="D126" s="11"/><c r="E126" s="11"/><c r="F126" s="11"/></row><row r="127" spans="1:6" ht="15.75" customHeight="1" x14ac:dyDescent="0.3"><c r="A127" s="11"/><c r="B127" s="11"/><c r="C127" s="11"/><c r="D127" s="11"/><c r="E127" s="11"/><c r="F127" s="11"/></row><row r="128" spans="1:6" ht="15.75" customHeight="1" x14ac:dyDescent="0.3"><c r="A128" s="11"/><c r="B128" s="11"/><c r="C128" s="11"/><c r="D128" s="11"/><c r="E128" s="11"/><c r="F128" s="11"/></row><row r="129" spans="1:6" ht="15.75" customHeight="1" x14ac:dyDescent="0.3"><c r="A129" s="11"/><c r="B129" s="11"/><c r="C129" s="11"/><c r="D129" s="11"/><c r="E129" s="11"/><c r="F129" s="11"/></row><row r="130" spans="1:6" ht="15.75" customHeight="1" x14ac:dyDescent="0.3"><c r="A130" s="11"/><c r="B130" s="11"/><c r="C130" s="11"/><c r="D130" s="11"/><c r="E130" s="11"/><c r="F130" s="11"/></row><row r="131" spans="1:6" ht="15.75" customHeight="1" x14ac:dyDescent="0.3"><c r="A131" s="11"/><c r="B131" s="11"/><c r="C131" s="11"/><c r="D131" s="11"/><c r="E131" s="11"/><c r="F131" s="11"/></row><row r="132" spans="1:6" ht="15.75" customHeight="1" x14ac:dyDescent="0.3"><c r="A132" s="11"/><c r="B132" s="11"/><c r="C132" s="11"/><c r="D132" s="11"/><c r="E132" s="11"/><c r="F132" s="11"/></row><row r="133" spans="1:6" ht="15.75" customHeight="1" x14ac:dyDescent="0.3"><c r="A133" s="11"/><c r="B133" s="11"/><c r="C133" s="11"/><c r="D133" s="11"/><c r="E133" s="11"/><c r="F133" s="11"/></row><row r="134" spans="1:6" ht="15.75" customHeight="1" x14ac:dyDescent="0.3"><c r="A134" s="11"/><c r="B134" s="11"/><c r="C134" s="11"/><c r="D134" s="11"/><c r="E134" s="11"/><c r="F134" s="11"/></row><row r="135" spans="1:6" ht="15.75" customHeight="1" x14ac:dyDescent="0.3"><c r="A135" s="11"/><c r="B135" s="11"/><c r="C135" s="11"/><c r="D135" s="11"/><c r="E135" s="11"/><c r="F135" s="11"/></row><row r="136" spans="1:6" ht="15.75" customHeight="1" x14ac:dyDescent="0.3"><c r="A136" s="11"/><c r="B136" s="11"/><c r="C136" s="11"/><c r="D136" s="11"/><c r="E136" s="11"/><c r="F136" s="11"/></row><row r="137" spans="1:6" ht="15.75" customHeight="1" x14ac:dyDescent="0.3"><c r="A137" s="11"/><c r="B137" s="11"/><c r="C137" s="11"/><c r="D137" s="11"/><c r="E137" s="11"/><c r="F137" s="11"/></row><row r="138" spans="1:6" ht="15.75" customHeight="1" x14ac:dyDescent="0.3"><c r="A138" s="11"/><c r="B138" s="11"/><c r="C138" s="11"/><c r="D138" s="11"/><c r="E138" s="11"/><c r="F138" s="11"/></row><row r="139" spans="1:6" ht="15.75" customHeight="1" x14ac:dyDescent="0.3"><c r="A139" s="11"/><c r="B139" s="11"/><c r="C139" s="11"/><c r="D139" s="11"/><c r="E139" s="11"/><c r="F139" s="11"/></row><row r="140" spans="1:6" ht="15.75" customHeight="1" x14ac:dyDescent="0.3"><c r="A140" s="11"/><c r="B140" s="11"/><c r="C140" s="11"/><c r="D140" s="11"/><c r="E140" s="11"/><c r="F140" s="11"/></row><row r="141" spans="1:6" ht="15.75" customHeight="1" x14ac:dyDescent="0.3"><c r="A141" s="11"/><c r="B141" s="11"/><c r="C141" s="11"/><c r="D141" s="11"/><c r="E141" s="11"/><c r="F141" s="11"/></row><row r="142" spans="1:6" ht="15.75" customHeight="1" x14ac:dyDescent="0.3"><c r="A142" s="11"/><c r="B142" s="11"/><c r="C142" s="11"/><c r="D142" s="11"/><c r="E142" s="11"/><c r="F142" s="11"/></row><row r="143" spans="1:6" ht="15.75" customHeight="1" x14ac:dyDescent="0.3"><c r="A143" s="11"/><c r="B143" s="11"/><c r="C143" s="11"/><c r="D143" s="11"/><c r="E143" s="11"/><c r="F143" s="11"/></row><row r="144" spans="1:6" ht="15.75" customHeight="1" x14ac:dyDescent="0.3"><c r="A144" s="11"/><c r="B144" s="11"/><c r="C144" s="11"/><c r="D144" s="11"/><c r="E144" s="11"/><c r="F144" s="11"/></row><row r="145" spans="1:6" ht="15.75" customHeight="1" x14ac:dyDescent="0.3"><c r="A145" s="11"/><c r="B145" s="11"/><c r="C145" s="11"/><c r="D145" s="11"/><c r="E145" s="11"/><c r="F145" s="11"/></row><row r="146" spans="1:6" ht="15.75" customHeight="1" x14ac:dyDescent="0.3"><c r="A146" s="11"/><c r="B146" s="11"/><c r="C146" s="11"/><c r="D146" s="11"/><c r="E146" s="11"/><c r="F146" s="11"/></row><row r="147" spans="1:6" ht="15.75" customHeight="1" x14ac:dyDescent="0.3"><c r="A147" s="11"/><c r="B147" s="11"/><c r="C147" s="11"/><c r="D147" s="11"/><c r="E147" s="11"/><c r="F147" s="11"/></row><row r="148" spans="1:6" ht="15.75" customHeight="1" x14ac:dyDescent="0.3"><c r="A148" s="11"/><c r="B148" s="11"/><c r="C148" s="11"/><c r="D148" s="11"/><c r="E148" s="11"/><c r="F148" s="11"/></row><row r="149" spans="1:6" ht="15.75" customHeight="1" x14ac:dyDescent="0.3"><c r="A149" s="11"/><c r="B149" s="11"/><c r="C149" s="11"/><c r="D149" s="11"/><c r="E149" s="11"/><c r="F149" s="11"/></row><row r="150" spans="1:6" ht="15.75" customHeight="1" x14ac:dyDescent="0.3"><c r="A150" s="11"/><c r="B150" s="11"/><c r="C150" s="11"/><c r="D150" s="11"/><c r="E150" s="11"/><c r="F150" s="11"/></row><row r="151" spans="1:6" ht="15.75" customHeight="1" x14ac:dyDescent="0.3"><c r="A151" s="11"/><c r="B151" s="11"/><c r="C151" s="11"/><c r="D151" s="11"/><c r="E151" s="11"/><c r="F151" s="11"/></row><row r="152" spans="1:6" ht="15.75" customHeight="1" x14ac:dyDescent="0.3"><c r="A152" s="11"/><c r="B152" s="11"/><c r="C152" s="11"/><c r="D152" s="11"/><c r="E152" s="11"/><c r="F152" s="11"/></row><row r="153" spans="1:6" ht="15.75" customHeight="1" x14ac:dyDescent="0.3"><c r="A153" s="11"/><c r="B153" s="11"/><c r="C153" s="11"/><c r="D153" s="11"/><c r="E153" s="11"/><c r="F153" s="11"/></row><row r="154" spans="1:6" ht="15.75" customHeight="1" x14ac:dyDescent="0.3"><c r="A154" s="11"/><c r="B154" s="11"/><c r="C154" s="11"/><c r="D154" s="11"/><c r="E154" s="11"/><c r="F154" s="11"/></row><row r="155" spans="1:6" ht="15.75" customHeight="1" x14ac:dyDescent="0.3"><c r="A155" s="11"/><c r="B155" s="11"/><c r="C155" s="11"/><c r="D155" s="11"/><c r="E155" s="11"/><c r="F155" s="11"/></row><row r="156" spans="1:6" ht="15.75" customHeight="1" x14ac:dyDescent="0.3"><c r="A156" s="11"/><c r="B156" s="11"/><c r="C156" s="11"/><c r="D156" s="11"/><c r="E156" s="11"/><c r="F156" s="11"/></row><row r="157" spans="1:6" ht="15.75" customHeight="1" x14ac:dyDescent="0.3"><c r="A157" s="11"/><c r="B157" s="11"/><c r="C157" s="11"/><c r="D157" s="11"/><c r="E157" s="11"/><c r="F157" s="11"/></row><row r="158" spans="1:6" ht="15.75" customHeight="1" x14ac:dyDescent="0.3"><c r="A158" s="11"/><c r="B158" s="11"/><c r="C158" s="11"/><c r="D158" s="11"/><c r="E158" s="11"/><c r="F158" s="11"/></row><row r="159" spans="1:6" ht="15.75" customHeight="1" x14ac:dyDescent="0.3"><c r="A159" s="11"/><c r="B159" s="11"/><c r="C159" s="11"/><c r="D159" s="11"/><c r="E159" s="11"/><c r="F159" s="11"/></row><row r="160" spans="1:6" ht="15.75" customHeight="1" x14ac:dyDescent="0.3"><c r="A160" s="11"/><c r="B160" s="11"/><c r="C160" s="11"/><c r="D160" s="11"/><c r="E160" s="11"/><c r="F160" s="11"/></row><row r="161" spans="1:6" ht="15.75" customHeight="1" x14ac:dyDescent="0.3"><c r="A161" s="11"/><c r="B161" s="11"/><c r="C161" s="11"/><c r="D161" s="11"/><c r="E161" s="11"/><c r="F161" s="11"/></row><row r="162" spans="1:6" ht="15.75" customHeight="1" x14ac:dyDescent="0.3"><c r="A162" s="11"/><c r="B162" s="11"/><c r="C162" s="11"/><c r="D162" s="11"/><c r="E162" s="11"/><c r="F162" s="11"/></row><row r="163" spans="1:6" ht="15.75" customHeight="1" x14ac:dyDescent="0.3"><c r="A163" s="11"/><c r="B163" s="11"/><c r="C163" s="11"/><c r="D163" s="11"/><c r="E163" s="11"/><c r="F163" s="11"/></row><row r="164" spans="1:6" ht="15.75" customHeight="1" x14ac:dyDescent="0.3"><c r="A164" s="11"/><c r="B164" s="11"/><c r="C164" s="11"/><c r="D164" s="11"/><c r="E164" s="11"/><c r="F164" s="11"/></row><row r="165" spans="1:6" ht="15.75" customHeight="1" x14ac:dyDescent="0.3"><c r="A165" s="11"/><c r="B165" s="11"/><c r="C165" s="11"/><c r="D165" s="11"/><c r="E165" s="11"/><c r="F165" s="11"/></row><row r="166" spans="1:6" ht="15.75" customHeight="1" x14ac:dyDescent="0.3"><c r="A166" s="11"/><c r="B166" s="11"/><c r="C166" s="11"/><c r="D166" s="11"/><c r="E166" s="11"/><c r="F166" s="11"/></row><row r="167" spans="1:6" ht="15.75" customHeight="1" x14ac:dyDescent="0.3"><c r="A167" s="11"/><c r="B167" s="11"/><c r="C167" s="11"/><c r="D167" s="11"/><c r="E167" s="11"/><c r="F167" s="11"/></row><row r="168" spans="1:6" ht="15.75" customHeight="1" x14ac:dyDescent="0.3"><c r="A168" s="11"/><c r="B168" s="11"/><c r="C168" s="11"/><c r="D168" s="11"/><c r="E168" s="11"/><c r="F168" s="11"/></row><row r="169" spans="1:6" ht="15.75" customHeight="1" x14ac:dyDescent="0.3"><c r="A169" s="11"/><c r="B169" s="11"/><c r="C169" s="11"/><c r="D169" s="11"/><c r="E169" s="11"/><c r="F169" s="11"/></row><row r="170" spans="1:6" ht="15.75" customHeight="1" x14ac:dyDescent="0.3"><c r="A170" s="11"/><c r="B170" s="11"/><c r="C170" s="11"/><c r="D170" s="11"/><c r="E170" s="11"/><c r="F170" s="11"/></row><row r="171" spans="1:6" ht="15.75" customHeight="1" x14ac:dyDescent="0.3"><c r="A171" s="11"/><c r="B171" s="11"/><c r="C171" s="11"/><c r="D171" s="11"/><c r="E171" s="11"/><c r="F171" s="11"/></row><row r="172" spans="1:6" ht="15.75" customHeight="1" x14ac:dyDescent="0.3"><c r="A172" s="11"/><c r="B172" s="11"/><c r="C172" s="11"/><c r="D172" s="11"/><c r="E172" s="11"/><c r="F172" s="11"/></row><row r="173" spans="1:6" ht="15.75" customHeight="1" x14ac:dyDescent="0.3"><c r="A173" s="11"/><c r="B173" s="11"/><c r="C173" s="11"/><c r="D173" s="11"/><c r="E173" s="11"/><c r="F173" s="11"/></row><row r="174" spans="1:6" ht="15.75" customHeight="1" x14ac:dyDescent="0.3"><c r="A174" s="11"/><c r="B174" s="11"/><c r="C174" s="11"/><c r="D174" s="11"/><c r="E174" s="11"/><c r="F174" s="11"/></row><row r="175" spans="1:6" ht="15.75" customHeight="1" x14ac:dyDescent="0.3"><c r="A175" s="11"/><c r="B175" s="11"/><c r="C175" s="11"/><c r="D175" s="11"/><c r="E175" s="11"/><c r="F175" s="11"/></row><row r="176" spans="1:6" ht="15.75" customHeight="1" x14ac:dyDescent="0.3"><c r="A176" s="11"/><c r="B176" s="11"/><c r="C176" s="11"/><c r="D176" s="11"/><c r="E176" s="11"/><c r="F176" s="11"/></row><row r="177" spans="1:6" ht="15.75" customHeight="1" x14ac:dyDescent="0.3"><c r="A177" s="11"/><c r="B177" s="11"/><c r="C177" s="11"/><c r="D177" s="11"/><c r="E177" s="11"/><c r="F177" s="11"/></row><row r="178" spans="1:6" ht="15.75" customHeight="1" x14ac:dyDescent="0.3"><c r="A178" s="11"/><c r="B178" s="11"/><c r="C178" s="11"/><c r="D178" s="11"/><c r="E178" s="11"/><c r="F178" s="11"/></row><row r="179" spans="1:6" ht="15.75" customHeight="1" x14ac:dyDescent="0.3"><c r="A179" s="11"/><c r="B179" s="11"/><c r="C179" s="11"/><c r="D179" s="11"/><c r="E179" s="11"/><c r="F179" s="11"/></row><row r="180" spans="1:6" ht="15.75" customHeight="1" x14ac:dyDescent="0.3"><c r="A180" s="11"/><c r="B180" s="11"/><c r="C180" s="11"/><c r="D180" s="11"/><c r="E180" s="11"/><c r="F180" s="11"/></row><row r="181" spans="1:6" ht="15.75" customHeight="1" x14ac:dyDescent="0.3"><c r="A181" s="11"/><c r="B181" s="11"/><c r="C181" s="11"/><c r="D181" s="11"/><c r="E181" s="11"/><c r="F181" s="11"/></row><row r="182" spans="1:6" ht="15.75" customHeight="1" x14ac:dyDescent="0.3"><c r="A182" s="11"/><c r="B182" s="11"/><c r="C182" s="11"/><c r="D182" s="11"/><c r="E182" s="11"/><c r="F182" s="11"/></row><row r="183" spans="1:6" ht="15.75" customHeight="1" x14ac:dyDescent="0.3"><c r="A183" s="11"/><c r="B183" s="11"/><c r="C183" s="11"/><c r="D183" s="11"/><c r="E183" s="11"/><c r="F183" s="11"/></row><row r="184" spans="1:6" ht="15.75" customHeight="1" x14ac:dyDescent="0.3"><c r="A184" s="11"/><c r="B184" s="11"/><c r="C184" s="11"/><c r="D184" s="11"/><c r="E184" s="11"/><c r="F184" s="11"/></row><row r="185" spans="1:6" ht="15.75" customHeight="1" x14ac:dyDescent="0.3"><c r="A185" s="11"/><c r="B185" s="11"/><c r="C185" s="11"/><c r="D185" s="11"/><c r="E185" s="11"/><c r="F185" s="11"/></row><row r="186" spans="1:6" ht="15.75" customHeight="1" x14ac:dyDescent="0.3"><c r="A186" s="11"/><c r="B186" s="11"/><c r="C186" s="11"/><c r="D186" s="11"/><c r="E186" s="11"/><c r="F186" s="11"/></row><row r="187" spans="1:6" ht="15.75" customHeight="1" x14ac:dyDescent="0.3"><c r="A187" s="11"/><c r="B187" s="11"/><c r="C187" s="11"/><c r="D187" s="11"/><c r="E187" s="11"/><c r="F187" s="11"/></row><row r="188" spans="1:6" ht="15.75" customHeight="1" x14ac:dyDescent="0.3"><c r="A188" s="11"/><c r="B188" s="11"/><c r="C188" s="11"/><c r="D188" s="11"/><c r="E188" s="11"/><c r="F188" s="11"/></row><row r="189" spans="1:6" ht="15.75" customHeight="1" x14ac:dyDescent="0.3"><c r="A189" s="11"/><c r="B189" s="11"/><c r="C189" s="11"/><c r="D189" s="11"/><c r="E189" s="11"/><c r="F189" s="11"/></row><row r="190" spans="1:6" ht="15.75" customHeight="1" x14ac:dyDescent="0.3"><c r="A190" s="11"/><c r="B190" s="11"/><c r="C190" s="11"/><c r="D190" s="11"/><c r="E190" s="11"/><c r="F190" s="11"/></row><row r="191" spans="1:6" ht="15.75" customHeight="1" x14ac:dyDescent="0.3"><c r="A191" s="11"/><c r="B191" s="11"/><c r="C191" s="11"/><c r="D191" s="11"/><c r="E191" s="11"/><c r="F191" s="11"/></row><row r="192" spans="1:6" ht="15.75" customHeight="1" x14ac:dyDescent="0.3"><c r="A192" s="11"/><c r="B192" s="11"/><c r="C192" s="11"/><c r="D192" s="11"/><c r="E192" s="11"/><c r="F192" s="11"/></row><row r="193" spans="1:6" ht="15.75" customHeight="1" x14ac:dyDescent="0.3"><c r="A193" s="11"/><c r="B193" s="11"/><c r="C193" s="11"/><c r="D193" s="11"/><c r="E193" s="11"/><c r="F193" s="11"/></row><row r="194" spans="1:6" ht="15.75" customHeight="1" x14ac:dyDescent="0.3"><c r="A194" s="11"/><c r="B194" s="11"/><c r="C194" s="11"/><c r="D194" s="11"/><c r="E194" s="11"/><c r="F194" s="11"/></row><row r="195" spans="1:6" ht="15.75" customHeight="1" x14ac:dyDescent="0.3"><c r="A195" s="11"/><c r="B195" s="11"/><c r="C195" s="11"/><c r="D195" s="11"/><c r="E195" s="11"/><c r="F195" s="11"/></row><row r="196" spans="1:6" ht="15.75" customHeight="1" x14ac:dyDescent="0.3"><c r="A196" s="11"/><c r="B196" s="11"/><c r="C196" s="11"/><c r="D196" s="11"/><c r="E196" s="11"/><c r="F196" s="11"/></row><row r="197" spans="1:6" ht="15.75" customHeight="1" x14ac:dyDescent="0.3"><c r="A197" s="11"/><c r="B197" s="11"/><c r="C197" s="11"/><c r="D197" s="11"/><c r="E197" s="11"/><c r="F197" s="11"/></row><row r="198" spans="1:6" ht="15.75" customHeight="1" x14ac:dyDescent="0.3"><c r="A198" s="11"/><c r="B198" s="11"/><c r="C198" s="11"/><c r="D198" s="11"/><c r="E198" s="11"/><c r="F198" s="11"/></row><row r="199" spans="1:6" ht="15.75" customHeight="1" x14ac:dyDescent="0.3"><c r="A199" s="11"/><c r="B199" s="11"/><c r="C199" s="11"/><c r="D199" s="11"/><c r="E199" s="11"/><c r="F199" s="11"/></row><row r="200" spans="1:6" ht="15.75" customHeight="1" x14ac:dyDescent="0.3"><c r="A200" s="11"/><c r="B200" s="11"/><c r="C200" s="11"/><c r="D200" s="11"/><c r="E200" s="11"/><c r="F200" s="11"/></row><row r="201" spans="1:6" ht="15.75" customHeight="1" x14ac:dyDescent="0.3"><c r="A201" s="11"/><c r="B201" s="11"/><c r="C201" s="11"/><c r="D201" s="11"/><c r="E201" s="11"/><c r="F201" s="11"/></row><row r="202" spans="1:6" ht="15.75" customHeight="1" x14ac:dyDescent="0.3"><c r="A202" s="11"/><c r="B202" s="11"/><c r="C202" s="11"/><c r="D202" s="11"/><c r="E202" s="11"/><c r="F202" s="11"/></row><row r="203" spans="1:6" ht="15.75" customHeight="1" x14ac:dyDescent="0.3"><c r="A203" s="11"/><c r="B203" s="11"/><c r="C203" s="11"/><c r="D203" s="11"/><c r="E203" s="11"/><c r="F203" s="11"/></row><row r="204" spans="1:6" ht="15.75" customHeight="1" x14ac:dyDescent="0.3"><c r="A204" s="11"/><c r="B204" s="11"/><c r="C204" s="11"/><c r="D204" s="11"/><c r="E204" s="11"/><c r="F204" s="11"/></row><row r="205" spans="1:6" ht="15.75" customHeight="1" x14ac:dyDescent="0.3"><c r="A205" s="11"/><c r="B205" s="11"/><c r="C205" s="11"/><c r="D205" s="11"/><c r="E205" s="11"/><c r="F205" s="11"/></row><row r="206" spans="1:6" ht="15.75" customHeight="1" x14ac:dyDescent="0.3"><c r="A206" s="11"/><c r="B206" s="11"/><c r="C206" s="11"/><c r="D206" s="11"/><c r="E206" s="11"/><c r="F206" s="11"/></row><row r="207" spans="1:6" ht="15.75" customHeight="1" x14ac:dyDescent="0.3"><c r="A207" s="11"/><c r="B207" s="11"/><c r="C207" s="11"/><c r="D207" s="11"/><c r="E207" s="11"/><c r="F207" s="11"/></row><row r="208" spans="1:6" ht="15.75" customHeight="1" x14ac:dyDescent="0.3"><c r="A208" s="11"/><c r="B208" s="11"/><c r="C208" s="11"/><c r="D208" s="11"/><c r="E208" s="11"/><c r="F208" s="11"/></row><row r="209" spans="1:6" ht="15.75" customHeight="1" x14ac:dyDescent="0.3"><c r="A209" s="11"/><c r="B209" s="11"/><c r="C209" s="11"/><c r="D209" s="11"/><c r="E209" s="11"/><c r="F209" s="11"/></row><row r="210" spans="1:6" ht="15.75" customHeight="1" x14ac:dyDescent="0.3"><c r="A210" s="11"/><c r="B210" s="11"/><c r="C210" s="11"/><c r="D210" s="11"/><c r="E210" s="11"/><c r="F210" s="11"/></row><row r="211" spans="1:6" ht="15.75" customHeight="1" x14ac:dyDescent="0.3"><c r="A211" s="11"/><c r="B211" s="11"/><c r="C211" s="11"/><c r="D211" s="11"/><c r="E211" s="11"/><c r="F211" s="11"/></row><row r="212" spans="1:6" ht="15.75" customHeight="1" x14ac:dyDescent="0.3"><c r="A212" s="11"/><c r="B212" s="11"/><c r="C212" s="11"/><c r="D212" s="11"/><c r="E212" s="11"/><c r="F212" s="11"/></row><row r="213" spans="1:6" ht="15.75" customHeight="1" x14ac:dyDescent="0.3"><c r="A213" s="11"/><c r="B213" s="11"/><c r="C213" s="11"/><c r="D213" s="11"/><c r="E213" s="11"/><c r="F213" s="11"/></row><row r="214" spans="1:6" ht="15.75" customHeight="1" x14ac:dyDescent="0.3"><c r="A214" s="11"/><c r="B214" s="11"/><c r="C214" s="11"/><c r="D214" s="11"/><c r="E214" s="11"/><c r="F214" s="11"/></row><row r="215" spans="1:6" ht="15.75" customHeight="1" x14ac:dyDescent="0.3"><c r="A215" s="11"/><c r="B215" s="11"/><c r="C215" s="11"/><c r="D215" s="11"/><c r="E215" s="11"/><c r="F215" s="11"/></row><row r="216" spans="1:6" ht="15.75" customHeight="1" x14ac:dyDescent="0.3"><c r="A216" s="11"/><c r="B216" s="11"/><c r="C216" s="11"/><c r="D216" s="11"/><c r="E216" s="11"/><c r="F216" s="11"/></row><row r="217" spans="1:6" ht="15.75" customHeight="1" x14ac:dyDescent="0.3"><c r="A217" s="11"/><c r="B217" s="11"/><c r="C217" s="11"/><c r="D217" s="11"/><c r="E217" s="11"/><c r="F217" s="11"/></row><row r="218" spans="1:6" ht="15.75" customHeight="1" x14ac:dyDescent="0.3"><c r="A218" s="11"/><c r="B218" s="11"/><c r="C218" s="11"/><c r="D218" s="11"/><c r="E218" s="11"/><c r="F218" s="11"/></row><row r="219" spans="1:6" ht="15.75" customHeight="1" x14ac:dyDescent="0.3"><c r="A219" s="11"/><c r="B219" s="11"/><c r="C219" s="11"/><c r="D219" s="11"/><c r="E219" s="11"/><c r="F219" s="11"/></row><row r="220" spans="1:6" ht="15.75" customHeight="1" x14ac:dyDescent="0.3"><c r="A220" s="11"/><c r="B220" s="11"/><c r="C220" s="11"/><c r="D220" s="11"/><c r="E220" s="11"/><c r="F220" s="11"/></row><row r="221" spans="1:6" ht="15.75" customHeight="1" x14ac:dyDescent="0.3"><c r="A221" s="11"/><c r="B221" s="11"/><c r="C221" s="11"/><c r="D221" s="11"/><c r="E221" s="11"/><c r="F221" s="11"/></row><row r="222" spans="1:6" ht="15.75" customHeight="1" x14ac:dyDescent="0.3"><c r="A222" s="11"/><c r="B222" s="11"/><c r="C222" s="11"/><c r="D222" s="11"/><c r="E222" s="11"/><c r="F222" s="11"/></row><row r="223" spans="1:6" ht="15.75" customHeight="1" x14ac:dyDescent="0.3"><c r="A223" s="11"/><c r="B223" s="11"/><c r="C223" s="11"/><c r="D223" s="11"/><c r="E223" s="11"/><c r="F223" s="11"/></row><row r="224" spans="1:6" ht="15.75" customHeight="1" x14ac:dyDescent="0.3"><c r="A224" s="11"/><c r="B224" s="11"/><c r="C224" s="11"/><c r="D224" s="11"/><c r="E224" s="11"/><c r="F224" s="11"/></row><row r="225" spans="1:6" ht="15.75" customHeight="1" x14ac:dyDescent="0.3"><c r="A225" s="11"/><c r="B225" s="11"/><c r="C225" s="11"/><c r="D225" s="11"/><c r="E225" s="11"/><c r="F225" s="11"/></row><row r="226" spans="1:6" ht="15.75" customHeight="1" x14ac:dyDescent="0.3"><c r="A226" s="11"/><c r="B226" s="11"/><c r="C226" s="11"/><c r="D226" s="11"/><c r="E226" s="11"/><c r="F226" s="11"/></row><row r="227" spans="1:6" ht="15.75" customHeight="1" x14ac:dyDescent="0.3"><c r="A227" s="11"/><c r="B227" s="11"/><c r="C227" s="11"/><c r="D227" s="11"/><c r="E227" s="11"/><c r="F227" s="11"/></row><row r="228" spans="1:6" ht="15.75" customHeight="1" x14ac:dyDescent="0.3"><c r="A228" s="11"/><c r="B228" s="11"/><c r="C228" s="11"/><c r="D228" s="11"/><c r="E228" s="11"/><c r="F228" s="11"/></row><row r="229" spans="1:6" ht="15.75" customHeight="1" x14ac:dyDescent="0.3"><c r="A229" s="11"/><c r="B229" s="11"/><c r="C229" s="11"/><c r="D229" s="11"/><c r="E229" s="11"/><c r="F229" s="11"/></row><row r="230" spans="1:6" ht="15.75" customHeight="1" x14ac:dyDescent="0.3"><c r="A230" s="11"/><c r="B230" s="11"/><c r="C230" s="11"/><c r="D230" s="11"/><c r="E230" s="11"/><c r="F230" s="11"/></row><row r="231" spans="1:6" ht="15.75" customHeight="1" x14ac:dyDescent="0.3"><c r="A231" s="11"/><c r="B231" s="11"/><c r="C231" s="11"/><c r="D231" s="11"/><c r="E231" s="11"/><c r="F231" s="11"/></row><row r="232" spans="1:6" ht="15.75" customHeight="1" x14ac:dyDescent="0.3"><c r="A232" s="11"/><c r="B232" s="11"/><c r="C232" s="11"/><c r="D232" s="11"/><c r="E232" s="11"/><c r="F232" s="11"/></row><row r="233" spans="1:6" ht="15.75" customHeight="1" x14ac:dyDescent="0.3"><c r="A233" s="11"/><c r="B233" s="11"/><c r="C233" s="11"/><c r="D233" s="11"/><c r="E233" s="11"/><c r="F233" s="11"/></row><row r="234" spans="1:6" ht="15.75" customHeight="1" x14ac:dyDescent="0.3"><c r="A234" s="11"/><c r="B234" s="11"/><c r="C234" s="11"/><c r="D234" s="11"/><c r="E234" s="11"/><c r="F234" s="11"/></row><row r="235" spans="1:6" ht="15.75" customHeight="1" x14ac:dyDescent="0.3"><c r="A235" s="11"/><c r="B235" s="11"/><c r="C235" s="11"/><c r="D235" s="11"/><c r="E235" s="11"/><c r="F235" s="11"/></row><row r="236" spans="1:6" ht="15.75" customHeight="1" x14ac:dyDescent="0.3"><c r="A236" s="11"/><c r="B236" s="11"/><c r="C236" s="11"/><c r="D236" s="11"/><c r="E236" s="11"/><c r="F236" s="11"/></row><row r="237" spans="1:6" ht="15.75" customHeight="1" x14ac:dyDescent="0.3"><c r="A237" s="11"/><c r="B237" s="11"/><c r="C237" s="11"/><c r="D237" s="11"/><c r="E237" s="11"/><c r="F237" s="11"/></row><row r="238" spans="1:6" ht="15.75" customHeight="1" x14ac:dyDescent="0.3"><c r="A238" s="11"/><c r="B238" s="11"/><c r="C238" s="11"/><c r="D238" s="11"/><c r="E238" s="11"/><c r="F238" s="11"/></row><row r="239" spans="1:6" ht="15.75" customHeight="1" x14ac:dyDescent="0.3"><c r="A239" s="11"/><c r="B239" s="11"/><c r="C239" s="11"/><c r="D239" s="11"/><c r="E239" s="11"/><c r="F239" s="11"/></row><row r="240" spans="1:6" ht="15.75" customHeight="1" x14ac:dyDescent="0.3"><c r="A240" s="11"/><c r="B240" s="11"/><c r="C240" s="11"/><c r="D240" s="11"/><c r="E240" s="11"/><c r="F240" s="11"/></row><row r="241" spans="1:6" ht="15.75" customHeight="1" x14ac:dyDescent="0.3"><c r="A241" s="11"/><c r="B241" s="11"/><c r="C241" s="11"/><c r="D241" s="11"/><c r="E241" s="11"/><c r="F241" s="11"/></row><row r="242" spans="1:6" ht="15.75" customHeight="1" x14ac:dyDescent="0.3"><c r="A242" s="11"/><c r="B242" s="11"/><c r="C242" s="11"/><c r="D242" s="11"/><c r="E242" s="11"/><c r="F242" s="11"/></row><row r="243" spans="1:6" ht="15.75" customHeight="1" x14ac:dyDescent="0.3"><c r="A243" s="11"/><c r="B243" s="11"/><c r="C243" s="11"/><c r="D243" s="11"/><c r="E243" s="11"/><c r="F243" s="11"/></row><row r="244" spans="1:6" ht="15.75" customHeight="1" x14ac:dyDescent="0.3"><c r="A244" s="11"/><c r="B244" s="11"/><c r="C244" s="11"/><c r="D244" s="11"/><c r="E244" s="11"/><c r="F244" s="11"/></row><row r="245" spans="1:6" ht="15.75" customHeight="1" x14ac:dyDescent="0.3"><c r="A245" s="11"/><c r="B245" s="11"/><c r="C245" s="11"/><c r="D245" s="11"/><c r="E245" s="11"/><c r="F245" s="11"/></row><row r="246" spans="1:6" ht="15.75" customHeight="1" x14ac:dyDescent="0.3"><c r="A246" s="11"/><c r="B246" s="11"/><c r="C246" s="11"/><c r="D246" s="11"/><c r="E246" s="11"/><c r="F246" s="11"/></row><row r="247" spans="1:6" ht="15.75" customHeight="1" x14ac:dyDescent="0.3"><c r="A247" s="11"/><c r="B247" s="11"/><c r="C247" s="11"/><c r="D247" s="11"/><c r="E247" s="11"/><c r="F247" s="11"/></row><row r="248" spans="1:6" ht="15.75" customHeight="1" x14ac:dyDescent="0.3"><c r="A248" s="11"/><c r="B248" s="11"/><c r="C248" s="11"/><c r="D248" s="11"/><c r="E248" s="11"/><c r="F248" s="11"/></row><row r="249" spans="1:6" ht="15.75" customHeight="1" x14ac:dyDescent="0.3"><c r="A249" s="11"/><c r="B249" s="11"/><c r="C249" s="11"/><c r="D249" s="11"/><c r="E249" s="11"/><c r="F249" s="11"/></row><row r="250" spans="1:6" ht="15.75" customHeight="1" x14ac:dyDescent="0.3"><c r="A250" s="11"/><c r="B250" s="11"/><c r="C250" s="11"/><c r="D250" s="11"/><c r="E250" s="11"/><c r="F250" s="11"/></row><row r="251" spans="1:6" ht="15.75" customHeight="1" x14ac:dyDescent="0.3"><c r="A251" s="11"/><c r="B251" s="11"/><c r="C251" s="11"/><c r="D251" s="11"/><c r="E251" s="11"/><c r="F251" s="11"/></row><row r="252" spans="1:6" ht="15.75" customHeight="1" x14ac:dyDescent="0.3"><c r="A252" s="11"/><c r="B252" s="11"/><c r="C252" s="11"/><c r="D252" s="11"/><c r="E252" s="11"/><c r="F252" s="11"/></row><row r="253" spans="1:6" ht="15.75" customHeight="1" x14ac:dyDescent="0.3"><c r="A253" s="11"/><c r="B253" s="11"/><c r="C253" s="11"/><c r="D253" s="11"/><c r="E253" s="11"/><c r="F253" s="11"/></row><row r="254" spans="1:6" ht="15.75" customHeight="1" x14ac:dyDescent="0.3"><c r="A254" s="11"/><c r="B254" s="11"/><c r="C254" s="11"/><c r="D254" s="11"/><c r="E254" s="11"/><c r="F254" s="11"/></row><row r="255" spans="1:6" ht="15.75" customHeight="1" x14ac:dyDescent="0.3"><c r="A255" s="11"/><c r="B255" s="11"/><c r="C255" s="11"/><c r="D255" s="11"/><c r="E255" s="11"/><c r="F255" s="11"/></row><row r="256" spans="1:6" ht="15.75" customHeight="1" x14ac:dyDescent="0.3"><c r="A256" s="11"/><c r="B256" s="11"/><c r="C256" s="11"/><c r="D256" s="11"/><c r="E256" s="11"/><c r="F256" s="11"/></row><row r="257" spans="1:6" ht="15.75" customHeight="1" x14ac:dyDescent="0.3"><c r="A257" s="11"/><c r="B257" s="11"/><c r="C257" s="11"/><c r="D257" s="11"/><c r="E257" s="11"/><c r="F257" s="11"/></row><row r="258" spans="1:6" ht="15.75" customHeight="1" x14ac:dyDescent="0.3"><c r="A258" s="11"/><c r="B258" s="11"/><c r="C258" s="11"/><c r="D258" s="11"/><c r="E258" s="11"/><c r="F258" s="11"/></row><row r="259" spans="1:6" ht="15.75" customHeight="1" x14ac:dyDescent="0.3"><c r="A259" s="11"/><c r="B259" s="11"/><c r="C259" s="11"/><c r="D259" s="11"/><c r="E259" s="11"/><c r="F259" s="11"/></row><row r="260" spans="1:6" ht="15.75" customHeight="1" x14ac:dyDescent="0.3"><c r="A260" s="11"/><c r="B260" s="11"/><c r="C260" s="11"/><c r="D260" s="11"/><c r="E260" s="11"/><c r="F260" s="11"/></row><row r="261" spans="1:6" ht="15.75" customHeight="1" x14ac:dyDescent="0.3"><c r="A261" s="11"/><c r="B261" s="11"/><c r="C261" s="11"/><c r="D261" s="11"/><c r="E261" s="11"/><c r="F261" s="11"/></row><row r="262" spans="1:6" ht="15.75" customHeight="1" x14ac:dyDescent="0.3"><c r="A262" s="11"/><c r="B262" s="11"/><c r="C262" s="11"/><c r="D262" s="11"/><c r="E262" s="11"/><c r="F262" s="11"/></row><row r="263" spans="1:6" ht="15.75" customHeight="1" x14ac:dyDescent="0.3"><c r="A263" s="11"/><c r="B263" s="11"/><c r="C263" s="11"/><c r="D263" s="11"/><c r="E263" s="11"/><c r="F263" s="11"/></row><row r="264" spans="1:6" ht="15.75" customHeight="1" x14ac:dyDescent="0.3"><c r="A264" s="11"/><c r="B264" s="11"/><c r="C264" s="11"/><c r="D264" s="11"/><c r="E264" s="11"/><c r="F264" s="11"/></row><row r="265" spans="1:6" ht="15.75" customHeight="1" x14ac:dyDescent="0.3"><c r="A265" s="11"/><c r="B265" s="11"/><c r="C265" s="11"/><c r="D265" s="11"/><c r="E265" s="11"/><c r="F265" s="11"/></row><row r="266" spans="1:6" ht="15.75" customHeight="1" x14ac:dyDescent="0.3"><c r="A266" s="11"/><c r="B266" s="11"/><c r="C266" s="11"/><c r="D266" s="11"/><c r="E266" s="11"/><c r="F266" s="11"/></row><row r="267" spans="1:6" ht="15.75" customHeight="1" x14ac:dyDescent="0.3"><c r="A267" s="11"/><c r="B267" s="11"/><c r="C267" s="11"/><c r="D267" s="11"/><c r="E267" s="11"/><c r="F267" s="11"/></row><row r="268" spans="1:6" ht="15.75" customHeight="1" x14ac:dyDescent="0.3"><c r="A268" s="11"/><c r="B268" s="11"/><c r="C268" s="11"/><c r="D268" s="11"/><c r="E268" s="11"/><c r="F268" s="11"/></row><row r="269" spans="1:6" ht="15.75" customHeight="1" x14ac:dyDescent="0.3"><c r="A269" s="11"/><c r="B269" s="11"/><c r="C269" s="11"/><c r="D269" s="11"/><c r="E269" s="11"/><c r="F269" s="11"/></row><row r="270" spans="1:6" ht="15.75" customHeight="1" x14ac:dyDescent="0.3"><c r="A270" s="11"/><c r="B270" s="11"/><c r="C270" s="11"/><c r="D270" s="11"/><c r="E270" s="11"/><c r="F270" s="11"/></row><row r="271" spans="1:6" ht="15.75" customHeight="1" x14ac:dyDescent="0.3"><c r="A271" s="11"/><c r="B271" s="11"/><c r="C271" s="11"/><c r="D271" s="11"/><c r="E271" s="11"/><c r="F271" s="11"/></row><row r="272" spans="1:6" ht="15.75" customHeight="1" x14ac:dyDescent="0.3"><c r="A272" s="11"/><c r="B272" s="11"/><c r="C272" s="11"/><c r="D272" s="11"/><c r="E272" s="11"/><c r="F272" s="11"/></row><row r="273" spans="1:6" ht="15.75" customHeight="1" x14ac:dyDescent="0.3"><c r="A273" s="11"/><c r="B273" s="11"/><c r="C273" s="11"/><c r="D273" s="11"/><c r="E273" s="11"/><c r="F273" s="11"/></row><row r="274" spans="1:6" ht="15.75" customHeight="1" x14ac:dyDescent="0.3"><c r="A274" s="11"/><c r="B274" s="11"/><c r="C274" s="11"/><c r="D274" s="11"/><c r="E274" s="11"/><c r="F274" s="11"/></row><row r="275" spans="1:6" ht="15.75" customHeight="1" x14ac:dyDescent="0.3"><c r="A275" s="11"/><c r="B275" s="11"/><c r="C275" s="11"/><c r="D275" s="11"/><c r="E275" s="11"/><c r="F275" s="11"/></row><row r="276" spans="1:6" ht="15.75" customHeight="1" x14ac:dyDescent="0.3"><c r="A276" s="11"/><c r="B276" s="11"/><c r="C276" s="11"/><c r="D276" s="11"/><c r="E276" s="11"/><c r="F276" s="11"/></row><row r="277" spans="1:6" ht="15.75" customHeight="1" x14ac:dyDescent="0.3"><c r="A277" s="11"/><c r="B277" s="11"/><c r="C277" s="11"/><c r="D277" s="11"/><c r="E277" s="11"/><c r="F277" s="11"/></row><row r="278" spans="1:6" ht="15.75" customHeight="1" x14ac:dyDescent="0.3"><c r="A278" s="11"/><c r="B278" s="11"/><c r="C278" s="11"/><c r="D278" s="11"/><c r="E278" s="11"/><c r="F278" s="11"/></row><row r="279" spans="1:6" ht="15.75" customHeight="1" x14ac:dyDescent="0.3"><c r="A279" s="11"/><c r="B279" s="11"/><c r="C279" s="11"/><c r="D279" s="11"/><c r="E279" s="11"/><c r="F279" s="11"/></row><row r="280" spans="1:6" ht="15.75" customHeight="1" x14ac:dyDescent="0.3"><c r="A280" s="11"/><c r="B280" s="11"/><c r="C280" s="11"/><c r="D280" s="11"/><c r="E280" s="11"/><c r="F280" s="11"/></row><row r="281" spans="1:6" ht="15.75" customHeight="1" x14ac:dyDescent="0.3"><c r="A281" s="11"/><c r="B281" s="11"/><c r="C281" s="11"/><c r="D281" s="11"/><c r="E281" s="11"/><c r="F281" s="11"/></row><row r="282" spans="1:6" ht="15.75" customHeight="1" x14ac:dyDescent="0.3"><c r="A282" s="11"/><c r="B282" s="11"/><c r="C282" s="11"/><c r="D282" s="11"/><c r="E282" s="11"/><c r="F282" s="11"/></row><row r="283" spans="1:6" ht="15.75" customHeight="1" x14ac:dyDescent="0.3"><c r="A283" s="11"/><c r="B283" s="11"/><c r="C283" s="11"/><c r="D283" s="11"/><c r="E283" s="11"/><c r="F283" s="11"/></row><row r="284" spans="1:6" ht="15.75" customHeight="1" x14ac:dyDescent="0.3"><c r="A284" s="11"/><c r="B284" s="11"/><c r="C284" s="11"/><c r="D284" s="11"/><c r="E284" s="11"/><c r="F284" s="11"/></row><row r="285" spans="1:6" ht="15.75" customHeight="1" x14ac:dyDescent="0.3"><c r="A285" s="11"/><c r="B285" s="11"/><c r="C285" s="11"/><c r="D285" s="11"/><c r="E285" s="11"/><c r="F285" s="11"/></row><row r="286" spans="1:6" ht="15.75" customHeight="1" x14ac:dyDescent="0.3"><c r="A286" s="11"/><c r="B286" s="11"/><c r="C286" s="11"/><c r="D286" s="11"/><c r="E286" s="11"/><c r="F286" s="11"/></row><row r="287" spans="1:6" ht="15.75" customHeight="1" x14ac:dyDescent="0.3"><c r="A287" s="11"/><c r="B287" s="11"/><c r="C287" s="11"/><c r="D287" s="11"/><c r="E287" s="11"/><c r="F287" s="11"/></row><row r="288" spans="1:6" ht="15.75" customHeight="1" x14ac:dyDescent="0.3"><c r="A288" s="11"/><c r="B288" s="11"/><c r="C288" s="11"/><c r="D288" s="11"/><c r="E288" s="11"/><c r="F288" s="11"/></row><row r="289" spans="1:6" ht="15.75" customHeight="1" x14ac:dyDescent="0.3"><c r="A289" s="11"/><c r="B289" s="11"/><c r="C289" s="11"/><c r="D289" s="11"/><c r="E289" s="11"/><c r="F289" s="11"/></row><row r="290" spans="1:6" ht="15.75" customHeight="1" x14ac:dyDescent="0.3"><c r="A290" s="11"/><c r="B290" s="11"/><c r="C290" s="11"/><c r="D290" s="11"/><c r="E290" s="11"/><c r="F290" s="11"/></row><row r="291" spans="1:6" ht="15.75" customHeight="1" x14ac:dyDescent="0.3"><c r="A291" s="11"/><c r="B291" s="11"/><c r="C291" s="11"/><c r="D291" s="11"/><c r="E291" s="11"/><c r="F291" s="11"/></row><row r="292" spans="1:6" ht="15.75" customHeight="1" x14ac:dyDescent="0.3"><c r="A292" s="11"/><c r="B292" s="11"/><c r="C292" s="11"/><c r="D292" s="11"/><c r="E292" s="11"/><c r="F292" s="11"/></row><row r="293" spans="1:6" ht="15.75" customHeight="1" x14ac:dyDescent="0.3"><c r="A293" s="11"/><c r="B293" s="11"/><c r="C293" s="11"/><c r="D293" s="11"/><c r="E293" s="11"/><c r="F293" s="11"/></row><row r="294" spans="1:6" ht="15.75" customHeight="1" x14ac:dyDescent="0.3"><c r="A294" s="11"/><c r="B294" s="11"/><c r="C294" s="11"/><c r="D294" s="11"/><c r="E294" s="11"/><c r="F294" s="11"/></row><row r="295" spans="1:6" ht="15.75" customHeight="1" x14ac:dyDescent="0.3"><c r="A295" s="11"/><c r="B295" s="11"/><c r="C295" s="11"/><c r="D295" s="11"/><c r="E295" s="11"/><c r="F295" s="11"/></row><row r="296" spans="1:6" ht="15.75" customHeight="1" x14ac:dyDescent="0.3"><c r="A296" s="11"/><c r="B296" s="11"/><c r="C296" s="11"/><c r="D296" s="11"/><c r="E296" s="11"/><c r="F296" s="11"/></row><row r="297" spans="1:6" ht="15.75" customHeight="1" x14ac:dyDescent="0.3"><c r="A297" s="11"/><c r="B297" s="11"/><c r="C297" s="11"/><c r="D297" s="11"/><c r="E297" s="11"/><c r="F297" s="11"/></row><row r="298" spans="1:6" ht="15.75" customHeight="1" x14ac:dyDescent="0.3"><c r="A298" s="11"/><c r="B298" s="11"/><c r="C298" s="11"/><c r="D298" s="11"/><c r="E298" s="11"/><c r="F298" s="11"/></row><row r="299" spans="1:6" ht="15.75" customHeight="1" x14ac:dyDescent="0.3"><c r="A299" s="11"/><c r="B299" s="11"/><c r="C299" s="11"/><c r="D299" s="11"/><c r="E299" s="11"/><c r="F299" s="11"/></row><row r="300" spans="1:6" ht="15.75" customHeight="1" x14ac:dyDescent="0.3"><c r="A300" s="11"/><c r="B300" s="11"/><c r="C300" s="11"/><c r="D300" s="11"/><c r="E300" s="11"/><c r="F300" s="11"/></row><row r="301" spans="1:6" ht="15.75" customHeight="1" x14ac:dyDescent="0.3"><c r="A301" s="11"/><c r="B301" s="11"/><c r="C301" s="11"/><c r="D301" s="11"/><c r="E301" s="11"/><c r="F301" s="11"/></row><row r="302" spans="1:6" ht="15.75" customHeight="1" x14ac:dyDescent="0.3"><c r="A302" s="11"/><c r="B302" s="11"/><c r="C302" s="11"/><c r="D302" s="11"/><c r="E302" s="11"/><c r="F302" s="11"/></row><row r="303" spans="1:6" ht="15.75" customHeight="1" x14ac:dyDescent="0.3"><c r="A303" s="11"/><c r="B303" s="11"/><c r="C303" s="11"/><c r="D303" s="11"/><c r="E303" s="11"/><c r="F303" s="11"/></row><row r="304" spans="1:6" ht="15.75" customHeight="1" x14ac:dyDescent="0.3"><c r="A304" s="11"/><c r="B304" s="11"/><c r="C304" s="11"/><c r="D304" s="11"/><c r="E304" s="11"/><c r="F304" s="11"/></row><row r="305" spans="1:6" ht="15.75" customHeight="1" x14ac:dyDescent="0.3"><c r="A305" s="11"/><c r="B305" s="11"/><c r="C305" s="11"/><c r="D305" s="11"/><c r="E305" s="11"/><c r="F305" s="11"/></row><row r="306" spans="1:6" ht="15.75" customHeight="1" x14ac:dyDescent="0.3"><c r="A306" s="11"/><c r="B306" s="11"/><c r="C306" s="11"/><c r="D306" s="11"/><c r="E306" s="11"/><c r="F306" s="11"/></row><row r="307" spans="1:6" ht="15.75" customHeight="1" x14ac:dyDescent="0.3"><c r="A307" s="11"/><c r="B307" s="11"/><c r="C307" s="11"/><c r="D307" s="11"/><c r="E307" s="11"/><c r="F307" s="11"/></row><row r="308" spans="1:6" ht="15.75" customHeight="1" x14ac:dyDescent="0.3"><c r="A308" s="11"/><c r="B308" s="11"/><c r="C308" s="11"/><c r="D308" s="11"/><c r="E308" s="11"/><c r="F308" s="11"/></row><row r="309" spans="1:6" ht="15.75" customHeight="1" x14ac:dyDescent="0.3"><c r="A309" s="11"/><c r="B309" s="11"/><c r="C309" s="11"/><c r="D309" s="11"/><c r="E309" s="11"/><c r="F309" s="11"/></row><row r="310" spans="1:6" ht="15.75" customHeight="1" x14ac:dyDescent="0.3"><c r="A310" s="11"/><c r="B310" s="11"/><c r="C310" s="11"/><c r="D310" s="11"/><c r="E310" s="11"/><c r="F310" s="11"/></row><row r="311" spans="1:6" ht="15.75" customHeight="1" x14ac:dyDescent="0.3"><c r="A311" s="11"/><c r="B311" s="11"/><c r="C311" s="11"/><c r="D311" s="11"/><c r="E311" s="11"/><c r="F311" s="11"/></row><row r="312" spans="1:6" ht="15.75" customHeight="1" x14ac:dyDescent="0.3"><c r="A312" s="11"/><c r="B312" s="11"/><c r="C312" s="11"/><c r="D312" s="11"/><c r="E312" s="11"/><c r="F312" s="11"/></row><row r="313" spans="1:6" ht="15.75" customHeight="1" x14ac:dyDescent="0.3"><c r="A313" s="11"/><c r="B313" s="11"/><c r="C313" s="11"/><c r="D313" s="11"/><c r="E313" s="11"/><c r="F313" s="11"/></row><row r="314" spans="1:6" ht="15.75" customHeight="1" x14ac:dyDescent="0.3"><c r="A314" s="11"/><c r="B314" s="11"/><c r="C314" s="11"/><c r="D314" s="11"/><c r="E314" s="11"/><c r="F314" s="11"/></row><row r="315" spans="1:6" ht="15.75" customHeight="1" x14ac:dyDescent="0.3"><c r="A315" s="11"/><c r="B315" s="11"/><c r="C315" s="11"/><c r="D315" s="11"/><c r="E315" s="11"/><c r="F315" s="11"/></row><row r="316" spans="1:6" ht="15.75" customHeight="1" x14ac:dyDescent="0.3"><c r="A316" s="11"/><c r="B316" s="11"/><c r="C316" s="11"/><c r="D316" s="11"/><c r="E316" s="11"/><c r="F316" s="11"/></row><row r="317" spans="1:6" ht="15.75" customHeight="1" x14ac:dyDescent="0.3"><c r="A317" s="11"/><c r="B317" s="11"/><c r="C317" s="11"/><c r="D317" s="11"/><c r="E317" s="11"/><c r="F317" s="11"/></row><row r="318" spans="1:6" ht="15.75" customHeight="1" x14ac:dyDescent="0.3"><c r="A318" s="11"/><c r="B318" s="11"/><c r="C318" s="11"/><c r="D318" s="11"/><c r="E318" s="11"/><c r="F318" s="11"/></row><row r="319" spans="1:6" ht="15.75" customHeight="1" x14ac:dyDescent="0.3"><c r="A319" s="11"/><c r="B319" s="11"/><c r="C319" s="11"/><c r="D319" s="11"/><c r="E319" s="11"/><c r="F319" s="11"/></row><row r="320" spans="1:6" ht="15.75" customHeight="1" x14ac:dyDescent="0.3"><c r="A320" s="11"/><c r="B320" s="11"/><c r="C320" s="11"/><c r="D320" s="11"/><c r="E320" s="11"/><c r="F320" s="11"/></row><row r="321" spans="1:6" ht="15.75" customHeight="1" x14ac:dyDescent="0.3"><c r="A321" s="11"/><c r="B321" s="11"/><c r="C321" s="11"/><c r="D321" s="11"/><c r="E321" s="11"/><c r="F321" s="11"/></row><row r="322" spans="1:6" ht="15.75" customHeight="1" x14ac:dyDescent="0.3"><c r="A322" s="11"/><c r="B322" s="11"/><c r="C322" s="11"/><c r="D322" s="11"/><c r="E322" s="11"/><c r="F322" s="11"/></row><row r="323" spans="1:6" ht="15.75" customHeight="1" x14ac:dyDescent="0.3"><c r="A323" s="11"/><c r="B323" s="11"/><c r="C323" s="11"/><c r="D323" s="11"/><c r="E323" s="11"/><c r="F323" s="11"/></row><row r="324" spans="1:6" ht="15.75" customHeight="1" x14ac:dyDescent="0.3"><c r="A324" s="11"/><c r="B324" s="11"/><c r="C324" s="11"/><c r="D324" s="11"/><c r="E324" s="11"/><c r="F324" s="11"/></row><row r="325" spans="1:6" ht="15.75" customHeight="1" x14ac:dyDescent="0.3"><c r="A325" s="11"/><c r="B325" s="11"/><c r="C325" s="11"/><c r="D325" s="11"/><c r="E325" s="11"/><c r="F325" s="11"/></row><row r="326" spans="1:6" ht="15.75" customHeight="1" x14ac:dyDescent="0.3"><c r="A326" s="11"/><c r="B326" s="11"/><c r="C326" s="11"/><c r="D326" s="11"/><c r="E326" s="11"/><c r="F326" s="11"/></row><row r="327" spans="1:6" ht="15.75" customHeight="1" x14ac:dyDescent="0.3"><c r="A327" s="11"/><c r="B327" s="11"/><c r="C327" s="11"/><c r="D327" s="11"/><c r="E327" s="11"/><c r="F327" s="11"/></row><row r="328" spans="1:6" ht="15.75" customHeight="1" x14ac:dyDescent="0.3"><c r="A328" s="11"/><c r="B328" s="11"/><c r="C328" s="11"/><c r="D328" s="11"/><c r="E328" s="11"/><c r="F328" s="11"/></row><row r="329" spans="1:6" ht="15.75" customHeight="1" x14ac:dyDescent="0.3"><c r="A329" s="11"/><c r="B329" s="11"/><c r="C329" s="11"/><c r="D329" s="11"/><c r="E329" s="11"/><c r="F329" s="11"/></row><row r="330" spans="1:6" ht="15.75" customHeight="1" x14ac:dyDescent="0.3"><c r="A330" s="11"/><c r="B330" s="11"/><c r="C330" s="11"/><c r="D330" s="11"/><c r="E330" s="11"/><c r="F330" s="11"/></row><row r="331" spans="1:6" ht="15.75" customHeight="1" x14ac:dyDescent="0.3"><c r="A331" s="11"/><c r="B331" s="11"/><c r="C331" s="11"/><c r="D331" s="11"/><c r="E331" s="11"/><c r="F331" s="11"/></row><row r="332" spans="1:6" ht="15.75" customHeight="1" x14ac:dyDescent="0.3"><c r="A332" s="11"/><c r="B332" s="11"/><c r="C332" s="11"/><c r="D332" s="11"/><c r="E332" s="11"/><c r="F332" s="11"/></row><row r="333" spans="1:6" ht="15.75" customHeight="1" x14ac:dyDescent="0.3"><c r="A333" s="11"/><c r="B333" s="11"/><c r="C333" s="11"/><c r="D333" s="11"/><c r="E333" s="11"/><c r="F333" s="11"/></row><row r="334" spans="1:6" ht="15.75" customHeight="1" x14ac:dyDescent="0.3"><c r="A334" s="11"/><c r="B334" s="11"/><c r="C334" s="11"/><c r="D334" s="11"/><c r="E334" s="11"/><c r="F334" s="11"/></row><row r="335" spans="1:6" ht="15.75" customHeight="1" x14ac:dyDescent="0.3"><c r="A335" s="11"/><c r="B335" s="11"/><c r="C335" s="11"/><c r="D335" s="11"/><c r="E335" s="11"/><c r="F335" s="11"/></row><row r="336" spans="1:6" ht="15.75" customHeight="1" x14ac:dyDescent="0.3"><c r="A336" s="11"/><c r="B336" s="11"/><c r="C336" s="11"/><c r="D336" s="11"/><c r="E336" s="11"/><c r="F336" s="11"/></row><row r="337" spans="1:6" ht="15.75" customHeight="1" x14ac:dyDescent="0.3"><c r="A337" s="11"/><c r="B337" s="11"/><c r="C337" s="11"/><c r="D337" s="11"/><c r="E337" s="11"/><c r="F337" s="11"/></row><row r="338" spans="1:6" ht="15.75" customHeight="1" x14ac:dyDescent="0.3"><c r="A338" s="11"/><c r="B338" s="11"/><c r="C338" s="11"/><c r="D338" s="11"/><c r="E338" s="11"/><c r="F338" s="11"/></row><row r="339" spans="1:6" ht="15.75" customHeight="1" x14ac:dyDescent="0.3"><c r="A339" s="11"/><c r="B339" s="11"/><c r="C339" s="11"/><c r="D339" s="11"/><c r="E339" s="11"/><c r="F339" s="11"/></row><row r="340" spans="1:6" ht="15.75" customHeight="1" x14ac:dyDescent="0.3"><c r="A340" s="11"/><c r="B340" s="11"/><c r="C340" s="11"/><c r="D340" s="11"/><c r="E340" s="11"/><c r="F340" s="11"/></row><row r="341" spans="1:6" ht="15.75" customHeight="1" x14ac:dyDescent="0.3"><c r="A341" s="11"/><c r="B341" s="11"/><c r="C341" s="11"/><c r="D341" s="11"/><c r="E341" s="11"/><c r="F341" s="11"/></row><row r="342" spans="1:6" ht="15.75" customHeight="1" x14ac:dyDescent="0.3"><c r="A342" s="11"/><c r="B342" s="11"/><c r="C342" s="11"/><c r="D342" s="11"/><c r="E342" s="11"/><c r="F342" s="11"/></row><row r="343" spans="1:6" ht="15.75" customHeight="1" x14ac:dyDescent="0.3"><c r="A343" s="11"/><c r="B343" s="11"/><c r="C343" s="11"/><c r="D343" s="11"/><c r="E343" s="11"/><c r="F343" s="11"/></row><row r="344" spans="1:6" ht="15.75" customHeight="1" x14ac:dyDescent="0.3"><c r="A344" s="11"/><c r="B344" s="11"/><c r="C344" s="11"/><c r="D344" s="11"/><c r="E344" s="11"/><c r="F344" s="11"/></row><row r="345" spans="1:6" ht="15.75" customHeight="1" x14ac:dyDescent="0.3"><c r="A345" s="11"/><c r="B345" s="11"/><c r="C345" s="11"/><c r="D345" s="11"/><c r="E345" s="11"/><c r="F345" s="11"/></row><row r="346" spans="1:6" ht="15.75" customHeight="1" x14ac:dyDescent="0.3"><c r="A346" s="11"/><c r="B346" s="11"/><c r="C346" s="11"/><c r="D346" s="11"/><c r="E346" s="11"/><c r="F346" s="11"/></row><row r="347" spans="1:6" ht="15.75" customHeight="1" x14ac:dyDescent="0.3"><c r="A347" s="11"/><c r="B347" s="11"/><c r="C347" s="11"/><c r="D347" s="11"/><c r="E347" s="11"/><c r="F347" s="11"/></row><row r="348" spans="1:6" ht="15.75" customHeight="1" x14ac:dyDescent="0.3"><c r="A348" s="11"/><c r="B348" s="11"/><c r="C348" s="11"/><c r="D348" s="11"/><c r="E348" s="11"/><c r="F348" s="11"/></row><row r="349" spans="1:6" ht="15.75" customHeight="1" x14ac:dyDescent="0.3"><c r="A349" s="11"/><c r="B349" s="11"/><c r="C349" s="11"/><c r="D349" s="11"/><c r="E349" s="11"/><c r="F349" s="11"/></row><row r="350" spans="1:6" ht="15.75" customHeight="1" x14ac:dyDescent="0.3"><c r="A350" s="11"/><c r="B350" s="11"/><c r="C350" s="11"/><c r="D350" s="11"/><c r="E350" s="11"/><c r="F350" s="11"/></row><row r="351" spans="1:6" ht="15.75" customHeight="1" x14ac:dyDescent="0.3"><c r="A351" s="11"/><c r="B351" s="11"/><c r="C351" s="11"/><c r="D351" s="11"/><c r="E351" s="11"/><c r="F351" s="11"/></row><row r="352" spans="1:6" ht="15.75" customHeight="1" x14ac:dyDescent="0.3"><c r="A352" s="11"/><c r="B352" s="11"/><c r="C352" s="11"/><c r="D352" s="11"/><c r="E352" s="11"/><c r="F352" s="11"/></row><row r="353" spans="1:6" ht="15.75" customHeight="1" x14ac:dyDescent="0.3"><c r="A353" s="11"/><c r="B353" s="11"/><c r="C353" s="11"/><c r="D353" s="11"/><c r="E353" s="11"/><c r="F353" s="11"/></row><row r="354" spans="1:6" ht="15.75" customHeight="1" x14ac:dyDescent="0.3"><c r="A354" s="11"/><c r="B354" s="11"/><c r="C354" s="11"/><c r="D354" s="11"/><c r="E354" s="11"/><c r="F354" s="11"/></row><row r="355" spans="1:6" ht="15.75" customHeight="1" x14ac:dyDescent="0.3"><c r="A355" s="11"/><c r="B355" s="11"/><c r="C355" s="11"/><c r="D355" s="11"/><c r="E355" s="11"/><c r="F355" s="11"/></row><row r="356" spans="1:6" ht="15.75" customHeight="1" x14ac:dyDescent="0.3"><c r="A356" s="11"/><c r="B356" s="11"/><c r="C356" s="11"/><c r="D356" s="11"/><c r="E356" s="11"/><c r="F356" s="11"/></row><row r="357" spans="1:6" ht="15.75" customHeight="1" x14ac:dyDescent="0.3"><c r="A357" s="11"/><c r="B357" s="11"/><c r="C357" s="11"/><c r="D357" s="11"/><c r="E357" s="11"/><c r="F357" s="11"/></row><row r="358" spans="1:6" ht="15.75" customHeight="1" x14ac:dyDescent="0.3"><c r="A358" s="11"/><c r="B358" s="11"/><c r="C358" s="11"/><c r="D358" s="11"/><c r="E358" s="11"/><c r="F358" s="11"/></row><row r="359" spans="1:6" ht="15.75" customHeight="1" x14ac:dyDescent="0.3"><c r="A359" s="11"/><c r="B359" s="11"/><c r="C359" s="11"/><c r="D359" s="11"/><c r="E359" s="11"/><c r="F359" s="11"/></row><row r="360" spans="1:6" ht="15.75" customHeight="1" x14ac:dyDescent="0.3"><c r="A360" s="11"/><c r="B360" s="11"/><c r="C360" s="11"/><c r="D360" s="11"/><c r="E360" s="11"/><c r="F360" s="11"/></row><row r="361" spans="1:6" ht="15.75" customHeight="1" x14ac:dyDescent="0.3"><c r="A361" s="11"/><c r="B361" s="11"/><c r="C361" s="11"/><c r="D361" s="11"/><c r="E361" s="11"/><c r="F361" s="11"/></row><row r="362" spans="1:6" ht="15.75" customHeight="1" x14ac:dyDescent="0.3"><c r="A362" s="11"/><c r="B362" s="11"/><c r="C362" s="11"/><c r="D362" s="11"/><c r="E362" s="11"/><c r="F362" s="11"/></row><row r="363" spans="1:6" ht="15.75" customHeight="1" x14ac:dyDescent="0.3"><c r="A363" s="11"/><c r="B363" s="11"/><c r="C363" s="11"/><c r="D363" s="11"/><c r="E363" s="11"/><c r="F363" s="11"/></row><row r="364" spans="1:6" ht="15.75" customHeight="1" x14ac:dyDescent="0.3"><c r="A364" s="11"/><c r="B364" s="11"/><c r="C364" s="11"/><c r="D364" s="11"/><c r="E364" s="11"/><c r="F364" s="11"/></row><row r="365" spans="1:6" ht="15.75" customHeight="1" x14ac:dyDescent="0.3"><c r="A365" s="11"/><c r="B365" s="11"/><c r="C365" s="11"/><c r="D365" s="11"/><c r="E365" s="11"/><c r="F365" s="11"/></row><row r="366" spans="1:6" ht="15.75" customHeight="1" x14ac:dyDescent="0.3"><c r="A366" s="11"/><c r="B366" s="11"/><c r="C366" s="11"/><c r="D366" s="11"/><c r="E366" s="11"/><c r="F366" s="11"/></row><row r="367" spans="1:6" ht="15.75" customHeight="1" x14ac:dyDescent="0.3"><c r="A367" s="11"/><c r="B367" s="11"/><c r="C367" s="11"/><c r="D367" s="11"/><c r="E367" s="11"/><c r="F367" s="11"/></row><row r="368" spans="1:6" ht="15.75" customHeight="1" x14ac:dyDescent="0.3"><c r="A368" s="11"/><c r="B368" s="11"/><c r="C368" s="11"/><c r="D368" s="11"/><c r="E368" s="11"/><c r="F368" s="11"/></row><row r="369" spans="1:6" ht="15.75" customHeight="1" x14ac:dyDescent="0.3"><c r="A369" s="11"/><c r="B369" s="11"/><c r="C369" s="11"/><c r="D369" s="11"/><c r="E369" s="11"/><c r="F369" s="11"/></row><row r="370" spans="1:6" ht="15.75" customHeight="1" x14ac:dyDescent="0.3"><c r="A370" s="11"/><c r="B370" s="11"/><c r="C370" s="11"/><c r="D370" s="11"/><c r="E370" s="11"/><c r="F370" s="11"/></row><row r="371" spans="1:6" ht="15.75" customHeight="1" x14ac:dyDescent="0.3"><c r="A371" s="11"/><c r="B371" s="11"/><c r="C371" s="11"/><c r="D371" s="11"/><c r="E371" s="11"/><c r="F371" s="11"/></row><row r="372" spans="1:6" ht="15.75" customHeight="1" x14ac:dyDescent="0.3"><c r="A372" s="11"/><c r="B372" s="11"/><c r="C372" s="11"/><c r="D372" s="11"/><c r="E372" s="11"/><c r="F372" s="11"/></row><row r="373" spans="1:6" ht="15.75" customHeight="1" x14ac:dyDescent="0.3"><c r="A373" s="11"/><c r="B373" s="11"/><c r="C373" s="11"/><c r="D373" s="11"/><c r="E373" s="11"/><c r="F373" s="11"/></row><row r="374" spans="1:6" ht="15.75" customHeight="1" x14ac:dyDescent="0.3"><c r="A374" s="11"/><c r="B374" s="11"/><c r="C374" s="11"/><c r="D374" s="11"/><c r="E374" s="11"/><c r="F374" s="11"/></row><row r="375" spans="1:6" ht="15.75" customHeight="1" x14ac:dyDescent="0.3"><c r="A375" s="11"/><c r="B375" s="11"/><c r="C375" s="11"/><c r="D375" s="11"/><c r="E375" s="11"/><c r="F375" s="11"/></row><row r="376" spans="1:6" ht="15.75" customHeight="1" x14ac:dyDescent="0.3"><c r="A376" s="11"/><c r="B376" s="11"/><c r="C376" s="11"/><c r="D376" s="11"/><c r="E376" s="11"/><c r="F376" s="11"/></row><row r="377" spans="1:6" ht="15.75" customHeight="1" x14ac:dyDescent="0.3"><c r="A377" s="11"/><c r="B377" s="11"/><c r="C377" s="11"/><c r="D377" s="11"/><c r="E377" s="11"/><c r="F377" s="11"/></row><row r="378" spans="1:6" ht="15.75" customHeight="1" x14ac:dyDescent="0.3"><c r="A378" s="11"/><c r="B378" s="11"/><c r="C378" s="11"/><c r="D378" s="11"/><c r="E378" s="11"/><c r="F378" s="11"/></row><row r="379" spans="1:6" ht="15.75" customHeight="1" x14ac:dyDescent="0.3"><c r="A379" s="11"/><c r="B379" s="11"/><c r="C379" s="11"/><c r="D379" s="11"/><c r="E379" s="11"/><c r="F379" s="11"/></row><row r="380" spans="1:6" ht="15.75" customHeight="1" x14ac:dyDescent="0.3"><c r="A380" s="11"/><c r="B380" s="11"/><c r="C380" s="11"/><c r="D380" s="11"/><c r="E380" s="11"/><c r="F380" s="11"/></row><row r="381" spans="1:6" ht="15.75" customHeight="1" x14ac:dyDescent="0.3"><c r="A381" s="11"/><c r="B381" s="11"/><c r="C381" s="11"/><c r="D381" s="11"/><c r="E381" s="11"/><c r="F381" s="11"/></row><row r="382" spans="1:6" ht="15.75" customHeight="1" x14ac:dyDescent="0.3"><c r="A382" s="11"/><c r="B382" s="11"/><c r="C382" s="11"/><c r="D382" s="11"/><c r="E382" s="11"/><c r="F382" s="11"/></row><row r="383" spans="1:6" ht="15.75" customHeight="1" x14ac:dyDescent="0.3"><c r="A383" s="11"/><c r="B383" s="11"/><c r="C383" s="11"/><c r="D383" s="11"/><c r="E383" s="11"/><c r="F383" s="11"/></row><row r="384" spans="1:6" ht="15.75" customHeight="1" x14ac:dyDescent="0.3"><c r="A384" s="11"/><c r="B384" s="11"/><c r="C384" s="11"/><c r="D384" s="11"/><c r="E384" s="11"/><c r="F384" s="11"/></row><row r="385" spans="1:6" ht="15.75" customHeight="1" x14ac:dyDescent="0.3"><c r="A385" s="11"/><c r="B385" s="11"/><c r="C385" s="11"/><c r="D385" s="11"/><c r="E385" s="11"/><c r="F385" s="11"/></row><row r="386" spans="1:6" ht="15.75" customHeight="1" x14ac:dyDescent="0.3"><c r="A386" s="11"/><c r="B386" s="11"/><c r="C386" s="11"/><c r="D386" s="11"/><c r="E386" s="11"/><c r="F386" s="11"/></row><row r="387" spans="1:6" ht="15.75" customHeight="1" x14ac:dyDescent="0.3"><c r="A387" s="11"/><c r="B387" s="11"/><c r="C387" s="11"/><c r="D387" s="11"/><c r="E387" s="11"/><c r="F387" s="11"/></row><row r="388" spans="1:6" ht="15.75" customHeight="1" x14ac:dyDescent="0.3"><c r="A388" s="11"/><c r="B388" s="11"/><c r="C388" s="11"/><c r="D388" s="11"/><c r="E388" s="11"/><c r="F388" s="11"/></row><row r="389" spans="1:6" ht="15.75" customHeight="1" x14ac:dyDescent="0.3"><c r="A389" s="11"/><c r="B389" s="11"/><c r="C389" s="11"/><c r="D389" s="11"/><c r="E389" s="11"/><c r="F389" s="11"/></row><row r="390" spans="1:6" ht="15.75" customHeight="1" x14ac:dyDescent="0.3"><c r="A390" s="11"/><c r="B390" s="11"/><c r="C390" s="11"/><c r="D390" s="11"/><c r="E390" s="11"/><c r="F390" s="11"/></row><row r="391" spans="1:6" ht="15.75" customHeight="1" x14ac:dyDescent="0.3"><c r="A391" s="11"/><c r="B391" s="11"/><c r="C391" s="11"/><c r="D391" s="11"/><c r="E391" s="11"/><c r="F391" s="11"/></row><row r="392" spans="1:6" ht="15.75" customHeight="1" x14ac:dyDescent="0.3"><c r="A392" s="11"/><c r="B392" s="11"/><c r="C392" s="11"/><c r="D392" s="11"/><c r="E392" s="11"/><c r="F392" s="11"/></row><row r="393" spans="1:6" ht="15.75" customHeight="1" x14ac:dyDescent="0.3"><c r="A393" s="11"/><c r="B393" s="11"/><c r="C393" s="11"/><c r="D393" s="11"/><c r="E393" s="11"/><c r="F393" s="11"/></row><row r="394" spans="1:6" ht="15.75" customHeight="1" x14ac:dyDescent="0.3"><c r="A394" s="11"/><c r="B394" s="11"/><c r="C394" s="11"/><c r="D394" s="11"/><c r="E394" s="11"/><c r="F394" s="11"/></row><row r="395" spans="1:6" ht="15.75" customHeight="1" x14ac:dyDescent="0.3"><c r="A395" s="11"/><c r="B395" s="11"/><c r="C395" s="11"/><c r="D395" s="11"/><c r="E395" s="11"/><c r="F395" s="11"/></row><row r="396" spans="1:6" ht="15.75" customHeight="1" x14ac:dyDescent="0.3"><c r="A396" s="11"/><c r="B396" s="11"/><c r="C396" s="11"/><c r="D396" s="11"/><c r="E396" s="11"/><c r="F396" s="11"/></row><row r="397" spans="1:6" ht="15.75" customHeight="1" x14ac:dyDescent="0.3"><c r="A397" s="11"/><c r="B397" s="11"/><c r="C397" s="11"/><c r="D397" s="11"/><c r="E397" s="11"/><c r="F397" s="11"/></row><row r="398" spans="1:6" ht="15.75" customHeight="1" x14ac:dyDescent="0.3"><c r="A398" s="11"/><c r="B398" s="11"/><c r="C398" s="11"/><c r="D398" s="11"/><c r="E398" s="11"/><c r="F398" s="11"/></row><row r="399" spans="1:6" ht="15.75" customHeight="1" x14ac:dyDescent="0.3"><c r="A399" s="11"/><c r="B399" s="11"/><c r="C399" s="11"/><c r="D399" s="11"/><c r="E399" s="11"/><c r="F399" s="11"/></row><row r="400" spans="1:6" ht="15.75" customHeight="1" x14ac:dyDescent="0.3"><c r="A400" s="11"/><c r="B400" s="11"/><c r="C400" s="11"/><c r="D400" s="11"/><c r="E400" s="11"/><c r="F400" s="11"/></row><row r="401" spans="1:6" ht="15.75" customHeight="1" x14ac:dyDescent="0.3"><c r="A401" s="11"/><c r="B401" s="11"/><c r="C401" s="11"/><c r="D401" s="11"/><c r="E401" s="11"/><c r="F401" s="11"/></row><row r="402" spans="1:6" ht="15.75" customHeight="1" x14ac:dyDescent="0.3"><c r="A402" s="11"/><c r="B402" s="11"/><c r="C402" s="11"/><c r="D402" s="11"/><c r="E402" s="11"/><c r="F402" s="11"/></row><row r="403" spans="1:6" ht="15.75" customHeight="1" x14ac:dyDescent="0.3"><c r="A403" s="11"/><c r="B403" s="11"/><c r="C403" s="11"/><c r="D403" s="11"/><c r="E403" s="11"/><c r="F403" s="11"/></row><row r="404" spans="1:6" ht="15.75" customHeight="1" x14ac:dyDescent="0.3"><c r="A404" s="11"/><c r="B404" s="11"/><c r="C404" s="11"/><c r="D404" s="11"/><c r="E404" s="11"/><c r="F404" s="11"/></row><row r="405" spans="1:6" ht="15.75" customHeight="1" x14ac:dyDescent="0.3"><c r="A405" s="11"/><c r="B405" s="11"/><c r="C405" s="11"/><c r="D405" s="11"/><c r="E405" s="11"/><c r="F405" s="11"/></row><row r="406" spans="1:6" ht="15.75" customHeight="1" x14ac:dyDescent="0.3"><c r="A406" s="11"/><c r="B406" s="11"/><c r="C406" s="11"/><c r="D406" s="11"/><c r="E406" s="11"/><c r="F406" s="11"/></row><row r="407" spans="1:6" ht="15.75" customHeight="1" x14ac:dyDescent="0.3"><c r="A407" s="11"/><c r="B407" s="11"/><c r="C407" s="11"/><c r="D407" s="11"/><c r="E407" s="11"/><c r="F407" s="11"/></row><row r="408" spans="1:6" ht="15.75" customHeight="1" x14ac:dyDescent="0.3"><c r="A408" s="11"/><c r="B408" s="11"/><c r="C408" s="11"/><c r="D408" s="11"/><c r="E408" s="11"/><c r="F408" s="11"/></row><row r="409" spans="1:6" ht="15.75" customHeight="1" x14ac:dyDescent="0.3"><c r="A409" s="11"/><c r="B409" s="11"/><c r="C409" s="11"/><c r="D409" s="11"/><c r="E409" s="11"/><c r="F409" s="11"/></row><row r="410" spans="1:6" ht="15.75" customHeight="1" x14ac:dyDescent="0.3"><c r="A410" s="11"/><c r="B410" s="11"/><c r="C410" s="11"/><c r="D410" s="11"/><c r="E410" s="11"/><c r="F410" s="11"/></row><row r="411" spans="1:6" ht="15.75" customHeight="1" x14ac:dyDescent="0.3"><c r="A411" s="11"/><c r="B411" s="11"/><c r="C411" s="11"/><c r="D411" s="11"/><c r="E411" s="11"/><c r="F411" s="11"/></row><row r="412" spans="1:6" ht="15.75" customHeight="1" x14ac:dyDescent="0.3"><c r="A412" s="11"/><c r="B412" s="11"/><c r="C412" s="11"/><c r="D412" s="11"/><c r="E412" s="11"/><c r="F412" s="11"/></row><row r="413" spans="1:6" ht="15.75" customHeight="1" x14ac:dyDescent="0.3"><c r="A413" s="11"/><c r="B413" s="11"/><c r="C413" s="11"/><c r="D413" s="11"/><c r="E413" s="11"/><c r="F413" s="11"/></row><row r="414" spans="1:6" ht="15.75" customHeight="1" x14ac:dyDescent="0.3"><c r="A414" s="11"/><c r="B414" s="11"/><c r="C414" s="11"/><c r="D414" s="11"/><c r="E414" s="11"/><c r="F414" s="11"/></row><row r="415" spans="1:6" ht="15.75" customHeight="1" x14ac:dyDescent="0.3"><c r="A415" s="11"/><c r="B415" s="11"/><c r="C415" s="11"/><c r="D415" s="11"/><c r="E415" s="11"/><c r="F415" s="11"/></row><row r="416" spans="1:6" ht="15.75" customHeight="1" x14ac:dyDescent="0.3"><c r="A416" s="11"/><c r="B416" s="11"/><c r="C416" s="11"/><c r="D416" s="11"/><c r="E416" s="11"/><c r="F416" s="11"/></row><row r="417" spans="1:6" ht="15.75" customHeight="1" x14ac:dyDescent="0.3"><c r="A417" s="11"/><c r="B417" s="11"/><c r="C417" s="11"/><c r="D417" s="11"/><c r="E417" s="11"/><c r="F417" s="11"/></row><row r="418" spans="1:6" ht="15.75" customHeight="1" x14ac:dyDescent="0.3"><c r="A418" s="11"/><c r="B418" s="11"/><c r="C418" s="11"/><c r="D418" s="11"/><c r="E418" s="11"/><c r="F418" s="11"/></row><row r="419" spans="1:6" ht="15.75" customHeight="1" x14ac:dyDescent="0.3"><c r="A419" s="11"/><c r="B419" s="11"/><c r="C419" s="11"/><c r="D419" s="11"/><c r="E419" s="11"/><c r="F419" s="11"/></row><row r="420" spans="1:6" ht="15.75" customHeight="1" x14ac:dyDescent="0.3"><c r="A420" s="11"/><c r="B420" s="11"/><c r="C420" s="11"/><c r="D420" s="11"/><c r="E420" s="11"/><c r="F420" s="11"/></row><row r="421" spans="1:6" ht="15.75" customHeight="1" x14ac:dyDescent="0.3"><c r="A421" s="11"/><c r="B421" s="11"/><c r="C421" s="11"/><c r="D421" s="11"/><c r="E421" s="11"/><c r="F421" s="11"/></row><row r="422" spans="1:6" ht="15.75" customHeight="1" x14ac:dyDescent="0.3"><c r="A422" s="11"/><c r="B422" s="11"/><c r="C422" s="11"/><c r="D422" s="11"/><c r="E422" s="11"/><c r="F422" s="11"/></row><row r="423" spans="1:6" ht="15.75" customHeight="1" x14ac:dyDescent="0.3"><c r="A423" s="11"/><c r="B423" s="11"/><c r="C423" s="11"/><c r="D423" s="11"/><c r="E423" s="11"/><c r="F423" s="11"/></row><row r="424" spans="1:6" ht="15.75" customHeight="1" x14ac:dyDescent="0.3"><c r="A424" s="11"/><c r="B424" s="11"/><c r="C424" s="11"/><c r="D424" s="11"/><c r="E424" s="11"/><c r="F424" s="11"/></row><row r="425" spans="1:6" ht="15.75" customHeight="1" x14ac:dyDescent="0.3"><c r="A425" s="11"/><c r="B425" s="11"/><c r="C425" s="11"/><c r="D425" s="11"/><c r="E425" s="11"/><c r="F425" s="11"/></row><row r="426" spans="1:6" ht="15.75" customHeight="1" x14ac:dyDescent="0.3"><c r="A426" s="11"/><c r="B426" s="11"/><c r="C426" s="11"/><c r="D426" s="11"/><c r="E426" s="11"/><c r="F426" s="11"/></row><row r="427" spans="1:6" ht="15.75" customHeight="1" x14ac:dyDescent="0.3"><c r="A427" s="11"/><c r="B427" s="11"/><c r="C427" s="11"/><c r="D427" s="11"/><c r="E427" s="11"/><c r="F427" s="11"/></row><row r="428" spans="1:6" ht="15.75" customHeight="1" x14ac:dyDescent="0.3"><c r="A428" s="11"/><c r="B428" s="11"/><c r="C428" s="11"/><c r="D428" s="11"/><c r="E428" s="11"/><c r="F428" s="11"/></row><row r="429" spans="1:6" ht="15.75" customHeight="1" x14ac:dyDescent="0.3"><c r="A429" s="11"/><c r="B429" s="11"/><c r="C429" s="11"/><c r="D429" s="11"/><c r="E429" s="11"/><c r="F429" s="11"/></row><row r="430" spans="1:6" ht="15.75" customHeight="1" x14ac:dyDescent="0.3"><c r="A430" s="11"/><c r="B430" s="11"/><c r="C430" s="11"/><c r="D430" s="11"/><c r="E430" s="11"/><c r="F430" s="11"/></row><row r="431" spans="1:6" ht="15.75" customHeight="1" x14ac:dyDescent="0.3"><c r="A431" s="11"/><c r="B431" s="11"/><c r="C431" s="11"/><c r="D431" s="11"/><c r="E431" s="11"/><c r="F431" s="11"/></row><row r="432" spans="1:6" ht="15.75" customHeight="1" x14ac:dyDescent="0.3"><c r="A432" s="11"/><c r="B432" s="11"/><c r="C432" s="11"/><c r="D432" s="11"/><c r="E432" s="11"/><c r="F432" s="11"/></row><row r="433" spans="1:6" ht="15.75" customHeight="1" x14ac:dyDescent="0.3"><c r="A433" s="11"/><c r="B433" s="11"/><c r="C433" s="11"/><c r="D433" s="11"/><c r="E433" s="11"/><c r="F433" s="11"/></row><row r="434" spans="1:6" ht="15.75" customHeight="1" x14ac:dyDescent="0.3"><c r="A434" s="11"/><c r="B434" s="11"/><c r="C434" s="11"/><c r="D434" s="11"/><c r="E434" s="11"/><c r="F434" s="11"/></row><row r="435" spans="1:6" ht="15.75" customHeight="1" x14ac:dyDescent="0.3"><c r="A435" s="11"/><c r="B435" s="11"/><c r="C435" s="11"/><c r="D435" s="11"/><c r="E435" s="11"/><c r="F435" s="11"/></row><row r="436" spans="1:6" ht="15.75" customHeight="1" x14ac:dyDescent="0.3"><c r="A436" s="11"/><c r="B436" s="11"/><c r="C436" s="11"/><c r="D436" s="11"/><c r="E436" s="11"/><c r="F436" s="11"/></row><row r="437" spans="1:6" ht="15.75" customHeight="1" x14ac:dyDescent="0.3"><c r="A437" s="11"/><c r="B437" s="11"/><c r="C437" s="11"/><c r="D437" s="11"/><c r="E437" s="11"/><c r="F437" s="11"/></row><row r="438" spans="1:6" ht="15.75" customHeight="1" x14ac:dyDescent="0.3"><c r="A438" s="11"/><c r="B438" s="11"/><c r="C438" s="11"/><c r="D438" s="11"/><c r="E438" s="11"/><c r="F438" s="11"/></row><row r="439" spans="1:6" ht="15.75" customHeight="1" x14ac:dyDescent="0.3"><c r="A439" s="11"/><c r="B439" s="11"/><c r="C439" s="11"/><c r="D439" s="11"/><c r="E439" s="11"/><c r="F439" s="11"/></row><row r="440" spans="1:6" ht="15.75" customHeight="1" x14ac:dyDescent="0.3"><c r="A440" s="11"/><c r="B440" s="11"/><c r="C440" s="11"/><c r="D440" s="11"/><c r="E440" s="11"/><c r="F440" s="11"/></row><row r="441" spans="1:6" ht="15.75" customHeight="1" x14ac:dyDescent="0.3"><c r="A441" s="11"/><c r="B441" s="11"/><c r="C441" s="11"/><c r="D441" s="11"/><c r="E441" s="11"/><c r="F441" s="11"/></row><row r="442" spans="1:6" ht="15.75" customHeight="1" x14ac:dyDescent="0.3"><c r="A442" s="11"/><c r="B442" s="11"/><c r="C442" s="11"/><c r="D442" s="11"/><c r="E442" s="11"/><c r="F442" s="11"/></row><row r="443" spans="1:6" ht="15.75" customHeight="1" x14ac:dyDescent="0.3"><c r="A443" s="11"/><c r="B443" s="11"/><c r="C443" s="11"/><c r="D443" s="11"/><c r="E443" s="11"/><c r="F443" s="11"/></row><row r="444" spans="1:6" ht="15.75" customHeight="1" x14ac:dyDescent="0.3"><c r="A444" s="11"/><c r="B444" s="11"/><c r="C444" s="11"/><c r="D444" s="11"/><c r="E444" s="11"/><c r="F444" s="11"/></row><row r="445" spans="1:6" ht="15.75" customHeight="1" x14ac:dyDescent="0.3"><c r="A445" s="11"/><c r="B445" s="11"/><c r="C445" s="11"/><c r="D445" s="11"/><c r="E445" s="11"/><c r="F445" s="11"/></row><row r="446" spans="1:6" ht="15.75" customHeight="1" x14ac:dyDescent="0.3"><c r="A446" s="11"/><c r="B446" s="11"/><c r="C446" s="11"/><c r="D446" s="11"/><c r="E446" s="11"/><c r="F446" s="11"/></row><row r="447" spans="1:6" ht="15.75" customHeight="1" x14ac:dyDescent="0.3"><c r="A447" s="11"/><c r="B447" s="11"/><c r="C447" s="11"/><c r="D447" s="11"/><c r="E447" s="11"/><c r="F447" s="11"/></row><row r="448" spans="1:6" ht="15.75" customHeight="1" x14ac:dyDescent="0.3"><c r="A448" s="11"/><c r="B448" s="11"/><c r="C448" s="11"/><c r="D448" s="11"/><c r="E448" s="11"/><c r="F448" s="11"/></row><row r="449" spans="1:6" ht="15.75" customHeight="1" x14ac:dyDescent="0.3"><c r="A449" s="11"/><c r="B449" s="11"/><c r="C449" s="11"/><c r="D449" s="11"/><c r="E449" s="11"/><c r="F449" s="11"/></row><row r="450" spans="1:6" ht="15.75" customHeight="1" x14ac:dyDescent="0.3"><c r="A450" s="11"/><c r="B450" s="11"/><c r="C450" s="11"/><c r="D450" s="11"/><c r="E450" s="11"/><c r="F450" s="11"/></row><row r="451" spans="1:6" ht="15.75" customHeight="1" x14ac:dyDescent="0.3"><c r="A451" s="11"/><c r="B451" s="11"/><c r="C451" s="11"/><c r="D451" s="11"/><c r="E451" s="11"/><c r="F451" s="11"/></row><row r="452" spans="1:6" ht="15.75" customHeight="1" x14ac:dyDescent="0.3"><c r="A452" s="11"/><c r="B452" s="11"/><c r="C452" s="11"/><c r="D452" s="11"/><c r="E452" s="11"/><c r="F452" s="11"/></row><row r="453" spans="1:6" ht="15.75" customHeight="1" x14ac:dyDescent="0.3"><c r="A453" s="11"/><c r="B453" s="11"/><c r="C453" s="11"/><c r="D453" s="11"/><c r="E453" s="11"/><c r="F453" s="11"/></row><row r="454" spans="1:6" ht="15.75" customHeight="1" x14ac:dyDescent="0.3"><c r="A454" s="11"/><c r="B454" s="11"/><c r="C454" s="11"/><c r="D454" s="11"/><c r="E454" s="11"/><c r="F454" s="11"/></row><row r="455" spans="1:6" ht="15.75" customHeight="1" x14ac:dyDescent="0.3"><c r="A455" s="11"/><c r="B455" s="11"/><c r="C455" s="11"/><c r="D455" s="11"/><c r="E455" s="11"/><c r="F455" s="11"/></row><row r="456" spans="1:6" ht="15.75" customHeight="1" x14ac:dyDescent="0.3"><c r="A456" s="11"/><c r="B456" s="11"/><c r="C456" s="11"/><c r="D456" s="11"/><c r="E456" s="11"/><c r="F456" s="11"/></row><row r="457" spans="1:6" ht="15.75" customHeight="1" x14ac:dyDescent="0.3"><c r="A457" s="11"/><c r="B457" s="11"/><c r="C457" s="11"/><c r="D457" s="11"/><c r="E457" s="11"/><c r="F457" s="11"/></row><row r="458" spans="1:6" ht="15.75" customHeight="1" x14ac:dyDescent="0.3"><c r="A458" s="11"/><c r="B458" s="11"/><c r="C458" s="11"/><c r="D458" s="11"/><c r="E458" s="11"/><c r="F458" s="11"/></row><row r="459" spans="1:6" ht="15.75" customHeight="1" x14ac:dyDescent="0.3"><c r="A459" s="11"/><c r="B459" s="11"/><c r="C459" s="11"/><c r="D459" s="11"/><c r="E459" s="11"/><c r="F459" s="11"/></row><row r="460" spans="1:6" ht="15.75" customHeight="1" x14ac:dyDescent="0.3"><c r="A460" s="11"/><c r="B460" s="11"/><c r="C460" s="11"/><c r="D460" s="11"/><c r="E460" s="11"/><c r="F460" s="11"/></row><row r="461" spans="1:6" ht="15.75" customHeight="1" x14ac:dyDescent="0.3"><c r="A461" s="11"/><c r="B461" s="11"/><c r="C461" s="11"/><c r="D461" s="11"/><c r="E461" s="11"/><c r="F461" s="11"/></row><row r="462" spans="1:6" ht="15.75" customHeight="1" x14ac:dyDescent="0.3"><c r="A462" s="11"/><c r="B462" s="11"/><c r="C462" s="11"/><c r="D462" s="11"/><c r="E462" s="11"/><c r="F462" s="11"/></row><row r="463" spans="1:6" ht="15.75" customHeight="1" x14ac:dyDescent="0.3"><c r="A463" s="11"/><c r="B463" s="11"/><c r="C463" s="11"/><c r="D463" s="11"/><c r="E463" s="11"/><c r="F463" s="11"/></row><row r="464" spans="1:6" ht="15.75" customHeight="1" x14ac:dyDescent="0.3"><c r="A464" s="11"/><c r="B464" s="11"/><c r="C464" s="11"/><c r="D464" s="11"/><c r="E464" s="11"/><c r="F464" s="11"/></row><row r="465" spans="1:6" ht="15.75" customHeight="1" x14ac:dyDescent="0.3"><c r="A465" s="11"/><c r="B465" s="11"/><c r="C465" s="11"/><c r="D465" s="11"/><c r="E465" s="11"/><c r="F465" s="11"/></row><row r="466" spans="1:6" ht="15.75" customHeight="1" x14ac:dyDescent="0.3"><c r="A466" s="11"/><c r="B466" s="11"/><c r="C466" s="11"/><c r="D466" s="11"/><c r="E466" s="11"/><c r="F466" s="11"/></row><row r="467" spans="1:6" ht="15.75" customHeight="1" x14ac:dyDescent="0.3"><c r="A467" s="11"/><c r="B467" s="11"/><c r="C467" s="11"/><c r="D467" s="11"/><c r="E467" s="11"/><c r="F467" s="11"/></row><row r="468" spans="1:6" ht="15.75" customHeight="1" x14ac:dyDescent="0.3"><c r="A468" s="11"/><c r="B468" s="11"/><c r="C468" s="11"/><c r="D468" s="11"/><c r="E468" s="11"/><c r="F468" s="11"/></row><row r="469" spans="1:6" ht="15.75" customHeight="1" x14ac:dyDescent="0.3"><c r="A469" s="11"/><c r="B469" s="11"/><c r="C469" s="11"/><c r="D469" s="11"/><c r="E469" s="11"/><c r="F469" s="11"/></row><row r="470" spans="1:6" ht="15.75" customHeight="1" x14ac:dyDescent="0.3"><c r="A470" s="11"/><c r="B470" s="11"/><c r="C470" s="11"/><c r="D470" s="11"/><c r="E470" s="11"/><c r="F470" s="11"/></row><row r="471" spans="1:6" ht="15.75" customHeight="1" x14ac:dyDescent="0.3"><c r="A471" s="11"/><c r="B471" s="11"/><c r="C471" s="11"/><c r="D471" s="11"/><c r="E471" s="11"/><c r="F471" s="11"/></row><row r="472" spans="1:6" ht="15.75" customHeight="1" x14ac:dyDescent="0.3"><c r="A472" s="11"/><c r="B472" s="11"/><c r="C472" s="11"/><c r="D472" s="11"/><c r="E472" s="11"/><c r="F472" s="11"/></row><row r="473" spans="1:6" ht="15.75" customHeight="1" x14ac:dyDescent="0.3"><c r="A473" s="11"/><c r="B473" s="11"/><c r="C473" s="11"/><c r="D473" s="11"/><c r="E473" s="11"/><c r="F473" s="11"/></row><row r="474" spans="1:6" ht="15.75" customHeight="1" x14ac:dyDescent="0.3"><c r="A474" s="11"/><c r="B474" s="11"/><c r="C474" s="11"/><c r="D474" s="11"/><c r="E474" s="11"/><c r="F474" s="11"/></row><row r="475" spans="1:6" ht="15.75" customHeight="1" x14ac:dyDescent="0.3"><c r="A475" s="11"/><c r="B475" s="11"/><c r="C475" s="11"/><c r="D475" s="11"/><c r="E475" s="11"/><c r="F475" s="11"/></row><row r="476" spans="1:6" ht="15.75" customHeight="1" x14ac:dyDescent="0.3"><c r="A476" s="11"/><c r="B476" s="11"/><c r="C476" s="11"/><c r="D476" s="11"/><c r="E476" s="11"/><c r="F476" s="11"/></row><row r="477" spans="1:6" ht="15.75" customHeight="1" x14ac:dyDescent="0.3"><c r="A477" s="11"/><c r="B477" s="11"/><c r="C477" s="11"/><c r="D477" s="11"/><c r="E477" s="11"/><c r="F477" s="11"/></row><row r="478" spans="1:6" ht="15.75" customHeight="1" x14ac:dyDescent="0.3"><c r="A478" s="11"/><c r="B478" s="11"/><c r="C478" s="11"/><c r="D478" s="11"/><c r="E478" s="11"/><c r="F478" s="11"/></row><row r="479" spans="1:6" ht="15.75" customHeight="1" x14ac:dyDescent="0.3"><c r="A479" s="11"/><c r="B479" s="11"/><c r="C479" s="11"/><c r="D479" s="11"/><c r="E479" s="11"/><c r="F479" s="11"/></row><row r="480" spans="1:6" ht="15.75" customHeight="1" x14ac:dyDescent="0.3"><c r="A480" s="11"/><c r="B480" s="11"/><c r="C480" s="11"/><c r="D480" s="11"/><c r="E480" s="11"/><c r="F480" s="11"/></row><row r="481" spans="1:6" ht="15.75" customHeight="1" x14ac:dyDescent="0.3"><c r="A481" s="11"/><c r="B481" s="11"/><c r="C481" s="11"/><c r="D481" s="11"/><c r="E481" s="11"/><c r="F481" s="11"/></row><row r="482" spans="1:6" ht="15.75" customHeight="1" x14ac:dyDescent="0.3"><c r="A482" s="11"/><c r="B482" s="11"/><c r="C482" s="11"/><c r="D482" s="11"/><c r="E482" s="11"/><c r="F482" s="11"/></row><row r="483" spans="1:6" ht="15.75" customHeight="1" x14ac:dyDescent="0.3"><c r="A483" s="11"/><c r="B483" s="11"/><c r="C483" s="11"/><c r="D483" s="11"/><c r="E483" s="11"/><c r="F483" s="11"/></row><row r="484" spans="1:6" ht="15.75" customHeight="1" x14ac:dyDescent="0.3"><c r="A484" s="11"/><c r="B484" s="11"/><c r="C484" s="11"/><c r="D484" s="11"/><c r="E484" s="11"/><c r="F484" s="11"/></row><row r="485" spans="1:6" ht="15.75" customHeight="1" x14ac:dyDescent="0.3"><c r="A485" s="11"/><c r="B485" s="11"/><c r="C485" s="11"/><c r="D485" s="11"/><c r="E485" s="11"/><c r="F485" s="11"/></row><row r="486" spans="1:6" ht="15.75" customHeight="1" x14ac:dyDescent="0.3"><c r="A486" s="11"/><c r="B486" s="11"/><c r="C486" s="11"/><c r="D486" s="11"/><c r="E486" s="11"/><c r="F486" s="11"/></row><row r="487" spans="1:6" ht="15.75" customHeight="1" x14ac:dyDescent="0.3"><c r="A487" s="11"/><c r="B487" s="11"/><c r="C487" s="11"/><c r="D487" s="11"/><c r="E487" s="11"/><c r="F487" s="11"/></row><row r="488" spans="1:6" ht="15.75" customHeight="1" x14ac:dyDescent="0.3"><c r="A488" s="11"/><c r="B488" s="11"/><c r="C488" s="11"/><c r="D488" s="11"/><c r="E488" s="11"/><c r="F488" s="11"/></row><row r="489" spans="1:6" ht="15.75" customHeight="1" x14ac:dyDescent="0.3"><c r="A489" s="11"/><c r="B489" s="11"/><c r="C489" s="11"/><c r="D489" s="11"/><c r="E489" s="11"/><c r="F489" s="11"/></row><row r="490" spans="1:6" ht="15.75" customHeight="1" x14ac:dyDescent="0.3"><c r="A490" s="11"/><c r="B490" s="11"/><c r="C490" s="11"/><c r="D490" s="11"/><c r="E490" s="11"/><c r="F490" s="11"/></row><row r="491" spans="1:6" ht="15.75" customHeight="1" x14ac:dyDescent="0.3"><c r="A491" s="11"/><c r="B491" s="11"/><c r="C491" s="11"/><c r="D491" s="11"/><c r="E491" s="11"/><c r="F491" s="11"/></row><row r="492" spans="1:6" ht="15.75" customHeight="1" x14ac:dyDescent="0.3"><c r="A492" s="11"/><c r="B492" s="11"/><c r="C492" s="11"/><c r="D492" s="11"/><c r="E492" s="11"/><c r="F492" s="11"/></row><row r="493" spans="1:6" ht="15.75" customHeight="1" x14ac:dyDescent="0.3"><c r="A493" s="11"/><c r="B493" s="11"/><c r="C493" s="11"/><c r="D493" s="11"/><c r="E493" s="11"/><c r="F493" s="11"/></row><row r="494" spans="1:6" ht="15.75" customHeight="1" x14ac:dyDescent="0.3"><c r="A494" s="11"/><c r="B494" s="11"/><c r="C494" s="11"/><c r="D494" s="11"/><c r="E494" s="11"/><c r="F494" s="11"/></row><row r="495" spans="1:6" ht="15.75" customHeight="1" x14ac:dyDescent="0.3"><c r="A495" s="11"/><c r="B495" s="11"/><c r="C495" s="11"/><c r="D495" s="11"/><c r="E495" s="11"/><c r="F495" s="11"/></row><row r="496" spans="1:6" ht="15.75" customHeight="1" x14ac:dyDescent="0.3"><c r="A496" s="11"/><c r="B496" s="11"/><c r="C496" s="11"/><c r="D496" s="11"/><c r="E496" s="11"/><c r="F496" s="11"/></row><row r="497" spans="1:6" ht="15.75" customHeight="1" x14ac:dyDescent="0.3"><c r="A497" s="11"/><c r="B497" s="11"/><c r="C497" s="11"/><c r="D497" s="11"/><c r="E497" s="11"/><c r="F497" s="11"/></row><row r="498" spans="1:6" ht="15.75" customHeight="1" x14ac:dyDescent="0.3"><c r="A498" s="11"/><c r="B498" s="11"/><c r="C498" s="11"/><c r="D498" s="11"/><c r="E498" s="11"/><c r="F498" s="11"/></row><row r="499" spans="1:6" ht="15.75" customHeight="1" x14ac:dyDescent="0.3"><c r="A499" s="11"/><c r="B499" s="11"/><c r="C499" s="11"/><c r="D499" s="11"/><c r="E499" s="11"/><c r="F499" s="11"/></row><row r="500" spans="1:6" ht="15.75" customHeight="1" x14ac:dyDescent="0.3"><c r="A500" s="11"/><c r="B500" s="11"/><c r="C500" s="11"/><c r="D500" s="11"/><c r="E500" s="11"/><c r="F500" s="11"/></row><row r="501" spans="1:6" ht="15.75" customHeight="1" x14ac:dyDescent="0.3"><c r="A501" s="11"/><c r="B501" s="11"/><c r="C501" s="11"/><c r="D501" s="11"/><c r="E501" s="11"/><c r="F501" s="11"/></row><row r="502" spans="1:6" ht="15.75" customHeight="1" x14ac:dyDescent="0.3"><c r="A502" s="11"/><c r="B502" s="11"/><c r="C502" s="11"/><c r="D502" s="11"/><c r="E502" s="11"/><c r="F502" s="11"/></row><row r="503" spans="1:6" ht="15.75" customHeight="1" x14ac:dyDescent="0.3"><c r="A503" s="11"/><c r="B503" s="11"/><c r="C503" s="11"/><c r="D503" s="11"/><c r="E503" s="11"/><c r="F503" s="11"/></row><row r="504" spans="1:6" ht="15.75" customHeight="1" x14ac:dyDescent="0.3"><c r="A504" s="11"/><c r="B504" s="11"/><c r="C504" s="11"/><c r="D504" s="11"/><c r="E504" s="11"/><c r="F504" s="11"/></row><row r="505" spans="1:6" ht="15.75" customHeight="1" x14ac:dyDescent="0.3"><c r="A505" s="11"/><c r="B505" s="11"/><c r="C505" s="11"/><c r="D505" s="11"/><c r="E505" s="11"/><c r="F505" s="11"/></row><row r="506" spans="1:6" ht="15.75" customHeight="1" x14ac:dyDescent="0.3"><c r="A506" s="11"/><c r="B506" s="11"/><c r="C506" s="11"/><c r="D506" s="11"/><c r="E506" s="11"/><c r="F506" s="11"/></row><row r="507" spans="1:6" ht="15.75" customHeight="1" x14ac:dyDescent="0.3"><c r="A507" s="11"/><c r="B507" s="11"/><c r="C507" s="11"/><c r="D507" s="11"/><c r="E507" s="11"/><c r="F507" s="11"/></row><row r="508" spans="1:6" ht="15.75" customHeight="1" x14ac:dyDescent="0.3"><c r="A508" s="11"/><c r="B508" s="11"/><c r="C508" s="11"/><c r="D508" s="11"/><c r="E508" s="11"/><c r="F508" s="11"/></row><row r="509" spans="1:6" ht="15.75" customHeight="1" x14ac:dyDescent="0.3"><c r="A509" s="11"/><c r="B509" s="11"/><c r="C509" s="11"/><c r="D509" s="11"/><c r="E509" s="11"/><c r="F509" s="11"/></row><row r="510" spans="1:6" ht="15.75" customHeight="1" x14ac:dyDescent="0.3"><c r="A510" s="11"/><c r="B510" s="11"/><c r="C510" s="11"/><c r="D510" s="11"/><c r="E510" s="11"/><c r="F510" s="11"/></row><row r="511" spans="1:6" ht="15.75" customHeight="1" x14ac:dyDescent="0.3"><c r="A511" s="11"/><c r="B511" s="11"/><c r="C511" s="11"/><c r="D511" s="11"/><c r="E511" s="11"/><c r="F511" s="11"/></row><row r="512" spans="1:6" ht="15.75" customHeight="1" x14ac:dyDescent="0.3"><c r="A512" s="11"/><c r="B512" s="11"/><c r="C512" s="11"/><c r="D512" s="11"/><c r="E512" s="11"/><c r="F512" s="11"/></row><row r="513" spans="1:6" ht="15.75" customHeight="1" x14ac:dyDescent="0.3"><c r="A513" s="11"/><c r="B513" s="11"/><c r="C513" s="11"/><c r="D513" s="11"/><c r="E513" s="11"/><c r="F513" s="11"/></row><row r="514" spans="1:6" ht="15.75" customHeight="1" x14ac:dyDescent="0.3"><c r="A514" s="11"/><c r="B514" s="11"/><c r="C514" s="11"/><c r="D514" s="11"/><c r="E514" s="11"/><c r="F514" s="11"/></row><row r="515" spans="1:6" ht="15.75" customHeight="1" x14ac:dyDescent="0.3"><c r="A515" s="11"/><c r="B515" s="11"/><c r="C515" s="11"/><c r="D515" s="11"/><c r="E515" s="11"/><c r="F515" s="11"/></row><row r="516" spans="1:6" ht="15.75" customHeight="1" x14ac:dyDescent="0.3"><c r="A516" s="11"/><c r="B516" s="11"/><c r="C516" s="11"/><c r="D516" s="11"/><c r="E516" s="11"/><c r="F516" s="11"/></row><row r="517" spans="1:6" ht="15.75" customHeight="1" x14ac:dyDescent="0.3"><c r="A517" s="11"/><c r="B517" s="11"/><c r="C517" s="11"/><c r="D517" s="11"/><c r="E517" s="11"/><c r="F517" s="11"/></row><row r="518" spans="1:6" ht="15.75" customHeight="1" x14ac:dyDescent="0.3"><c r="A518" s="11"/><c r="B518" s="11"/><c r="C518" s="11"/><c r="D518" s="11"/><c r="E518" s="11"/><c r="F518" s="11"/></row><row r="519" spans="1:6" ht="15.75" customHeight="1" x14ac:dyDescent="0.3"><c r="A519" s="11"/><c r="B519" s="11"/><c r="C519" s="11"/><c r="D519" s="11"/><c r="E519" s="11"/><c r="F519" s="11"/></row><row r="520" spans="1:6" ht="15.75" customHeight="1" x14ac:dyDescent="0.3"><c r="A520" s="11"/><c r="B520" s="11"/><c r="C520" s="11"/><c r="D520" s="11"/><c r="E520" s="11"/><c r="F520" s="11"/></row><row r="521" spans="1:6" ht="15.75" customHeight="1" x14ac:dyDescent="0.3"><c r="A521" s="11"/><c r="B521" s="11"/><c r="C521" s="11"/><c r="D521" s="11"/><c r="E521" s="11"/><c r="F521" s="11"/></row><row r="522" spans="1:6" ht="15.75" customHeight="1" x14ac:dyDescent="0.3"><c r="A522" s="11"/><c r="B522" s="11"/><c r="C522" s="11"/><c r="D522" s="11"/><c r="E522" s="11"/><c r="F522" s="11"/></row><row r="523" spans="1:6" ht="15.75" customHeight="1" x14ac:dyDescent="0.3"><c r="A523" s="11"/><c r="B523" s="11"/><c r="C523" s="11"/><c r="D523" s="11"/><c r="E523" s="11"/><c r="F523" s="11"/></row><row r="524" spans="1:6" ht="15.75" customHeight="1" x14ac:dyDescent="0.3"><c r="A524" s="11"/><c r="B524" s="11"/><c r="C524" s="11"/><c r="D524" s="11"/><c r="E524" s="11"/><c r="F524" s="11"/></row><row r="525" spans="1:6" ht="15.75" customHeight="1" x14ac:dyDescent="0.3"><c r="A525" s="11"/><c r="B525" s="11"/><c r="C525" s="11"/><c r="D525" s="11"/><c r="E525" s="11"/><c r="F525" s="11"/></row><row r="526" spans="1:6" ht="15.75" customHeight="1" x14ac:dyDescent="0.3"><c r="A526" s="11"/><c r="B526" s="11"/><c r="C526" s="11"/><c r="D526" s="11"/><c r="E526" s="11"/><c r="F526" s="11"/></row><row r="527" spans="1:6" ht="15.75" customHeight="1" x14ac:dyDescent="0.3"><c r="A527" s="11"/><c r="B527" s="11"/><c r="C527" s="11"/><c r="D527" s="11"/><c r="E527" s="11"/><c r="F527" s="11"/></row><row r="528" spans="1:6" ht="15.75" customHeight="1" x14ac:dyDescent="0.3"><c r="A528" s="11"/><c r="B528" s="11"/><c r="C528" s="11"/><c r="D528" s="11"/><c r="E528" s="11"/><c r="F528" s="11"/></row><row r="529" spans="1:6" ht="15.75" customHeight="1" x14ac:dyDescent="0.3"><c r="A529" s="11"/><c r="B529" s="11"/><c r="C529" s="11"/><c r="D529" s="11"/><c r="E529" s="11"/><c r="F529" s="11"/></row><row r="530" spans="1:6" ht="15.75" customHeight="1" x14ac:dyDescent="0.3"><c r="A530" s="11"/><c r="B530" s="11"/><c r="C530" s="11"/><c r="D530" s="11"/><c r="E530" s="11"/><c r="F530" s="11"/></row><row r="531" spans="1:6" ht="15.75" customHeight="1" x14ac:dyDescent="0.3"><c r="A531" s="11"/><c r="B531" s="11"/><c r="C531" s="11"/><c r="D531" s="11"/><c r="E531" s="11"/><c r="F531" s="11"/></row><row r="532" spans="1:6" ht="15.75" customHeight="1" x14ac:dyDescent="0.3"><c r="A532" s="11"/><c r="B532" s="11"/><c r="C532" s="11"/><c r="D532" s="11"/><c r="E532" s="11"/><c r="F532" s="11"/></row><row r="533" spans="1:6" ht="15.75" customHeight="1" x14ac:dyDescent="0.3"><c r="A533" s="11"/><c r="B533" s="11"/><c r="C533" s="11"/><c r="D533" s="11"/><c r="E533" s="11"/><c r="F533" s="11"/></row><row r="534" spans="1:6" ht="15.75" customHeight="1" x14ac:dyDescent="0.3"><c r="A534" s="11"/><c r="B534" s="11"/><c r="C534" s="11"/><c r="D534" s="11"/><c r="E534" s="11"/><c r="F534" s="11"/></row><row r="535" spans="1:6" ht="15.75" customHeight="1" x14ac:dyDescent="0.3"><c r="A535" s="11"/><c r="B535" s="11"/><c r="C535" s="11"/><c r="D535" s="11"/><c r="E535" s="11"/><c r="F535" s="11"/></row><row r="536" spans="1:6" ht="15.75" customHeight="1" x14ac:dyDescent="0.3"><c r="A536" s="11"/><c r="B536" s="11"/><c r="C536" s="11"/><c r="D536" s="11"/><c r="E536" s="11"/><c r="F536" s="11"/></row><row r="537" spans="1:6" ht="15.75" customHeight="1" x14ac:dyDescent="0.3"><c r="A537" s="11"/><c r="B537" s="11"/><c r="C537" s="11"/><c r="D537" s="11"/><c r="E537" s="11"/><c r="F537" s="11"/></row><row r="538" spans="1:6" ht="15.75" customHeight="1" x14ac:dyDescent="0.3"><c r="A538" s="11"/><c r="B538" s="11"/><c r="C538" s="11"/><c r="D538" s="11"/><c r="E538" s="11"/><c r="F538" s="11"/></row><row r="539" spans="1:6" ht="15.75" customHeight="1" x14ac:dyDescent="0.3"><c r="A539" s="11"/><c r="B539" s="11"/><c r="C539" s="11"/><c r="D539" s="11"/><c r="E539" s="11"/><c r="F539" s="11"/></row><row r="540" spans="1:6" ht="15.75" customHeight="1" x14ac:dyDescent="0.3"><c r="A540" s="11"/><c r="B540" s="11"/><c r="C540" s="11"/><c r="D540" s="11"/><c r="E540" s="11"/><c r="F540" s="11"/></row><row r="541" spans="1:6" ht="15.75" customHeight="1" x14ac:dyDescent="0.3"><c r="A541" s="11"/><c r="B541" s="11"/><c r="C541" s="11"/><c r="D541" s="11"/><c r="E541" s="11"/><c r="F541" s="11"/></row><row r="542" spans="1:6" ht="15.75" customHeight="1" x14ac:dyDescent="0.3"><c r="A542" s="11"/><c r="B542" s="11"/><c r="C542" s="11"/><c r="D542" s="11"/><c r="E542" s="11"/><c r="F542" s="11"/></row><row r="543" spans="1:6" ht="15.75" customHeight="1" x14ac:dyDescent="0.3"><c r="A543" s="11"/><c r="B543" s="11"/><c r="C543" s="11"/><c r="D543" s="11"/><c r="E543" s="11"/><c r="F543" s="11"/></row><row r="544" spans="1:6" ht="15.75" customHeight="1" x14ac:dyDescent="0.3"><c r="A544" s="11"/><c r="B544" s="11"/><c r="C544" s="11"/><c r="D544" s="11"/><c r="E544" s="11"/><c r="F544" s="11"/></row><row r="545" spans="1:6" ht="15.75" customHeight="1" x14ac:dyDescent="0.3"><c r="A545" s="11"/><c r="B545" s="11"/><c r="C545" s="11"/><c r="D545" s="11"/><c r="E545" s="11"/><c r="F545" s="11"/></row><row r="546" spans="1:6" ht="15.75" customHeight="1" x14ac:dyDescent="0.3"><c r="A546" s="11"/><c r="B546" s="11"/><c r="C546" s="11"/><c r="D546" s="11"/><c r="E546" s="11"/><c r="F546" s="11"/></row><row r="547" spans="1:6" ht="15.75" customHeight="1" x14ac:dyDescent="0.3"><c r="A547" s="11"/><c r="B547" s="11"/><c r="C547" s="11"/><c r="D547" s="11"/><c r="E547" s="11"/><c r="F547" s="11"/></row><row r="548" spans="1:6" ht="15.75" customHeight="1" x14ac:dyDescent="0.3"><c r="A548" s="11"/><c r="B548" s="11"/><c r="C548" s="11"/><c r="D548" s="11"/><c r="E548" s="11"/><c r="F548" s="11"/></row><row r="549" spans="1:6" ht="15.75" customHeight="1" x14ac:dyDescent="0.3"><c r="A549" s="11"/><c r="B549" s="11"/><c r="C549" s="11"/><c r="D549" s="11"/><c r="E549" s="11"/><c r="F549" s="11"/></row><row r="550" spans="1:6" ht="15.75" customHeight="1" x14ac:dyDescent="0.3"><c r="A550" s="11"/><c r="B550" s="11"/><c r="C550" s="11"/><c r="D550" s="11"/><c r="E550" s="11"/><c r="F550" s="11"/></row><row r="551" spans="1:6" ht="15.75" customHeight="1" x14ac:dyDescent="0.3"><c r="A551" s="11"/><c r="B551" s="11"/><c r="C551" s="11"/><c r="D551" s="11"/><c r="E551" s="11"/><c r="F551" s="11"/></row><row r="552" spans="1:6" ht="15.75" customHeight="1" x14ac:dyDescent="0.3"><c r="A552" s="11"/><c r="B552" s="11"/><c r="C552" s="11"/><c r="D552" s="11"/><c r="E552" s="11"/><c r="F552" s="11"/></row><row r="553" spans="1:6" ht="15.75" customHeight="1" x14ac:dyDescent="0.3"><c r="A553" s="11"/><c r="B553" s="11"/><c r="C553" s="11"/><c r="D553" s="11"/><c r="E553" s="11"/><c r="F553" s="11"/></row><row r="554" spans="1:6" ht="15.75" customHeight="1" x14ac:dyDescent="0.3"><c r="A554" s="11"/><c r="B554" s="11"/><c r="C554" s="11"/><c r="D554" s="11"/><c r="E554" s="11"/><c r="F554" s="11"/></row><row r="555" spans="1:6" ht="15.75" customHeight="1" x14ac:dyDescent="0.3"><c r="A555" s="11"/><c r="B555" s="11"/><c r="C555" s="11"/><c r="D555" s="11"/><c r="E555" s="11"/><c r="F555" s="11"/></row><row r="556" spans="1:6" ht="15.75" customHeight="1" x14ac:dyDescent="0.3"><c r="A556" s="11"/><c r="B556" s="11"/><c r="C556" s="11"/><c r="D556" s="11"/><c r="E556" s="11"/><c r="F556" s="11"/></row><row r="557" spans="1:6" ht="15.75" customHeight="1" x14ac:dyDescent="0.3"><c r="A557" s="11"/><c r="B557" s="11"/><c r="C557" s="11"/><c r="D557" s="11"/><c r="E557" s="11"/><c r="F557" s="11"/></row><row r="558" spans="1:6" ht="15.75" customHeight="1" x14ac:dyDescent="0.3"><c r="A558" s="11"/><c r="B558" s="11"/><c r="C558" s="11"/><c r="D558" s="11"/><c r="E558" s="11"/><c r="F558" s="11"/></row><row r="559" spans="1:6" ht="15.75" customHeight="1" x14ac:dyDescent="0.3"><c r="A559" s="11"/><c r="B559" s="11"/><c r="C559" s="11"/><c r="D559" s="11"/><c r="E559" s="11"/><c r="F559" s="11"/></row><row r="560" spans="1:6" ht="15.75" customHeight="1" x14ac:dyDescent="0.3"><c r="A560" s="11"/><c r="B560" s="11"/><c r="C560" s="11"/><c r="D560" s="11"/><c r="E560" s="11"/><c r="F560" s="11"/></row><row r="561" spans="1:6" ht="15.75" customHeight="1" x14ac:dyDescent="0.3"><c r="A561" s="11"/><c r="B561" s="11"/><c r="C561" s="11"/><c r="D561" s="11"/><c r="E561" s="11"/><c r="F561" s="11"/></row><row r="562" spans="1:6" ht="15.75" customHeight="1" x14ac:dyDescent="0.3"><c r="A562" s="11"/><c r="B562" s="11"/><c r="C562" s="11"/><c r="D562" s="11"/><c r="E562" s="11"/><c r="F562" s="11"/></row><row r="563" spans="1:6" ht="15.75" customHeight="1" x14ac:dyDescent="0.3"><c r="A563" s="11"/><c r="B563" s="11"/><c r="C563" s="11"/><c r="D563" s="11"/><c r="E563" s="11"/><c r="F563" s="11"/></row><row r="564" spans="1:6" ht="15.75" customHeight="1" x14ac:dyDescent="0.3"><c r="A564" s="11"/><c r="B564" s="11"/><c r="C564" s="11"/><c r="D564" s="11"/><c r="E564" s="11"/><c r="F564" s="11"/></row><row r="565" spans="1:6" ht="15.75" customHeight="1" x14ac:dyDescent="0.3"><c r="A565" s="11"/><c r="B565" s="11"/><c r="C565" s="11"/><c r="D565" s="11"/><c r="E565" s="11"/><c r="F565" s="11"/></row><row r="566" spans="1:6" ht="15.75" customHeight="1" x14ac:dyDescent="0.3"><c r="A566" s="11"/><c r="B566" s="11"/><c r="C566" s="11"/><c r="D566" s="11"/><c r="E566" s="11"/><c r="F566" s="11"/></row><row r="567" spans="1:6" ht="15.75" customHeight="1" x14ac:dyDescent="0.3"><c r="A567" s="11"/><c r="B567" s="11"/><c r="C567" s="11"/><c r="D567" s="11"/><c r="E567" s="11"/><c r="F567" s="11"/></row><row r="568" spans="1:6" ht="15.75" customHeight="1" x14ac:dyDescent="0.3"><c r="A568" s="11"/><c r="B568" s="11"/><c r="C568" s="11"/><c r="D568" s="11"/><c r="E568" s="11"/><c r="F568" s="11"/></row><row r="569" spans="1:6" ht="15.75" customHeight="1" x14ac:dyDescent="0.3"><c r="A569" s="11"/><c r="B569" s="11"/><c r="C569" s="11"/><c r="D569" s="11"/><c r="E569" s="11"/><c r="F569" s="11"/></row><row r="570" spans="1:6" ht="15.75" customHeight="1" x14ac:dyDescent="0.3"><c r="A570" s="11"/><c r="B570" s="11"/><c r="C570" s="11"/><c r="D570" s="11"/><c r="E570" s="11"/><c r="F570" s="11"/></row><row r="571" spans="1:6" ht="15.75" customHeight="1" x14ac:dyDescent="0.3"><c r="A571" s="11"/><c r="B571" s="11"/><c r="C571" s="11"/><c r="D571" s="11"/><c r="E571" s="11"/><c r="F571" s="11"/></row><row r="572" spans="1:6" ht="15.75" customHeight="1" x14ac:dyDescent="0.3"><c r="A572" s="11"/><c r="B572" s="11"/><c r="C572" s="11"/><c r="D572" s="11"/><c r="E572" s="11"/><c r="F572" s="11"/></row><row r="573" spans="1:6" ht="15.75" customHeight="1" x14ac:dyDescent="0.3"><c r="A573" s="11"/><c r="B573" s="11"/><c r="C573" s="11"/><c r="D573" s="11"/><c r="E573" s="11"/><c r="F573" s="11"/></row><row r="574" spans="1:6" ht="15.75" customHeight="1" x14ac:dyDescent="0.3"><c r="A574" s="11"/><c r="B574" s="11"/><c r="C574" s="11"/><c r="D574" s="11"/><c r="E574" s="11"/><c r="F574" s="11"/></row><row r="575" spans="1:6" ht="15.75" customHeight="1" x14ac:dyDescent="0.3"><c r="A575" s="11"/><c r="B575" s="11"/><c r="C575" s="11"/><c r="D575" s="11"/><c r="E575" s="11"/><c r="F575" s="11"/></row><row r="576" spans="1:6" ht="15.75" customHeight="1" x14ac:dyDescent="0.3"><c r="A576" s="11"/><c r="B576" s="11"/><c r="C576" s="11"/><c r="D576" s="11"/><c r="E576" s="11"/><c r="F576" s="11"/></row><row r="577" spans="1:6" ht="15.75" customHeight="1" x14ac:dyDescent="0.3"><c r="A577" s="11"/><c r="B577" s="11"/><c r="C577" s="11"/><c r="D577" s="11"/><c r="E577" s="11"/><c r="F577" s="11"/></row><row r="578" spans="1:6" ht="15.75" customHeight="1" x14ac:dyDescent="0.3"><c r="A578" s="11"/><c r="B578" s="11"/><c r="C578" s="11"/><c r="D578" s="11"/><c r="E578" s="11"/><c r="F578" s="11"/></row><row r="579" spans="1:6" ht="15.75" customHeight="1" x14ac:dyDescent="0.3"><c r="A579" s="11"/><c r="B579" s="11"/><c r="C579" s="11"/><c r="D579" s="11"/><c r="E579" s="11"/><c r="F579" s="11"/></row><row r="580" spans="1:6" ht="15.75" customHeight="1" x14ac:dyDescent="0.3"><c r="A580" s="11"/><c r="B580" s="11"/><c r="C580" s="11"/><c r="D580" s="11"/><c r="E580" s="11"/><c r="F580" s="11"/></row><row r="581" spans="1:6" ht="15.75" customHeight="1" x14ac:dyDescent="0.3"><c r="A581" s="11"/><c r="B581" s="11"/><c r="C581" s="11"/><c r="D581" s="11"/><c r="E581" s="11"/><c r="F581" s="11"/></row><row r="582" spans="1:6" ht="15.75" customHeight="1" x14ac:dyDescent="0.3"><c r="A582" s="11"/><c r="B582" s="11"/><c r="C582" s="11"/><c r="D582" s="11"/><c r="E582" s="11"/><c r="F582" s="11"/></row><row r="583" spans="1:6" ht="15.75" customHeight="1" x14ac:dyDescent="0.3"><c r="A583" s="11"/><c r="B583" s="11"/><c r="C583" s="11"/><c r="D583" s="11"/><c r="E583" s="11"/><c r="F583" s="11"/></row><row r="584" spans="1:6" ht="15.75" customHeight="1" x14ac:dyDescent="0.3"><c r="A584" s="11"/><c r="B584" s="11"/><c r="C584" s="11"/><c r="D584" s="11"/><c r="E584" s="11"/><c r="F584" s="11"/></row><row r="585" spans="1:6" ht="15.75" customHeight="1" x14ac:dyDescent="0.3"><c r="A585" s="11"/><c r="B585" s="11"/><c r="C585" s="11"/><c r="D585" s="11"/><c r="E585" s="11"/><c r="F585" s="11"/></row><row r="586" spans="1:6" ht="15.75" customHeight="1" x14ac:dyDescent="0.3"><c r="A586" s="11"/><c r="B586" s="11"/><c r="C586" s="11"/><c r="D586" s="11"/><c r="E586" s="11"/><c r="F586" s="11"/></row><row r="587" spans="1:6" ht="15.75" customHeight="1" x14ac:dyDescent="0.3"><c r="A587" s="11"/><c r="B587" s="11"/><c r="C587" s="11"/><c r="D587" s="11"/><c r="E587" s="11"/><c r="F587" s="11"/></row><row r="588" spans="1:6" ht="15.75" customHeight="1" x14ac:dyDescent="0.3"><c r="A588" s="11"/><c r="B588" s="11"/><c r="C588" s="11"/><c r="D588" s="11"/><c r="E588" s="11"/><c r="F588" s="11"/></row><row r="589" spans="1:6" ht="15.75" customHeight="1" x14ac:dyDescent="0.3"><c r="A589" s="11"/><c r="B589" s="11"/><c r="C589" s="11"/><c r="D589" s="11"/><c r="E589" s="11"/><c r="F589" s="11"/></row><row r="590" spans="1:6" ht="15.75" customHeight="1" x14ac:dyDescent="0.3"><c r="A590" s="11"/><c r="B590" s="11"/><c r="C590" s="11"/><c r="D590" s="11"/><c r="E590" s="11"/><c r="F590" s="11"/></row><row r="591" spans="1:6" ht="15.75" customHeight="1" x14ac:dyDescent="0.3"><c r="A591" s="11"/><c r="B591" s="11"/><c r="C591" s="11"/><c r="D591" s="11"/><c r="E591" s="11"/><c r="F591" s="11"/></row><row r="592" spans="1:6" ht="15.75" customHeight="1" x14ac:dyDescent="0.3"><c r="A592" s="11"/><c r="B592" s="11"/><c r="C592" s="11"/><c r="D592" s="11"/><c r="E592" s="11"/><c r="F592" s="11"/></row><row r="593" spans="1:6" ht="15.75" customHeight="1" x14ac:dyDescent="0.3"><c r="A593" s="11"/><c r="B593" s="11"/><c r="C593" s="11"/><c r="D593" s="11"/><c r="E593" s="11"/><c r="F593" s="11"/></row><row r="594" spans="1:6" ht="15.75" customHeight="1" x14ac:dyDescent="0.3"><c r="A594" s="11"/><c r="B594" s="11"/><c r="C594" s="11"/><c r="D594" s="11"/><c r="E594" s="11"/><c r="F594" s="11"/></row><row r="595" spans="1:6" ht="15.75" customHeight="1" x14ac:dyDescent="0.3"><c r="A595" s="11"/><c r="B595" s="11"/><c r="C595" s="11"/><c r="D595" s="11"/><c r="E595" s="11"/><c r="F595" s="11"/></row><row r="596" spans="1:6" ht="15.75" customHeight="1" x14ac:dyDescent="0.3"><c r="A596" s="11"/><c r="B596" s="11"/><c r="C596" s="11"/><c r="D596" s="11"/><c r="E596" s="11"/><c r="F596" s="11"/></row><row r="597" spans="1:6" ht="15.75" customHeight="1" x14ac:dyDescent="0.3"><c r="A597" s="11"/><c r="B597" s="11"/><c r="C597" s="11"/><c r="D597" s="11"/><c r="E597" s="11"/><c r="F597" s="11"/></row><row r="598" spans="1:6" ht="15.75" customHeight="1" x14ac:dyDescent="0.3"><c r="A598" s="11"/><c r="B598" s="11"/><c r="C598" s="11"/><c r="D598" s="11"/><c r="E598" s="11"/><c r="F598" s="11"/></row><row r="599" spans="1:6" ht="15.75" customHeight="1" x14ac:dyDescent="0.3"><c r="A599" s="11"/><c r="B599" s="11"/><c r="C599" s="11"/><c r="D599" s="11"/><c r="E599" s="11"/><c r="F599" s="11"/></row><row r="600" spans="1:6" ht="15.75" customHeight="1" x14ac:dyDescent="0.3"><c r="A600" s="11"/><c r="B600" s="11"/><c r="C600" s="11"/><c r="D600" s="11"/><c r="E600" s="11"/><c r="F600" s="11"/></row><row r="601" spans="1:6" ht="15.75" customHeight="1" x14ac:dyDescent="0.3"><c r="A601" s="11"/><c r="B601" s="11"/><c r="C601" s="11"/><c r="D601" s="11"/><c r="E601" s="11"/><c r="F601" s="11"/></row><row r="602" spans="1:6" ht="15.75" customHeight="1" x14ac:dyDescent="0.3"><c r="A602" s="11"/><c r="B602" s="11"/><c r="C602" s="11"/><c r="D602" s="11"/><c r="E602" s="11"/><c r="F602" s="11"/></row><row r="603" spans="1:6" ht="15.75" customHeight="1" x14ac:dyDescent="0.3"><c r="A603" s="11"/><c r="B603" s="11"/><c r="C603" s="11"/><c r="D603" s="11"/><c r="E603" s="11"/><c r="F603" s="11"/></row><row r="604" spans="1:6" ht="15.75" customHeight="1" x14ac:dyDescent="0.3"><c r="A604" s="11"/><c r="B604" s="11"/><c r="C604" s="11"/><c r="D604" s="11"/><c r="E604" s="11"/><c r="F604" s="11"/></row><row r="605" spans="1:6" ht="15.75" customHeight="1" x14ac:dyDescent="0.3"><c r="A605" s="11"/><c r="B605" s="11"/><c r="C605" s="11"/><c r="D605" s="11"/><c r="E605" s="11"/><c r="F605" s="11"/></row><row r="606" spans="1:6" ht="15.75" customHeight="1" x14ac:dyDescent="0.3"><c r="A606" s="11"/><c r="B606" s="11"/><c r="C606" s="11"/><c r="D606" s="11"/><c r="E606" s="11"/><c r="F606" s="11"/></row><row r="607" spans="1:6" ht="15.75" customHeight="1" x14ac:dyDescent="0.3"><c r="A607" s="11"/><c r="B607" s="11"/><c r="C607" s="11"/><c r="D607" s="11"/><c r="E607" s="11"/><c r="F607" s="11"/></row><row r="608" spans="1:6" ht="15.75" customHeight="1" x14ac:dyDescent="0.3"><c r="A608" s="11"/><c r="B608" s="11"/><c r="C608" s="11"/><c r="D608" s="11"/><c r="E608" s="11"/><c r="F608" s="11"/></row><row r="609" spans="1:6" ht="15.75" customHeight="1" x14ac:dyDescent="0.3"><c r="A609" s="11"/><c r="B609" s="11"/><c r="C609" s="11"/><c r="D609" s="11"/><c r="E609" s="11"/><c r="F609" s="11"/></row><row r="610" spans="1:6" ht="15.75" customHeight="1" x14ac:dyDescent="0.3"><c r="A610" s="11"/><c r="B610" s="11"/><c r="C610" s="11"/><c r="D610" s="11"/><c r="E610" s="11"/><c r="F610" s="11"/></row><row r="611" spans="1:6" ht="15.75" customHeight="1" x14ac:dyDescent="0.3"><c r="A611" s="11"/><c r="B611" s="11"/><c r="C611" s="11"/><c r="D611" s="11"/><c r="E611" s="11"/><c r="F611" s="11"/></row><row r="612" spans="1:6" ht="15.75" customHeight="1" x14ac:dyDescent="0.3"><c r="A612" s="11"/><c r="B612" s="11"/><c r="C612" s="11"/><c r="D612" s="11"/><c r="E612" s="11"/><c r="F612" s="11"/></row><row r="613" spans="1:6" ht="15.75" customHeight="1" x14ac:dyDescent="0.3"><c r="A613" s="11"/><c r="B613" s="11"/><c r="C613" s="11"/><c r="D613" s="11"/><c r="E613" s="11"/><c r="F613" s="11"/></row><row r="614" spans="1:6" ht="15.75" customHeight="1" x14ac:dyDescent="0.3"><c r="A614" s="11"/><c r="B614" s="11"/><c r="C614" s="11"/><c r="D614" s="11"/><c r="E614" s="11"/><c r="F614" s="11"/></row><row r="615" spans="1:6" ht="15.75" customHeight="1" x14ac:dyDescent="0.3"><c r="A615" s="11"/><c r="B615" s="11"/><c r="C615" s="11"/><c r="D615" s="11"/><c r="E615" s="11"/><c r="F615" s="11"/></row><row r="616" spans="1:6" ht="15.75" customHeight="1" x14ac:dyDescent="0.3"><c r="A616" s="11"/><c r="B616" s="11"/><c r="C616" s="11"/><c r="D616" s="11"/><c r="E616" s="11"/><c r="F616" s="11"/></row><row r="617" spans="1:6" ht="15.75" customHeight="1" x14ac:dyDescent="0.3"><c r="A617" s="11"/><c r="B617" s="11"/><c r="C617" s="11"/><c r="D617" s="11"/><c r="E617" s="11"/><c r="F617" s="11"/></row><row r="618" spans="1:6" ht="15.75" customHeight="1" x14ac:dyDescent="0.3"><c r="A618" s="11"/><c r="B618" s="11"/><c r="C618" s="11"/><c r="D618" s="11"/><c r="E618" s="11"/><c r="F618" s="11"/></row><row r="619" spans="1:6" ht="15.75" customHeight="1" x14ac:dyDescent="0.3"><c r="A619" s="11"/><c r="B619" s="11"/><c r="C619" s="11"/><c r="D619" s="11"/><c r="E619" s="11"/><c r="F619" s="11"/></row><row r="620" spans="1:6" ht="15.75" customHeight="1" x14ac:dyDescent="0.3"><c r="A620" s="11"/><c r="B620" s="11"/><c r="C620" s="11"/><c r="D620" s="11"/><c r="E620" s="11"/><c r="F620" s="11"/></row><row r="621" spans="1:6" ht="15.75" customHeight="1" x14ac:dyDescent="0.3"><c r="A621" s="11"/><c r="B621" s="11"/><c r="C621" s="11"/><c r="D621" s="11"/><c r="E621" s="11"/><c r="F621" s="11"/></row><row r="622" spans="1:6" ht="15.75" customHeight="1" x14ac:dyDescent="0.3"><c r="A622" s="11"/><c r="B622" s="11"/><c r="C622" s="11"/><c r="D622" s="11"/><c r="E622" s="11"/><c r="F622" s="11"/></row><row r="623" spans="1:6" ht="15.75" customHeight="1" x14ac:dyDescent="0.3"><c r="A623" s="11"/><c r="B623" s="11"/><c r="C623" s="11"/><c r="D623" s="11"/><c r="E623" s="11"/><c r="F623" s="11"/></row><row r="624" spans="1:6" ht="15.75" customHeight="1" x14ac:dyDescent="0.3"><c r="A624" s="11"/><c r="B624" s="11"/><c r="C624" s="11"/><c r="D624" s="11"/><c r="E624" s="11"/><c r="F624" s="11"/></row><row r="625" spans="1:6" ht="15.75" customHeight="1" x14ac:dyDescent="0.3"><c r="A625" s="11"/><c r="B625" s="11"/><c r="C625" s="11"/><c r="D625" s="11"/><c r="E625" s="11"/><c r="F625" s="11"/></row><row r="626" spans="1:6" ht="15.75" customHeight="1" x14ac:dyDescent="0.3"><c r="A626" s="11"/><c r="B626" s="11"/><c r="C626" s="11"/><c r="D626" s="11"/><c r="E626" s="11"/><c r="F626" s="11"/></row><row r="627" spans="1:6" ht="15.75" customHeight="1" x14ac:dyDescent="0.3"><c r="A627" s="11"/><c r="B627" s="11"/><c r="C627" s="11"/><c r="D627" s="11"/><c r="E627" s="11"/><c r="F627" s="11"/></row><row r="628" spans="1:6" ht="15.75" customHeight="1" x14ac:dyDescent="0.3"><c r="A628" s="11"/><c r="B628" s="11"/><c r="C628" s="11"/><c r="D628" s="11"/><c r="E628" s="11"/><c r="F628" s="11"/></row><row r="629" spans="1:6" ht="15.75" customHeight="1" x14ac:dyDescent="0.3"><c r="A629" s="11"/><c r="B629" s="11"/><c r="C629" s="11"/><c r="D629" s="11"/><c r="E629" s="11"/><c r="F629" s="11"/></row><row r="630" spans="1:6" ht="15.75" customHeight="1" x14ac:dyDescent="0.3"><c r="A630" s="11"/><c r="B630" s="11"/><c r="C630" s="11"/><c r="D630" s="11"/><c r="E630" s="11"/><c r="F630" s="11"/></row><row r="631" spans="1:6" ht="15.75" customHeight="1" x14ac:dyDescent="0.3"><c r="A631" s="11"/><c r="B631" s="11"/><c r="C631" s="11"/><c r="D631" s="11"/><c r="E631" s="11"/><c r="F631" s="11"/></row><row r="632" spans="1:6" ht="15.75" customHeight="1" x14ac:dyDescent="0.3"><c r="A632" s="11"/><c r="B632" s="11"/><c r="C632" s="11"/><c r="D632" s="11"/><c r="E632" s="11"/><c r="F632" s="11"/></row><row r="633" spans="1:6" ht="15.75" customHeight="1" x14ac:dyDescent="0.3"><c r="A633" s="11"/><c r="B633" s="11"/><c r="C633" s="11"/><c r="D633" s="11"/><c r="E633" s="11"/><c r="F633" s="11"/></row><row r="634" spans="1:6" ht="15.75" customHeight="1" x14ac:dyDescent="0.3"><c r="A634" s="11"/><c r="B634" s="11"/><c r="C634" s="11"/><c r="D634" s="11"/><c r="E634" s="11"/><c r="F634" s="11"/></row><row r="635" spans="1:6" ht="15.75" customHeight="1" x14ac:dyDescent="0.3"><c r="A635" s="11"/><c r="B635" s="11"/><c r="C635" s="11"/><c r="D635" s="11"/><c r="E635" s="11"/><c r="F635" s="11"/></row><row r="636" spans="1:6" ht="15.75" customHeight="1" x14ac:dyDescent="0.3"><c r="A636" s="11"/><c r="B636" s="11"/><c r="C636" s="11"/><c r="D636" s="11"/><c r="E636" s="11"/><c r="F636" s="11"/></row><row r="637" spans="1:6" ht="15.75" customHeight="1" x14ac:dyDescent="0.3"><c r="A637" s="11"/><c r="B637" s="11"/><c r="C637" s="11"/><c r="D637" s="11"/><c r="E637" s="11"/><c r="F637" s="11"/></row><row r="638" spans="1:6" ht="15.75" customHeight="1" x14ac:dyDescent="0.3"><c r="A638" s="11"/><c r="B638" s="11"/><c r="C638" s="11"/><c r="D638" s="11"/><c r="E638" s="11"/><c r="F638" s="11"/></row><row r="639" spans="1:6" ht="15.75" customHeight="1" x14ac:dyDescent="0.3"><c r="A639" s="11"/><c r="B639" s="11"/><c r="C639" s="11"/><c r="D639" s="11"/><c r="E639" s="11"/><c r="F639" s="11"/></row><row r="640" spans="1:6" ht="15.75" customHeight="1" x14ac:dyDescent="0.3"><c r="A640" s="11"/><c r="B640" s="11"/><c r="C640" s="11"/><c r="D640" s="11"/><c r="E640" s="11"/><c r="F640" s="11"/></row><row r="641" spans="1:6" ht="15.75" customHeight="1" x14ac:dyDescent="0.3"><c r="A641" s="11"/><c r="B641" s="11"/><c r="C641" s="11"/><c r="D641" s="11"/><c r="E641" s="11"/><c r="F641" s="11"/></row><row r="642" spans="1:6" ht="15.75" customHeight="1" x14ac:dyDescent="0.3"><c r="A642" s="11"/><c r="B642" s="11"/><c r="C642" s="11"/><c r="D642" s="11"/><c r="E642" s="11"/><c r="F642" s="11"/></row><row r="643" spans="1:6" ht="15.75" customHeight="1" x14ac:dyDescent="0.3"><c r="A643" s="11"/><c r="B643" s="11"/><c r="C643" s="11"/><c r="D643" s="11"/><c r="E643" s="11"/><c r="F643" s="11"/></row><row r="644" spans="1:6" ht="15.75" customHeight="1" x14ac:dyDescent="0.3"><c r="A644" s="11"/><c r="B644" s="11"/><c r="C644" s="11"/><c r="D644" s="11"/><c r="E644" s="11"/><c r="F644" s="11"/></row><row r="645" spans="1:6" ht="15.75" customHeight="1" x14ac:dyDescent="0.3"><c r="A645" s="11"/><c r="B645" s="11"/><c r="C645" s="11"/><c r="D645" s="11"/><c r="E645" s="11"/><c r="F645" s="11"/></row><row r="646" spans="1:6" ht="15.75" customHeight="1" x14ac:dyDescent="0.3"><c r="A646" s="11"/><c r="B646" s="11"/><c r="C646" s="11"/><c r="D646" s="11"/><c r="E646" s="11"/><c r="F646" s="11"/></row><row r="647" spans="1:6" ht="15.75" customHeight="1" x14ac:dyDescent="0.3"><c r="A647" s="11"/><c r="B647" s="11"/><c r="C647" s="11"/><c r="D647" s="11"/><c r="E647" s="11"/><c r="F647" s="11"/></row><row r="648" spans="1:6" ht="15.75" customHeight="1" x14ac:dyDescent="0.3"><c r="A648" s="11"/><c r="B648" s="11"/><c r="C648" s="11"/><c r="D648" s="11"/><c r="E648" s="11"/><c r="F648" s="11"/></row><row r="649" spans="1:6" ht="15.75" customHeight="1" x14ac:dyDescent="0.3"><c r="A649" s="11"/><c r="B649" s="11"/><c r="C649" s="11"/><c r="D649" s="11"/><c r="E649" s="11"/><c r="F649" s="11"/></row><row r="650" spans="1:6" ht="15.75" customHeight="1" x14ac:dyDescent="0.3"><c r="A650" s="11"/><c r="B650" s="11"/><c r="C650" s="11"/><c r="D650" s="11"/><c r="E650" s="11"/><c r="F650" s="11"/></row><row r="651" spans="1:6" ht="15.75" customHeight="1" x14ac:dyDescent="0.3"><c r="A651" s="11"/><c r="B651" s="11"/><c r="C651" s="11"/><c r="D651" s="11"/><c r="E651" s="11"/><c r="F651" s="11"/></row><row r="652" spans="1:6" ht="15.75" customHeight="1" x14ac:dyDescent="0.3"><c r="A652" s="11"/><c r="B652" s="11"/><c r="C652" s="11"/><c r="D652" s="11"/><c r="E652" s="11"/><c r="F652" s="11"/></row><row r="653" spans="1:6" ht="15.75" customHeight="1" x14ac:dyDescent="0.3"><c r="A653" s="11"/><c r="B653" s="11"/><c r="C653" s="11"/><c r="D653" s="11"/><c r="E653" s="11"/><c r="F653" s="11"/></row><row r="654" spans="1:6" ht="15.75" customHeight="1" x14ac:dyDescent="0.3"><c r="A654" s="11"/><c r="B654" s="11"/><c r="C654" s="11"/><c r="D654" s="11"/><c r="E654" s="11"/><c r="F654" s="11"/></row><row r="655" spans="1:6" ht="15.75" customHeight="1" x14ac:dyDescent="0.3"><c r="A655" s="11"/><c r="B655" s="11"/><c r="C655" s="11"/><c r="D655" s="11"/><c r="E655" s="11"/><c r="F655" s="11"/></row><row r="656" spans="1:6" ht="15.75" customHeight="1" x14ac:dyDescent="0.3"><c r="A656" s="11"/><c r="B656" s="11"/><c r="C656" s="11"/><c r="D656" s="11"/><c r="E656" s="11"/><c r="F656" s="11"/></row><row r="657" spans="1:6" ht="15.75" customHeight="1" x14ac:dyDescent="0.3"><c r="A657" s="11"/><c r="B657" s="11"/><c r="C657" s="11"/><c r="D657" s="11"/><c r="E657" s="11"/><c r="F657" s="11"/></row><row r="658" spans="1:6" ht="15.75" customHeight="1" x14ac:dyDescent="0.3"><c r="A658" s="11"/><c r="B658" s="11"/><c r="C658" s="11"/><c r="D658" s="11"/><c r="E658" s="11"/><c r="F658" s="11"/></row><row r="659" spans="1:6" ht="15.75" customHeight="1" x14ac:dyDescent="0.3"><c r="A659" s="11"/><c r="B659" s="11"/><c r="C659" s="11"/><c r="D659" s="11"/><c r="E659" s="11"/><c r="F659" s="11"/></row><row r="660" spans="1:6" ht="15.75" customHeight="1" x14ac:dyDescent="0.3"><c r="A660" s="11"/><c r="B660" s="11"/><c r="C660" s="11"/><c r="D660" s="11"/><c r="E660" s="11"/><c r="F660" s="11"/></row><row r="661" spans="1:6" ht="15.75" customHeight="1" x14ac:dyDescent="0.3"><c r="A661" s="11"/><c r="B661" s="11"/><c r="C661" s="11"/><c r="D661" s="11"/><c r="E661" s="11"/><c r="F661" s="11"/></row><row r="662" spans="1:6" ht="15.75" customHeight="1" x14ac:dyDescent="0.3"><c r="A662" s="11"/><c r="B662" s="11"/><c r="C662" s="11"/><c r="D662" s="11"/><c r="E662" s="11"/><c r="F662" s="11"/></row><row r="663" spans="1:6" ht="15.75" customHeight="1" x14ac:dyDescent="0.3"><c r="A663" s="11"/><c r="B663" s="11"/><c r="C663" s="11"/><c r="D663" s="11"/><c r="E663" s="11"/><c r="F663" s="11"/></row><row r="664" spans="1:6" ht="15.75" customHeight="1" x14ac:dyDescent="0.3"><c r="A664" s="11"/><c r="B664" s="11"/><c r="C664" s="11"/><c r="D664" s="11"/><c r="E664" s="11"/><c r="F664" s="11"/></row><row r="665" spans="1:6" ht="15.75" customHeight="1" x14ac:dyDescent="0.3"><c r="A665" s="11"/><c r="B665" s="11"/><c r="C665" s="11"/><c r="D665" s="11"/><c r="E665" s="11"/><c r="F665" s="11"/></row><row r="666" spans="1:6" ht="15.75" customHeight="1" x14ac:dyDescent="0.3"><c r="A666" s="11"/><c r="B666" s="11"/><c r="C666" s="11"/><c r="D666" s="11"/><c r="E666" s="11"/><c r="F666" s="11"/></row><row r="667" spans="1:6" ht="15.75" customHeight="1" x14ac:dyDescent="0.3"><c r="A667" s="11"/><c r="B667" s="11"/><c r="C667" s="11"/><c r="D667" s="11"/><c r="E667" s="11"/><c r="F667" s="11"/></row><row r="668" spans="1:6" ht="15.75" customHeight="1" x14ac:dyDescent="0.3"><c r="A668" s="11"/><c r="B668" s="11"/><c r="C668" s="11"/><c r="D668" s="11"/><c r="E668" s="11"/><c r="F668" s="11"/></row><row r="669" spans="1:6" ht="15.75" customHeight="1" x14ac:dyDescent="0.3"><c r="A669" s="11"/><c r="B669" s="11"/><c r="C669" s="11"/><c r="D669" s="11"/><c r="E669" s="11"/><c r="F669" s="11"/></row><row r="670" spans="1:6" ht="15.75" customHeight="1" x14ac:dyDescent="0.3"><c r="A670" s="11"/><c r="B670" s="11"/><c r="C670" s="11"/><c r="D670" s="11"/><c r="E670" s="11"/><c r="F670" s="11"/></row><row r="671" spans="1:6" ht="15.75" customHeight="1" x14ac:dyDescent="0.3"><c r="A671" s="11"/><c r="B671" s="11"/><c r="C671" s="11"/><c r="D671" s="11"/><c r="E671" s="11"/><c r="F671" s="11"/></row><row r="672" spans="1:6" ht="15.75" customHeight="1" x14ac:dyDescent="0.3"><c r="A672" s="11"/><c r="B672" s="11"/><c r="C672" s="11"/><c r="D672" s="11"/><c r="E672" s="11"/><c r="F672" s="11"/></row><row r="673" spans="1:6" ht="15.75" customHeight="1" x14ac:dyDescent="0.3"><c r="A673" s="11"/><c r="B673" s="11"/><c r="C673" s="11"/><c r="D673" s="11"/><c r="E673" s="11"/><c r="F673" s="11"/></row><row r="674" spans="1:6" ht="15.75" customHeight="1" x14ac:dyDescent="0.3"><c r="A674" s="11"/><c r="B674" s="11"/><c r="C674" s="11"/><c r="D674" s="11"/><c r="E674" s="11"/><c r="F674" s="11"/></row><row r="675" spans="1:6" ht="15.75" customHeight="1" x14ac:dyDescent="0.3"><c r="A675" s="11"/><c r="B675" s="11"/><c r="C675" s="11"/><c r="D675" s="11"/><c r="E675" s="11"/><c r="F675" s="11"/></row><row r="676" spans="1:6" ht="15.75" customHeight="1" x14ac:dyDescent="0.3"><c r="A676" s="11"/><c r="B676" s="11"/><c r="C676" s="11"/><c r="D676" s="11"/><c r="E676" s="11"/><c r="F676" s="11"/></row><row r="677" spans="1:6" ht="15.75" customHeight="1" x14ac:dyDescent="0.3"><c r="A677" s="11"/><c r="B677" s="11"/><c r="C677" s="11"/><c r="D677" s="11"/><c r="E677" s="11"/><c r="F677" s="11"/></row><row r="678" spans="1:6" ht="15.75" customHeight="1" x14ac:dyDescent="0.3"><c r="A678" s="11"/><c r="B678" s="11"/><c r="C678" s="11"/><c r="D678" s="11"/><c r="E678" s="11"/><c r="F678" s="11"/></row><row r="679" spans="1:6" ht="15.75" customHeight="1" x14ac:dyDescent="0.3"><c r="A679" s="11"/><c r="B679" s="11"/><c r="C679" s="11"/><c r="D679" s="11"/><c r="E679" s="11"/><c r="F679" s="11"/></row><row r="680" spans="1:6" ht="15.75" customHeight="1" x14ac:dyDescent="0.3"><c r="A680" s="11"/><c r="B680" s="11"/><c r="C680" s="11"/><c r="D680" s="11"/><c r="E680" s="11"/><c r="F680" s="11"/></row><row r="681" spans="1:6" ht="15.75" customHeight="1" x14ac:dyDescent="0.3"><c r="A681" s="11"/><c r="B681" s="11"/><c r="C681" s="11"/><c r="D681" s="11"/><c r="E681" s="11"/><c r="F681" s="11"/></row><row r="682" spans="1:6" ht="15.75" customHeight="1" x14ac:dyDescent="0.3"><c r="A682" s="11"/><c r="B682" s="11"/><c r="C682" s="11"/><c r="D682" s="11"/><c r="E682" s="11"/><c r="F682" s="11"/></row><row r="683" spans="1:6" ht="15.75" customHeight="1" x14ac:dyDescent="0.3"><c r="A683" s="11"/><c r="B683" s="11"/><c r="C683" s="11"/><c r="D683" s="11"/><c r="E683" s="11"/><c r="F683" s="11"/></row><row r="684" spans="1:6" ht="15.75" customHeight="1" x14ac:dyDescent="0.3"><c r="A684" s="11"/><c r="B684" s="11"/><c r="C684" s="11"/><c r="D684" s="11"/><c r="E684" s="11"/><c r="F684" s="11"/></row><row r="685" spans="1:6" ht="15.75" customHeight="1" x14ac:dyDescent="0.3"><c r="A685" s="11"/><c r="B685" s="11"/><c r="C685" s="11"/><c r="D685" s="11"/><c r="E685" s="11"/><c r="F685" s="11"/></row><row r="686" spans="1:6" ht="15.75" customHeight="1" x14ac:dyDescent="0.3"><c r="A686" s="11"/><c r="B686" s="11"/><c r="C686" s="11"/><c r="D686" s="11"/><c r="E686" s="11"/><c r="F686" s="11"/></row><row r="687" spans="1:6" ht="15.75" customHeight="1" x14ac:dyDescent="0.3"><c r="A687" s="11"/><c r="B687" s="11"/><c r="C687" s="11"/><c r="D687" s="11"/><c r="E687" s="11"/><c r="F687" s="11"/></row><row r="688" spans="1:6" ht="15.75" customHeight="1" x14ac:dyDescent="0.3"><c r="A688" s="11"/><c r="B688" s="11"/><c r="C688" s="11"/><c r="D688" s="11"/><c r="E688" s="11"/><c r="F688" s="11"/></row><row r="689" spans="1:6" ht="15.75" customHeight="1" x14ac:dyDescent="0.3"><c r="A689" s="11"/><c r="B689" s="11"/><c r="C689" s="11"/><c r="D689" s="11"/><c r="E689" s="11"/><c r="F689" s="11"/></row><row r="690" spans="1:6" ht="15.75" customHeight="1" x14ac:dyDescent="0.3"><c r="A690" s="11"/><c r="B690" s="11"/><c r="C690" s="11"/><c r="D690" s="11"/><c r="E690" s="11"/><c r="F690" s="11"/></row><row r="691" spans="1:6" ht="15.75" customHeight="1" x14ac:dyDescent="0.3"><c r="A691" s="11"/><c r="B691" s="11"/><c r="C691" s="11"/><c r="D691" s="11"/><c r="E691" s="11"/><c r="F691" s="11"/></row><row r="692" spans="1:6" ht="15.75" customHeight="1" x14ac:dyDescent="0.3"><c r="A692" s="11"/><c r="B692" s="11"/><c r="C692" s="11"/><c r="D692" s="11"/><c r="E692" s="11"/><c r="F692" s="11"/></row><row r="693" spans="1:6" ht="15.75" customHeight="1" x14ac:dyDescent="0.3"><c r="A693" s="11"/><c r="B693" s="11"/><c r="C693" s="11"/><c r="D693" s="11"/><c r="E693" s="11"/><c r="F693" s="11"/></row><row r="694" spans="1:6" ht="15.75" customHeight="1" x14ac:dyDescent="0.3"><c r="A694" s="11"/><c r="B694" s="11"/><c r="C694" s="11"/><c r="D694" s="11"/><c r="E694" s="11"/><c r="F694" s="11"/></row><row r="695" spans="1:6" ht="15.75" customHeight="1" x14ac:dyDescent="0.3"><c r="A695" s="11"/><c r="B695" s="11"/><c r="C695" s="11"/><c r="D695" s="11"/><c r="E695" s="11"/><c r="F695" s="11"/></row><row r="696" spans="1:6" ht="15.75" customHeight="1" x14ac:dyDescent="0.3"><c r="A696" s="11"/><c r="B696" s="11"/><c r="C696" s="11"/><c r="D696" s="11"/><c r="E696" s="11"/><c r="F696" s="11"/></row><row r="697" spans="1:6" ht="15.75" customHeight="1" x14ac:dyDescent="0.3"><c r="A697" s="11"/><c r="B697" s="11"/><c r="C697" s="11"/><c r="D697" s="11"/><c r="E697" s="11"/><c r="F697" s="11"/></row><row r="698" spans="1:6" ht="15.75" customHeight="1" x14ac:dyDescent="0.3"><c r="A698" s="11"/><c r="B698" s="11"/><c r="C698" s="11"/><c r="D698" s="11"/><c r="E698" s="11"/><c r="F698" s="11"/></row><row r="699" spans="1:6" ht="15.75" customHeight="1" x14ac:dyDescent="0.3"><c r="A699" s="11"/><c r="B699" s="11"/><c r="C699" s="11"/><c r="D699" s="11"/><c r="E699" s="11"/><c r="F699" s="11"/></row><row r="700" spans="1:6" ht="15.75" customHeight="1" x14ac:dyDescent="0.3"><c r="A700" s="11"/><c r="B700" s="11"/><c r="C700" s="11"/><c r="D700" s="11"/><c r="E700" s="11"/><c r="F700" s="11"/></row><row r="701" spans="1:6" ht="15.75" customHeight="1" x14ac:dyDescent="0.3"><c r="A701" s="11"/><c r="B701" s="11"/><c r="C701" s="11"/><c r="D701" s="11"/><c r="E701" s="11"/><c r="F701" s="11"/></row><row r="702" spans="1:6" ht="15.75" customHeight="1" x14ac:dyDescent="0.3"><c r="A702" s="11"/><c r="B702" s="11"/><c r="C702" s="11"/><c r="D702" s="11"/><c r="E702" s="11"/><c r="F702" s="11"/></row><row r="703" spans="1:6" ht="15.75" customHeight="1" x14ac:dyDescent="0.3"><c r="A703" s="11"/><c r="B703" s="11"/><c r="C703" s="11"/><c r="D703" s="11"/><c r="E703" s="11"/><c r="F703" s="11"/></row><row r="704" spans="1:6" ht="15.75" customHeight="1" x14ac:dyDescent="0.3"><c r="A704" s="11"/><c r="B704" s="11"/><c r="C704" s="11"/><c r="D704" s="11"/><c r="E704" s="11"/><c r="F704" s="11"/></row><row r="705" spans="1:6" ht="15.75" customHeight="1" x14ac:dyDescent="0.3"><c r="A705" s="11"/><c r="B705" s="11"/><c r="C705" s="11"/><c r="D705" s="11"/><c r="E705" s="11"/><c r="F705" s="11"/></row><row r="706" spans="1:6" ht="15.75" customHeight="1" x14ac:dyDescent="0.3"><c r="A706" s="11"/><c r="B706" s="11"/><c r="C706" s="11"/><c r="D706" s="11"/><c r="E706" s="11"/><c r="F706" s="11"/></row><row r="707" spans="1:6" ht="15.75" customHeight="1" x14ac:dyDescent="0.3"><c r="A707" s="11"/><c r="B707" s="11"/><c r="C707" s="11"/><c r="D707" s="11"/><c r="E707" s="11"/><c r="F707" s="11"/></row><row r="708" spans="1:6" ht="15.75" customHeight="1" x14ac:dyDescent="0.3"><c r="A708" s="11"/><c r="B708" s="11"/><c r="C708" s="11"/><c r="D708" s="11"/><c r="E708" s="11"/><c r="F708" s="11"/></row><row r="709" spans="1:6" ht="15.75" customHeight="1" x14ac:dyDescent="0.3"><c r="A709" s="11"/><c r="B709" s="11"/><c r="C709" s="11"/><c r="D709" s="11"/><c r="E709" s="11"/><c r="F709" s="11"/></row><row r="710" spans="1:6" ht="15.75" customHeight="1" x14ac:dyDescent="0.3"><c r="A710" s="11"/><c r="B710" s="11"/><c r="C710" s="11"/><c r="D710" s="11"/><c r="E710" s="11"/><c r="F710" s="11"/></row><row r="711" spans="1:6" ht="15.75" customHeight="1" x14ac:dyDescent="0.3"><c r="A711" s="11"/><c r="B711" s="11"/><c r="C711" s="11"/><c r="D711" s="11"/><c r="E711" s="11"/><c r="F711" s="11"/></row><row r="712" spans="1:6" ht="15.75" customHeight="1" x14ac:dyDescent="0.3"><c r="A712" s="11"/><c r="B712" s="11"/><c r="C712" s="11"/><c r="D712" s="11"/><c r="E712" s="11"/><c r="F712" s="11"/></row><row r="713" spans="1:6" ht="15.75" customHeight="1" x14ac:dyDescent="0.3"><c r="A713" s="11"/><c r="B713" s="11"/><c r="C713" s="11"/><c r="D713" s="11"/><c r="E713" s="11"/><c r="F713" s="11"/></row><row r="714" spans="1:6" ht="15.75" customHeight="1" x14ac:dyDescent="0.3"><c r="A714" s="11"/><c r="B714" s="11"/><c r="C714" s="11"/><c r="D714" s="11"/><c r="E714" s="11"/><c r="F714" s="11"/></row><row r="715" spans="1:6" ht="15.75" customHeight="1" x14ac:dyDescent="0.3"><c r="A715" s="11"/><c r="B715" s="11"/><c r="C715" s="11"/><c r="D715" s="11"/><c r="E715" s="11"/><c r="F715" s="11"/></row><row r="716" spans="1:6" ht="15.75" customHeight="1" x14ac:dyDescent="0.3"><c r="A716" s="11"/><c r="B716" s="11"/><c r="C716" s="11"/><c r="D716" s="11"/><c r="E716" s="11"/><c r="F716" s="11"/></row><row r="717" spans="1:6" ht="15.75" customHeight="1" x14ac:dyDescent="0.3"><c r="A717" s="11"/><c r="B717" s="11"/><c r="C717" s="11"/><c r="D717" s="11"/><c r="E717" s="11"/><c r="F717" s="11"/></row><row r="718" spans="1:6" ht="15.75" customHeight="1" x14ac:dyDescent="0.3"><c r="A718" s="11"/><c r="B718" s="11"/><c r="C718" s="11"/><c r="D718" s="11"/><c r="E718" s="11"/><c r="F718" s="11"/></row><row r="719" spans="1:6" ht="15.75" customHeight="1" x14ac:dyDescent="0.3"><c r="A719" s="11"/><c r="B719" s="11"/><c r="C719" s="11"/><c r="D719" s="11"/><c r="E719" s="11"/><c r="F719" s="11"/></row><row r="720" spans="1:6" ht="15.75" customHeight="1" x14ac:dyDescent="0.3"><c r="A720" s="11"/><c r="B720" s="11"/><c r="C720" s="11"/><c r="D720" s="11"/><c r="E720" s="11"/><c r="F720" s="11"/></row><row r="721" spans="1:6" ht="15.75" customHeight="1" x14ac:dyDescent="0.3"><c r="A721" s="11"/><c r="B721" s="11"/><c r="C721" s="11"/><c r="D721" s="11"/><c r="E721" s="11"/><c r="F721" s="11"/></row><row r="722" spans="1:6" ht="15.75" customHeight="1" x14ac:dyDescent="0.3"><c r="A722" s="11"/><c r="B722" s="11"/><c r="C722" s="11"/><c r="D722" s="11"/><c r="E722" s="11"/><c r="F722" s="11"/></row><row r="723" spans="1:6" ht="15.75" customHeight="1" x14ac:dyDescent="0.3"><c r="A723" s="11"/><c r="B723" s="11"/><c r="C723" s="11"/><c r="D723" s="11"/><c r="E723" s="11"/><c r="F723" s="11"/></row><row r="724" spans="1:6" ht="15.75" customHeight="1" x14ac:dyDescent="0.3"><c r="A724" s="11"/><c r="B724" s="11"/><c r="C724" s="11"/><c r="D724" s="11"/><c r="E724" s="11"/><c r="F724" s="11"/></row><row r="725" spans="1:6" ht="15.75" customHeight="1" x14ac:dyDescent="0.3"><c r="A725" s="11"/><c r="B725" s="11"/><c r="C725" s="11"/><c r="D725" s="11"/><c r="E725" s="11"/><c r="F725" s="11"/></row><row r="726" spans="1:6" ht="15.75" customHeight="1" x14ac:dyDescent="0.3"><c r="A726" s="11"/><c r="B726" s="11"/><c r="C726" s="11"/><c r="D726" s="11"/><c r="E726" s="11"/><c r="F726" s="11"/></row><row r="727" spans="1:6" ht="15.75" customHeight="1" x14ac:dyDescent="0.3"><c r="A727" s="11"/><c r="B727" s="11"/><c r="C727" s="11"/><c r="D727" s="11"/><c r="E727" s="11"/><c r="F727" s="11"/></row><row r="728" spans="1:6" ht="15.75" customHeight="1" x14ac:dyDescent="0.3"><c r="A728" s="11"/><c r="B728" s="11"/><c r="C728" s="11"/><c r="D728" s="11"/><c r="E728" s="11"/><c r="F728" s="11"/></row><row r="729" spans="1:6" ht="15.75" customHeight="1" x14ac:dyDescent="0.3"><c r="A729" s="11"/><c r="B729" s="11"/><c r="C729" s="11"/><c r="D729" s="11"/><c r="E729" s="11"/><c r="F729" s="11"/></row><row r="730" spans="1:6" ht="15.75" customHeight="1" x14ac:dyDescent="0.3"><c r="A730" s="11"/><c r="B730" s="11"/><c r="C730" s="11"/><c r="D730" s="11"/><c r="E730" s="11"/><c r="F730" s="11"/></row><row r="731" spans="1:6" ht="15.75" customHeight="1" x14ac:dyDescent="0.3"><c r="A731" s="11"/><c r="B731" s="11"/><c r="C731" s="11"/><c r="D731" s="11"/><c r="E731" s="11"/><c r="F731" s="11"/></row><row r="732" spans="1:6" ht="15.75" customHeight="1" x14ac:dyDescent="0.3"><c r="A732" s="11"/><c r="B732" s="11"/><c r="C732" s="11"/><c r="D732" s="11"/><c r="E732" s="11"/><c r="F732" s="11"/></row><row r="733" spans="1:6" ht="15.75" customHeight="1" x14ac:dyDescent="0.3"><c r="A733" s="11"/><c r="B733" s="11"/><c r="C733" s="11"/><c r="D733" s="11"/><c r="E733" s="11"/><c r="F733" s="11"/></row><row r="734" spans="1:6" ht="15.75" customHeight="1" x14ac:dyDescent="0.3"><c r="A734" s="11"/><c r="B734" s="11"/><c r="C734" s="11"/><c r="D734" s="11"/><c r="E734" s="11"/><c r="F734" s="11"/></row><row r="735" spans="1:6" ht="15.75" customHeight="1" x14ac:dyDescent="0.3"><c r="A735" s="11"/><c r="B735" s="11"/><c r="C735" s="11"/><c r="D735" s="11"/><c r="E735" s="11"/><c r="F735" s="11"/></row><row r="736" spans="1:6" ht="15.75" customHeight="1" x14ac:dyDescent="0.3"><c r="A736" s="11"/><c r="B736" s="11"/><c r="C736" s="11"/><c r="D736" s="11"/><c r="E736" s="11"/><c r="F736" s="11"/></row><row r="737" spans="1:6" ht="15.75" customHeight="1" x14ac:dyDescent="0.3"><c r="A737" s="11"/><c r="B737" s="11"/><c r="C737" s="11"/><c r="D737" s="11"/><c r="E737" s="11"/><c r="F737" s="11"/></row><row r="738" spans="1:6" ht="15.75" customHeight="1" x14ac:dyDescent="0.3"><c r="A738" s="11"/><c r="B738" s="11"/><c r="C738" s="11"/><c r="D738" s="11"/><c r="E738" s="11"/><c r="F738" s="11"/></row><row r="739" spans="1:6" ht="15.75" customHeight="1" x14ac:dyDescent="0.3"><c r="A739" s="11"/><c r="B739" s="11"/><c r="C739" s="11"/><c r="D739" s="11"/><c r="E739" s="11"/><c r="F739" s="11"/></row><row r="740" spans="1:6" ht="15.75" customHeight="1" x14ac:dyDescent="0.3"><c r="A740" s="11"/><c r="B740" s="11"/><c r="C740" s="11"/><c r="D740" s="11"/><c r="E740" s="11"/><c r="F740" s="11"/></row><row r="741" spans="1:6" ht="15.75" customHeight="1" x14ac:dyDescent="0.3"><c r="A741" s="11"/><c r="B741" s="11"/><c r="C741" s="11"/><c r="D741" s="11"/><c r="E741" s="11"/><c r="F741" s="11"/></row><row r="742" spans="1:6" ht="15.75" customHeight="1" x14ac:dyDescent="0.3"><c r="A742" s="11"/><c r="B742" s="11"/><c r="C742" s="11"/><c r="D742" s="11"/><c r="E742" s="11"/><c r="F742" s="11"/></row><row r="743" spans="1:6" ht="15.75" customHeight="1" x14ac:dyDescent="0.3"><c r="A743" s="11"/><c r="B743" s="11"/><c r="C743" s="11"/><c r="D743" s="11"/><c r="E743" s="11"/><c r="F743" s="11"/></row><row r="744" spans="1:6" ht="15.75" customHeight="1" x14ac:dyDescent="0.3"><c r="A744" s="11"/><c r="B744" s="11"/><c r="C744" s="11"/><c r="D744" s="11"/><c r="E744" s="11"/><c r="F744" s="11"/></row><row r="745" spans="1:6" ht="15.75" customHeight="1" x14ac:dyDescent="0.3"><c r="A745" s="11"/><c r="B745" s="11"/><c r="C745" s="11"/><c r="D745" s="11"/><c r="E745" s="11"/><c r="F745" s="11"/></row><row r="746" spans="1:6" ht="15.75" customHeight="1" x14ac:dyDescent="0.3"><c r="A746" s="11"/><c r="B746" s="11"/><c r="C746" s="11"/><c r="D746" s="11"/><c r="E746" s="11"/><c r="F746" s="11"/></row><row r="747" spans="1:6" ht="15.75" customHeight="1" x14ac:dyDescent="0.3"><c r="A747" s="11"/><c r="B747" s="11"/><c r="C747" s="11"/><c r="D747" s="11"/><c r="E747" s="11"/><c r="F747" s="11"/></row><row r="748" spans="1:6" ht="15.75" customHeight="1" x14ac:dyDescent="0.3"><c r="A748" s="11"/><c r="B748" s="11"/><c r="C748" s="11"/><c r="D748" s="11"/><c r="E748" s="11"/><c r="F748" s="11"/></row><row r="749" spans="1:6" ht="15.75" customHeight="1" x14ac:dyDescent="0.3"><c r="A749" s="11"/><c r="B749" s="11"/><c r="C749" s="11"/><c r="D749" s="11"/><c r="E749" s="11"/><c r="F749" s="11"/></row><row r="750" spans="1:6" ht="15.75" customHeight="1" x14ac:dyDescent="0.3"><c r="A750" s="11"/><c r="B750" s="11"/><c r="C750" s="11"/><c r="D750" s="11"/><c r="E750" s="11"/><c r="F750" s="11"/></row><row r="751" spans="1:6" ht="15.75" customHeight="1" x14ac:dyDescent="0.3"><c r="A751" s="11"/><c r="B751" s="11"/><c r="C751" s="11"/><c r="D751" s="11"/><c r="E751" s="11"/><c r="F751" s="11"/></row><row r="752" spans="1:6" ht="15.75" customHeight="1" x14ac:dyDescent="0.3"><c r="A752" s="11"/><c r="B752" s="11"/><c r="C752" s="11"/><c r="D752" s="11"/><c r="E752" s="11"/><c r="F752" s="11"/></row><row r="753" spans="1:6" ht="15.75" customHeight="1" x14ac:dyDescent="0.3"><c r="A753" s="11"/><c r="B753" s="11"/><c r="C753" s="11"/><c r="D753" s="11"/><c r="E753" s="11"/><c r="F753" s="11"/></row><row r="754" spans="1:6" ht="15.75" customHeight="1" x14ac:dyDescent="0.3"><c r="A754" s="11"/><c r="B754" s="11"/><c r="C754" s="11"/><c r="D754" s="11"/><c r="E754" s="11"/><c r="F754" s="11"/></row><row r="755" spans="1:6" ht="15.75" customHeight="1" x14ac:dyDescent="0.3"><c r="A755" s="11"/><c r="B755" s="11"/><c r="C755" s="11"/><c r="D755" s="11"/><c r="E755" s="11"/><c r="F755" s="11"/></row><row r="756" spans="1:6" ht="15.75" customHeight="1" x14ac:dyDescent="0.3"><c r="A756" s="11"/><c r="B756" s="11"/><c r="C756" s="11"/><c r="D756" s="11"/><c r="E756" s="11"/><c r="F756" s="11"/></row><row r="757" spans="1:6" ht="15.75" customHeight="1" x14ac:dyDescent="0.3"><c r="A757" s="11"/><c r="B757" s="11"/><c r="C757" s="11"/><c r="D757" s="11"/><c r="E757" s="11"/><c r="F757" s="11"/></row><row r="758" spans="1:6" ht="15.75" customHeight="1" x14ac:dyDescent="0.3"><c r="A758" s="11"/><c r="B758" s="11"/><c r="C758" s="11"/><c r="D758" s="11"/><c r="E758" s="11"/><c r="F758" s="11"/></row><row r="759" spans="1:6" ht="15.75" customHeight="1" x14ac:dyDescent="0.3"><c r="A759" s="11"/><c r="B759" s="11"/><c r="C759" s="11"/><c r="D759" s="11"/><c r="E759" s="11"/><c r="F759" s="11"/></row><row r="760" spans="1:6" ht="15.75" customHeight="1" x14ac:dyDescent="0.3"><c r="A760" s="11"/><c r="B760" s="11"/><c r="C760" s="11"/><c r="D760" s="11"/><c r="E760" s="11"/><c r="F760" s="11"/></row><row r="761" spans="1:6" ht="15.75" customHeight="1" x14ac:dyDescent="0.3"><c r="A761" s="11"/><c r="B761" s="11"/><c r="C761" s="11"/><c r="D761" s="11"/><c r="E761" s="11"/><c r="F761" s="11"/></row><row r="762" spans="1:6" ht="15.75" customHeight="1" x14ac:dyDescent="0.3"><c r="A762" s="11"/><c r="B762" s="11"/><c r="C762" s="11"/><c r="D762" s="11"/><c r="E762" s="11"/><c r="F762" s="11"/></row><row r="763" spans="1:6" ht="15.75" customHeight="1" x14ac:dyDescent="0.3"><c r="A763" s="11"/><c r="B763" s="11"/><c r="C763" s="11"/><c r="D763" s="11"/><c r="E763" s="11"/><c r="F763" s="11"/></row><row r="764" spans="1:6" ht="15.75" customHeight="1" x14ac:dyDescent="0.3"><c r="A764" s="11"/><c r="B764" s="11"/><c r="C764" s="11"/><c r="D764" s="11"/><c r="E764" s="11"/><c r="F764" s="11"/></row><row r="765" spans="1:6" ht="15.75" customHeight="1" x14ac:dyDescent="0.3"><c r="A765" s="11"/><c r="B765" s="11"/><c r="C765" s="11"/><c r="D765" s="11"/><c r="E765" s="11"/><c r="F765" s="11"/></row><row r="766" spans="1:6" ht="15.75" customHeight="1" x14ac:dyDescent="0.3"><c r="A766" s="11"/><c r="B766" s="11"/><c r="C766" s="11"/><c r="D766" s="11"/><c r="E766" s="11"/><c r="F766" s="11"/></row><row r="767" spans="1:6" ht="15.75" customHeight="1" x14ac:dyDescent="0.3"><c r="A767" s="11"/><c r="B767" s="11"/><c r="C767" s="11"/><c r="D767" s="11"/><c r="E767" s="11"/><c r="F767" s="11"/></row><row r="768" spans="1:6" ht="15.75" customHeight="1" x14ac:dyDescent="0.3"><c r="A768" s="11"/><c r="B768" s="11"/><c r="C768" s="11"/><c r="D768" s="11"/><c r="E768" s="11"/><c r="F768" s="11"/></row><row r="769" spans="1:6" ht="15.75" customHeight="1" x14ac:dyDescent="0.3"><c r="A769" s="11"/><c r="B769" s="11"/><c r="C769" s="11"/><c r="D769" s="11"/><c r="E769" s="11"/><c r="F769" s="11"/></row><row r="770" spans="1:6" ht="15.75" customHeight="1" x14ac:dyDescent="0.3"><c r="A770" s="11"/><c r="B770" s="11"/><c r="C770" s="11"/><c r="D770" s="11"/><c r="E770" s="11"/><c r="F770" s="11"/></row><row r="771" spans="1:6" ht="15.75" customHeight="1" x14ac:dyDescent="0.3"><c r="A771" s="11"/><c r="B771" s="11"/><c r="C771" s="11"/><c r="D771" s="11"/><c r="E771" s="11"/><c r="F771" s="11"/></row><row r="772" spans="1:6" ht="15.75" customHeight="1" x14ac:dyDescent="0.3"><c r="A772" s="11"/><c r="B772" s="11"/><c r="C772" s="11"/><c r="D772" s="11"/><c r="E772" s="11"/><c r="F772" s="11"/></row><row r="773" spans="1:6" ht="15.75" customHeight="1" x14ac:dyDescent="0.3"><c r="A773" s="11"/><c r="B773" s="11"/><c r="C773" s="11"/><c r="D773" s="11"/><c r="E773" s="11"/><c r="F773" s="11"/></row><row r="774" spans="1:6" ht="15.75" customHeight="1" x14ac:dyDescent="0.3"><c r="A774" s="11"/><c r="B774" s="11"/><c r="C774" s="11"/><c r="D774" s="11"/><c r="E774" s="11"/><c r="F774" s="11"/></row><row r="775" spans="1:6" ht="15.75" customHeight="1" x14ac:dyDescent="0.3"><c r="A775" s="11"/><c r="B775" s="11"/><c r="C775" s="11"/><c r="D775" s="11"/><c r="E775" s="11"/><c r="F775" s="11"/></row><row r="776" spans="1:6" ht="15.75" customHeight="1" x14ac:dyDescent="0.3"><c r="A776" s="11"/><c r="B776" s="11"/><c r="C776" s="11"/><c r="D776" s="11"/><c r="E776" s="11"/><c r="F776" s="11"/></row><row r="777" spans="1:6" ht="15.75" customHeight="1" x14ac:dyDescent="0.3"><c r="A777" s="11"/><c r="B777" s="11"/><c r="C777" s="11"/><c r="D777" s="11"/><c r="E777" s="11"/><c r="F777" s="11"/></row><row r="778" spans="1:6" ht="15.75" customHeight="1" x14ac:dyDescent="0.3"><c r="A778" s="11"/><c r="B778" s="11"/><c r="C778" s="11"/><c r="D778" s="11"/><c r="E778" s="11"/><c r="F778" s="11"/></row><row r="779" spans="1:6" ht="15.75" customHeight="1" x14ac:dyDescent="0.3"><c r="A779" s="11"/><c r="B779" s="11"/><c r="C779" s="11"/><c r="D779" s="11"/><c r="E779" s="11"/><c r="F779" s="11"/></row><row r="780" spans="1:6" ht="15.75" customHeight="1" x14ac:dyDescent="0.3"><c r="A780" s="11"/><c r="B780" s="11"/><c r="C780" s="11"/><c r="D780" s="11"/><c r="E780" s="11"/><c r="F780" s="11"/></row><row r="781" spans="1:6" ht="15.75" customHeight="1" x14ac:dyDescent="0.3"><c r="A781" s="11"/><c r="B781" s="11"/><c r="C781" s="11"/><c r="D781" s="11"/><c r="E781" s="11"/><c r="F781" s="11"/></row><row r="782" spans="1:6" ht="15.75" customHeight="1" x14ac:dyDescent="0.3"><c r="A782" s="11"/><c r="B782" s="11"/><c r="C782" s="11"/><c r="D782" s="11"/><c r="E782" s="11"/><c r="F782" s="11"/></row><row r="783" spans="1:6" ht="15.75" customHeight="1" x14ac:dyDescent="0.3"><c r="A783" s="11"/><c r="B783" s="11"/><c r="C783" s="11"/><c r="D783" s="11"/><c r="E783" s="11"/><c r="F783" s="11"/></row><row r="784" spans="1:6" ht="15.75" customHeight="1" x14ac:dyDescent="0.3"><c r="A784" s="11"/><c r="B784" s="11"/><c r="C784" s="11"/><c r="D784" s="11"/><c r="E784" s="11"/><c r="F784" s="11"/></row><row r="785" spans="1:6" ht="15.75" customHeight="1" x14ac:dyDescent="0.3"><c r="A785" s="11"/><c r="B785" s="11"/><c r="C785" s="11"/><c r="D785" s="11"/><c r="E785" s="11"/><c r="F785" s="11"/></row><row r="786" spans="1:6" ht="15.75" customHeight="1" x14ac:dyDescent="0.3"><c r="A786" s="11"/><c r="B786" s="11"/><c r="C786" s="11"/><c r="D786" s="11"/><c r="E786" s="11"/><c r="F786" s="11"/></row><row r="787" spans="1:6" ht="15.75" customHeight="1" x14ac:dyDescent="0.3"><c r="A787" s="11"/><c r="B787" s="11"/><c r="C787" s="11"/><c r="D787" s="11"/><c r="E787" s="11"/><c r="F787" s="11"/></row><row r="788" spans="1:6" ht="15.75" customHeight="1" x14ac:dyDescent="0.3"><c r="A788" s="11"/><c r="B788" s="11"/><c r="C788" s="11"/><c r="D788" s="11"/><c r="E788" s="11"/><c r="F788" s="11"/></row><row r="789" spans="1:6" ht="15.75" customHeight="1" x14ac:dyDescent="0.3"><c r="A789" s="11"/><c r="B789" s="11"/><c r="C789" s="11"/><c r="D789" s="11"/><c r="E789" s="11"/><c r="F789" s="11"/></row><row r="790" spans="1:6" ht="15.75" customHeight="1" x14ac:dyDescent="0.3"><c r="A790" s="11"/><c r="B790" s="11"/><c r="C790" s="11"/><c r="D790" s="11"/><c r="E790" s="11"/><c r="F790" s="11"/></row><row r="791" spans="1:6" ht="15.75" customHeight="1" x14ac:dyDescent="0.3"><c r="A791" s="11"/><c r="B791" s="11"/><c r="C791" s="11"/><c r="D791" s="11"/><c r="E791" s="11"/><c r="F791" s="11"/></row><row r="792" spans="1:6" ht="15.75" customHeight="1" x14ac:dyDescent="0.3"><c r="A792" s="11"/><c r="B792" s="11"/><c r="C792" s="11"/><c r="D792" s="11"/><c r="E792" s="11"/><c r="F792" s="11"/></row><row r="793" spans="1:6" ht="15.75" customHeight="1" x14ac:dyDescent="0.3"><c r="A793" s="11"/><c r="B793" s="11"/><c r="C793" s="11"/><c r="D793" s="11"/><c r="E793" s="11"/><c r="F793" s="11"/></row><row r="794" spans="1:6" ht="15.75" customHeight="1" x14ac:dyDescent="0.3"><c r="A794" s="11"/><c r="B794" s="11"/><c r="C794" s="11"/><c r="D794" s="11"/><c r="E794" s="11"/><c r="F794" s="11"/></row><row r="795" spans="1:6" ht="15.75" customHeight="1" x14ac:dyDescent="0.3"><c r="A795" s="11"/><c r="B795" s="11"/><c r="C795" s="11"/><c r="D795" s="11"/><c r="E795" s="11"/><c r="F795" s="11"/></row><row r="796" spans="1:6" ht="15.75" customHeight="1" x14ac:dyDescent="0.3"><c r="A796" s="11"/><c r="B796" s="11"/><c r="C796" s="11"/><c r="D796" s="11"/><c r="E796" s="11"/><c r="F796" s="11"/></row><row r="797" spans="1:6" ht="15.75" customHeight="1" x14ac:dyDescent="0.3"><c r="A797" s="11"/><c r="B797" s="11"/><c r="C797" s="11"/><c r="D797" s="11"/><c r="E797" s="11"/><c r="F797" s="11"/></row><row r="798" spans="1:6" ht="15.75" customHeight="1" x14ac:dyDescent="0.3"><c r="A798" s="11"/><c r="B798" s="11"/><c r="C798" s="11"/><c r="D798" s="11"/><c r="E798" s="11"/><c r="F798" s="11"/></row><row r="799" spans="1:6" ht="15.75" customHeight="1" x14ac:dyDescent="0.3"><c r="A799" s="11"/><c r="B799" s="11"/><c r="C799" s="11"/><c r="D799" s="11"/><c r="E799" s="11"/><c r="F799" s="11"/></row><row r="800" spans="1:6" ht="15.75" customHeight="1" x14ac:dyDescent="0.3"><c r="A800" s="11"/><c r="B800" s="11"/><c r="C800" s="11"/><c r="D800" s="11"/><c r="E800" s="11"/><c r="F800" s="11"/></row><row r="801" spans="1:6" ht="15.75" customHeight="1" x14ac:dyDescent="0.3"><c r="A801" s="11"/><c r="B801" s="11"/><c r="C801" s="11"/><c r="D801" s="11"/><c r="E801" s="11"/><c r="F801" s="11"/></row><row r="802" spans="1:6" ht="15.75" customHeight="1" x14ac:dyDescent="0.3"><c r="A802" s="11"/><c r="B802" s="11"/><c r="C802" s="11"/><c r="D802" s="11"/><c r="E802" s="11"/><c r="F802" s="11"/></row><row r="803" spans="1:6" ht="15.75" customHeight="1" x14ac:dyDescent="0.3"><c r="A803" s="11"/><c r="B803" s="11"/><c r="C803" s="11"/><c r="D803" s="11"/><c r="E803" s="11"/><c r="F803" s="11"/></row><row r="804" spans="1:6" ht="15.75" customHeight="1" x14ac:dyDescent="0.3"><c r="A804" s="11"/><c r="B804" s="11"/><c r="C804" s="11"/><c r="D804" s="11"/><c r="E804" s="11"/><c r="F804" s="11"/></row><row r="805" spans="1:6" ht="15.75" customHeight="1" x14ac:dyDescent="0.3"><c r="A805" s="11"/><c r="B805" s="11"/><c r="C805" s="11"/><c r="D805" s="11"/><c r="E805" s="11"/><c r="F805" s="11"/></row><row r="806" spans="1:6" ht="15.75" customHeight="1" x14ac:dyDescent="0.3"><c r="A806" s="11"/><c r="B806" s="11"/><c r="C806" s="11"/><c r="D806" s="11"/><c r="E806" s="11"/><c r="F806" s="11"/></row><row r="807" spans="1:6" ht="15.75" customHeight="1" x14ac:dyDescent="0.3"><c r="A807" s="11"/><c r="B807" s="11"/><c r="C807" s="11"/><c r="D807" s="11"/><c r="E807" s="11"/><c r="F807" s="11"/></row><row r="808" spans="1:6" ht="15.75" customHeight="1" x14ac:dyDescent="0.3"><c r="A808" s="11"/><c r="B808" s="11"/><c r="C808" s="11"/><c r="D808" s="11"/><c r="E808" s="11"/><c r="F808" s="11"/></row><row r="809" spans="1:6" ht="15.75" customHeight="1" x14ac:dyDescent="0.3"><c r="A809" s="11"/><c r="B809" s="11"/><c r="C809" s="11"/><c r="D809" s="11"/><c r="E809" s="11"/><c r="F809" s="11"/></row><row r="810" spans="1:6" ht="15.75" customHeight="1" x14ac:dyDescent="0.3"><c r="A810" s="11"/><c r="B810" s="11"/><c r="C810" s="11"/><c r="D810" s="11"/><c r="E810" s="11"/><c r="F810" s="11"/></row><row r="811" spans="1:6" ht="15.75" customHeight="1" x14ac:dyDescent="0.3"><c r="A811" s="11"/><c r="B811" s="11"/><c r="C811" s="11"/><c r="D811" s="11"/><c r="E811" s="11"/><c r="F811" s="11"/></row><row r="812" spans="1:6" ht="15.75" customHeight="1" x14ac:dyDescent="0.3"><c r="A812" s="11"/><c r="B812" s="11"/><c r="C812" s="11"/><c r="D812" s="11"/><c r="E812" s="11"/><c r="F812" s="11"/></row><row r="813" spans="1:6" ht="15.75" customHeight="1" x14ac:dyDescent="0.3"><c r="A813" s="11"/><c r="B813" s="11"/><c r="C813" s="11"/><c r="D813" s="11"/><c r="E813" s="11"/><c r="F813" s="11"/></row><row r="814" spans="1:6" ht="15.75" customHeight="1" x14ac:dyDescent="0.3"><c r="A814" s="11"/><c r="B814" s="11"/><c r="C814" s="11"/><c r="D814" s="11"/><c r="E814" s="11"/><c r="F814" s="11"/></row><row r="815" spans="1:6" ht="15.75" customHeight="1" x14ac:dyDescent="0.3"><c r="A815" s="11"/><c r="B815" s="11"/><c r="C815" s="11"/><c r="D815" s="11"/><c r="E815" s="11"/><c r="F815" s="11"/></row><row r="816" spans="1:6" ht="15.75" customHeight="1" x14ac:dyDescent="0.3"><c r="A816" s="11"/><c r="B816" s="11"/><c r="C816" s="11"/><c r="D816" s="11"/><c r="E816" s="11"/><c r="F816" s="11"/></row><row r="817" spans="1:6" ht="15.75" customHeight="1" x14ac:dyDescent="0.3"><c r="A817" s="11"/><c r="B817" s="11"/><c r="C817" s="11"/><c r="D817" s="11"/><c r="E817" s="11"/><c r="F817" s="11"/></row><row r="818" spans="1:6" ht="15.75" customHeight="1" x14ac:dyDescent="0.3"><c r="A818" s="11"/><c r="B818" s="11"/><c r="C818" s="11"/><c r="D818" s="11"/><c r="E818" s="11"/><c r="F818" s="11"/></row><row r="819" spans="1:6" ht="15.75" customHeight="1" x14ac:dyDescent="0.3"><c r="A819" s="11"/><c r="B819" s="11"/><c r="C819" s="11"/><c r="D819" s="11"/><c r="E819" s="11"/><c r="F819" s="11"/></row><row r="820" spans="1:6" ht="15.75" customHeight="1" x14ac:dyDescent="0.3"><c r="A820" s="11"/><c r="B820" s="11"/><c r="C820" s="11"/><c r="D820" s="11"/><c r="E820" s="11"/><c r="F820" s="11"/></row><row r="821" spans="1:6" ht="15.75" customHeight="1" x14ac:dyDescent="0.3"><c r="A821" s="11"/><c r="B821" s="11"/><c r="C821" s="11"/><c r="D821" s="11"/><c r="E821" s="11"/><c r="F821" s="11"/></row><row r="822" spans="1:6" ht="15.75" customHeight="1" x14ac:dyDescent="0.3"><c r="A822" s="11"/><c r="B822" s="11"/><c r="C822" s="11"/><c r="D822" s="11"/><c r="E822" s="11"/><c r="F822" s="11"/></row><row r="823" spans="1:6" ht="15.75" customHeight="1" x14ac:dyDescent="0.3"><c r="A823" s="11"/><c r="B823" s="11"/><c r="C823" s="11"/><c r="D823" s="11"/><c r="E823" s="11"/><c r="F823" s="11"/></row><row r="824" spans="1:6" ht="15.75" customHeight="1" x14ac:dyDescent="0.3"><c r="A824" s="11"/><c r="B824" s="11"/><c r="C824" s="11"/><c r="D824" s="11"/><c r="E824" s="11"/><c r="F824" s="11"/></row><row r="825" spans="1:6" ht="15.75" customHeight="1" x14ac:dyDescent="0.3"><c r="A825" s="11"/><c r="B825" s="11"/><c r="C825" s="11"/><c r="D825" s="11"/><c r="E825" s="11"/><c r="F825" s="11"/></row><row r="826" spans="1:6" ht="15.75" customHeight="1" x14ac:dyDescent="0.3"><c r="A826" s="11"/><c r="B826" s="11"/><c r="C826" s="11"/><c r="D826" s="11"/><c r="E826" s="11"/><c r="F826" s="11"/></row><row r="827" spans="1:6" ht="15.75" customHeight="1" x14ac:dyDescent="0.3"><c r="A827" s="11"/><c r="B827" s="11"/><c r="C827" s="11"/><c r="D827" s="11"/><c r="E827" s="11"/><c r="F827" s="11"/></row><row r="828" spans="1:6" ht="15.75" customHeight="1" x14ac:dyDescent="0.3"><c r="A828" s="11"/><c r="B828" s="11"/><c r="C828" s="11"/><c r="D828" s="11"/><c r="E828" s="11"/><c r="F828" s="11"/></row><row r="829" spans="1:6" ht="15.75" customHeight="1" x14ac:dyDescent="0.3"><c r="A829" s="11"/><c r="B829" s="11"/><c r="C829" s="11"/><c r="D829" s="11"/><c r="E829" s="11"/><c r="F829" s="11"/></row><row r="830" spans="1:6" ht="15.75" customHeight="1" x14ac:dyDescent="0.3"><c r="A830" s="11"/><c r="B830" s="11"/><c r="C830" s="11"/><c r="D830" s="11"/><c r="E830" s="11"/><c r="F830" s="11"/></row><row r="831" spans="1:6" ht="15.75" customHeight="1" x14ac:dyDescent="0.3"><c r="A831" s="11"/><c r="B831" s="11"/><c r="C831" s="11"/><c r="D831" s="11"/><c r="E831" s="11"/><c r="F831" s="11"/></row><row r="832" spans="1:6" ht="15.75" customHeight="1" x14ac:dyDescent="0.3"><c r="A832" s="11"/><c r="B832" s="11"/><c r="C832" s="11"/><c r="D832" s="11"/><c r="E832" s="11"/><c r="F832" s="11"/></row><row r="833" spans="1:6" ht="15.75" customHeight="1" x14ac:dyDescent="0.3"><c r="A833" s="11"/><c r="B833" s="11"/><c r="C833" s="11"/><c r="D833" s="11"/><c r="E833" s="11"/><c r="F833" s="11"/></row><row r="834" spans="1:6" ht="15.75" customHeight="1" x14ac:dyDescent="0.3"><c r="A834" s="11"/><c r="B834" s="11"/><c r="C834" s="11"/><c r="D834" s="11"/><c r="E834" s="11"/><c r="F834" s="11"/></row><row r="835" spans="1:6" ht="15.75" customHeight="1" x14ac:dyDescent="0.3"><c r="A835" s="11"/><c r="B835" s="11"/><c r="C835" s="11"/><c r="D835" s="11"/><c r="E835" s="11"/><c r="F835" s="11"/></row><row r="836" spans="1:6" ht="15.75" customHeight="1" x14ac:dyDescent="0.3"><c r="A836" s="11"/><c r="B836" s="11"/><c r="C836" s="11"/><c r="D836" s="11"/><c r="E836" s="11"/><c r="F836" s="11"/></row><row r="837" spans="1:6" ht="15.75" customHeight="1" x14ac:dyDescent="0.3"><c r="A837" s="11"/><c r="B837" s="11"/><c r="C837" s="11"/><c r="D837" s="11"/><c r="E837" s="11"/><c r="F837" s="11"/></row><row r="838" spans="1:6" ht="15.75" customHeight="1" x14ac:dyDescent="0.3"><c r="A838" s="11"/><c r="B838" s="11"/><c r="C838" s="11"/><c r="D838" s="11"/><c r="E838" s="11"/><c r="F838" s="11"/></row><row r="839" spans="1:6" ht="15.75" customHeight="1" x14ac:dyDescent="0.3"><c r="A839" s="11"/><c r="B839" s="11"/><c r="C839" s="11"/><c r="D839" s="11"/><c r="E839" s="11"/><c r="F839" s="11"/></row><row r="840" spans="1:6" ht="15.75" customHeight="1" x14ac:dyDescent="0.3"><c r="A840" s="11"/><c r="B840" s="11"/><c r="C840" s="11"/><c r="D840" s="11"/><c r="E840" s="11"/><c r="F840" s="11"/></row><row r="841" spans="1:6" ht="15.75" customHeight="1" x14ac:dyDescent="0.3"><c r="A841" s="11"/><c r="B841" s="11"/><c r="C841" s="11"/><c r="D841" s="11"/><c r="E841" s="11"/><c r="F841" s="11"/></row><row r="842" spans="1:6" ht="15.75" customHeight="1" x14ac:dyDescent="0.3"><c r="A842" s="11"/><c r="B842" s="11"/><c r="C842" s="11"/><c r="D842" s="11"/><c r="E842" s="11"/><c r="F842" s="11"/></row><row r="843" spans="1:6" ht="15.75" customHeight="1" x14ac:dyDescent="0.3"><c r="A843" s="11"/><c r="B843" s="11"/><c r="C843" s="11"/><c r="D843" s="11"/><c r="E843" s="11"/><c r="F843" s="11"/></row><row r="844" spans="1:6" ht="15.75" customHeight="1" x14ac:dyDescent="0.3"><c r="A844" s="11"/><c r="B844" s="11"/><c r="C844" s="11"/><c r="D844" s="11"/><c r="E844" s="11"/><c r="F844" s="11"/></row><row r="845" spans="1:6" ht="15.75" customHeight="1" x14ac:dyDescent="0.3"><c r="A845" s="11"/><c r="B845" s="11"/><c r="C845" s="11"/><c r="D845" s="11"/><c r="E845" s="11"/><c r="F845" s="11"/></row><row r="846" spans="1:6" ht="15.75" customHeight="1" x14ac:dyDescent="0.3"><c r="A846" s="11"/><c r="B846" s="11"/><c r="C846" s="11"/><c r="D846" s="11"/><c r="E846" s="11"/><c r="F846" s="11"/></row><row r="847" spans="1:6" ht="15.75" customHeight="1" x14ac:dyDescent="0.3"><c r="A847" s="11"/><c r="B847" s="11"/><c r="C847" s="11"/><c r="D847" s="11"/><c r="E847" s="11"/><c r="F847" s="11"/></row><row r="848" spans="1:6" ht="15.75" customHeight="1" x14ac:dyDescent="0.3"><c r="A848" s="11"/><c r="B848" s="11"/><c r="C848" s="11"/><c r="D848" s="11"/><c r="E848" s="11"/><c r="F848" s="11"/></row><row r="849" spans="1:6" ht="15.75" customHeight="1" x14ac:dyDescent="0.3"><c r="A849" s="11"/><c r="B849" s="11"/><c r="C849" s="11"/><c r="D849" s="11"/><c r="E849" s="11"/><c r="F849" s="11"/></row><row r="850" spans="1:6" ht="15.75" customHeight="1" x14ac:dyDescent="0.3"><c r="A850" s="11"/><c r="B850" s="11"/><c r="C850" s="11"/><c r="D850" s="11"/><c r="E850" s="11"/><c r="F850" s="11"/></row><row r="851" spans="1:6" ht="15.75" customHeight="1" x14ac:dyDescent="0.3"><c r="A851" s="11"/><c r="B851" s="11"/><c r="C851" s="11"/><c r="D851" s="11"/><c r="E851" s="11"/><c r="F851" s="11"/></row><row r="852" spans="1:6" ht="15.75" customHeight="1" x14ac:dyDescent="0.3"><c r="A852" s="11"/><c r="B852" s="11"/><c r="C852" s="11"/><c r="D852" s="11"/><c r="E852" s="11"/><c r="F852" s="11"/></row><row r="853" spans="1:6" ht="15.75" customHeight="1" x14ac:dyDescent="0.3"><c r="A853" s="11"/><c r="B853" s="11"/><c r="C853" s="11"/><c r="D853" s="11"/><c r="E853" s="11"/><c r="F853" s="11"/></row><row r="854" spans="1:6" ht="15.75" customHeight="1" x14ac:dyDescent="0.3"><c r="A854" s="11"/><c r="B854" s="11"/><c r="C854" s="11"/><c r="D854" s="11"/><c r="E854" s="11"/><c r="F854" s="11"/></row><row r="855" spans="1:6" ht="15.75" customHeight="1" x14ac:dyDescent="0.3"><c r="A855" s="11"/><c r="B855" s="11"/><c r="C855" s="11"/><c r="D855" s="11"/><c r="E855" s="11"/><c r="F855" s="11"/></row><row r="856" spans="1:6" ht="15.75" customHeight="1" x14ac:dyDescent="0.3"><c r="A856" s="11"/><c r="B856" s="11"/><c r="C856" s="11"/><c r="D856" s="11"/><c r="E856" s="11"/><c r="F856" s="11"/></row><row r="857" spans="1:6" ht="15.75" customHeight="1" x14ac:dyDescent="0.3"><c r="A857" s="11"/><c r="B857" s="11"/><c r="C857" s="11"/><c r="D857" s="11"/><c r="E857" s="11"/><c r="F857" s="11"/></row><row r="858" spans="1:6" ht="15.75" customHeight="1" x14ac:dyDescent="0.3"><c r="A858" s="11"/><c r="B858" s="11"/><c r="C858" s="11"/><c r="D858" s="11"/><c r="E858" s="11"/><c r="F858" s="11"/></row><row r="859" spans="1:6" ht="15.75" customHeight="1" x14ac:dyDescent="0.3"><c r="A859" s="11"/><c r="B859" s="11"/><c r="C859" s="11"/><c r="D859" s="11"/><c r="E859" s="11"/><c r="F859" s="11"/></row><row r="860" spans="1:6" ht="15.75" customHeight="1" x14ac:dyDescent="0.3"><c r="A860" s="11"/><c r="B860" s="11"/><c r="C860" s="11"/><c r="D860" s="11"/><c r="E860" s="11"/><c r="F860" s="11"/></row><row r="861" spans="1:6" ht="15.75" customHeight="1" x14ac:dyDescent="0.3"><c r="A861" s="11"/><c r="B861" s="11"/><c r="C861" s="11"/><c r="D861" s="11"/><c r="E861" s="11"/><c r="F861" s="11"/></row><row r="862" spans="1:6" ht="15.75" customHeight="1" x14ac:dyDescent="0.3"><c r="A862" s="11"/><c r="B862" s="11"/><c r="C862" s="11"/><c r="D862" s="11"/><c r="E862" s="11"/><c r="F862" s="11"/></row><row r="863" spans="1:6" ht="15.75" customHeight="1" x14ac:dyDescent="0.3"><c r="A863" s="11"/><c r="B863" s="11"/><c r="C863" s="11"/><c r="D863" s="11"/><c r="E863" s="11"/><c r="F863" s="11"/></row><row r="864" spans="1:6" ht="15.75" customHeight="1" x14ac:dyDescent="0.3"><c r="A864" s="11"/><c r="B864" s="11"/><c r="C864" s="11"/><c r="D864" s="11"/><c r="E864" s="11"/><c r="F864" s="11"/></row><row r="865" spans="1:6" ht="15.75" customHeight="1" x14ac:dyDescent="0.3"><c r="A865" s="11"/><c r="B865" s="11"/><c r="C865" s="11"/><c r="D865" s="11"/><c r="E865" s="11"/><c r="F865" s="11"/></row><row r="866" spans="1:6" ht="15.75" customHeight="1" x14ac:dyDescent="0.3"><c r="A866" s="11"/><c r="B866" s="11"/><c r="C866" s="11"/><c r="D866" s="11"/><c r="E866" s="11"/><c r="F866" s="11"/></row><row r="867" spans="1:6" ht="15.75" customHeight="1" x14ac:dyDescent="0.3"><c r="A867" s="11"/><c r="B867" s="11"/><c r="C867" s="11"/><c r="D867" s="11"/><c r="E867" s="11"/><c r="F867" s="11"/></row><row r="868" spans="1:6" ht="15.75" customHeight="1" x14ac:dyDescent="0.3"><c r="A868" s="11"/><c r="B868" s="11"/><c r="C868" s="11"/><c r="D868" s="11"/><c r="E868" s="11"/><c r="F868" s="11"/></row><row r="869" spans="1:6" ht="15.75" customHeight="1" x14ac:dyDescent="0.3"><c r="A869" s="11"/><c r="B869" s="11"/><c r="C869" s="11"/><c r="D869" s="11"/><c r="E869" s="11"/><c r="F869" s="11"/></row><row r="870" spans="1:6" ht="15.75" customHeight="1" x14ac:dyDescent="0.3"><c r="A870" s="11"/><c r="B870" s="11"/><c r="C870" s="11"/><c r="D870" s="11"/><c r="E870" s="11"/><c r="F870" s="11"/></row><row r="871" spans="1:6" ht="15.75" customHeight="1" x14ac:dyDescent="0.3"><c r="A871" s="11"/><c r="B871" s="11"/><c r="C871" s="11"/><c r="D871" s="11"/><c r="E871" s="11"/><c r="F871" s="11"/></row><row r="872" spans="1:6" ht="15.75" customHeight="1" x14ac:dyDescent="0.3"><c r="A872" s="11"/><c r="B872" s="11"/><c r="C872" s="11"/><c r="D872" s="11"/><c r="E872" s="11"/><c r="F872" s="11"/></row><row r="873" spans="1:6" ht="15.75" customHeight="1" x14ac:dyDescent="0.3"><c r="A873" s="11"/><c r="B873" s="11"/><c r="C873" s="11"/><c r="D873" s="11"/><c r="E873" s="11"/><c r="F873" s="11"/></row><row r="874" spans="1:6" ht="15.75" customHeight="1" x14ac:dyDescent="0.3"><c r="A874" s="11"/><c r="B874" s="11"/><c r="C874" s="11"/><c r="D874" s="11"/><c r="E874" s="11"/><c r="F874" s="11"/></row><row r="875" spans="1:6" ht="15.75" customHeight="1" x14ac:dyDescent="0.3"><c r="A875" s="11"/><c r="B875" s="11"/><c r="C875" s="11"/><c r="D875" s="11"/><c r="E875" s="11"/><c r="F875" s="11"/></row><row r="876" spans="1:6" ht="15.75" customHeight="1" x14ac:dyDescent="0.3"><c r="A876" s="11"/><c r="B876" s="11"/><c r="C876" s="11"/><c r="D876" s="11"/><c r="E876" s="11"/><c r="F876" s="11"/></row><row r="877" spans="1:6" ht="15.75" customHeight="1" x14ac:dyDescent="0.3"><c r="A877" s="11"/><c r="B877" s="11"/><c r="C877" s="11"/><c r="D877" s="11"/><c r="E877" s="11"/><c r="F877" s="11"/></row><row r="878" spans="1:6" ht="15.75" customHeight="1" x14ac:dyDescent="0.3"><c r="A878" s="11"/><c r="B878" s="11"/><c r="C878" s="11"/><c r="D878" s="11"/><c r="E878" s="11"/><c r="F878" s="11"/></row><row r="879" spans="1:6" ht="15.75" customHeight="1" x14ac:dyDescent="0.3"><c r="A879" s="11"/><c r="B879" s="11"/><c r="C879" s="11"/><c r="D879" s="11"/><c r="E879" s="11"/><c r="F879" s="11"/></row><row r="880" spans="1:6" ht="15.75" customHeight="1" x14ac:dyDescent="0.3"><c r="A880" s="11"/><c r="B880" s="11"/><c r="C880" s="11"/><c r="D880" s="11"/><c r="E880" s="11"/><c r="F880" s="11"/></row><row r="881" spans="1:6" ht="15.75" customHeight="1" x14ac:dyDescent="0.3"><c r="A881" s="11"/><c r="B881" s="11"/><c r="C881" s="11"/><c r="D881" s="11"/><c r="E881" s="11"/><c r="F881" s="11"/></row><row r="882" spans="1:6" ht="15.75" customHeight="1" x14ac:dyDescent="0.3"><c r="A882" s="11"/><c r="B882" s="11"/><c r="C882" s="11"/><c r="D882" s="11"/><c r="E882" s="11"/><c r="F882" s="11"/></row><row r="883" spans="1:6" ht="15.75" customHeight="1" x14ac:dyDescent="0.3"><c r="A883" s="11"/><c r="B883" s="11"/><c r="C883" s="11"/><c r="D883" s="11"/><c r="E883" s="11"/><c r="F883" s="11"/></row><row r="884" spans="1:6" ht="15.75" customHeight="1" x14ac:dyDescent="0.3"><c r="A884" s="11"/><c r="B884" s="11"/><c r="C884" s="11"/><c r="D884" s="11"/><c r="E884" s="11"/><c r="F884" s="11"/></row><row r="885" spans="1:6" ht="15.75" customHeight="1" x14ac:dyDescent="0.3"><c r="A885" s="11"/><c r="B885" s="11"/><c r="C885" s="11"/><c r="D885" s="11"/><c r="E885" s="11"/><c r="F885" s="11"/></row><row r="886" spans="1:6" ht="15.75" customHeight="1" x14ac:dyDescent="0.3"><c r="A886" s="11"/><c r="B886" s="11"/><c r="C886" s="11"/><c r="D886" s="11"/><c r="E886" s="11"/><c r="F886" s="11"/></row><row r="887" spans="1:6" ht="15.75" customHeight="1" x14ac:dyDescent="0.3"><c r="A887" s="11"/><c r="B887" s="11"/><c r="C887" s="11"/><c r="D887" s="11"/><c r="E887" s="11"/><c r="F887" s="11"/></row><row r="888" spans="1:6" ht="15.75" customHeight="1" x14ac:dyDescent="0.3"><c r="A888" s="11"/><c r="B888" s="11"/><c r="C888" s="11"/><c r="D888" s="11"/><c r="E888" s="11"/><c r="F888" s="11"/></row><row r="889" spans="1:6" ht="15.75" customHeight="1" x14ac:dyDescent="0.3"><c r="A889" s="11"/><c r="B889" s="11"/><c r="C889" s="11"/><c r="D889" s="11"/><c r="E889" s="11"/><c r="F889" s="11"/></row><row r="890" spans="1:6" ht="15.75" customHeight="1" x14ac:dyDescent="0.3"><c r="A890" s="11"/><c r="B890" s="11"/><c r="C890" s="11"/><c r="D890" s="11"/><c r="E890" s="11"/><c r="F890" s="11"/></row><row r="891" spans="1:6" ht="15.75" customHeight="1" x14ac:dyDescent="0.3"><c r="A891" s="11"/><c r="B891" s="11"/><c r="C891" s="11"/><c r="D891" s="11"/><c r="E891" s="11"/><c r="F891" s="11"/></row><row r="892" spans="1:6" ht="15.75" customHeight="1" x14ac:dyDescent="0.3"><c r="A892" s="11"/><c r="B892" s="11"/><c r="C892" s="11"/><c r="D892" s="11"/><c r="E892" s="11"/><c r="F892" s="11"/></row><row r="893" spans="1:6" ht="15.75" customHeight="1" x14ac:dyDescent="0.3"><c r="A893" s="11"/><c r="B893" s="11"/><c r="C893" s="11"/><c r="D893" s="11"/><c r="E893" s="11"/><c r="F893" s="11"/></row><row r="894" spans="1:6" ht="15.75" customHeight="1" x14ac:dyDescent="0.3"><c r="A894" s="11"/><c r="B894" s="11"/><c r="C894" s="11"/><c r="D894" s="11"/><c r="E894" s="11"/><c r="F894" s="11"/></row><row r="895" spans="1:6" ht="15.75" customHeight="1" x14ac:dyDescent="0.3"><c r="A895" s="11"/><c r="B895" s="11"/><c r="C895" s="11"/><c r="D895" s="11"/><c r="E895" s="11"/><c r="F895" s="11"/></row><row r="896" spans="1:6" ht="15.75" customHeight="1" x14ac:dyDescent="0.3"><c r="A896" s="11"/><c r="B896" s="11"/><c r="C896" s="11"/><c r="D896" s="11"/><c r="E896" s="11"/><c r="F896" s="11"/></row><row r="897" spans="1:6" ht="15.75" customHeight="1" x14ac:dyDescent="0.3"><c r="A897" s="11"/><c r="B897" s="11"/><c r="C897" s="11"/><c r="D897" s="11"/><c r="E897" s="11"/><c r="F897" s="11"/></row><row r="898" spans="1:6" ht="15.75" customHeight="1" x14ac:dyDescent="0.3"><c r="A898" s="11"/><c r="B898" s="11"/><c r="C898" s="11"/><c r="D898" s="11"/><c r="E898" s="11"/><c r="F898" s="11"/></row><row r="899" spans="1:6" ht="15.75" customHeight="1" x14ac:dyDescent="0.3"><c r="A899" s="11"/><c r="B899" s="11"/><c r="C899" s="11"/><c r="D899" s="11"/><c r="E899" s="11"/><c r="F899" s="11"/></row><row r="900" spans="1:6" ht="15.75" customHeight="1" x14ac:dyDescent="0.3"><c r="A900" s="11"/><c r="B900" s="11"/><c r="C900" s="11"/><c r="D900" s="11"/><c r="E900" s="11"/><c r="F900" s="11"/></row><row r="901" spans="1:6" ht="15.75" customHeight="1" x14ac:dyDescent="0.3"><c r="A901" s="11"/><c r="B901" s="11"/><c r="C901" s="11"/><c r="D901" s="11"/><c r="E901" s="11"/><c r="F901" s="11"/></row><row r="902" spans="1:6" ht="15.75" customHeight="1" x14ac:dyDescent="0.3"><c r="A902" s="11"/><c r="B902" s="11"/><c r="C902" s="11"/><c r="D902" s="11"/><c r="E902" s="11"/><c r="F902" s="11"/></row><row r="903" spans="1:6" ht="15.75" customHeight="1" x14ac:dyDescent="0.3"><c r="A903" s="11"/><c r="B903" s="11"/><c r="C903" s="11"/><c r="D903" s="11"/><c r="E903" s="11"/><c r="F903" s="11"/></row><row r="904" spans="1:6" ht="15.75" customHeight="1" x14ac:dyDescent="0.3"><c r="A904" s="11"/><c r="B904" s="11"/><c r="C904" s="11"/><c r="D904" s="11"/><c r="E904" s="11"/><c r="F904" s="11"/></row><row r="905" spans="1:6" ht="15.75" customHeight="1" x14ac:dyDescent="0.3"><c r="A905" s="11"/><c r="B905" s="11"/><c r="C905" s="11"/><c r="D905" s="11"/><c r="E905" s="11"/><c r="F905" s="11"/></row><row r="906" spans="1:6" ht="15.75" customHeight="1" x14ac:dyDescent="0.3"><c r="A906" s="11"/><c r="B906" s="11"/><c r="C906" s="11"/><c r="D906" s="11"/><c r="E906" s="11"/><c r="F906" s="11"/></row><row r="907" spans="1:6" ht="15.75" customHeight="1" x14ac:dyDescent="0.3"><c r="A907" s="11"/><c r="B907" s="11"/><c r="C907" s="11"/><c r="D907" s="11"/><c r="E907" s="11"/><c r="F907" s="11"/></row><row r="908" spans="1:6" ht="15.75" customHeight="1" x14ac:dyDescent="0.3"><c r="A908" s="11"/><c r="B908" s="11"/><c r="C908" s="11"/><c r="D908" s="11"/><c r="E908" s="11"/><c r="F908" s="11"/></row><row r="909" spans="1:6" ht="15.75" customHeight="1" x14ac:dyDescent="0.3"><c r="A909" s="11"/><c r="B909" s="11"/><c r="C909" s="11"/><c r="D909" s="11"/><c r="E909" s="11"/><c r="F909" s="11"/></row><row r="910" spans="1:6" ht="15.75" customHeight="1" x14ac:dyDescent="0.3"><c r="A910" s="11"/><c r="B910" s="11"/><c r="C910" s="11"/><c r="D910" s="11"/><c r="E910" s="11"/><c r="F910" s="11"/></row><row r="911" spans="1:6" ht="15.75" customHeight="1" x14ac:dyDescent="0.3"><c r="A911" s="11"/><c r="B911" s="11"/><c r="C911" s="11"/><c r="D911" s="11"/><c r="E911" s="11"/><c r="F911" s="11"/></row><row r="912" spans="1:6" ht="15.75" customHeight="1" x14ac:dyDescent="0.3"><c r="A912" s="11"/><c r="B912" s="11"/><c r="C912" s="11"/><c r="D912" s="11"/><c r="E912" s="11"/><c r="F912" s="11"/></row><row r="913" spans="1:6" ht="15.75" customHeight="1" x14ac:dyDescent="0.3"><c r="A913" s="11"/><c r="B913" s="11"/><c r="C913" s="11"/><c r="D913" s="11"/><c r="E913" s="11"/><c r="F913" s="11"/></row><row r="914" spans="1:6" ht="15.75" customHeight="1" x14ac:dyDescent="0.3"><c r="A914" s="11"/><c r="B914" s="11"/><c r="C914" s="11"/><c r="D914" s="11"/><c r="E914" s="11"/><c r="F914" s="11"/></row><row r="915" spans="1:6" ht="15.75" customHeight="1" x14ac:dyDescent="0.3"><c r="A915" s="11"/><c r="B915" s="11"/><c r="C915" s="11"/><c r="D915" s="11"/><c r="E915" s="11"/><c r="F915" s="11"/></row><row r="916" spans="1:6" ht="15.75" customHeight="1" x14ac:dyDescent="0.3"><c r="A916" s="11"/><c r="B916" s="11"/><c r="C916" s="11"/><c r="D916" s="11"/><c r="E916" s="11"/><c r="F916" s="11"/></row><row r="917" spans="1:6" ht="15.75" customHeight="1" x14ac:dyDescent="0.3"><c r="A917" s="11"/><c r="B917" s="11"/><c r="C917" s="11"/><c r="D917" s="11"/><c r="E917" s="11"/><c r="F917" s="11"/></row><row r="918" spans="1:6" ht="15.75" customHeight="1" x14ac:dyDescent="0.3"><c r="A918" s="11"/><c r="B918" s="11"/><c r="C918" s="11"/><c r="D918" s="11"/><c r="E918" s="11"/><c r="F918" s="11"/></row><row r="919" spans="1:6" ht="15.75" customHeight="1" x14ac:dyDescent="0.3"><c r="A919" s="11"/><c r="B919" s="11"/><c r="C919" s="11"/><c r="D919" s="11"/><c r="E919" s="11"/><c r="F919" s="11"/></row><row r="920" spans="1:6" ht="15.75" customHeight="1" x14ac:dyDescent="0.3"><c r="A920" s="11"/><c r="B920" s="11"/><c r="C920" s="11"/><c r="D920" s="11"/><c r="E920" s="11"/><c r="F920" s="11"/></row><row r="921" spans="1:6" ht="15.75" customHeight="1" x14ac:dyDescent="0.3"><c r="A921" s="11"/><c r="B921" s="11"/><c r="C921" s="11"/><c r="D921" s="11"/><c r="E921" s="11"/><c r="F921" s="11"/></row><row r="922" spans="1:6" ht="15.75" customHeight="1" x14ac:dyDescent="0.3"><c r="A922" s="11"/><c r="B922" s="11"/><c r="C922" s="11"/><c r="D922" s="11"/><c r="E922" s="11"/><c r="F922" s="11"/></row><row r="923" spans="1:6" ht="15.75" customHeight="1" x14ac:dyDescent="0.3"><c r="A923" s="11"/><c r="B923" s="11"/><c r="C923" s="11"/><c r="D923" s="11"/><c r="E923" s="11"/><c r="F923" s="11"/></row><row r="924" spans="1:6" ht="15.75" customHeight="1" x14ac:dyDescent="0.3"><c r="A924" s="11"/><c r="B924" s="11"/><c r="C924" s="11"/><c r="D924" s="11"/><c r="E924" s="11"/><c r="F924" s="11"/></row><row r="925" spans="1:6" ht="15.75" customHeight="1" x14ac:dyDescent="0.3"><c r="A925" s="11"/><c r="B925" s="11"/><c r="C925" s="11"/><c r="D925" s="11"/><c r="E925" s="11"/><c r="F925" s="11"/></row><row r="926" spans="1:6" ht="15.75" customHeight="1" x14ac:dyDescent="0.3"><c r="A926" s="11"/><c r="B926" s="11"/><c r="C926" s="11"/><c r="D926" s="11"/><c r="E926" s="11"/><c r="F926" s="11"/></row><row r="927" spans="1:6" ht="15.75" customHeight="1" x14ac:dyDescent="0.3"><c r="A927" s="11"/><c r="B927" s="11"/><c r="C927" s="11"/><c r="D927" s="11"/><c r="E927" s="11"/><c r="F927" s="11"/></row><row r="928" spans="1:6" ht="15.75" customHeight="1" x14ac:dyDescent="0.3"><c r="A928" s="11"/><c r="B928" s="11"/><c r="C928" s="11"/><c r="D928" s="11"/><c r="E928" s="11"/><c r="F928" s="11"/></row><row r="929" spans="1:6" ht="15.75" customHeight="1" x14ac:dyDescent="0.3"><c r="A929" s="11"/><c r="B929" s="11"/><c r="C929" s="11"/><c r="D929" s="11"/><c r="E929" s="11"/><c r="F929" s="11"/></row><row r="930" spans="1:6" ht="15.75" customHeight="1" x14ac:dyDescent="0.3"><c r="A930" s="11"/><c r="B930" s="11"/><c r="C930" s="11"/><c r="D930" s="11"/><c r="E930" s="11"/><c r="F930" s="11"/></row><row r="931" spans="1:6" ht="15.75" customHeight="1" x14ac:dyDescent="0.3"><c r="A931" s="11"/><c r="B931" s="11"/><c r="C931" s="11"/><c r="D931" s="11"/><c r="E931" s="11"/><c r="F931" s="11"/></row><row r="932" spans="1:6" ht="15.75" customHeight="1" x14ac:dyDescent="0.3"><c r="A932" s="11"/><c r="B932" s="11"/><c r="C932" s="11"/><c r="D932" s="11"/><c r="E932" s="11"/><c r="F932" s="11"/></row><row r="933" spans="1:6" ht="15.75" customHeight="1" x14ac:dyDescent="0.3"><c r="A933" s="11"/><c r="B933" s="11"/><c r="C933" s="11"/><c r="D933" s="11"/><c r="E933" s="11"/><c r="F933" s="11"/></row><row r="934" spans="1:6" ht="15.75" customHeight="1" x14ac:dyDescent="0.3"><c r="A934" s="11"/><c r="B934" s="11"/><c r="C934" s="11"/><c r="D934" s="11"/><c r="E934" s="11"/><c r="F934" s="11"/></row><row r="935" spans="1:6" ht="15.75" customHeight="1" x14ac:dyDescent="0.3"><c r="A935" s="11"/><c r="B935" s="11"/><c r="C935" s="11"/><c r="D935" s="11"/><c r="E935" s="11"/><c r="F935" s="11"/></row><row r="936" spans="1:6" ht="15.75" customHeight="1" x14ac:dyDescent="0.3"><c r="A936" s="11"/><c r="B936" s="11"/><c r="C936" s="11"/><c r="D936" s="11"/><c r="E936" s="11"/><c r="F936" s="11"/></row><row r="937" spans="1:6" ht="15.75" customHeight="1" x14ac:dyDescent="0.3"><c r="A937" s="11"/><c r="B937" s="11"/><c r="C937" s="11"/><c r="D937" s="11"/><c r="E937" s="11"/><c r="F937" s="11"/></row><row r="938" spans="1:6" ht="15.75" customHeight="1" x14ac:dyDescent="0.3"><c r="A938" s="11"/><c r="B938" s="11"/><c r="C938" s="11"/><c r="D938" s="11"/><c r="E938" s="11"/><c r="F938" s="11"/></row><row r="939" spans="1:6" ht="15.75" customHeight="1" x14ac:dyDescent="0.3"><c r="A939" s="11"/><c r="B939" s="11"/><c r="C939" s="11"/><c r="D939" s="11"/><c r="E939" s="11"/><c r="F939" s="11"/></row><row r="940" spans="1:6" ht="15.75" customHeight="1" x14ac:dyDescent="0.3"><c r="A940" s="11"/><c r="B940" s="11"/><c r="C940" s="11"/><c r="D940" s="11"/><c r="E940" s="11"/><c r="F940" s="11"/></row><row r="941" spans="1:6" ht="15.75" customHeight="1" x14ac:dyDescent="0.3"><c r="A941" s="11"/><c r="B941" s="11"/><c r="C941" s="11"/><c r="D941" s="11"/><c r="E941" s="11"/><c r="F941" s="11"/></row><row r="942" spans="1:6" ht="15.75" customHeight="1" x14ac:dyDescent="0.3"><c r="A942" s="11"/><c r="B942" s="11"/><c r="C942" s="11"/><c r="D942" s="11"/><c r="E942" s="11"/><c r="F942" s="11"/></row><row r="943" spans="1:6" ht="15.75" customHeight="1" x14ac:dyDescent="0.3"><c r="A943" s="11"/><c r="B943" s="11"/><c r="C943" s="11"/><c r="D943" s="11"/><c r="E943" s="11"/><c r="F943" s="11"/></row><row r="944" spans="1:6" ht="15.75" customHeight="1" x14ac:dyDescent="0.3"><c r="A944" s="11"/><c r="B944" s="11"/><c r="C944" s="11"/><c r="D944" s="11"/><c r="E944" s="11"/><c r="F944" s="11"/></row><row r="945" spans="1:6" ht="15.75" customHeight="1" x14ac:dyDescent="0.3"><c r="A945" s="11"/><c r="B945" s="11"/><c r="C945" s="11"/><c r="D945" s="11"/><c r="E945" s="11"/><c r="F945" s="11"/></row><row r="946" spans="1:6" ht="15.75" customHeight="1" x14ac:dyDescent="0.3"><c r="A946" s="11"/><c r="B946" s="11"/><c r="C946" s="11"/><c r="D946" s="11"/><c r="E946" s="11"/><c r="F946" s="11"/></row><row r="947" spans="1:6" ht="15.75" customHeight="1" x14ac:dyDescent="0.3"><c r="A947" s="11"/><c r="B947" s="11"/><c r="C947" s="11"/><c r="D947" s="11"/><c r="E947" s="11"/><c r="F947" s="11"/></row><row r="948" spans="1:6" ht="15.75" customHeight="1" x14ac:dyDescent="0.3"><c r="A948" s="11"/><c r="B948" s="11"/><c r="C948" s="11"/><c r="D948" s="11"/><c r="E948" s="11"/><c r="F948" s="11"/></row><row r="949" spans="1:6" ht="15.75" customHeight="1" x14ac:dyDescent="0.3"><c r="A949" s="11"/><c r="B949" s="11"/><c r="C949" s="11"/><c r="D949" s="11"/><c r="E949" s="11"/><c r="F949" s="11"/></row><row r="950" spans="1:6" ht="15.75" customHeight="1" x14ac:dyDescent="0.3"><c r="A950" s="11"/><c r="B950" s="11"/><c r="C950" s="11"/><c r="D950" s="11"/><c r="E950" s="11"/><c r="F950" s="11"/></row><row r="951" spans="1:6" ht="15.75" customHeight="1" x14ac:dyDescent="0.3"><c r="A951" s="11"/><c r="B951" s="11"/><c r="C951" s="11"/><c r="D951" s="11"/><c r="E951" s="11"/><c r="F951" s="11"/></row><row r="952" spans="1:6" ht="15.75" customHeight="1" x14ac:dyDescent="0.3"><c r="A952" s="11"/><c r="B952" s="11"/><c r="C952" s="11"/><c r="D952" s="11"/><c r="E952" s="11"/><c r="F952" s="11"/></row><row r="953" spans="1:6" ht="15.75" customHeight="1" x14ac:dyDescent="0.3"><c r="A953" s="11"/><c r="B953" s="11"/><c r="C953" s="11"/><c r="D953" s="11"/><c r="E953" s="11"/><c r="F953" s="11"/></row><row r="954" spans="1:6" ht="15.75" customHeight="1" x14ac:dyDescent="0.3"><c r="A954" s="11"/><c r="B954" s="11"/><c r="C954" s="11"/><c r="D954" s="11"/><c r="E954" s="11"/><c r="F954" s="11"/></row><row r="955" spans="1:6" ht="15.75" customHeight="1" x14ac:dyDescent="0.3"><c r="A955" s="11"/><c r="B955" s="11"/><c r="C955" s="11"/><c r="D955" s="11"/><c r="E955" s="11"/><c r="F955" s="11"/></row><row r="956" spans="1:6" ht="15.75" customHeight="1" x14ac:dyDescent="0.3"><c r="A956" s="11"/><c r="B956" s="11"/><c r="C956" s="11"/><c r="D956" s="11"/><c r="E956" s="11"/><c r="F956" s="11"/></row><row r="957" spans="1:6" ht="15.75" customHeight="1" x14ac:dyDescent="0.3"><c r="A957" s="11"/><c r="B957" s="11"/><c r="C957" s="11"/><c r="D957" s="11"/><c r="E957" s="11"/><c r="F957" s="11"/></row><row r="958" spans="1:6" ht="15.75" customHeight="1" x14ac:dyDescent="0.3"><c r="A958" s="11"/><c r="B958" s="11"/><c r="C958" s="11"/><c r="D958" s="11"/><c r="E958" s="11"/><c r="F958" s="11"/></row><row r="959" spans="1:6" ht="15.75" customHeight="1" x14ac:dyDescent="0.3"><c r="A959" s="11"/><c r="B959" s="11"/><c r="C959" s="11"/><c r="D959" s="11"/><c r="E959" s="11"/><c r="F959" s="11"/></row><row r="960" spans="1:6" ht="15.75" customHeight="1" x14ac:dyDescent="0.3"><c r="A960" s="11"/><c r="B960" s="11"/><c r="C960" s="11"/><c r="D960" s="11"/><c r="E960" s="11"/><c r="F960" s="11"/></row><row r="961" spans="1:6" ht="15.75" customHeight="1" x14ac:dyDescent="0.3"><c r="A961" s="11"/><c r="B961" s="11"/><c r="C961" s="11"/><c r="D961" s="11"/><c r="E961" s="11"/><c r="F961" s="11"/></row><row r="962" spans="1:6" ht="15.75" customHeight="1" x14ac:dyDescent="0.3"><c r="A962" s="11"/><c r="B962" s="11"/><c r="C962" s="11"/><c r="D962" s="11"/><c r="E962" s="11"/><c r="F962" s="11"/></row><row r="963" spans="1:6" ht="15.75" customHeight="1" x14ac:dyDescent="0.3"><c r="A963" s="11"/><c r="B963" s="11"/><c r="C963" s="11"/><c r="D963" s="11"/><c r="E963" s="11"/><c r="F963" s="11"/></row><row r="964" spans="1:6" ht="15.75" customHeight="1" x14ac:dyDescent="0.3"><c r="A964" s="11"/><c r="B964" s="11"/><c r="C964" s="11"/><c r="D964" s="11"/><c r="E964" s="11"/><c r="F964" s="11"/></row><row r="965" spans="1:6" ht="15.75" customHeight="1" x14ac:dyDescent="0.3"><c r="A965" s="11"/><c r="B965" s="11"/><c r="C965" s="11"/><c r="D965" s="11"/><c r="E965" s="11"/><c r="F965" s="11"/></row><row r="966" spans="1:6" ht="15.75" customHeight="1" x14ac:dyDescent="0.3"><c r="A966" s="11"/><c r="B966" s="11"/><c r="C966" s="11"/><c r="D966" s="11"/><c r="E966" s="11"/><c r="F966" s="11"/></row><row r="967" spans="1:6" ht="15.75" customHeight="1" x14ac:dyDescent="0.3"><c r="A967" s="11"/><c r="B967" s="11"/><c r="C967" s="11"/><c r="D967" s="11"/><c r="E967" s="11"/><c r="F967" s="11"/></row><row r="968" spans="1:6" ht="15.75" customHeight="1" x14ac:dyDescent="0.3"><c r="A968" s="11"/><c r="B968" s="11"/><c r="C968" s="11"/><c r="D968" s="11"/><c r="E968" s="11"/><c r="F968" s="11"/></row><row r="969" spans="1:6" ht="15.75" customHeight="1" x14ac:dyDescent="0.3"><c r="A969" s="11"/><c r="B969" s="11"/><c r="C969" s="11"/><c r="D969" s="11"/><c r="E969" s="11"/><c r="F969" s="11"/></row><row r="970" spans="1:6" ht="15.75" customHeight="1" x14ac:dyDescent="0.3"><c r="A970" s="11"/><c r="B970" s="11"/><c r="C970" s="11"/><c r="D970" s="11"/><c r="E970" s="11"/><c r="F970" s="11"/></row><row r="971" spans="1:6" ht="15.75" customHeight="1" x14ac:dyDescent="0.3"><c r="A971" s="11"/><c r="B971" s="11"/><c r="C971" s="11"/><c r="D971" s="11"/><c r="E971" s="11"/><c r="F971" s="11"/></row><row r="972" spans="1:6" ht="15.75" customHeight="1" x14ac:dyDescent="0.3"><c r="A972" s="11"/><c r="B972" s="11"/><c r="C972" s="11"/><c r="D972" s="11"/><c r="E972" s="11"/><c r="F972" s="11"/></row><row r="973" spans="1:6" ht="15.75" customHeight="1" x14ac:dyDescent="0.3"><c r="A973" s="11"/><c r="B973" s="11"/><c r="C973" s="11"/><c r="D973" s="11"/><c r="E973" s="11"/><c r="F973" s="11"/></row><row r="974" spans="1:6" ht="15.75" customHeight="1" x14ac:dyDescent="0.3"><c r="A974" s="11"/><c r="B974" s="11"/><c r="C974" s="11"/><c r="D974" s="11"/><c r="E974" s="11"/><c r="F974" s="11"/></row><row r="975" spans="1:6" ht="15.75" customHeight="1" x14ac:dyDescent="0.3"><c r="A975" s="11"/><c r="B975" s="11"/><c r="C975" s="11"/><c r="D975" s="11"/><c r="E975" s="11"/><c r="F975" s="11"/></row><row r="976" spans="1:6" ht="15.75" customHeight="1" x14ac:dyDescent="0.3"><c r="A976" s="11"/><c r="B976" s="11"/><c r="C976" s="11"/><c r="D976" s="11"/><c r="E976" s="11"/><c r="F976" s="11"/></row><row r="977" spans="1:6" ht="15.75" customHeight="1" x14ac:dyDescent="0.3"><c r="A977" s="11"/><c r="B977" s="11"/><c r="C977" s="11"/><c r="D977" s="11"/><c r="E977" s="11"/><c r="F977" s="11"/></row><row r="978" spans="1:6" ht="15.75" customHeight="1" x14ac:dyDescent="0.3"><c r="A978" s="11"/><c r="B978" s="11"/><c r="C978" s="11"/><c r="D978" s="11"/><c r="E978" s="11"/><c r="F978" s="11"/></row><row r="979" spans="1:6" ht="15.75" customHeight="1" x14ac:dyDescent="0.3"><c r="A979" s="11"/><c r="B979" s="11"/><c r="C979" s="11"/><c r="D979" s="11"/><c r="E979" s="11"/><c r="F979" s="11"/></row><row r="980" spans="1:6" ht="15.75" customHeight="1" x14ac:dyDescent="0.3"><c r="A980" s="11"/><c r="B980" s="11"/><c r="C980" s="11"/><c r="D980" s="11"/><c r="E980" s="11"/><c r="F980" s="11"/></row><row r="981" spans="1:6" ht="15.75" customHeight="1" x14ac:dyDescent="0.3"><c r="A981" s="11"/><c r="B981" s="11"/><c r="C981" s="11"/><c r="D981" s="11"/><c r="E981" s="11"/><c r="F981" s="11"/></row><row r="982" spans="1:6" ht="15.75" customHeight="1" x14ac:dyDescent="0.3"><c r="A982" s="11"/><c r="B982" s="11"/><c r="C982" s="11"/><c r="D982" s="11"/><c r="E982" s="11"/><c r="F982" s="11"/></row><row r="983" spans="1:6" ht="15.75" customHeight="1" x14ac:dyDescent="0.3"><c r="A983" s="11"/><c r="B983" s="11"/><c r="C983" s="11"/><c r="D983" s="11"/><c r="E983" s="11"/><c r="F983" s="11"/></row><row r="984" spans="1:6" ht="15.75" customHeight="1" x14ac:dyDescent="0.3"><c r="A984" s="11"/><c r="B984" s="11"/><c r="C984" s="11"/><c r="D984" s="11"/><c r="E984" s="11"/><c r="F984" s="11"/></row><row r="985" spans="1:6" ht="15.75" customHeight="1" x14ac:dyDescent="0.3"><c r="A985" s="11"/><c r="B985" s="11"/><c r="C985" s="11"/><c r="D985" s="11"/><c r="E985" s="11"/><c r="F985" s="11"/></row><row r="986" spans="1:6" ht="15.75" customHeight="1" x14ac:dyDescent="0.3"><c r="A986" s="11"/><c r="B986" s="11"/><c r="C986" s="11"/><c r="D986" s="11"/><c r="E986" s="11"/><c r="F986" s="11"/></row><row r="987" spans="1:6" ht="15.75" customHeight="1" x14ac:dyDescent="0.3"><c r="A987" s="11"/><c r="B987" s="11"/><c r="C987" s="11"/><c r="D987" s="11"/><c r="E987" s="11"/><c r="F987" s="11"/></row><row r="988" spans="1:6" ht="15.75" customHeight="1" x14ac:dyDescent="0.3"><c r="A988" s="11"/><c r="B988" s="11"/><c r="C988" s="11"/><c r="D988" s="11"/><c r="E988" s="11"/><c r="F988" s="11"/></row><row r="989" spans="1:6" ht="15.75" customHeight="1" x14ac:dyDescent="0.3"><c r="A989" s="11"/><c r="B989" s="11"/><c r="C989" s="11"/><c r="D989" s="11"/><c r="E989" s="11"/><c r="F989" s="11"/></row><row r="990" spans="1:6" ht="15.75" customHeight="1" x14ac:dyDescent="0.3"><c r="A990" s="11"/><c r="B990" s="11"/><c r="C990" s="11"/><c r="D990" s="11"/><c r="E990" s="11"/><c r="F990" s="11"/></row><row r="991" spans="1:6" ht="15.75" customHeight="1" x14ac:dyDescent="0.3"><c r="A991" s="11"/><c r="B991" s="11"/><c r="C991" s="11"/><c r="D991" s="11"/><c r="E991" s="11"/><c r="F991" s="11"/></row><row r="992" spans="1:6" ht="15.75" customHeight="1" x14ac:dyDescent="0.3"><c r="A992" s="11"/><c r="B992" s="11"/><c r="C992" s="11"/><c r="D992" s="11"/><c r="E992" s="11"/><c r="F992" s="11"/></row><row r="993" spans="1:6" ht="15.75" customHeight="1" x14ac:dyDescent="0.3"><c r="A993" s="11"/><c r="B993" s="11"/><c r="C993" s="11"/><c r="D993" s="11"/><c r="E993" s="11"/><c r="F993" s="11"/></row><row r="994" spans="1:6" ht="15.75" customHeight="1" x14ac:dyDescent="0.3"><c r="A994" s="11"/><c r="B994" s="11"/><c r="C994" s="11"/><c r="D994" s="11"/><c r="E994" s="11"/><c r="F994" s="11"/></row><row r="995" spans="1:6" ht="15.75" customHeight="1" x14ac:dyDescent="0.3"><c r="A995" s="11"/><c r="B995" s="11"/><c r="C995" s="11"/><c r="D995" s="11"/><c r="E995" s="11"/><c r="F995" s="11"/></row><row r="996" spans="1:6" ht="15.75" customHeight="1" x14ac:dyDescent="0.3"><c r="A996" s="11"/><c r="B996" s="11"/><c r="C996" s="11"/><c r="D996" s="11"/><c r="E996" s="11"/><c r="F996" s="11"/></row><row r="997" spans="1:6" ht="15.75" customHeight="1" x14ac:dyDescent="0.3"><c r="A997" s="11"/><c r="B997" s="11"/><c r="C997" s="11"/><c r="D997" s="11"/><c r="E997" s="11"/><c r="F997" s="11"/></row><row r="998" spans="1:6" ht="15.75" customHeight="1" x14ac:dyDescent="0.3"><c r="A998" s="11"/><c r="B998" s="11"/><c r="C998" s="11"/><c r="D998" s="11"/><c r="E998" s="11"/><c r="F998" s="11"/></row><row r="999" spans="1:6" ht="15.75" customHeight="1" x14ac:dyDescent="0.3"><c r="A999" s="11"/><c r="B999" s="11"/><c r="C999" s="11"/><c r="D999" s="11"/><c r="E999" s="11"/><c r="F999" s="11"/></row><row r="1000" spans="1:6" ht="15.75" customHeight="1" x14ac:dyDescent="0.3"><c r="A1000" s="11"/><c r="B1000" s="11"/><c r="C1000" s="11"/><c r="D1000" s="11"/><c r="E1000" s="11"/><c r="F1000" s="11"/></row></sheetData><mergeCells count="1"><mergeCell ref="A1:F1"/></mergeCells><pageMargins left="0.7" right="0.7" top="0.75" bottom="0.75" header="0" footer="0"/><pageSetup orientation="landscape"/></worksheet>
