# Supplementary material for: First Genome Sequence of the Microcolonial Black Fungus Saxispiralis lemnorum MUM 23.14: Insights into the Unique Genomic Traits of the Aeminiaceae Family
Source: Microorganisms. 2024 Jan 4;12(1):104. doi: 10.3390/microorganisms12010104 (PMC10820743; doi:10.3390/microorganisms12010104)
Supplement: Supplementary file 1 [file microorganisms-12-00104-s001.zip › microorganisms-2750331-supplementary/xl/worksheets/sheet36.xml]

<?xml version="1.0" encoding="UTF-8" standalone="yes"?>
<worksheet xmlns="http://schemas.openxmlformats.org/spreadsheetml/2006/main" xmlns:r="http://schemas.openxmlformats.org/officeDocument/2006/relationships" xmlns:mc="http://schemas.openxmlformats.org/markup-compatibility/2006" mc:Ignorable="x14ac xr xr2 xr3" xmlns:x14ac="http://schemas.microsoft.com/office/spreadsheetml/2009/9/ac" xmlns:xr="http://schemas.microsoft.com/office/spreadsheetml/2014/revision" xmlns:xr2="http://schemas.microsoft.com/office/spreadsheetml/2015/revision2" xmlns:xr3="http://schemas.microsoft.com/office/spreadsheetml/2016/revision3" xr:uid="{9C7EBDFB-2119-4D0A-A208-725E69A85EF7}"><dimension ref="A1:D5572"/><sheetViews><sheetView workbookViewId="0"><selection activeCell="C18" sqref="C18"/></sheetView></sheetViews><sheetFormatPr defaultRowHeight="14.4" x14ac:dyDescent="0.3"/><cols><col min="1" max="1" width="12.21875" customWidth="1"/><col min="2" max="2" width="3" bestFit="1" customWidth="1"/><col min="3" max="3" width="255.77734375" bestFit="1" customWidth="1"/><col min="4" max="4" width="56.44140625" bestFit="1" customWidth="1"/></cols><sheetData><row r="1" spans="1:4" x14ac:dyDescent="0.3"><c r="A1" s="26" t="s"><v>49554</v></c></row><row r="2" spans="1:4" x14ac:dyDescent="0.3"><c r="A2" s="24" t="s"><v>66843</v></c></row><row r="3" spans="1:4" x14ac:dyDescent="0.3"><c r="A3" t="s"><v>49856</v></c><c r="B3"><v>10</v></c><c r="C3" t="s"><v>49857</v></c><c r="D3" t="s"><v>49858</v></c></row><row r="4" spans="1:4" x14ac:dyDescent="0.3"><c r="A4" t="s"><v>49859</v></c><c r="B4"><v>5</v></c><c r="C4" t="s"><v>49860</v></c><c r="D4" t="s"><v>49861</v></c></row><row r="5" spans="1:4" x14ac:dyDescent="0.3"><c r="A5" t="s"><v>49862</v></c><c r="B5"><v>4</v></c><c r="C5" t="s"><v>49863</v></c><c r="D5" t="s"><v>49864</v></c></row><row r="6" spans="1:4" x14ac:dyDescent="0.3"><c r="A6" t="s"><v>49865</v></c><c r="B6"><v>4</v></c><c r="C6" t="s"><v>49866</v></c><c r="D6" t="s"><v>49867</v></c></row><row r="7" spans="1:4" x14ac:dyDescent="0.3"><c r="A7" t="s"><v>49868</v></c><c r="B7"><v>4</v></c><c r="C7" t="s"><v>49869</v></c><c r="D7" t="s"><v>49870</v></c></row><row r="8" spans="1:4" x14ac:dyDescent="0.3"><c r="A8" t="s"><v>49871</v></c><c r="B8"><v>4</v></c><c r="C8" t="s"><v>49872</v></c><c r="D8" t="s"><v>49873</v></c></row><row r="9" spans="1:4" x14ac:dyDescent="0.3"><c r="A9" t="s"><v>49874</v></c><c r="B9"><v>4</v></c><c r="C9" t="s"><v>49875</v></c><c r="D9" t="s"><v>49876</v></c></row><row r="10" spans="1:4" x14ac:dyDescent="0.3"><c r="A10" t="s"><v>49877</v></c><c r="B10"><v>4</v></c><c r="C10" t="s"><v>49878</v></c><c r="D10" t="s"><v>49879</v></c></row><row r="11" spans="1:4" x14ac:dyDescent="0.3"><c r="A11" t="s"><v>49880</v></c><c r="B11"><v>4</v></c><c r="C11" t="s"><v>49881</v></c><c r="D11" t="s"><v>49882</v></c></row><row r="12" spans="1:4" x14ac:dyDescent="0.3"><c r="A12" t="s"><v>49883</v></c><c r="B12"><v>4</v></c><c r="C12" t="s"><v>49884</v></c><c r="D12" t="s"><v>49885</v></c></row><row r="13" spans="1:4" x14ac:dyDescent="0.3"><c r="A13" t="s"><v>49886</v></c><c r="B13"><v>4</v></c><c r="C13" t="s"><v>49887</v></c><c r="D13" t="s"><v>49888</v></c></row><row r="14" spans="1:4" x14ac:dyDescent="0.3"><c r="A14" t="s"><v>49889</v></c><c r="B14"><v>4</v></c><c r="C14" t="s"><v>49890</v></c><c r="D14" t="s"><v>49891</v></c></row><row r="15" spans="1:4" x14ac:dyDescent="0.3"><c r="A15" t="s"><v>49892</v></c><c r="B15"><v>3</v></c><c r="C15" t="s"><v>49893</v></c><c r="D15" t="s"><v>49894</v></c></row><row r="16" spans="1:4" x14ac:dyDescent="0.3"><c r="A16" t="s"><v>49895</v></c><c r="B16"><v>3</v></c><c r="C16" t="s"><v>49896</v></c><c r="D16" t="s"><v>49897</v></c></row><row r="17" spans="1:4" x14ac:dyDescent="0.3"><c r="A17" t="s"><v>49898</v></c><c r="B17"><v>3</v></c><c r="C17" t="s"><v>49899</v></c><c r="D17" t="s"><v>49900</v></c></row><row r="18" spans="1:4" x14ac:dyDescent="0.3"><c r="A18" t="s"><v>49901</v></c><c r="B18"><v>3</v></c><c r="C18" t="s"><v>49902</v></c><c r="D18" t="s"><v>49903</v></c></row><row r="19" spans="1:4" x14ac:dyDescent="0.3"><c r="A19" t="s"><v>49904</v></c><c r="B19"><v>3</v></c><c r="C19" t="s"><v>49905</v></c><c r="D19" t="s"><v>49906</v></c></row><row r="20" spans="1:4" x14ac:dyDescent="0.3"><c r="A20" t="s"><v>49907</v></c><c r="B20"><v>3</v></c><c r="C20" t="s"><v>49908</v></c><c r="D20" t="s"><v>49909</v></c></row><row r="21" spans="1:4" x14ac:dyDescent="0.3"><c r="A21" t="s"><v>49910</v></c><c r="B21"><v>3</v></c><c r="C21" t="s"><v>49911</v></c><c r="D21" t="s"><v>49912</v></c></row><row r="22" spans="1:4" x14ac:dyDescent="0.3"><c r="A22" t="s"><v>49913</v></c><c r="B22"><v>3</v></c><c r="C22" t="s"><v>49914</v></c><c r="D22" t="s"><v>49915</v></c></row><row r="23" spans="1:4" x14ac:dyDescent="0.3"><c r="A23" t="s"><v>49916</v></c><c r="B23"><v>3</v></c><c r="C23" t="s"><v>49917</v></c><c r="D23" t="s"><v>49918</v></c></row><row r="24" spans="1:4" x14ac:dyDescent="0.3"><c r="A24" t="s"><v>49919</v></c><c r="B24"><v>3</v></c><c r="C24" t="s"><v>49920</v></c><c r="D24" t="s"><v>49921</v></c></row><row r="25" spans="1:4" x14ac:dyDescent="0.3"><c r="A25" t="s"><v>49922</v></c><c r="B25"><v>3</v></c><c r="C25" t="s"><v>49923</v></c><c r="D25" t="s"><v>49924</v></c></row><row r="26" spans="1:4" x14ac:dyDescent="0.3"><c r="A26" t="s"><v>49925</v></c><c r="B26"><v>3</v></c><c r="C26" t="s"><v>49926</v></c><c r="D26" t="s"><v>49927</v></c></row><row r="27" spans="1:4" x14ac:dyDescent="0.3"><c r="A27" t="s"><v>49928</v></c><c r="B27"><v>3</v></c><c r="C27" t="s"><v>49929</v></c><c r="D27" t="s"><v>49930</v></c></row><row r="28" spans="1:4" x14ac:dyDescent="0.3"><c r="A28" t="s"><v>49931</v></c><c r="B28"><v>3</v></c><c r="C28" t="s"><v>49932</v></c><c r="D28" t="s"><v>49933</v></c></row><row r="29" spans="1:4" x14ac:dyDescent="0.3"><c r="A29" t="s"><v>49934</v></c><c r="B29"><v>3</v></c><c r="C29" t="s"><v>49935</v></c><c r="D29" t="s"><v>49936</v></c></row><row r="30" spans="1:4" x14ac:dyDescent="0.3"><c r="A30" t="s"><v>49937</v></c><c r="B30"><v>3</v></c><c r="C30" t="s"><v>49938</v></c><c r="D30" t="s"><v>49939</v></c></row><row r="31" spans="1:4" x14ac:dyDescent="0.3"><c r="A31" t="s"><v>49940</v></c><c r="B31"><v>3</v></c><c r="C31" t="s"><v>49941</v></c><c r="D31" t="s"><v>49942</v></c></row><row r="32" spans="1:4" x14ac:dyDescent="0.3"><c r="A32" t="s"><v>49943</v></c><c r="B32"><v>3</v></c><c r="C32" t="s"><v>49944</v></c><c r="D32" t="s"><v>49945</v></c></row><row r="33" spans="1:4" x14ac:dyDescent="0.3"><c r="A33" t="s"><v>49946</v></c><c r="B33"><v>3</v></c><c r="C33" t="s"><v>49947</v></c><c r="D33" t="s"><v>49948</v></c></row><row r="34" spans="1:4" x14ac:dyDescent="0.3"><c r="A34" t="s"><v>49949</v></c><c r="B34"><v>3</v></c><c r="C34" t="s"><v>49950</v></c><c r="D34" t="s"><v>49951</v></c></row><row r="35" spans="1:4" x14ac:dyDescent="0.3"><c r="A35" t="s"><v>49952</v></c><c r="B35"><v>3</v></c><c r="C35" t="s"><v>49953</v></c><c r="D35" t="s"><v>49954</v></c></row><row r="36" spans="1:4" x14ac:dyDescent="0.3"><c r="A36" t="s"><v>49955</v></c><c r="B36"><v>3</v></c><c r="C36" t="s"><v>49956</v></c><c r="D36" t="s"><v>49957</v></c></row><row r="37" spans="1:4" x14ac:dyDescent="0.3"><c r="A37" t="s"><v>49958</v></c><c r="B37"><v>3</v></c><c r="C37" t="s"><v>49959</v></c><c r="D37" t="s"><v>49960</v></c></row><row r="38" spans="1:4" x14ac:dyDescent="0.3"><c r="A38" t="s"><v>49961</v></c><c r="B38"><v>3</v></c><c r="C38" t="s"><v>49962</v></c><c r="D38" t="s"><v>49963</v></c></row><row r="39" spans="1:4" x14ac:dyDescent="0.3"><c r="A39" t="s"><v>49964</v></c><c r="B39"><v>3</v></c><c r="C39" t="s"><v>49965</v></c><c r="D39" t="s"><v>49966</v></c></row><row r="40" spans="1:4" x14ac:dyDescent="0.3"><c r="A40" t="s"><v>49967</v></c><c r="B40"><v>3</v></c><c r="C40" t="s"><v>49968</v></c><c r="D40" t="s"><v>49969</v></c></row><row r="41" spans="1:4" x14ac:dyDescent="0.3"><c r="A41" t="s"><v>49970</v></c><c r="B41"><v>3</v></c><c r="C41" t="s"><v>49971</v></c><c r="D41" t="s"><v>49972</v></c></row><row r="42" spans="1:4" x14ac:dyDescent="0.3"><c r="A42" t="s"><v>49973</v></c><c r="B42"><v>3</v></c><c r="C42" t="s"><v>49974</v></c><c r="D42" t="s"><v>49975</v></c></row><row r="43" spans="1:4" x14ac:dyDescent="0.3"><c r="A43" t="s"><v>49976</v></c><c r="B43"><v>3</v></c><c r="C43" t="s"><v>49977</v></c><c r="D43" t="s"><v>49978</v></c></row><row r="44" spans="1:4" x14ac:dyDescent="0.3"><c r="A44" t="s"><v>49979</v></c><c r="B44"><v>3</v></c><c r="C44" t="s"><v>49980</v></c><c r="D44" t="s"><v>49981</v></c></row><row r="45" spans="1:4" x14ac:dyDescent="0.3"><c r="A45" t="s"><v>49982</v></c><c r="B45"><v>3</v></c><c r="C45" t="s"><v>49983</v></c><c r="D45" t="s"><v>49984</v></c></row><row r="46" spans="1:4" x14ac:dyDescent="0.3"><c r="A46" t="s"><v>49985</v></c><c r="B46"><v>3</v></c><c r="C46" t="s"><v>49986</v></c><c r="D46" t="s"><v>49987</v></c></row><row r="47" spans="1:4" x14ac:dyDescent="0.3"><c r="A47" t="s"><v>49988</v></c><c r="B47"><v>3</v></c><c r="C47" t="s"><v>49989</v></c><c r="D47" t="s"><v>49990</v></c></row><row r="48" spans="1:4" x14ac:dyDescent="0.3"><c r="A48" t="s"><v>49991</v></c><c r="B48"><v>3</v></c><c r="C48" t="s"><v>49992</v></c><c r="D48" t="s"><v>49993</v></c></row><row r="49" spans="1:4" x14ac:dyDescent="0.3"><c r="A49" t="s"><v>49994</v></c><c r="B49"><v>3</v></c><c r="C49" t="s"><v>49995</v></c><c r="D49" t="s"><v>49996</v></c></row><row r="50" spans="1:4" x14ac:dyDescent="0.3"><c r="A50" t="s"><v>49997</v></c><c r="B50"><v>3</v></c><c r="C50" t="s"><v>49998</v></c><c r="D50" t="s"><v>49999</v></c></row><row r="51" spans="1:4" x14ac:dyDescent="0.3"><c r="A51" t="s"><v>50000</v></c><c r="B51"><v>3</v></c><c r="C51" t="s"><v>50001</v></c><c r="D51" t="s"><v>50002</v></c></row><row r="52" spans="1:4" x14ac:dyDescent="0.3"><c r="A52" t="s"><v>50003</v></c><c r="B52"><v>3</v></c><c r="C52" t="s"><v>50004</v></c><c r="D52" t="s"><v>50005</v></c></row><row r="53" spans="1:4" x14ac:dyDescent="0.3"><c r="A53" t="s"><v>50006</v></c><c r="B53"><v>3</v></c><c r="C53" t="s"><v>50007</v></c><c r="D53" t="s"><v>50008</v></c></row><row r="54" spans="1:4" x14ac:dyDescent="0.3"><c r="A54" t="s"><v>50009</v></c><c r="B54"><v>3</v></c><c r="C54" t="s"><v>50010</v></c><c r="D54" t="s"><v>50011</v></c></row><row r="55" spans="1:4" x14ac:dyDescent="0.3"><c r="A55" t="s"><v>50012</v></c><c r="B55"><v>3</v></c><c r="C55" t="s"><v>50013</v></c><c r="D55" t="s"><v>50014</v></c></row><row r="56" spans="1:4" x14ac:dyDescent="0.3"><c r="A56" t="s"><v>50015</v></c><c r="B56"><v>3</v></c><c r="C56" t="s"><v>50016</v></c><c r="D56" t="s"><v>50017</v></c></row><row r="57" spans="1:4" x14ac:dyDescent="0.3"><c r="A57" t="s"><v>50018</v></c><c r="B57"><v>3</v></c><c r="C57" t="s"><v>50019</v></c><c r="D57" t="s"><v>50020</v></c></row><row r="58" spans="1:4" x14ac:dyDescent="0.3"><c r="A58" t="s"><v>50021</v></c><c r="B58"><v>3</v></c><c r="C58" t="s"><v>50022</v></c><c r="D58" t="s"><v>50023</v></c></row><row r="59" spans="1:4" x14ac:dyDescent="0.3"><c r="A59" t="s"><v>50024</v></c><c r="B59"><v>3</v></c><c r="C59" t="s"><v>50025</v></c><c r="D59" t="s"><v>50026</v></c></row><row r="60" spans="1:4" x14ac:dyDescent="0.3"><c r="A60" t="s"><v>50027</v></c><c r="B60"><v>3</v></c><c r="C60" t="s"><v>50028</v></c><c r="D60" t="s"><v>50029</v></c></row><row r="61" spans="1:4" x14ac:dyDescent="0.3"><c r="A61" t="s"><v>50030</v></c><c r="B61"><v>3</v></c><c r="C61" t="s"><v>50031</v></c><c r="D61" t="s"><v>50032</v></c></row><row r="62" spans="1:4" x14ac:dyDescent="0.3"><c r="A62" t="s"><v>50033</v></c><c r="B62"><v>3</v></c><c r="C62" t="s"><v>50034</v></c><c r="D62" t="s"><v>50035</v></c></row><row r="63" spans="1:4" x14ac:dyDescent="0.3"><c r="A63" t="s"><v>50036</v></c><c r="B63"><v>3</v></c><c r="C63" t="s"><v>50037</v></c><c r="D63" t="s"><v>50038</v></c></row><row r="64" spans="1:4" x14ac:dyDescent="0.3"><c r="A64" t="s"><v>50039</v></c><c r="B64"><v>3</v></c><c r="C64" t="s"><v>50040</v></c><c r="D64" t="s"><v>50041</v></c></row><row r="65" spans="1:4" x14ac:dyDescent="0.3"><c r="A65" t="s"><v>50042</v></c><c r="B65"><v>3</v></c><c r="C65" t="s"><v>50043</v></c><c r="D65" t="s"><v>50044</v></c></row><row r="66" spans="1:4" x14ac:dyDescent="0.3"><c r="A66" t="s"><v>50045</v></c><c r="B66"><v>3</v></c><c r="C66" t="s"><v>50046</v></c><c r="D66" t="s"><v>50047</v></c></row><row r="67" spans="1:4" x14ac:dyDescent="0.3"><c r="A67" t="s"><v>50048</v></c><c r="B67"><v>3</v></c><c r="C67" t="s"><v>50049</v></c><c r="D67" t="s"><v>50050</v></c></row><row r="68" spans="1:4" x14ac:dyDescent="0.3"><c r="A68" t="s"><v>50051</v></c><c r="B68"><v>3</v></c><c r="C68" t="s"><v>50052</v></c><c r="D68" t="s"><v>50053</v></c></row><row r="69" spans="1:4" x14ac:dyDescent="0.3"><c r="A69" t="s"><v>50054</v></c><c r="B69"><v>3</v></c><c r="C69" t="s"><v>50055</v></c><c r="D69" t="s"><v>50056</v></c></row><row r="70" spans="1:4" x14ac:dyDescent="0.3"><c r="A70" t="s"><v>50057</v></c><c r="B70"><v>3</v></c><c r="C70" t="s"><v>50058</v></c><c r="D70" t="s"><v>50059</v></c></row><row r="71" spans="1:4" x14ac:dyDescent="0.3"><c r="A71" t="s"><v>50060</v></c><c r="B71"><v>3</v></c><c r="C71" t="s"><v>50061</v></c><c r="D71" t="s"><v>50062</v></c></row><row r="72" spans="1:4" x14ac:dyDescent="0.3"><c r="A72" t="s"><v>50063</v></c><c r="B72"><v>3</v></c><c r="C72" t="s"><v>50064</v></c><c r="D72" t="s"><v>50065</v></c></row><row r="73" spans="1:4" x14ac:dyDescent="0.3"><c r="A73" t="s"><v>50066</v></c><c r="B73"><v>3</v></c><c r="C73" t="s"><v>50067</v></c><c r="D73" t="s"><v>50068</v></c></row><row r="74" spans="1:4" x14ac:dyDescent="0.3"><c r="A74" t="s"><v>50069</v></c><c r="B74"><v>3</v></c><c r="C74" t="s"><v>50070</v></c><c r="D74" t="s"><v>50071</v></c></row><row r="75" spans="1:4" x14ac:dyDescent="0.3"><c r="A75" t="s"><v>50072</v></c><c r="B75"><v>3</v></c><c r="C75" t="s"><v>50073</v></c><c r="D75" t="s"><v>50074</v></c></row><row r="76" spans="1:4" x14ac:dyDescent="0.3"><c r="A76" t="s"><v>50075</v></c><c r="B76"><v>3</v></c><c r="C76" t="s"><v>50076</v></c><c r="D76" t="s"><v>50077</v></c></row><row r="77" spans="1:4" x14ac:dyDescent="0.3"><c r="A77" t="s"><v>50078</v></c><c r="B77"><v>2</v></c><c r="C77" t="s"><v>50079</v></c><c r="D77" t="s"><v>50080</v></c></row><row r="78" spans="1:4" x14ac:dyDescent="0.3"><c r="A78" t="s"><v>50081</v></c><c r="B78"><v>2</v></c><c r="C78" t="s"><v>50082</v></c><c r="D78" t="s"><v>50083</v></c></row><row r="79" spans="1:4" x14ac:dyDescent="0.3"><c r="A79" t="s"><v>50084</v></c><c r="B79"><v>2</v></c><c r="C79" t="s"><v>50085</v></c><c r="D79" t="s"><v>50086</v></c></row><row r="80" spans="1:4" x14ac:dyDescent="0.3"><c r="A80" t="s"><v>50087</v></c><c r="B80"><v>2</v></c><c r="C80" t="s"><v>50088</v></c><c r="D80" t="s"><v>50089</v></c></row><row r="81" spans="1:4" x14ac:dyDescent="0.3"><c r="A81" t="s"><v>50090</v></c><c r="B81"><v>2</v></c><c r="C81" t="s"><v>50091</v></c><c r="D81" t="s"><v>50092</v></c></row><row r="82" spans="1:4" x14ac:dyDescent="0.3"><c r="A82" t="s"><v>50093</v></c><c r="B82"><v>2</v></c><c r="C82" t="s"><v>50094</v></c><c r="D82" t="s"><v>50095</v></c></row><row r="83" spans="1:4" x14ac:dyDescent="0.3"><c r="A83" t="s"><v>50096</v></c><c r="B83"><v>2</v></c><c r="C83" t="s"><v>50097</v></c><c r="D83" t="s"><v>50098</v></c></row><row r="84" spans="1:4" x14ac:dyDescent="0.3"><c r="A84" t="s"><v>50099</v></c><c r="B84"><v>2</v></c><c r="C84" t="s"><v>50100</v></c><c r="D84" t="s"><v>50101</v></c></row><row r="85" spans="1:4" x14ac:dyDescent="0.3"><c r="A85" t="s"><v>50102</v></c><c r="B85"><v>2</v></c><c r="C85" t="s"><v>50103</v></c><c r="D85" t="s"><v>50104</v></c></row><row r="86" spans="1:4" x14ac:dyDescent="0.3"><c r="A86" t="s"><v>50105</v></c><c r="B86"><v>2</v></c><c r="C86" t="s"><v>50106</v></c><c r="D86" t="s"><v>50107</v></c></row><row r="87" spans="1:4" x14ac:dyDescent="0.3"><c r="A87" t="s"><v>50108</v></c><c r="B87"><v>2</v></c><c r="C87" t="s"><v>50109</v></c><c r="D87" t="s"><v>50110</v></c></row><row r="88" spans="1:4" x14ac:dyDescent="0.3"><c r="A88" t="s"><v>50111</v></c><c r="B88"><v>2</v></c><c r="C88" t="s"><v>50112</v></c><c r="D88" t="s"><v>50113</v></c></row><row r="89" spans="1:4" x14ac:dyDescent="0.3"><c r="A89" t="s"><v>50114</v></c><c r="B89"><v>2</v></c><c r="C89" t="s"><v>50115</v></c><c r="D89" t="s"><v>50116</v></c></row><row r="90" spans="1:4" x14ac:dyDescent="0.3"><c r="A90" t="s"><v>50117</v></c><c r="B90"><v>2</v></c><c r="C90" t="s"><v>50118</v></c><c r="D90" t="s"><v>50119</v></c></row><row r="91" spans="1:4" x14ac:dyDescent="0.3"><c r="A91" t="s"><v>50120</v></c><c r="B91"><v>2</v></c><c r="C91" t="s"><v>50121</v></c><c r="D91" t="s"><v>50122</v></c></row><row r="92" spans="1:4" x14ac:dyDescent="0.3"><c r="A92" t="s"><v>50123</v></c><c r="B92"><v>2</v></c><c r="C92" t="s"><v>50124</v></c><c r="D92" t="s"><v>50125</v></c></row><row r="93" spans="1:4" x14ac:dyDescent="0.3"><c r="A93" t="s"><v>50126</v></c><c r="B93"><v>2</v></c><c r="C93" t="s"><v>50127</v></c><c r="D93" t="s"><v>50128</v></c></row><row r="94" spans="1:4" x14ac:dyDescent="0.3"><c r="A94" t="s"><v>50129</v></c><c r="B94"><v>2</v></c><c r="C94" t="s"><v>50130</v></c><c r="D94" t="s"><v>50131</v></c></row><row r="95" spans="1:4" x14ac:dyDescent="0.3"><c r="A95" t="s"><v>50132</v></c><c r="B95"><v>2</v></c><c r="C95" t="s"><v>50133</v></c><c r="D95" t="s"><v>50134</v></c></row><row r="96" spans="1:4" x14ac:dyDescent="0.3"><c r="A96" t="s"><v>50135</v></c><c r="B96"><v>2</v></c><c r="C96" t="s"><v>50136</v></c><c r="D96" t="s"><v>50137</v></c></row><row r="97" spans="1:4" x14ac:dyDescent="0.3"><c r="A97" t="s"><v>50138</v></c><c r="B97"><v>2</v></c><c r="C97" t="s"><v>50139</v></c><c r="D97" t="s"><v>50140</v></c></row><row r="98" spans="1:4" x14ac:dyDescent="0.3"><c r="A98" t="s"><v>50141</v></c><c r="B98"><v>2</v></c><c r="C98" t="s"><v>50142</v></c><c r="D98" t="s"><v>50143</v></c></row><row r="99" spans="1:4" x14ac:dyDescent="0.3"><c r="A99" t="s"><v>50144</v></c><c r="B99"><v>2</v></c><c r="C99" t="s"><v>50145</v></c><c r="D99" t="s"><v>50146</v></c></row><row r="100" spans="1:4" x14ac:dyDescent="0.3"><c r="A100" t="s"><v>50147</v></c><c r="B100"><v>2</v></c><c r="C100" t="s"><v>50148</v></c><c r="D100" t="s"><v>50149</v></c></row><row r="101" spans="1:4" x14ac:dyDescent="0.3"><c r="A101" t="s"><v>50150</v></c><c r="B101"><v>2</v></c><c r="C101" t="s"><v>50151</v></c><c r="D101" t="s"><v>50152</v></c></row><row r="102" spans="1:4" x14ac:dyDescent="0.3"><c r="A102" t="s"><v>50153</v></c><c r="B102"><v>2</v></c><c r="C102" t="s"><v>50154</v></c><c r="D102" t="s"><v>50155</v></c></row><row r="103" spans="1:4" x14ac:dyDescent="0.3"><c r="A103" t="s"><v>50156</v></c><c r="B103"><v>2</v></c><c r="C103" t="s"><v>50157</v></c><c r="D103" t="s"><v>50158</v></c></row><row r="104" spans="1:4" x14ac:dyDescent="0.3"><c r="A104" t="s"><v>50159</v></c><c r="B104"><v>2</v></c><c r="C104" t="s"><v>50160</v></c><c r="D104" t="s"><v>50161</v></c></row><row r="105" spans="1:4" x14ac:dyDescent="0.3"><c r="A105" t="s"><v>50162</v></c><c r="B105"><v>2</v></c><c r="C105" t="s"><v>50163</v></c><c r="D105" t="s"><v>50164</v></c></row><row r="106" spans="1:4" x14ac:dyDescent="0.3"><c r="A106" t="s"><v>50165</v></c><c r="B106"><v>2</v></c><c r="C106" t="s"><v>50166</v></c><c r="D106" t="s"><v>50167</v></c></row><row r="107" spans="1:4" x14ac:dyDescent="0.3"><c r="A107" t="s"><v>50168</v></c><c r="B107"><v>2</v></c><c r="C107" t="s"><v>50169</v></c><c r="D107" t="s"><v>50170</v></c></row><row r="108" spans="1:4" x14ac:dyDescent="0.3"><c r="A108" t="s"><v>50171</v></c><c r="B108"><v>2</v></c><c r="C108" t="s"><v>50172</v></c><c r="D108" t="s"><v>50173</v></c></row><row r="109" spans="1:4" x14ac:dyDescent="0.3"><c r="A109" t="s"><v>50174</v></c><c r="B109"><v>2</v></c><c r="C109" t="s"><v>50175</v></c><c r="D109" t="s"><v>50176</v></c></row><row r="110" spans="1:4" x14ac:dyDescent="0.3"><c r="A110" t="s"><v>50177</v></c><c r="B110"><v>2</v></c><c r="C110" t="s"><v>50178</v></c><c r="D110" t="s"><v>50179</v></c></row><row r="111" spans="1:4" x14ac:dyDescent="0.3"><c r="A111" t="s"><v>50180</v></c><c r="B111"><v>2</v></c><c r="C111" t="s"><v>50181</v></c><c r="D111" t="s"><v>50182</v></c></row><row r="112" spans="1:4" x14ac:dyDescent="0.3"><c r="A112" t="s"><v>50183</v></c><c r="B112"><v>2</v></c><c r="C112" t="s"><v>50184</v></c><c r="D112" t="s"><v>50185</v></c></row><row r="113" spans="1:4" x14ac:dyDescent="0.3"><c r="A113" t="s"><v>50186</v></c><c r="B113"><v>2</v></c><c r="C113" t="s"><v>50187</v></c><c r="D113" t="s"><v>50188</v></c></row><row r="114" spans="1:4" x14ac:dyDescent="0.3"><c r="A114" t="s"><v>50189</v></c><c r="B114"><v>2</v></c><c r="C114" t="s"><v>50190</v></c><c r="D114" t="s"><v>50191</v></c></row><row r="115" spans="1:4" x14ac:dyDescent="0.3"><c r="A115" t="s"><v>50192</v></c><c r="B115"><v>2</v></c><c r="C115" t="s"><v>50193</v></c><c r="D115" t="s"><v>50194</v></c></row><row r="116" spans="1:4" x14ac:dyDescent="0.3"><c r="A116" t="s"><v>50195</v></c><c r="B116"><v>2</v></c><c r="C116" t="s"><v>50196</v></c><c r="D116" t="s"><v>50197</v></c></row><row r="117" spans="1:4" x14ac:dyDescent="0.3"><c r="A117" t="s"><v>50198</v></c><c r="B117"><v>2</v></c><c r="C117" t="s"><v>50199</v></c><c r="D117" t="s"><v>50200</v></c></row><row r="118" spans="1:4" x14ac:dyDescent="0.3"><c r="A118" t="s"><v>50201</v></c><c r="B118"><v>2</v></c><c r="C118" t="s"><v>50202</v></c><c r="D118" t="s"><v>50203</v></c></row><row r="119" spans="1:4" x14ac:dyDescent="0.3"><c r="A119" t="s"><v>50204</v></c><c r="B119"><v>2</v></c><c r="C119" t="s"><v>50205</v></c><c r="D119" t="s"><v>50206</v></c></row><row r="120" spans="1:4" x14ac:dyDescent="0.3"><c r="A120" t="s"><v>50207</v></c><c r="B120"><v>2</v></c><c r="C120" t="s"><v>50208</v></c><c r="D120" t="s"><v>50209</v></c></row><row r="121" spans="1:4" x14ac:dyDescent="0.3"><c r="A121" t="s"><v>50210</v></c><c r="B121"><v>2</v></c><c r="C121" t="s"><v>50211</v></c><c r="D121" t="s"><v>50212</v></c></row><row r="122" spans="1:4" x14ac:dyDescent="0.3"><c r="A122" t="s"><v>50213</v></c><c r="B122"><v>2</v></c><c r="C122" t="s"><v>50214</v></c><c r="D122" t="s"><v>50215</v></c></row><row r="123" spans="1:4" x14ac:dyDescent="0.3"><c r="A123" t="s"><v>50216</v></c><c r="B123"><v>2</v></c><c r="C123" t="s"><v>50217</v></c><c r="D123" t="s"><v>50218</v></c></row><row r="124" spans="1:4" x14ac:dyDescent="0.3"><c r="A124" t="s"><v>50219</v></c><c r="B124"><v>2</v></c><c r="C124" t="s"><v>50220</v></c><c r="D124" t="s"><v>50221</v></c></row><row r="125" spans="1:4" x14ac:dyDescent="0.3"><c r="A125" t="s"><v>50222</v></c><c r="B125"><v>2</v></c><c r="C125" t="s"><v>50223</v></c><c r="D125" t="s"><v>50224</v></c></row><row r="126" spans="1:4" x14ac:dyDescent="0.3"><c r="A126" t="s"><v>50225</v></c><c r="B126"><v>2</v></c><c r="C126" t="s"><v>50226</v></c><c r="D126" t="s"><v>50227</v></c></row><row r="127" spans="1:4" x14ac:dyDescent="0.3"><c r="A127" t="s"><v>50228</v></c><c r="B127"><v>2</v></c><c r="C127" t="s"><v>50229</v></c><c r="D127" t="s"><v>50230</v></c></row><row r="128" spans="1:4" x14ac:dyDescent="0.3"><c r="A128" t="s"><v>50231</v></c><c r="B128"><v>2</v></c><c r="C128" t="s"><v>50232</v></c><c r="D128" t="s"><v>50233</v></c></row><row r="129" spans="1:4" x14ac:dyDescent="0.3"><c r="A129" t="s"><v>50234</v></c><c r="B129"><v>2</v></c><c r="C129" t="s"><v>50235</v></c><c r="D129" t="s"><v>50236</v></c></row><row r="130" spans="1:4" x14ac:dyDescent="0.3"><c r="A130" t="s"><v>50237</v></c><c r="B130"><v>2</v></c><c r="C130" t="s"><v>50238</v></c><c r="D130" t="s"><v>50239</v></c></row><row r="131" spans="1:4" x14ac:dyDescent="0.3"><c r="A131" t="s"><v>50240</v></c><c r="B131"><v>2</v></c><c r="C131" t="s"><v>50241</v></c><c r="D131" t="s"><v>50242</v></c></row><row r="132" spans="1:4" x14ac:dyDescent="0.3"><c r="A132" t="s"><v>50243</v></c><c r="B132"><v>2</v></c><c r="C132" t="s"><v>50244</v></c><c r="D132" t="s"><v>50245</v></c></row><row r="133" spans="1:4" x14ac:dyDescent="0.3"><c r="A133" t="s"><v>50246</v></c><c r="B133"><v>2</v></c><c r="C133" t="s"><v>50247</v></c><c r="D133" t="s"><v>50248</v></c></row><row r="134" spans="1:4" x14ac:dyDescent="0.3"><c r="A134" t="s"><v>50249</v></c><c r="B134"><v>2</v></c><c r="C134" t="s"><v>50250</v></c><c r="D134" t="s"><v>50251</v></c></row><row r="135" spans="1:4" x14ac:dyDescent="0.3"><c r="A135" t="s"><v>50252</v></c><c r="B135"><v>2</v></c><c r="C135" t="s"><v>50253</v></c><c r="D135" t="s"><v>50254</v></c></row><row r="136" spans="1:4" x14ac:dyDescent="0.3"><c r="A136" t="s"><v>50255</v></c><c r="B136"><v>2</v></c><c r="C136" t="s"><v>50256</v></c><c r="D136" t="s"><v>50257</v></c></row><row r="137" spans="1:4" x14ac:dyDescent="0.3"><c r="A137" t="s"><v>50258</v></c><c r="B137"><v>2</v></c><c r="C137" t="s"><v>50259</v></c><c r="D137" t="s"><v>50260</v></c></row><row r="138" spans="1:4" x14ac:dyDescent="0.3"><c r="A138" t="s"><v>50261</v></c><c r="B138"><v>2</v></c><c r="C138" t="s"><v>50262</v></c><c r="D138" t="s"><v>50263</v></c></row><row r="139" spans="1:4" x14ac:dyDescent="0.3"><c r="A139" t="s"><v>50264</v></c><c r="B139"><v>2</v></c><c r="C139" t="s"><v>50265</v></c><c r="D139" t="s"><v>50266</v></c></row><row r="140" spans="1:4" x14ac:dyDescent="0.3"><c r="A140" t="s"><v>50267</v></c><c r="B140"><v>2</v></c><c r="C140" t="s"><v>50268</v></c><c r="D140" t="s"><v>50269</v></c></row><row r="141" spans="1:4" x14ac:dyDescent="0.3"><c r="A141" t="s"><v>50270</v></c><c r="B141"><v>2</v></c><c r="C141" t="s"><v>50271</v></c><c r="D141" t="s"><v>50272</v></c></row><row r="142" spans="1:4" x14ac:dyDescent="0.3"><c r="A142" t="s"><v>50273</v></c><c r="B142"><v>2</v></c><c r="C142" t="s"><v>50274</v></c><c r="D142" t="s"><v>50275</v></c></row><row r="143" spans="1:4" x14ac:dyDescent="0.3"><c r="A143" t="s"><v>50276</v></c><c r="B143"><v>2</v></c><c r="C143" t="s"><v>50277</v></c><c r="D143" t="s"><v>50278</v></c></row><row r="144" spans="1:4" x14ac:dyDescent="0.3"><c r="A144" t="s"><v>50279</v></c><c r="B144"><v>2</v></c><c r="C144" t="s"><v>50280</v></c><c r="D144" t="s"><v>50281</v></c></row><row r="145" spans="1:4" x14ac:dyDescent="0.3"><c r="A145" t="s"><v>50282</v></c><c r="B145"><v>2</v></c><c r="C145" t="s"><v>50283</v></c><c r="D145" t="s"><v>50284</v></c></row><row r="146" spans="1:4" x14ac:dyDescent="0.3"><c r="A146" t="s"><v>50285</v></c><c r="B146"><v>2</v></c><c r="C146" t="s"><v>50286</v></c><c r="D146" t="s"><v>50287</v></c></row><row r="147" spans="1:4" x14ac:dyDescent="0.3"><c r="A147" t="s"><v>50288</v></c><c r="B147"><v>2</v></c><c r="C147" t="s"><v>50289</v></c><c r="D147" t="s"><v>50290</v></c></row><row r="148" spans="1:4" x14ac:dyDescent="0.3"><c r="A148" t="s"><v>50291</v></c><c r="B148"><v>2</v></c><c r="C148" t="s"><v>50292</v></c><c r="D148" t="s"><v>50293</v></c></row><row r="149" spans="1:4" x14ac:dyDescent="0.3"><c r="A149" t="s"><v>50294</v></c><c r="B149"><v>2</v></c><c r="C149" t="s"><v>50295</v></c><c r="D149" t="s"><v>50296</v></c></row><row r="150" spans="1:4" x14ac:dyDescent="0.3"><c r="A150" t="s"><v>50297</v></c><c r="B150"><v>2</v></c><c r="C150" t="s"><v>50298</v></c><c r="D150" t="s"><v>50299</v></c></row><row r="151" spans="1:4" x14ac:dyDescent="0.3"><c r="A151" t="s"><v>50300</v></c><c r="B151"><v>2</v></c><c r="C151" t="s"><v>50301</v></c><c r="D151" t="s"><v>50302</v></c></row><row r="152" spans="1:4" x14ac:dyDescent="0.3"><c r="A152" t="s"><v>50303</v></c><c r="B152"><v>2</v></c><c r="C152" t="s"><v>50304</v></c><c r="D152" t="s"><v>50305</v></c></row><row r="153" spans="1:4" x14ac:dyDescent="0.3"><c r="A153" t="s"><v>50306</v></c><c r="B153"><v>2</v></c><c r="C153" t="s"><v>50307</v></c><c r="D153" t="s"><v>50308</v></c></row><row r="154" spans="1:4" x14ac:dyDescent="0.3"><c r="A154" t="s"><v>50309</v></c><c r="B154"><v>2</v></c><c r="C154" t="s"><v>50310</v></c><c r="D154" t="s"><v>50311</v></c></row><row r="155" spans="1:4" x14ac:dyDescent="0.3"><c r="A155" t="s"><v>50312</v></c><c r="B155"><v>2</v></c><c r="C155" t="s"><v>50313</v></c><c r="D155" t="s"><v>50314</v></c></row><row r="156" spans="1:4" x14ac:dyDescent="0.3"><c r="A156" t="s"><v>50315</v></c><c r="B156"><v>2</v></c><c r="C156" t="s"><v>50316</v></c><c r="D156" t="s"><v>50317</v></c></row><row r="157" spans="1:4" x14ac:dyDescent="0.3"><c r="A157" t="s"><v>50318</v></c><c r="B157"><v>2</v></c><c r="C157" t="s"><v>50319</v></c><c r="D157" t="s"><v>50320</v></c></row><row r="158" spans="1:4" x14ac:dyDescent="0.3"><c r="A158" t="s"><v>50321</v></c><c r="B158"><v>2</v></c><c r="C158" t="s"><v>50322</v></c><c r="D158" t="s"><v>50323</v></c></row><row r="159" spans="1:4" x14ac:dyDescent="0.3"><c r="A159" t="s"><v>50324</v></c><c r="B159"><v>2</v></c><c r="C159" t="s"><v>50325</v></c><c r="D159" t="s"><v>50326</v></c></row><row r="160" spans="1:4" x14ac:dyDescent="0.3"><c r="A160" t="s"><v>50327</v></c><c r="B160"><v>2</v></c><c r="C160" t="s"><v>50328</v></c><c r="D160" t="s"><v>50329</v></c></row><row r="161" spans="1:4" x14ac:dyDescent="0.3"><c r="A161" t="s"><v>50330</v></c><c r="B161"><v>2</v></c><c r="C161" t="s"><v>50331</v></c><c r="D161" t="s"><v>50332</v></c></row><row r="162" spans="1:4" x14ac:dyDescent="0.3"><c r="A162" t="s"><v>50333</v></c><c r="B162"><v>2</v></c><c r="C162" t="s"><v>50334</v></c><c r="D162" t="s"><v>50335</v></c></row><row r="163" spans="1:4" x14ac:dyDescent="0.3"><c r="A163" t="s"><v>50336</v></c><c r="B163"><v>2</v></c><c r="C163" t="s"><v>50337</v></c><c r="D163" t="s"><v>50338</v></c></row><row r="164" spans="1:4" x14ac:dyDescent="0.3"><c r="A164" t="s"><v>50339</v></c><c r="B164"><v>2</v></c><c r="C164" t="s"><v>50340</v></c><c r="D164" t="s"><v>50341</v></c></row><row r="165" spans="1:4" x14ac:dyDescent="0.3"><c r="A165" t="s"><v>50342</v></c><c r="B165"><v>2</v></c><c r="C165" t="s"><v>50343</v></c><c r="D165" t="s"><v>50344</v></c></row><row r="166" spans="1:4" x14ac:dyDescent="0.3"><c r="A166" t="s"><v>50345</v></c><c r="B166"><v>2</v></c><c r="C166" t="s"><v>50346</v></c><c r="D166" t="s"><v>50347</v></c></row><row r="167" spans="1:4" x14ac:dyDescent="0.3"><c r="A167" t="s"><v>50348</v></c><c r="B167"><v>2</v></c><c r="C167" t="s"><v>50349</v></c><c r="D167" t="s"><v>50350</v></c></row><row r="168" spans="1:4" x14ac:dyDescent="0.3"><c r="A168" t="s"><v>50351</v></c><c r="B168"><v>2</v></c><c r="C168" t="s"><v>50352</v></c><c r="D168" t="s"><v>50353</v></c></row><row r="169" spans="1:4" x14ac:dyDescent="0.3"><c r="A169" t="s"><v>50354</v></c><c r="B169"><v>2</v></c><c r="C169" t="s"><v>50355</v></c><c r="D169" t="s"><v>50356</v></c></row><row r="170" spans="1:4" x14ac:dyDescent="0.3"><c r="A170" t="s"><v>50357</v></c><c r="B170"><v>2</v></c><c r="C170" t="s"><v>50358</v></c><c r="D170" t="s"><v>50359</v></c></row><row r="171" spans="1:4" x14ac:dyDescent="0.3"><c r="A171" t="s"><v>50360</v></c><c r="B171"><v>2</v></c><c r="C171" t="s"><v>50361</v></c><c r="D171" t="s"><v>50362</v></c></row><row r="172" spans="1:4" x14ac:dyDescent="0.3"><c r="A172" t="s"><v>50363</v></c><c r="B172"><v>2</v></c><c r="C172" t="s"><v>50364</v></c><c r="D172" t="s"><v>50365</v></c></row><row r="173" spans="1:4" x14ac:dyDescent="0.3"><c r="A173" t="s"><v>50366</v></c><c r="B173"><v>2</v></c><c r="C173" t="s"><v>50367</v></c><c r="D173" t="s"><v>50368</v></c></row><row r="174" spans="1:4" x14ac:dyDescent="0.3"><c r="A174" t="s"><v>50369</v></c><c r="B174"><v>2</v></c><c r="C174" t="s"><v>50370</v></c><c r="D174" t="s"><v>50371</v></c></row><row r="175" spans="1:4" x14ac:dyDescent="0.3"><c r="A175" t="s"><v>50372</v></c><c r="B175"><v>2</v></c><c r="C175" t="s"><v>50373</v></c><c r="D175" t="s"><v>50374</v></c></row><row r="176" spans="1:4" x14ac:dyDescent="0.3"><c r="A176" t="s"><v>50375</v></c><c r="B176"><v>2</v></c><c r="C176" t="s"><v>50376</v></c><c r="D176" t="s"><v>50377</v></c></row><row r="177" spans="1:4" x14ac:dyDescent="0.3"><c r="A177" t="s"><v>50378</v></c><c r="B177"><v>2</v></c><c r="C177" t="s"><v>50379</v></c><c r="D177" t="s"><v>50380</v></c></row><row r="178" spans="1:4" x14ac:dyDescent="0.3"><c r="A178" t="s"><v>50381</v></c><c r="B178"><v>2</v></c><c r="C178" t="s"><v>50382</v></c><c r="D178" t="s"><v>50383</v></c></row><row r="179" spans="1:4" x14ac:dyDescent="0.3"><c r="A179" t="s"><v>50384</v></c><c r="B179"><v>2</v></c><c r="C179" t="s"><v>50385</v></c><c r="D179" t="s"><v>50386</v></c></row><row r="180" spans="1:4" x14ac:dyDescent="0.3"><c r="A180" t="s"><v>50387</v></c><c r="B180"><v>2</v></c><c r="C180" t="s"><v>50388</v></c><c r="D180" t="s"><v>50389</v></c></row><row r="181" spans="1:4" x14ac:dyDescent="0.3"><c r="A181" t="s"><v>50390</v></c><c r="B181"><v>2</v></c><c r="C181" t="s"><v>50391</v></c><c r="D181" t="s"><v>50392</v></c></row><row r="182" spans="1:4" x14ac:dyDescent="0.3"><c r="A182" t="s"><v>50393</v></c><c r="B182"><v>2</v></c><c r="C182" t="s"><v>50394</v></c><c r="D182" t="s"><v>50395</v></c></row><row r="183" spans="1:4" x14ac:dyDescent="0.3"><c r="A183" t="s"><v>50396</v></c><c r="B183"><v>2</v></c><c r="C183" t="s"><v>50397</v></c><c r="D183" t="s"><v>50398</v></c></row><row r="184" spans="1:4" x14ac:dyDescent="0.3"><c r="A184" t="s"><v>50399</v></c><c r="B184"><v>2</v></c><c r="C184" t="s"><v>50400</v></c><c r="D184" t="s"><v>50401</v></c></row><row r="185" spans="1:4" x14ac:dyDescent="0.3"><c r="A185" t="s"><v>50402</v></c><c r="B185"><v>2</v></c><c r="C185" t="s"><v>50403</v></c><c r="D185" t="s"><v>50404</v></c></row><row r="186" spans="1:4" x14ac:dyDescent="0.3"><c r="A186" t="s"><v>50405</v></c><c r="B186"><v>2</v></c><c r="C186" t="s"><v>50406</v></c><c r="D186" t="s"><v>50407</v></c></row><row r="187" spans="1:4" x14ac:dyDescent="0.3"><c r="A187" t="s"><v>50408</v></c><c r="B187"><v>2</v></c><c r="C187" t="s"><v>50409</v></c><c r="D187" t="s"><v>50410</v></c></row><row r="188" spans="1:4" x14ac:dyDescent="0.3"><c r="A188" t="s"><v>50411</v></c><c r="B188"><v>2</v></c><c r="C188" t="s"><v>50412</v></c><c r="D188" t="s"><v>50413</v></c></row><row r="189" spans="1:4" x14ac:dyDescent="0.3"><c r="A189" t="s"><v>50414</v></c><c r="B189"><v>2</v></c><c r="C189" t="s"><v>50415</v></c><c r="D189" t="s"><v>50416</v></c></row><row r="190" spans="1:4" x14ac:dyDescent="0.3"><c r="A190" t="s"><v>50417</v></c><c r="B190"><v>2</v></c><c r="C190" t="s"><v>50418</v></c><c r="D190" t="s"><v>50419</v></c></row><row r="191" spans="1:4" x14ac:dyDescent="0.3"><c r="A191" t="s"><v>50420</v></c><c r="B191"><v>2</v></c><c r="C191" t="s"><v>50421</v></c><c r="D191" t="s"><v>50422</v></c></row><row r="192" spans="1:4" x14ac:dyDescent="0.3"><c r="A192" t="s"><v>50423</v></c><c r="B192"><v>2</v></c><c r="C192" t="s"><v>50424</v></c><c r="D192" t="s"><v>50425</v></c></row><row r="193" spans="1:4" x14ac:dyDescent="0.3"><c r="A193" t="s"><v>50426</v></c><c r="B193"><v>2</v></c><c r="C193" t="s"><v>50427</v></c><c r="D193" t="s"><v>50428</v></c></row><row r="194" spans="1:4" x14ac:dyDescent="0.3"><c r="A194" t="s"><v>50429</v></c><c r="B194"><v>2</v></c><c r="C194" t="s"><v>50430</v></c><c r="D194" t="s"><v>50431</v></c></row><row r="195" spans="1:4" x14ac:dyDescent="0.3"><c r="A195" t="s"><v>50432</v></c><c r="B195"><v>2</v></c><c r="C195" t="s"><v>50433</v></c><c r="D195" t="s"><v>50434</v></c></row><row r="196" spans="1:4" x14ac:dyDescent="0.3"><c r="A196" t="s"><v>50435</v></c><c r="B196"><v>2</v></c><c r="C196" t="s"><v>50436</v></c><c r="D196" t="s"><v>50437</v></c></row><row r="197" spans="1:4" x14ac:dyDescent="0.3"><c r="A197" t="s"><v>50438</v></c><c r="B197"><v>2</v></c><c r="C197" t="s"><v>50439</v></c><c r="D197" t="s"><v>50440</v></c></row><row r="198" spans="1:4" x14ac:dyDescent="0.3"><c r="A198" t="s"><v>50441</v></c><c r="B198"><v>2</v></c><c r="C198" t="s"><v>50442</v></c><c r="D198" t="s"><v>50443</v></c></row><row r="199" spans="1:4" x14ac:dyDescent="0.3"><c r="A199" t="s"><v>50444</v></c><c r="B199"><v>2</v></c><c r="C199" t="s"><v>50445</v></c><c r="D199" t="s"><v>50446</v></c></row><row r="200" spans="1:4" x14ac:dyDescent="0.3"><c r="A200" t="s"><v>50447</v></c><c r="B200"><v>2</v></c><c r="C200" t="s"><v>50448</v></c><c r="D200" t="s"><v>50449</v></c></row><row r="201" spans="1:4" x14ac:dyDescent="0.3"><c r="A201" t="s"><v>50450</v></c><c r="B201"><v>2</v></c><c r="C201" t="s"><v>50451</v></c><c r="D201" t="s"><v>50452</v></c></row><row r="202" spans="1:4" x14ac:dyDescent="0.3"><c r="A202" t="s"><v>50453</v></c><c r="B202"><v>2</v></c><c r="C202" t="s"><v>50454</v></c><c r="D202" t="s"><v>50455</v></c></row><row r="203" spans="1:4" x14ac:dyDescent="0.3"><c r="A203" t="s"><v>50456</v></c><c r="B203"><v>2</v></c><c r="C203" t="s"><v>50457</v></c><c r="D203" t="s"><v>50458</v></c></row><row r="204" spans="1:4" x14ac:dyDescent="0.3"><c r="A204" t="s"><v>50459</v></c><c r="B204"><v>2</v></c><c r="C204" t="s"><v>50460</v></c><c r="D204" t="s"><v>50461</v></c></row><row r="205" spans="1:4" x14ac:dyDescent="0.3"><c r="A205" t="s"><v>50462</v></c><c r="B205"><v>2</v></c><c r="C205" t="s"><v>50463</v></c><c r="D205" t="s"><v>50464</v></c></row><row r="206" spans="1:4" x14ac:dyDescent="0.3"><c r="A206" t="s"><v>50465</v></c><c r="B206"><v>2</v></c><c r="C206" t="s"><v>50466</v></c><c r="D206" t="s"><v>50467</v></c></row><row r="207" spans="1:4" x14ac:dyDescent="0.3"><c r="A207" t="s"><v>50468</v></c><c r="B207"><v>2</v></c><c r="C207" t="s"><v>50469</v></c><c r="D207" t="s"><v>50470</v></c></row><row r="208" spans="1:4" x14ac:dyDescent="0.3"><c r="A208" t="s"><v>50471</v></c><c r="B208"><v>2</v></c><c r="C208" t="s"><v>50472</v></c><c r="D208" t="s"><v>50473</v></c></row><row r="209" spans="1:4" x14ac:dyDescent="0.3"><c r="A209" t="s"><v>50474</v></c><c r="B209"><v>2</v></c><c r="C209" t="s"><v>50475</v></c><c r="D209" t="s"><v>50476</v></c></row><row r="210" spans="1:4" x14ac:dyDescent="0.3"><c r="A210" t="s"><v>50477</v></c><c r="B210"><v>2</v></c><c r="C210" t="s"><v>50478</v></c><c r="D210" t="s"><v>50479</v></c></row><row r="211" spans="1:4" x14ac:dyDescent="0.3"><c r="A211" t="s"><v>50480</v></c><c r="B211"><v>2</v></c><c r="C211" t="s"><v>50481</v></c><c r="D211" t="s"><v>50482</v></c></row><row r="212" spans="1:4" x14ac:dyDescent="0.3"><c r="A212" t="s"><v>50483</v></c><c r="B212"><v>2</v></c><c r="C212" t="s"><v>50484</v></c><c r="D212" t="s"><v>50485</v></c></row><row r="213" spans="1:4" x14ac:dyDescent="0.3"><c r="A213" t="s"><v>50486</v></c><c r="B213"><v>2</v></c><c r="C213" t="s"><v>50487</v></c><c r="D213" t="s"><v>50488</v></c></row><row r="214" spans="1:4" x14ac:dyDescent="0.3"><c r="A214" t="s"><v>50489</v></c><c r="B214"><v>2</v></c><c r="C214" t="s"><v>50490</v></c><c r="D214" t="s"><v>50491</v></c></row><row r="215" spans="1:4" x14ac:dyDescent="0.3"><c r="A215" t="s"><v>50492</v></c><c r="B215"><v>2</v></c><c r="C215" t="s"><v>50493</v></c><c r="D215" t="s"><v>50494</v></c></row><row r="216" spans="1:4" x14ac:dyDescent="0.3"><c r="A216" t="s"><v>50495</v></c><c r="B216"><v>2</v></c><c r="C216" t="s"><v>50496</v></c><c r="D216" t="s"><v>50497</v></c></row><row r="217" spans="1:4" x14ac:dyDescent="0.3"><c r="A217" t="s"><v>50498</v></c><c r="B217"><v>2</v></c><c r="C217" t="s"><v>50499</v></c><c r="D217" t="s"><v>50500</v></c></row><row r="218" spans="1:4" x14ac:dyDescent="0.3"><c r="A218" t="s"><v>50501</v></c><c r="B218"><v>2</v></c><c r="C218" t="s"><v>50502</v></c><c r="D218" t="s"><v>50503</v></c></row><row r="219" spans="1:4" x14ac:dyDescent="0.3"><c r="A219" t="s"><v>50504</v></c><c r="B219"><v>2</v></c><c r="C219" t="s"><v>50505</v></c><c r="D219" t="s"><v>50506</v></c></row><row r="220" spans="1:4" x14ac:dyDescent="0.3"><c r="A220" t="s"><v>50507</v></c><c r="B220"><v>2</v></c><c r="C220" t="s"><v>50508</v></c><c r="D220" t="s"><v>50509</v></c></row><row r="221" spans="1:4" x14ac:dyDescent="0.3"><c r="A221" t="s"><v>50510</v></c><c r="B221"><v>2</v></c><c r="C221" t="s"><v>50511</v></c><c r="D221" t="s"><v>50512</v></c></row><row r="222" spans="1:4" x14ac:dyDescent="0.3"><c r="A222" t="s"><v>50513</v></c><c r="B222"><v>2</v></c><c r="C222" t="s"><v>50514</v></c><c r="D222" t="s"><v>50515</v></c></row><row r="223" spans="1:4" x14ac:dyDescent="0.3"><c r="A223" t="s"><v>50516</v></c><c r="B223"><v>2</v></c><c r="C223" t="s"><v>50517</v></c><c r="D223" t="s"><v>50518</v></c></row><row r="224" spans="1:4" x14ac:dyDescent="0.3"><c r="A224" t="s"><v>50519</v></c><c r="B224"><v>2</v></c><c r="C224" t="s"><v>50520</v></c><c r="D224" t="s"><v>50521</v></c></row><row r="225" spans="1:4" x14ac:dyDescent="0.3"><c r="A225" t="s"><v>50522</v></c><c r="B225"><v>2</v></c><c r="C225" t="s"><v>50523</v></c><c r="D225" t="s"><v>50524</v></c></row><row r="226" spans="1:4" x14ac:dyDescent="0.3"><c r="A226" t="s"><v>50525</v></c><c r="B226"><v>2</v></c><c r="C226" t="s"><v>50526</v></c><c r="D226" t="s"><v>50527</v></c></row><row r="227" spans="1:4" x14ac:dyDescent="0.3"><c r="A227" t="s"><v>50528</v></c><c r="B227"><v>2</v></c><c r="C227" t="s"><v>50529</v></c><c r="D227" t="s"><v>50530</v></c></row><row r="228" spans="1:4" x14ac:dyDescent="0.3"><c r="A228" t="s"><v>50531</v></c><c r="B228"><v>2</v></c><c r="C228" t="s"><v>50532</v></c><c r="D228" t="s"><v>50533</v></c></row><row r="229" spans="1:4" x14ac:dyDescent="0.3"><c r="A229" t="s"><v>50534</v></c><c r="B229"><v>2</v></c><c r="C229" t="s"><v>50535</v></c><c r="D229" t="s"><v>50536</v></c></row><row r="230" spans="1:4" x14ac:dyDescent="0.3"><c r="A230" t="s"><v>50537</v></c><c r="B230"><v>2</v></c><c r="C230" t="s"><v>50538</v></c><c r="D230" t="s"><v>50539</v></c></row><row r="231" spans="1:4" x14ac:dyDescent="0.3"><c r="A231" t="s"><v>50540</v></c><c r="B231"><v>2</v></c><c r="C231" t="s"><v>50541</v></c><c r="D231" t="s"><v>50542</v></c></row><row r="232" spans="1:4" x14ac:dyDescent="0.3"><c r="A232" t="s"><v>50543</v></c><c r="B232"><v>2</v></c><c r="C232" t="s"><v>50544</v></c><c r="D232" t="s"><v>50545</v></c></row><row r="233" spans="1:4" x14ac:dyDescent="0.3"><c r="A233" t="s"><v>50546</v></c><c r="B233"><v>2</v></c><c r="C233" t="s"><v>50547</v></c><c r="D233" t="s"><v>50548</v></c></row><row r="234" spans="1:4" x14ac:dyDescent="0.3"><c r="A234" t="s"><v>50549</v></c><c r="B234"><v>2</v></c><c r="C234" t="s"><v>50550</v></c><c r="D234" t="s"><v>50551</v></c></row><row r="235" spans="1:4" x14ac:dyDescent="0.3"><c r="A235" t="s"><v>50552</v></c><c r="B235"><v>2</v></c><c r="C235" t="s"><v>50553</v></c><c r="D235" t="s"><v>50554</v></c></row><row r="236" spans="1:4" x14ac:dyDescent="0.3"><c r="A236" t="s"><v>50555</v></c><c r="B236"><v>2</v></c><c r="C236" t="s"><v>50556</v></c><c r="D236" t="s"><v>50557</v></c></row><row r="237" spans="1:4" x14ac:dyDescent="0.3"><c r="A237" t="s"><v>50558</v></c><c r="B237"><v>2</v></c><c r="C237" t="s"><v>50559</v></c><c r="D237" t="s"><v>50560</v></c></row><row r="238" spans="1:4" x14ac:dyDescent="0.3"><c r="A238" t="s"><v>50561</v></c><c r="B238"><v>2</v></c><c r="C238" t="s"><v>50562</v></c><c r="D238" t="s"><v>50563</v></c></row><row r="239" spans="1:4" x14ac:dyDescent="0.3"><c r="A239" t="s"><v>50564</v></c><c r="B239"><v>2</v></c><c r="C239" t="s"><v>50565</v></c><c r="D239" t="s"><v>50566</v></c></row><row r="240" spans="1:4" x14ac:dyDescent="0.3"><c r="A240" t="s"><v>50567</v></c><c r="B240"><v>2</v></c><c r="C240" t="s"><v>50568</v></c><c r="D240" t="s"><v>50569</v></c></row><row r="241" spans="1:4" x14ac:dyDescent="0.3"><c r="A241" t="s"><v>50570</v></c><c r="B241"><v>2</v></c><c r="C241" t="s"><v>50571</v></c><c r="D241" t="s"><v>50572</v></c></row><row r="242" spans="1:4" x14ac:dyDescent="0.3"><c r="A242" t="s"><v>50573</v></c><c r="B242"><v>2</v></c><c r="C242" t="s"><v>50574</v></c><c r="D242" t="s"><v>50575</v></c></row><row r="243" spans="1:4" x14ac:dyDescent="0.3"><c r="A243" t="s"><v>50576</v></c><c r="B243"><v>2</v></c><c r="C243" t="s"><v>50577</v></c><c r="D243" t="s"><v>50578</v></c></row><row r="244" spans="1:4" x14ac:dyDescent="0.3"><c r="A244" t="s"><v>50579</v></c><c r="B244"><v>2</v></c><c r="C244" t="s"><v>50580</v></c><c r="D244" t="s"><v>50581</v></c></row><row r="245" spans="1:4" x14ac:dyDescent="0.3"><c r="A245" t="s"><v>50582</v></c><c r="B245"><v>2</v></c><c r="C245" t="s"><v>50583</v></c><c r="D245" t="s"><v>50584</v></c></row><row r="246" spans="1:4" x14ac:dyDescent="0.3"><c r="A246" t="s"><v>50585</v></c><c r="B246"><v>2</v></c><c r="C246" t="s"><v>50586</v></c><c r="D246" t="s"><v>50587</v></c></row><row r="247" spans="1:4" x14ac:dyDescent="0.3"><c r="A247" t="s"><v>50588</v></c><c r="B247"><v>2</v></c><c r="C247" t="s"><v>50589</v></c><c r="D247" t="s"><v>50590</v></c></row><row r="248" spans="1:4" x14ac:dyDescent="0.3"><c r="A248" t="s"><v>50591</v></c><c r="B248"><v>2</v></c><c r="C248" t="s"><v>50592</v></c><c r="D248" t="s"><v>50593</v></c></row><row r="249" spans="1:4" x14ac:dyDescent="0.3"><c r="A249" t="s"><v>50594</v></c><c r="B249"><v>2</v></c><c r="C249" t="s"><v>50595</v></c><c r="D249" t="s"><v>50596</v></c></row><row r="250" spans="1:4" x14ac:dyDescent="0.3"><c r="A250" t="s"><v>50597</v></c><c r="B250"><v>2</v></c><c r="C250" t="s"><v>50598</v></c><c r="D250" t="s"><v>50599</v></c></row><row r="251" spans="1:4" x14ac:dyDescent="0.3"><c r="A251" t="s"><v>50600</v></c><c r="B251"><v>2</v></c><c r="C251" t="s"><v>50601</v></c><c r="D251" t="s"><v>50602</v></c></row><row r="252" spans="1:4" x14ac:dyDescent="0.3"><c r="A252" t="s"><v>50603</v></c><c r="B252"><v>2</v></c><c r="C252" t="s"><v>50604</v></c><c r="D252" t="s"><v>50605</v></c></row><row r="253" spans="1:4" x14ac:dyDescent="0.3"><c r="A253" t="s"><v>50606</v></c><c r="B253"><v>2</v></c><c r="C253" t="s"><v>50607</v></c><c r="D253" t="s"><v>50608</v></c></row><row r="254" spans="1:4" x14ac:dyDescent="0.3"><c r="A254" t="s"><v>50609</v></c><c r="B254"><v>2</v></c><c r="C254" t="s"><v>50610</v></c><c r="D254" t="s"><v>50611</v></c></row><row r="255" spans="1:4" x14ac:dyDescent="0.3"><c r="A255" t="s"><v>50612</v></c><c r="B255"><v>2</v></c><c r="C255" t="s"><v>50613</v></c><c r="D255" t="s"><v>50614</v></c></row><row r="256" spans="1:4" x14ac:dyDescent="0.3"><c r="A256" t="s"><v>50615</v></c><c r="B256"><v>2</v></c><c r="C256" t="s"><v>50616</v></c><c r="D256" t="s"><v>50617</v></c></row><row r="257" spans="1:4" x14ac:dyDescent="0.3"><c r="A257" t="s"><v>50618</v></c><c r="B257"><v>2</v></c><c r="C257" t="s"><v>50619</v></c><c r="D257" t="s"><v>50620</v></c></row><row r="258" spans="1:4" x14ac:dyDescent="0.3"><c r="A258" t="s"><v>50621</v></c><c r="B258"><v>2</v></c><c r="C258" t="s"><v>50622</v></c><c r="D258" t="s"><v>50623</v></c></row><row r="259" spans="1:4" x14ac:dyDescent="0.3"><c r="A259" t="s"><v>50624</v></c><c r="B259"><v>2</v></c><c r="C259" t="s"><v>50625</v></c><c r="D259" t="s"><v>50626</v></c></row><row r="260" spans="1:4" x14ac:dyDescent="0.3"><c r="A260" t="s"><v>50627</v></c><c r="B260"><v>2</v></c><c r="C260" t="s"><v>50628</v></c><c r="D260" t="s"><v>50629</v></c></row><row r="261" spans="1:4" x14ac:dyDescent="0.3"><c r="A261" t="s"><v>50630</v></c><c r="B261"><v>2</v></c><c r="C261" t="s"><v>50631</v></c><c r="D261" t="s"><v>50632</v></c></row><row r="262" spans="1:4" x14ac:dyDescent="0.3"><c r="A262" t="s"><v>50633</v></c><c r="B262"><v>2</v></c><c r="C262" t="s"><v>50634</v></c><c r="D262" t="s"><v>50635</v></c></row><row r="263" spans="1:4" x14ac:dyDescent="0.3"><c r="A263" t="s"><v>50636</v></c><c r="B263"><v>2</v></c><c r="C263" t="s"><v>50637</v></c><c r="D263" t="s"><v>50638</v></c></row><row r="264" spans="1:4" x14ac:dyDescent="0.3"><c r="A264" t="s"><v>50639</v></c><c r="B264"><v>2</v></c><c r="C264" t="s"><v>50640</v></c><c r="D264" t="s"><v>50641</v></c></row><row r="265" spans="1:4" x14ac:dyDescent="0.3"><c r="A265" t="s"><v>50642</v></c><c r="B265"><v>2</v></c><c r="C265" t="s"><v>50643</v></c><c r="D265" t="s"><v>50644</v></c></row><row r="266" spans="1:4" x14ac:dyDescent="0.3"><c r="A266" t="s"><v>50645</v></c><c r="B266"><v>2</v></c><c r="C266" t="s"><v>50646</v></c><c r="D266" t="s"><v>50647</v></c></row><row r="267" spans="1:4" x14ac:dyDescent="0.3"><c r="A267" t="s"><v>50648</v></c><c r="B267"><v>2</v></c><c r="C267" t="s"><v>50649</v></c><c r="D267" t="s"><v>50650</v></c></row><row r="268" spans="1:4" x14ac:dyDescent="0.3"><c r="A268" t="s"><v>50651</v></c><c r="B268"><v>2</v></c><c r="C268" t="s"><v>50652</v></c><c r="D268" t="s"><v>50653</v></c></row><row r="269" spans="1:4" x14ac:dyDescent="0.3"><c r="A269" t="s"><v>50654</v></c><c r="B269"><v>2</v></c><c r="C269" t="s"><v>50655</v></c><c r="D269" t="s"><v>50656</v></c></row><row r="270" spans="1:4" x14ac:dyDescent="0.3"><c r="A270" t="s"><v>50657</v></c><c r="B270"><v>2</v></c><c r="C270" t="s"><v>50658</v></c><c r="D270" t="s"><v>50659</v></c></row><row r="271" spans="1:4" x14ac:dyDescent="0.3"><c r="A271" t="s"><v>50660</v></c><c r="B271"><v>2</v></c><c r="C271" t="s"><v>50661</v></c><c r="D271" t="s"><v>50662</v></c></row><row r="272" spans="1:4" x14ac:dyDescent="0.3"><c r="A272" t="s"><v>50663</v></c><c r="B272"><v>2</v></c><c r="C272" t="s"><v>50664</v></c><c r="D272" t="s"><v>50665</v></c></row><row r="273" spans="1:4" x14ac:dyDescent="0.3"><c r="A273" t="s"><v>50666</v></c><c r="B273"><v>2</v></c><c r="C273" t="s"><v>50667</v></c><c r="D273" t="s"><v>50668</v></c></row><row r="274" spans="1:4" x14ac:dyDescent="0.3"><c r="A274" t="s"><v>50669</v></c><c r="B274"><v>2</v></c><c r="C274" t="s"><v>50670</v></c><c r="D274" t="s"><v>50671</v></c></row><row r="275" spans="1:4" x14ac:dyDescent="0.3"><c r="A275" t="s"><v>50672</v></c><c r="B275"><v>2</v></c><c r="C275" t="s"><v>50673</v></c><c r="D275" t="s"><v>50674</v></c></row><row r="276" spans="1:4" x14ac:dyDescent="0.3"><c r="A276" t="s"><v>50675</v></c><c r="B276"><v>2</v></c><c r="C276" t="s"><v>50676</v></c><c r="D276" t="s"><v>50677</v></c></row><row r="277" spans="1:4" x14ac:dyDescent="0.3"><c r="A277" t="s"><v>50678</v></c><c r="B277"><v>2</v></c><c r="C277" t="s"><v>50679</v></c><c r="D277" t="s"><v>50680</v></c></row><row r="278" spans="1:4" x14ac:dyDescent="0.3"><c r="A278" t="s"><v>50681</v></c><c r="B278"><v>2</v></c><c r="C278" t="s"><v>50682</v></c><c r="D278" t="s"><v>50683</v></c></row><row r="279" spans="1:4" x14ac:dyDescent="0.3"><c r="A279" t="s"><v>50684</v></c><c r="B279"><v>2</v></c><c r="C279" t="s"><v>50685</v></c><c r="D279" t="s"><v>50686</v></c></row><row r="280" spans="1:4" x14ac:dyDescent="0.3"><c r="A280" t="s"><v>50687</v></c><c r="B280"><v>2</v></c><c r="C280" t="s"><v>50688</v></c><c r="D280" t="s"><v>50689</v></c></row><row r="281" spans="1:4" x14ac:dyDescent="0.3"><c r="A281" t="s"><v>50690</v></c><c r="B281"><v>2</v></c><c r="C281" t="s"><v>50691</v></c><c r="D281" t="s"><v>50692</v></c></row><row r="282" spans="1:4" x14ac:dyDescent="0.3"><c r="A282" t="s"><v>50693</v></c><c r="B282"><v>2</v></c><c r="C282" t="s"><v>50694</v></c><c r="D282" t="s"><v>50695</v></c></row><row r="283" spans="1:4" x14ac:dyDescent="0.3"><c r="A283" t="s"><v>50696</v></c><c r="B283"><v>2</v></c><c r="C283" t="s"><v>50697</v></c><c r="D283" t="s"><v>50698</v></c></row><row r="284" spans="1:4" x14ac:dyDescent="0.3"><c r="A284" t="s"><v>50699</v></c><c r="B284"><v>2</v></c><c r="C284" t="s"><v>50700</v></c><c r="D284" t="s"><v>50701</v></c></row><row r="285" spans="1:4" x14ac:dyDescent="0.3"><c r="A285" t="s"><v>50702</v></c><c r="B285"><v>2</v></c><c r="C285" t="s"><v>50703</v></c><c r="D285" t="s"><v>50704</v></c></row><row r="286" spans="1:4" x14ac:dyDescent="0.3"><c r="A286" t="s"><v>50705</v></c><c r="B286"><v>2</v></c><c r="C286" t="s"><v>50706</v></c><c r="D286" t="s"><v>50707</v></c></row><row r="287" spans="1:4" x14ac:dyDescent="0.3"><c r="A287" t="s"><v>50708</v></c><c r="B287"><v>2</v></c><c r="C287" t="s"><v>50709</v></c><c r="D287" t="s"><v>50710</v></c></row><row r="288" spans="1:4" x14ac:dyDescent="0.3"><c r="A288" t="s"><v>50711</v></c><c r="B288"><v>2</v></c><c r="C288" t="s"><v>50712</v></c><c r="D288" t="s"><v>50713</v></c></row><row r="289" spans="1:4" x14ac:dyDescent="0.3"><c r="A289" t="s"><v>50714</v></c><c r="B289"><v>2</v></c><c r="C289" t="s"><v>50715</v></c><c r="D289" t="s"><v>50716</v></c></row><row r="290" spans="1:4" x14ac:dyDescent="0.3"><c r="A290" t="s"><v>50717</v></c><c r="B290"><v>2</v></c><c r="C290" t="s"><v>50718</v></c><c r="D290" t="s"><v>50719</v></c></row><row r="291" spans="1:4" x14ac:dyDescent="0.3"><c r="A291" t="s"><v>50720</v></c><c r="B291"><v>2</v></c><c r="C291" t="s"><v>50721</v></c><c r="D291" t="s"><v>50722</v></c></row><row r="292" spans="1:4" x14ac:dyDescent="0.3"><c r="A292" t="s"><v>50723</v></c><c r="B292"><v>2</v></c><c r="C292" t="s"><v>50724</v></c><c r="D292" t="s"><v>50725</v></c></row><row r="293" spans="1:4" x14ac:dyDescent="0.3"><c r="A293" t="s"><v>50726</v></c><c r="B293"><v>2</v></c><c r="C293" t="s"><v>50727</v></c><c r="D293" t="s"><v>50728</v></c></row><row r="294" spans="1:4" x14ac:dyDescent="0.3"><c r="A294" t="s"><v>50729</v></c><c r="B294"><v>2</v></c><c r="C294" t="s"><v>50730</v></c><c r="D294" t="s"><v>50731</v></c></row><row r="295" spans="1:4" x14ac:dyDescent="0.3"><c r="A295" t="s"><v>50732</v></c><c r="B295"><v>2</v></c><c r="C295" t="s"><v>50733</v></c><c r="D295" t="s"><v>50734</v></c></row><row r="296" spans="1:4" x14ac:dyDescent="0.3"><c r="A296" t="s"><v>50735</v></c><c r="B296"><v>2</v></c><c r="C296" t="s"><v>50736</v></c><c r="D296" t="s"><v>50737</v></c></row><row r="297" spans="1:4" x14ac:dyDescent="0.3"><c r="A297" t="s"><v>50738</v></c><c r="B297"><v>2</v></c><c r="C297" t="s"><v>50739</v></c><c r="D297" t="s"><v>50740</v></c></row><row r="298" spans="1:4" x14ac:dyDescent="0.3"><c r="A298" t="s"><v>50741</v></c><c r="B298"><v>2</v></c><c r="C298" t="s"><v>50742</v></c><c r="D298" t="s"><v>50743</v></c></row><row r="299" spans="1:4" x14ac:dyDescent="0.3"><c r="A299" t="s"><v>50744</v></c><c r="B299"><v>2</v></c><c r="C299" t="s"><v>50745</v></c><c r="D299" t="s"><v>50746</v></c></row><row r="300" spans="1:4" x14ac:dyDescent="0.3"><c r="A300" t="s"><v>50747</v></c><c r="B300"><v>2</v></c><c r="C300" t="s"><v>50748</v></c><c r="D300" t="s"><v>50749</v></c></row><row r="301" spans="1:4" x14ac:dyDescent="0.3"><c r="A301" t="s"><v>50750</v></c><c r="B301"><v>2</v></c><c r="C301" t="s"><v>50751</v></c><c r="D301" t="s"><v>50752</v></c></row><row r="302" spans="1:4" x14ac:dyDescent="0.3"><c r="A302" t="s"><v>50753</v></c><c r="B302"><v>2</v></c><c r="C302" t="s"><v>50754</v></c><c r="D302" t="s"><v>50755</v></c></row><row r="303" spans="1:4" x14ac:dyDescent="0.3"><c r="A303" t="s"><v>50756</v></c><c r="B303"><v>2</v></c><c r="C303" t="s"><v>50757</v></c><c r="D303" t="s"><v>50758</v></c></row><row r="304" spans="1:4" x14ac:dyDescent="0.3"><c r="A304" t="s"><v>50759</v></c><c r="B304"><v>2</v></c><c r="C304" t="s"><v>50760</v></c><c r="D304" t="s"><v>50761</v></c></row><row r="305" spans="1:4" x14ac:dyDescent="0.3"><c r="A305" t="s"><v>50762</v></c><c r="B305"><v>2</v></c><c r="C305" t="s"><v>50763</v></c><c r="D305" t="s"><v>50764</v></c></row><row r="306" spans="1:4" x14ac:dyDescent="0.3"><c r="A306" t="s"><v>50765</v></c><c r="B306"><v>2</v></c><c r="C306" t="s"><v>50766</v></c><c r="D306" t="s"><v>50767</v></c></row><row r="307" spans="1:4" x14ac:dyDescent="0.3"><c r="A307" t="s"><v>50768</v></c><c r="B307"><v>2</v></c><c r="C307" t="s"><v>50769</v></c><c r="D307" t="s"><v>50770</v></c></row><row r="308" spans="1:4" x14ac:dyDescent="0.3"><c r="A308" t="s"><v>50771</v></c><c r="B308"><v>2</v></c><c r="C308" t="s"><v>50772</v></c><c r="D308" t="s"><v>50773</v></c></row><row r="309" spans="1:4" x14ac:dyDescent="0.3"><c r="A309" t="s"><v>50774</v></c><c r="B309"><v>2</v></c><c r="C309" t="s"><v>50775</v></c><c r="D309" t="s"><v>50776</v></c></row><row r="310" spans="1:4" x14ac:dyDescent="0.3"><c r="A310" t="s"><v>50777</v></c><c r="B310"><v>2</v></c><c r="C310" t="s"><v>50778</v></c><c r="D310" t="s"><v>50779</v></c></row><row r="311" spans="1:4" x14ac:dyDescent="0.3"><c r="A311" t="s"><v>50780</v></c><c r="B311"><v>2</v></c><c r="C311" t="s"><v>50781</v></c><c r="D311" t="s"><v>50782</v></c></row><row r="312" spans="1:4" x14ac:dyDescent="0.3"><c r="A312" t="s"><v>50783</v></c><c r="B312"><v>2</v></c><c r="C312" t="s"><v>50784</v></c><c r="D312" t="s"><v>50785</v></c></row><row r="313" spans="1:4" x14ac:dyDescent="0.3"><c r="A313" t="s"><v>50786</v></c><c r="B313"><v>2</v></c><c r="C313" t="s"><v>50787</v></c><c r="D313" t="s"><v>50788</v></c></row><row r="314" spans="1:4" x14ac:dyDescent="0.3"><c r="A314" t="s"><v>50789</v></c><c r="B314"><v>2</v></c><c r="C314" t="s"><v>50790</v></c><c r="D314" t="s"><v>50791</v></c></row><row r="315" spans="1:4" x14ac:dyDescent="0.3"><c r="A315" t="s"><v>50792</v></c><c r="B315"><v>2</v></c><c r="C315" t="s"><v>50793</v></c><c r="D315" t="s"><v>50794</v></c></row><row r="316" spans="1:4" x14ac:dyDescent="0.3"><c r="A316" t="s"><v>50795</v></c><c r="B316"><v>2</v></c><c r="C316" t="s"><v>50796</v></c><c r="D316" t="s"><v>50797</v></c></row><row r="317" spans="1:4" x14ac:dyDescent="0.3"><c r="A317" t="s"><v>50798</v></c><c r="B317"><v>2</v></c><c r="C317" t="s"><v>50799</v></c><c r="D317" t="s"><v>50800</v></c></row><row r="318" spans="1:4" x14ac:dyDescent="0.3"><c r="A318" t="s"><v>50801</v></c><c r="B318"><v>2</v></c><c r="C318" t="s"><v>50802</v></c><c r="D318" t="s"><v>50803</v></c></row><row r="319" spans="1:4" x14ac:dyDescent="0.3"><c r="A319" t="s"><v>50804</v></c><c r="B319"><v>2</v></c><c r="C319" t="s"><v>50805</v></c><c r="D319" t="s"><v>50806</v></c></row><row r="320" spans="1:4" x14ac:dyDescent="0.3"><c r="A320" t="s"><v>50807</v></c><c r="B320"><v>2</v></c><c r="C320" t="s"><v>50808</v></c><c r="D320" t="s"><v>50809</v></c></row><row r="321" spans="1:4" x14ac:dyDescent="0.3"><c r="A321" t="s"><v>50810</v></c><c r="B321"><v>2</v></c><c r="C321" t="s"><v>50811</v></c><c r="D321" t="s"><v>50812</v></c></row><row r="322" spans="1:4" x14ac:dyDescent="0.3"><c r="A322" t="s"><v>50813</v></c><c r="B322"><v>2</v></c><c r="C322" t="s"><v>50814</v></c><c r="D322" t="s"><v>50815</v></c></row><row r="323" spans="1:4" x14ac:dyDescent="0.3"><c r="A323" t="s"><v>50816</v></c><c r="B323"><v>2</v></c><c r="C323" t="s"><v>50817</v></c><c r="D323" t="s"><v>50818</v></c></row><row r="324" spans="1:4" x14ac:dyDescent="0.3"><c r="A324" t="s"><v>50819</v></c><c r="B324"><v>2</v></c><c r="C324" t="s"><v>50820</v></c><c r="D324" t="s"><v>50821</v></c></row><row r="325" spans="1:4" x14ac:dyDescent="0.3"><c r="A325" t="s"><v>50822</v></c><c r="B325"><v>2</v></c><c r="C325" t="s"><v>50823</v></c><c r="D325" t="s"><v>50824</v></c></row><row r="326" spans="1:4" x14ac:dyDescent="0.3"><c r="A326" t="s"><v>50825</v></c><c r="B326"><v>2</v></c><c r="C326" t="s"><v>50826</v></c><c r="D326" t="s"><v>50827</v></c></row><row r="327" spans="1:4" x14ac:dyDescent="0.3"><c r="A327" t="s"><v>50828</v></c><c r="B327"><v>2</v></c><c r="C327" t="s"><v>50829</v></c><c r="D327" t="s"><v>50830</v></c></row><row r="328" spans="1:4" x14ac:dyDescent="0.3"><c r="A328" t="s"><v>50831</v></c><c r="B328"><v>2</v></c><c r="C328" t="s"><v>50832</v></c><c r="D328" t="s"><v>50833</v></c></row><row r="329" spans="1:4" x14ac:dyDescent="0.3"><c r="A329" t="s"><v>50834</v></c><c r="B329"><v>2</v></c><c r="C329" t="s"><v>50835</v></c><c r="D329" t="s"><v>50836</v></c></row><row r="330" spans="1:4" x14ac:dyDescent="0.3"><c r="A330" t="s"><v>50837</v></c><c r="B330"><v>2</v></c><c r="C330" t="s"><v>50838</v></c><c r="D330" t="s"><v>50839</v></c></row><row r="331" spans="1:4" x14ac:dyDescent="0.3"><c r="A331" t="s"><v>50840</v></c><c r="B331"><v>2</v></c><c r="C331" t="s"><v>50841</v></c><c r="D331" t="s"><v>50842</v></c></row><row r="332" spans="1:4" x14ac:dyDescent="0.3"><c r="A332" t="s"><v>50843</v></c><c r="B332"><v>2</v></c><c r="C332" t="s"><v>50844</v></c><c r="D332" t="s"><v>50845</v></c></row><row r="333" spans="1:4" x14ac:dyDescent="0.3"><c r="A333" t="s"><v>50846</v></c><c r="B333"><v>2</v></c><c r="C333" t="s"><v>50847</v></c><c r="D333" t="s"><v>50848</v></c></row><row r="334" spans="1:4" x14ac:dyDescent="0.3"><c r="A334" t="s"><v>50849</v></c><c r="B334"><v>2</v></c><c r="C334" t="s"><v>50850</v></c><c r="D334" t="s"><v>50851</v></c></row><row r="335" spans="1:4" x14ac:dyDescent="0.3"><c r="A335" t="s"><v>50852</v></c><c r="B335"><v>2</v></c><c r="C335" t="s"><v>50853</v></c><c r="D335" t="s"><v>50854</v></c></row><row r="336" spans="1:4" x14ac:dyDescent="0.3"><c r="A336" t="s"><v>50855</v></c><c r="B336"><v>2</v></c><c r="C336" t="s"><v>50856</v></c><c r="D336" t="s"><v>50857</v></c></row><row r="337" spans="1:4" x14ac:dyDescent="0.3"><c r="A337" t="s"><v>50858</v></c><c r="B337"><v>2</v></c><c r="C337" t="s"><v>50859</v></c><c r="D337" t="s"><v>50860</v></c></row><row r="338" spans="1:4" x14ac:dyDescent="0.3"><c r="A338" t="s"><v>50861</v></c><c r="B338"><v>2</v></c><c r="C338" t="s"><v>50862</v></c><c r="D338" t="s"><v>50863</v></c></row><row r="339" spans="1:4" x14ac:dyDescent="0.3"><c r="A339" t="s"><v>50864</v></c><c r="B339"><v>2</v></c><c r="C339" t="s"><v>50865</v></c><c r="D339" t="s"><v>50866</v></c></row><row r="340" spans="1:4" x14ac:dyDescent="0.3"><c r="A340" t="s"><v>50867</v></c><c r="B340"><v>2</v></c><c r="C340" t="s"><v>50868</v></c><c r="D340" t="s"><v>50869</v></c></row><row r="341" spans="1:4" x14ac:dyDescent="0.3"><c r="A341" t="s"><v>50870</v></c><c r="B341"><v>2</v></c><c r="C341" t="s"><v>50871</v></c><c r="D341" t="s"><v>50872</v></c></row><row r="342" spans="1:4" x14ac:dyDescent="0.3"><c r="A342" t="s"><v>50873</v></c><c r="B342"><v>2</v></c><c r="C342" t="s"><v>50874</v></c><c r="D342" t="s"><v>50875</v></c></row><row r="343" spans="1:4" x14ac:dyDescent="0.3"><c r="A343" t="s"><v>50876</v></c><c r="B343"><v>2</v></c><c r="C343" t="s"><v>50877</v></c><c r="D343" t="s"><v>50878</v></c></row><row r="344" spans="1:4" x14ac:dyDescent="0.3"><c r="A344" t="s"><v>50879</v></c><c r="B344"><v>2</v></c><c r="C344" t="s"><v>50880</v></c><c r="D344" t="s"><v>50881</v></c></row><row r="345" spans="1:4" x14ac:dyDescent="0.3"><c r="A345" t="s"><v>50882</v></c><c r="B345"><v>2</v></c><c r="C345" t="s"><v>50883</v></c><c r="D345" t="s"><v>50884</v></c></row><row r="346" spans="1:4" x14ac:dyDescent="0.3"><c r="A346" t="s"><v>50885</v></c><c r="B346"><v>2</v></c><c r="C346" t="s"><v>50886</v></c><c r="D346" t="s"><v>50887</v></c></row><row r="347" spans="1:4" x14ac:dyDescent="0.3"><c r="A347" t="s"><v>50888</v></c><c r="B347"><v>2</v></c><c r="C347" t="s"><v>50889</v></c><c r="D347" t="s"><v>50890</v></c></row><row r="348" spans="1:4" x14ac:dyDescent="0.3"><c r="A348" t="s"><v>50891</v></c><c r="B348"><v>2</v></c><c r="C348" t="s"><v>50892</v></c><c r="D348" t="s"><v>50893</v></c></row><row r="349" spans="1:4" x14ac:dyDescent="0.3"><c r="A349" t="s"><v>50894</v></c><c r="B349"><v>2</v></c><c r="C349" t="s"><v>50895</v></c><c r="D349" t="s"><v>50896</v></c></row><row r="350" spans="1:4" x14ac:dyDescent="0.3"><c r="A350" t="s"><v>50897</v></c><c r="B350"><v>2</v></c><c r="C350" t="s"><v>50898</v></c><c r="D350" t="s"><v>50899</v></c></row><row r="351" spans="1:4" x14ac:dyDescent="0.3"><c r="A351" t="s"><v>50900</v></c><c r="B351"><v>2</v></c><c r="C351" t="s"><v>50901</v></c><c r="D351" t="s"><v>50902</v></c></row><row r="352" spans="1:4" x14ac:dyDescent="0.3"><c r="A352" t="s"><v>50903</v></c><c r="B352"><v>2</v></c><c r="C352" t="s"><v>50904</v></c><c r="D352" t="s"><v>50905</v></c></row><row r="353" spans="1:4" x14ac:dyDescent="0.3"><c r="A353" t="s"><v>50906</v></c><c r="B353"><v>2</v></c><c r="C353" t="s"><v>50907</v></c><c r="D353" t="s"><v>50908</v></c></row><row r="354" spans="1:4" x14ac:dyDescent="0.3"><c r="A354" t="s"><v>50909</v></c><c r="B354"><v>2</v></c><c r="C354" t="s"><v>50910</v></c><c r="D354" t="s"><v>50911</v></c></row><row r="355" spans="1:4" x14ac:dyDescent="0.3"><c r="A355" t="s"><v>50912</v></c><c r="B355"><v>2</v></c><c r="C355" t="s"><v>50913</v></c><c r="D355" t="s"><v>50914</v></c></row><row r="356" spans="1:4" x14ac:dyDescent="0.3"><c r="A356" t="s"><v>50915</v></c><c r="B356"><v>2</v></c><c r="C356" t="s"><v>50916</v></c><c r="D356" t="s"><v>50917</v></c></row><row r="357" spans="1:4" x14ac:dyDescent="0.3"><c r="A357" t="s"><v>50918</v></c><c r="B357"><v>2</v></c><c r="C357" t="s"><v>50919</v></c><c r="D357" t="s"><v>50920</v></c></row><row r="358" spans="1:4" x14ac:dyDescent="0.3"><c r="A358" t="s"><v>50921</v></c><c r="B358"><v>2</v></c><c r="C358" t="s"><v>50922</v></c><c r="D358" t="s"><v>50923</v></c></row><row r="359" spans="1:4" x14ac:dyDescent="0.3"><c r="A359" t="s"><v>50924</v></c><c r="B359"><v>2</v></c><c r="C359" t="s"><v>50925</v></c><c r="D359" t="s"><v>50926</v></c></row><row r="360" spans="1:4" x14ac:dyDescent="0.3"><c r="A360" t="s"><v>50927</v></c><c r="B360"><v>2</v></c><c r="C360" t="s"><v>50928</v></c><c r="D360" t="s"><v>50929</v></c></row><row r="361" spans="1:4" x14ac:dyDescent="0.3"><c r="A361" t="s"><v>50930</v></c><c r="B361"><v>2</v></c><c r="C361" t="s"><v>50931</v></c><c r="D361" t="s"><v>50932</v></c></row><row r="362" spans="1:4" x14ac:dyDescent="0.3"><c r="A362" t="s"><v>50933</v></c><c r="B362"><v>2</v></c><c r="C362" t="s"><v>50934</v></c><c r="D362" t="s"><v>50935</v></c></row><row r="363" spans="1:4" x14ac:dyDescent="0.3"><c r="A363" t="s"><v>50936</v></c><c r="B363"><v>2</v></c><c r="C363" t="s"><v>50937</v></c><c r="D363" t="s"><v>50938</v></c></row><row r="364" spans="1:4" x14ac:dyDescent="0.3"><c r="A364" t="s"><v>50939</v></c><c r="B364"><v>2</v></c><c r="C364" t="s"><v>50940</v></c><c r="D364" t="s"><v>50941</v></c></row><row r="365" spans="1:4" x14ac:dyDescent="0.3"><c r="A365" t="s"><v>50942</v></c><c r="B365"><v>2</v></c><c r="C365" t="s"><v>50943</v></c><c r="D365" t="s"><v>50944</v></c></row><row r="366" spans="1:4" x14ac:dyDescent="0.3"><c r="A366" t="s"><v>50945</v></c><c r="B366"><v>2</v></c><c r="C366" t="s"><v>50946</v></c><c r="D366" t="s"><v>50947</v></c></row><row r="367" spans="1:4" x14ac:dyDescent="0.3"><c r="A367" t="s"><v>50948</v></c><c r="B367"><v>2</v></c><c r="C367" t="s"><v>50949</v></c><c r="D367" t="s"><v>50950</v></c></row><row r="368" spans="1:4" x14ac:dyDescent="0.3"><c r="A368" t="s"><v>50951</v></c><c r="B368"><v>2</v></c><c r="C368" t="s"><v>50952</v></c><c r="D368" t="s"><v>50953</v></c></row><row r="369" spans="1:4" x14ac:dyDescent="0.3"><c r="A369" t="s"><v>50954</v></c><c r="B369"><v>2</v></c><c r="C369" t="s"><v>50955</v></c><c r="D369" t="s"><v>50956</v></c></row><row r="370" spans="1:4" x14ac:dyDescent="0.3"><c r="A370" t="s"><v>50957</v></c><c r="B370"><v>2</v></c><c r="C370" t="s"><v>50958</v></c><c r="D370" t="s"><v>50959</v></c></row><row r="371" spans="1:4" x14ac:dyDescent="0.3"><c r="A371" t="s"><v>50960</v></c><c r="B371"><v>2</v></c><c r="C371" t="s"><v>50961</v></c><c r="D371" t="s"><v>50962</v></c></row><row r="372" spans="1:4" x14ac:dyDescent="0.3"><c r="A372" t="s"><v>50963</v></c><c r="B372"><v>2</v></c><c r="C372" t="s"><v>50964</v></c><c r="D372" t="s"><v>50965</v></c></row><row r="373" spans="1:4" x14ac:dyDescent="0.3"><c r="A373" t="s"><v>50966</v></c><c r="B373"><v>2</v></c><c r="C373" t="s"><v>50967</v></c><c r="D373" t="s"><v>50968</v></c></row><row r="374" spans="1:4" x14ac:dyDescent="0.3"><c r="A374" t="s"><v>50969</v></c><c r="B374"><v>2</v></c><c r="C374" t="s"><v>50970</v></c><c r="D374" t="s"><v>50971</v></c></row><row r="375" spans="1:4" x14ac:dyDescent="0.3"><c r="A375" t="s"><v>50972</v></c><c r="B375"><v>2</v></c><c r="C375" t="s"><v>50973</v></c><c r="D375" t="s"><v>50974</v></c></row><row r="376" spans="1:4" x14ac:dyDescent="0.3"><c r="A376" t="s"><v>50975</v></c><c r="B376"><v>2</v></c><c r="C376" t="s"><v>50976</v></c><c r="D376" t="s"><v>50977</v></c></row><row r="377" spans="1:4" x14ac:dyDescent="0.3"><c r="A377" t="s"><v>50978</v></c><c r="B377"><v>2</v></c><c r="C377" t="s"><v>50979</v></c><c r="D377" t="s"><v>50980</v></c></row><row r="378" spans="1:4" x14ac:dyDescent="0.3"><c r="A378" t="s"><v>50981</v></c><c r="B378"><v>2</v></c><c r="C378" t="s"><v>50982</v></c><c r="D378" t="s"><v>50983</v></c></row><row r="379" spans="1:4" x14ac:dyDescent="0.3"><c r="A379" t="s"><v>50984</v></c><c r="B379"><v>2</v></c><c r="C379" t="s"><v>50985</v></c><c r="D379" t="s"><v>50986</v></c></row><row r="380" spans="1:4" x14ac:dyDescent="0.3"><c r="A380" t="s"><v>50987</v></c><c r="B380"><v>2</v></c><c r="C380" t="s"><v>50988</v></c><c r="D380" t="s"><v>50989</v></c></row><row r="381" spans="1:4" x14ac:dyDescent="0.3"><c r="A381" t="s"><v>50990</v></c><c r="B381"><v>2</v></c><c r="C381" t="s"><v>50991</v></c><c r="D381" t="s"><v>50992</v></c></row><row r="382" spans="1:4" x14ac:dyDescent="0.3"><c r="A382" t="s"><v>50993</v></c><c r="B382"><v>2</v></c><c r="C382" t="s"><v>50994</v></c><c r="D382" t="s"><v>50995</v></c></row><row r="383" spans="1:4" x14ac:dyDescent="0.3"><c r="A383" t="s"><v>50996</v></c><c r="B383"><v>2</v></c><c r="C383" t="s"><v>50997</v></c><c r="D383" t="s"><v>50998</v></c></row><row r="384" spans="1:4" x14ac:dyDescent="0.3"><c r="A384" t="s"><v>50999</v></c><c r="B384"><v>2</v></c><c r="C384" t="s"><v>51000</v></c><c r="D384" t="s"><v>51001</v></c></row><row r="385" spans="1:4" x14ac:dyDescent="0.3"><c r="A385" t="s"><v>51002</v></c><c r="B385"><v>2</v></c><c r="C385" t="s"><v>51003</v></c><c r="D385" t="s"><v>51004</v></c></row><row r="386" spans="1:4" x14ac:dyDescent="0.3"><c r="A386" t="s"><v>51005</v></c><c r="B386"><v>2</v></c><c r="C386" t="s"><v>51006</v></c><c r="D386" t="s"><v>51007</v></c></row><row r="387" spans="1:4" x14ac:dyDescent="0.3"><c r="A387" t="s"><v>51008</v></c><c r="B387"><v>2</v></c><c r="C387" t="s"><v>51009</v></c><c r="D387" t="s"><v>51010</v></c></row><row r="388" spans="1:4" x14ac:dyDescent="0.3"><c r="A388" t="s"><v>51011</v></c><c r="B388"><v>2</v></c><c r="C388" t="s"><v>51012</v></c><c r="D388" t="s"><v>51013</v></c></row><row r="389" spans="1:4" x14ac:dyDescent="0.3"><c r="A389" t="s"><v>51014</v></c><c r="B389"><v>2</v></c><c r="C389" t="s"><v>51015</v></c><c r="D389" t="s"><v>51016</v></c></row><row r="390" spans="1:4" x14ac:dyDescent="0.3"><c r="A390" t="s"><v>51017</v></c><c r="B390"><v>2</v></c><c r="C390" t="s"><v>51018</v></c><c r="D390" t="s"><v>51019</v></c></row><row r="391" spans="1:4" x14ac:dyDescent="0.3"><c r="A391" t="s"><v>51020</v></c><c r="B391"><v>2</v></c><c r="C391" t="s"><v>51021</v></c><c r="D391" t="s"><v>51022</v></c></row><row r="392" spans="1:4" x14ac:dyDescent="0.3"><c r="A392" t="s"><v>51023</v></c><c r="B392"><v>2</v></c><c r="C392" t="s"><v>51024</v></c><c r="D392" t="s"><v>51025</v></c></row><row r="393" spans="1:4" x14ac:dyDescent="0.3"><c r="A393" t="s"><v>51026</v></c><c r="B393"><v>2</v></c><c r="C393" t="s"><v>51027</v></c><c r="D393" t="s"><v>51028</v></c></row><row r="394" spans="1:4" x14ac:dyDescent="0.3"><c r="A394" t="s"><v>51029</v></c><c r="B394"><v>2</v></c><c r="C394" t="s"><v>51030</v></c><c r="D394" t="s"><v>51031</v></c></row><row r="395" spans="1:4" x14ac:dyDescent="0.3"><c r="A395" t="s"><v>51032</v></c><c r="B395"><v>2</v></c><c r="C395" t="s"><v>51033</v></c><c r="D395" t="s"><v>51034</v></c></row><row r="396" spans="1:4" x14ac:dyDescent="0.3"><c r="A396" t="s"><v>51035</v></c><c r="B396"><v>2</v></c><c r="C396" t="s"><v>51036</v></c><c r="D396" t="s"><v>51037</v></c></row><row r="397" spans="1:4" x14ac:dyDescent="0.3"><c r="A397" t="s"><v>51038</v></c><c r="B397"><v>2</v></c><c r="C397" t="s"><v>51039</v></c><c r="D397" t="s"><v>51040</v></c></row><row r="398" spans="1:4" x14ac:dyDescent="0.3"><c r="A398" t="s"><v>51041</v></c><c r="B398"><v>2</v></c><c r="C398" t="s"><v>51042</v></c><c r="D398" t="s"><v>51043</v></c></row><row r="399" spans="1:4" x14ac:dyDescent="0.3"><c r="A399" t="s"><v>51044</v></c><c r="B399"><v>2</v></c><c r="C399" t="s"><v>51045</v></c><c r="D399" t="s"><v>51046</v></c></row><row r="400" spans="1:4" x14ac:dyDescent="0.3"><c r="A400" t="s"><v>51047</v></c><c r="B400"><v>2</v></c><c r="C400" t="s"><v>51048</v></c><c r="D400" t="s"><v>51049</v></c></row><row r="401" spans="1:4" x14ac:dyDescent="0.3"><c r="A401" t="s"><v>51050</v></c><c r="B401"><v>2</v></c><c r="C401" t="s"><v>51051</v></c><c r="D401" t="s"><v>51052</v></c></row><row r="402" spans="1:4" x14ac:dyDescent="0.3"><c r="A402" t="s"><v>51053</v></c><c r="B402"><v>2</v></c><c r="C402" t="s"><v>51054</v></c><c r="D402" t="s"><v>51055</v></c></row><row r="403" spans="1:4" x14ac:dyDescent="0.3"><c r="A403" t="s"><v>51056</v></c><c r="B403"><v>2</v></c><c r="C403" t="s"><v>51057</v></c><c r="D403" t="s"><v>51058</v></c></row><row r="404" spans="1:4" x14ac:dyDescent="0.3"><c r="A404" t="s"><v>51059</v></c><c r="B404"><v>2</v></c><c r="C404" t="s"><v>51060</v></c><c r="D404" t="s"><v>51061</v></c></row><row r="405" spans="1:4" x14ac:dyDescent="0.3"><c r="A405" t="s"><v>51062</v></c><c r="B405"><v>2</v></c><c r="C405" t="s"><v>51063</v></c><c r="D405" t="s"><v>51064</v></c></row><row r="406" spans="1:4" x14ac:dyDescent="0.3"><c r="A406" t="s"><v>51065</v></c><c r="B406"><v>2</v></c><c r="C406" t="s"><v>51066</v></c><c r="D406" t="s"><v>51067</v></c></row><row r="407" spans="1:4" x14ac:dyDescent="0.3"><c r="A407" t="s"><v>51068</v></c><c r="B407"><v>2</v></c><c r="C407" t="s"><v>51069</v></c><c r="D407" t="s"><v>51070</v></c></row><row r="408" spans="1:4" x14ac:dyDescent="0.3"><c r="A408" t="s"><v>51071</v></c><c r="B408"><v>2</v></c><c r="C408" t="s"><v>51072</v></c><c r="D408" t="s"><v>51073</v></c></row><row r="409" spans="1:4" x14ac:dyDescent="0.3"><c r="A409" t="s"><v>51074</v></c><c r="B409"><v>2</v></c><c r="C409" t="s"><v>51075</v></c><c r="D409" t="s"><v>51076</v></c></row><row r="410" spans="1:4" x14ac:dyDescent="0.3"><c r="A410" t="s"><v>51077</v></c><c r="B410"><v>2</v></c><c r="C410" t="s"><v>51078</v></c><c r="D410" t="s"><v>51079</v></c></row><row r="411" spans="1:4" x14ac:dyDescent="0.3"><c r="A411" t="s"><v>51080</v></c><c r="B411"><v>2</v></c><c r="C411" t="s"><v>51081</v></c><c r="D411" t="s"><v>51082</v></c></row><row r="412" spans="1:4" x14ac:dyDescent="0.3"><c r="A412" t="s"><v>51083</v></c><c r="B412"><v>2</v></c><c r="C412" t="s"><v>51084</v></c><c r="D412" t="s"><v>51085</v></c></row><row r="413" spans="1:4" x14ac:dyDescent="0.3"><c r="A413" t="s"><v>51086</v></c><c r="B413"><v>2</v></c><c r="C413" t="s"><v>51087</v></c><c r="D413" t="s"><v>51088</v></c></row><row r="414" spans="1:4" x14ac:dyDescent="0.3"><c r="A414" t="s"><v>51089</v></c><c r="B414"><v>2</v></c><c r="C414" t="s"><v>51090</v></c><c r="D414" t="s"><v>51091</v></c></row><row r="415" spans="1:4" x14ac:dyDescent="0.3"><c r="A415" t="s"><v>51092</v></c><c r="B415"><v>2</v></c><c r="C415" t="s"><v>51093</v></c><c r="D415" t="s"><v>51094</v></c></row><row r="416" spans="1:4" x14ac:dyDescent="0.3"><c r="A416" t="s"><v>51095</v></c><c r="B416"><v>2</v></c><c r="C416" t="s"><v>51096</v></c><c r="D416" t="s"><v>51097</v></c></row><row r="417" spans="1:4" x14ac:dyDescent="0.3"><c r="A417" t="s"><v>51098</v></c><c r="B417"><v>2</v></c><c r="C417" t="s"><v>51099</v></c><c r="D417" t="s"><v>51100</v></c></row><row r="418" spans="1:4" x14ac:dyDescent="0.3"><c r="A418" t="s"><v>51101</v></c><c r="B418"><v>2</v></c><c r="C418" t="s"><v>51102</v></c><c r="D418" t="s"><v>51103</v></c></row><row r="419" spans="1:4" x14ac:dyDescent="0.3"><c r="A419" t="s"><v>51104</v></c><c r="B419"><v>2</v></c><c r="C419" t="s"><v>51105</v></c><c r="D419" t="s"><v>51106</v></c></row><row r="420" spans="1:4" x14ac:dyDescent="0.3"><c r="A420" t="s"><v>51107</v></c><c r="B420"><v>2</v></c><c r="C420" t="s"><v>51108</v></c><c r="D420" t="s"><v>51109</v></c></row><row r="421" spans="1:4" x14ac:dyDescent="0.3"><c r="A421" t="s"><v>51110</v></c><c r="B421"><v>2</v></c><c r="C421" t="s"><v>51111</v></c><c r="D421" t="s"><v>51112</v></c></row><row r="422" spans="1:4" x14ac:dyDescent="0.3"><c r="A422" t="s"><v>51113</v></c><c r="B422"><v>2</v></c><c r="C422" t="s"><v>51114</v></c><c r="D422" t="s"><v>51115</v></c></row><row r="423" spans="1:4" x14ac:dyDescent="0.3"><c r="A423" t="s"><v>51116</v></c><c r="B423"><v>2</v></c><c r="C423" t="s"><v>51117</v></c><c r="D423" t="s"><v>51118</v></c></row><row r="424" spans="1:4" x14ac:dyDescent="0.3"><c r="A424" t="s"><v>51119</v></c><c r="B424"><v>2</v></c><c r="C424" t="s"><v>51120</v></c><c r="D424" t="s"><v>51121</v></c></row><row r="425" spans="1:4" x14ac:dyDescent="0.3"><c r="A425" t="s"><v>51122</v></c><c r="B425"><v>2</v></c><c r="C425" t="s"><v>51123</v></c><c r="D425" t="s"><v>51124</v></c></row><row r="426" spans="1:4" x14ac:dyDescent="0.3"><c r="A426" t="s"><v>51125</v></c><c r="B426"><v>2</v></c><c r="C426" t="s"><v>51126</v></c><c r="D426" t="s"><v>51127</v></c></row><row r="427" spans="1:4" x14ac:dyDescent="0.3"><c r="A427" t="s"><v>51128</v></c><c r="B427"><v>2</v></c><c r="C427" t="s"><v>51129</v></c><c r="D427" t="s"><v>51130</v></c></row><row r="428" spans="1:4" x14ac:dyDescent="0.3"><c r="A428" t="s"><v>51131</v></c><c r="B428"><v>2</v></c><c r="C428" t="s"><v>51132</v></c><c r="D428" t="s"><v>51133</v></c></row><row r="429" spans="1:4" x14ac:dyDescent="0.3"><c r="A429" t="s"><v>51134</v></c><c r="B429"><v>2</v></c><c r="C429" t="s"><v>51135</v></c><c r="D429" t="s"><v>51136</v></c></row><row r="430" spans="1:4" x14ac:dyDescent="0.3"><c r="A430" t="s"><v>51137</v></c><c r="B430"><v>2</v></c><c r="C430" t="s"><v>51138</v></c><c r="D430" t="s"><v>51139</v></c></row><row r="431" spans="1:4" x14ac:dyDescent="0.3"><c r="A431" t="s"><v>51140</v></c><c r="B431"><v>2</v></c><c r="C431" t="s"><v>51141</v></c><c r="D431" t="s"><v>51142</v></c></row><row r="432" spans="1:4" x14ac:dyDescent="0.3"><c r="A432" t="s"><v>51143</v></c><c r="B432"><v>2</v></c><c r="C432" t="s"><v>51144</v></c><c r="D432" t="s"><v>51145</v></c></row><row r="433" spans="1:4" x14ac:dyDescent="0.3"><c r="A433" t="s"><v>51146</v></c><c r="B433"><v>2</v></c><c r="C433" t="s"><v>51147</v></c><c r="D433" t="s"><v>51148</v></c></row><row r="434" spans="1:4" x14ac:dyDescent="0.3"><c r="A434" t="s"><v>51149</v></c><c r="B434"><v>2</v></c><c r="C434" t="s"><v>51150</v></c><c r="D434" t="s"><v>51151</v></c></row><row r="435" spans="1:4" x14ac:dyDescent="0.3"><c r="A435" t="s"><v>51152</v></c><c r="B435"><v>2</v></c><c r="C435" t="s"><v>51153</v></c><c r="D435" t="s"><v>51154</v></c></row><row r="436" spans="1:4" x14ac:dyDescent="0.3"><c r="A436" t="s"><v>51155</v></c><c r="B436"><v>2</v></c><c r="C436" t="s"><v>51156</v></c><c r="D436" t="s"><v>51157</v></c></row><row r="437" spans="1:4" x14ac:dyDescent="0.3"><c r="A437" t="s"><v>51158</v></c><c r="B437"><v>2</v></c><c r="C437" t="s"><v>51159</v></c><c r="D437" t="s"><v>51160</v></c></row><row r="438" spans="1:4" x14ac:dyDescent="0.3"><c r="A438" t="s"><v>51161</v></c><c r="B438"><v>2</v></c><c r="C438" t="s"><v>51162</v></c><c r="D438" t="s"><v>51163</v></c></row><row r="439" spans="1:4" x14ac:dyDescent="0.3"><c r="A439" t="s"><v>51164</v></c><c r="B439"><v>2</v></c><c r="C439" t="s"><v>51165</v></c><c r="D439" t="s"><v>51166</v></c></row><row r="440" spans="1:4" x14ac:dyDescent="0.3"><c r="A440" t="s"><v>51167</v></c><c r="B440"><v>2</v></c><c r="C440" t="s"><v>51168</v></c><c r="D440" t="s"><v>51169</v></c></row><row r="441" spans="1:4" x14ac:dyDescent="0.3"><c r="A441" t="s"><v>51170</v></c><c r="B441"><v>2</v></c><c r="C441" t="s"><v>51171</v></c><c r="D441" t="s"><v>51172</v></c></row><row r="442" spans="1:4" x14ac:dyDescent="0.3"><c r="A442" t="s"><v>51173</v></c><c r="B442"><v>2</v></c><c r="C442" t="s"><v>51174</v></c><c r="D442" t="s"><v>51175</v></c></row><row r="443" spans="1:4" x14ac:dyDescent="0.3"><c r="A443" t="s"><v>51176</v></c><c r="B443"><v>2</v></c><c r="C443" t="s"><v>51177</v></c><c r="D443" t="s"><v>51178</v></c></row><row r="444" spans="1:4" x14ac:dyDescent="0.3"><c r="A444" t="s"><v>51179</v></c><c r="B444"><v>2</v></c><c r="C444" t="s"><v>51180</v></c><c r="D444" t="s"><v>51181</v></c></row><row r="445" spans="1:4" x14ac:dyDescent="0.3"><c r="A445" t="s"><v>51182</v></c><c r="B445"><v>2</v></c><c r="C445" t="s"><v>51183</v></c><c r="D445" t="s"><v>51184</v></c></row><row r="446" spans="1:4" x14ac:dyDescent="0.3"><c r="A446" t="s"><v>51185</v></c><c r="B446"><v>2</v></c><c r="C446" t="s"><v>51186</v></c><c r="D446" t="s"><v>51187</v></c></row><row r="447" spans="1:4" x14ac:dyDescent="0.3"><c r="A447" t="s"><v>51188</v></c><c r="B447"><v>2</v></c><c r="C447" t="s"><v>51189</v></c><c r="D447" t="s"><v>51190</v></c></row><row r="448" spans="1:4" x14ac:dyDescent="0.3"><c r="A448" t="s"><v>51191</v></c><c r="B448"><v>2</v></c><c r="C448" t="s"><v>51192</v></c><c r="D448" t="s"><v>51193</v></c></row><row r="449" spans="1:4" x14ac:dyDescent="0.3"><c r="A449" t="s"><v>51194</v></c><c r="B449"><v>2</v></c><c r="C449" t="s"><v>51195</v></c><c r="D449" t="s"><v>51196</v></c></row><row r="450" spans="1:4" x14ac:dyDescent="0.3"><c r="A450" t="s"><v>51197</v></c><c r="B450"><v>2</v></c><c r="C450" t="s"><v>51198</v></c><c r="D450" t="s"><v>51199</v></c></row><row r="451" spans="1:4" x14ac:dyDescent="0.3"><c r="A451" t="s"><v>51200</v></c><c r="B451"><v>2</v></c><c r="C451" t="s"><v>51201</v></c><c r="D451" t="s"><v>51202</v></c></row><row r="452" spans="1:4" x14ac:dyDescent="0.3"><c r="A452" t="s"><v>51203</v></c><c r="B452"><v>2</v></c><c r="C452" t="s"><v>51204</v></c><c r="D452" t="s"><v>51205</v></c></row><row r="453" spans="1:4" x14ac:dyDescent="0.3"><c r="A453" t="s"><v>51206</v></c><c r="B453"><v>2</v></c><c r="C453" t="s"><v>51207</v></c><c r="D453" t="s"><v>51208</v></c></row><row r="454" spans="1:4" x14ac:dyDescent="0.3"><c r="A454" t="s"><v>51209</v></c><c r="B454"><v>2</v></c><c r="C454" t="s"><v>51210</v></c><c r="D454" t="s"><v>51211</v></c></row><row r="455" spans="1:4" x14ac:dyDescent="0.3"><c r="A455" t="s"><v>51212</v></c><c r="B455"><v>2</v></c><c r="C455" t="s"><v>51213</v></c><c r="D455" t="s"><v>51214</v></c></row><row r="456" spans="1:4" x14ac:dyDescent="0.3"><c r="A456" t="s"><v>51215</v></c><c r="B456"><v>2</v></c><c r="C456" t="s"><v>51216</v></c><c r="D456" t="s"><v>51217</v></c></row><row r="457" spans="1:4" x14ac:dyDescent="0.3"><c r="A457" t="s"><v>51218</v></c><c r="B457"><v>2</v></c><c r="C457" t="s"><v>51219</v></c><c r="D457" t="s"><v>51220</v></c></row><row r="458" spans="1:4" x14ac:dyDescent="0.3"><c r="A458" t="s"><v>51221</v></c><c r="B458"><v>2</v></c><c r="C458" t="s"><v>51222</v></c><c r="D458" t="s"><v>51223</v></c></row><row r="459" spans="1:4" x14ac:dyDescent="0.3"><c r="A459" t="s"><v>51224</v></c><c r="B459"><v>2</v></c><c r="C459" t="s"><v>51225</v></c><c r="D459" t="s"><v>51226</v></c></row><row r="460" spans="1:4" x14ac:dyDescent="0.3"><c r="A460" t="s"><v>51227</v></c><c r="B460"><v>2</v></c><c r="C460" t="s"><v>51228</v></c><c r="D460" t="s"><v>51229</v></c></row><row r="461" spans="1:4" x14ac:dyDescent="0.3"><c r="A461" t="s"><v>51230</v></c><c r="B461"><v>2</v></c><c r="C461" t="s"><v>51231</v></c><c r="D461" t="s"><v>51232</v></c></row><row r="462" spans="1:4" x14ac:dyDescent="0.3"><c r="A462" t="s"><v>51233</v></c><c r="B462"><v>2</v></c><c r="C462" t="s"><v>51234</v></c><c r="D462" t="s"><v>51235</v></c></row><row r="463" spans="1:4" x14ac:dyDescent="0.3"><c r="A463" t="s"><v>51236</v></c><c r="B463"><v>2</v></c><c r="C463" t="s"><v>51237</v></c><c r="D463" t="s"><v>51238</v></c></row><row r="464" spans="1:4" x14ac:dyDescent="0.3"><c r="A464" t="s"><v>51239</v></c><c r="B464"><v>2</v></c><c r="C464" t="s"><v>51240</v></c><c r="D464" t="s"><v>51241</v></c></row><row r="465" spans="1:4" x14ac:dyDescent="0.3"><c r="A465" t="s"><v>51242</v></c><c r="B465"><v>2</v></c><c r="C465" t="s"><v>51243</v></c><c r="D465" t="s"><v>51244</v></c></row><row r="466" spans="1:4" x14ac:dyDescent="0.3"><c r="A466" t="s"><v>51245</v></c><c r="B466"><v>2</v></c><c r="C466" t="s"><v>51246</v></c><c r="D466" t="s"><v>51247</v></c></row><row r="467" spans="1:4" x14ac:dyDescent="0.3"><c r="A467" t="s"><v>51248</v></c><c r="B467"><v>2</v></c><c r="C467" t="s"><v>51249</v></c><c r="D467" t="s"><v>51250</v></c></row><row r="468" spans="1:4" x14ac:dyDescent="0.3"><c r="A468" t="s"><v>51251</v></c><c r="B468"><v>2</v></c><c r="C468" t="s"><v>51252</v></c><c r="D468" t="s"><v>51253</v></c></row><row r="469" spans="1:4" x14ac:dyDescent="0.3"><c r="A469" t="s"><v>51254</v></c><c r="B469"><v>2</v></c><c r="C469" t="s"><v>51255</v></c><c r="D469" t="s"><v>51256</v></c></row><row r="470" spans="1:4" x14ac:dyDescent="0.3"><c r="A470" t="s"><v>51257</v></c><c r="B470"><v>2</v></c><c r="C470" t="s"><v>51258</v></c><c r="D470" t="s"><v>51259</v></c></row><row r="471" spans="1:4" x14ac:dyDescent="0.3"><c r="A471" t="s"><v>51260</v></c><c r="B471"><v>2</v></c><c r="C471" t="s"><v>51261</v></c><c r="D471" t="s"><v>51262</v></c></row><row r="472" spans="1:4" x14ac:dyDescent="0.3"><c r="A472" t="s"><v>51263</v></c><c r="B472"><v>2</v></c><c r="C472" t="s"><v>51264</v></c><c r="D472" t="s"><v>51265</v></c></row><row r="473" spans="1:4" x14ac:dyDescent="0.3"><c r="A473" t="s"><v>51266</v></c><c r="B473"><v>2</v></c><c r="C473" t="s"><v>51267</v></c><c r="D473" t="s"><v>51268</v></c></row><row r="474" spans="1:4" x14ac:dyDescent="0.3"><c r="A474" t="s"><v>51269</v></c><c r="B474"><v>2</v></c><c r="C474" t="s"><v>51270</v></c><c r="D474" t="s"><v>51271</v></c></row><row r="475" spans="1:4" x14ac:dyDescent="0.3"><c r="A475" t="s"><v>51272</v></c><c r="B475"><v>2</v></c><c r="C475" t="s"><v>51273</v></c><c r="D475" t="s"><v>51274</v></c></row><row r="476" spans="1:4" x14ac:dyDescent="0.3"><c r="A476" t="s"><v>51275</v></c><c r="B476"><v>2</v></c><c r="C476" t="s"><v>51276</v></c><c r="D476" t="s"><v>51277</v></c></row><row r="477" spans="1:4" x14ac:dyDescent="0.3"><c r="A477" t="s"><v>51278</v></c><c r="B477"><v>2</v></c><c r="C477" t="s"><v>51279</v></c><c r="D477" t="s"><v>51280</v></c></row><row r="478" spans="1:4" x14ac:dyDescent="0.3"><c r="A478" t="s"><v>51281</v></c><c r="B478"><v>2</v></c><c r="C478" t="s"><v>51282</v></c><c r="D478" t="s"><v>51283</v></c></row><row r="479" spans="1:4" x14ac:dyDescent="0.3"><c r="A479" t="s"><v>51284</v></c><c r="B479"><v>2</v></c><c r="C479" t="s"><v>51285</v></c><c r="D479" t="s"><v>51286</v></c></row><row r="480" spans="1:4" x14ac:dyDescent="0.3"><c r="A480" t="s"><v>51287</v></c><c r="B480"><v>2</v></c><c r="C480" t="s"><v>51288</v></c><c r="D480" t="s"><v>51289</v></c></row><row r="481" spans="1:4" x14ac:dyDescent="0.3"><c r="A481" t="s"><v>51290</v></c><c r="B481"><v>2</v></c><c r="C481" t="s"><v>51291</v></c><c r="D481" t="s"><v>51292</v></c></row><row r="482" spans="1:4" x14ac:dyDescent="0.3"><c r="A482" t="s"><v>51293</v></c><c r="B482"><v>2</v></c><c r="C482" t="s"><v>51294</v></c><c r="D482" t="s"><v>51295</v></c></row><row r="483" spans="1:4" x14ac:dyDescent="0.3"><c r="A483" t="s"><v>51296</v></c><c r="B483"><v>2</v></c><c r="C483" t="s"><v>51297</v></c><c r="D483" t="s"><v>51298</v></c></row><row r="484" spans="1:4" x14ac:dyDescent="0.3"><c r="A484" t="s"><v>51299</v></c><c r="B484"><v>2</v></c><c r="C484" t="s"><v>51300</v></c><c r="D484" t="s"><v>51301</v></c></row><row r="485" spans="1:4" x14ac:dyDescent="0.3"><c r="A485" t="s"><v>51302</v></c><c r="B485"><v>2</v></c><c r="C485" t="s"><v>51303</v></c><c r="D485" t="s"><v>51304</v></c></row><row r="486" spans="1:4" x14ac:dyDescent="0.3"><c r="A486" t="s"><v>51305</v></c><c r="B486"><v>2</v></c><c r="C486" t="s"><v>51306</v></c><c r="D486" t="s"><v>51307</v></c></row><row r="487" spans="1:4" x14ac:dyDescent="0.3"><c r="A487" t="s"><v>51308</v></c><c r="B487"><v>2</v></c><c r="C487" t="s"><v>51309</v></c><c r="D487" t="s"><v>51310</v></c></row><row r="488" spans="1:4" x14ac:dyDescent="0.3"><c r="A488" t="s"><v>51311</v></c><c r="B488"><v>2</v></c><c r="C488" t="s"><v>51312</v></c><c r="D488" t="s"><v>51313</v></c></row><row r="489" spans="1:4" x14ac:dyDescent="0.3"><c r="A489" t="s"><v>51314</v></c><c r="B489"><v>2</v></c><c r="C489" t="s"><v>51315</v></c><c r="D489" t="s"><v>51316</v></c></row><row r="490" spans="1:4" x14ac:dyDescent="0.3"><c r="A490" t="s"><v>51317</v></c><c r="B490"><v>2</v></c><c r="C490" t="s"><v>51318</v></c><c r="D490" t="s"><v>51319</v></c></row><row r="491" spans="1:4" x14ac:dyDescent="0.3"><c r="A491" t="s"><v>51320</v></c><c r="B491"><v>2</v></c><c r="C491" t="s"><v>51321</v></c><c r="D491" t="s"><v>51322</v></c></row><row r="492" spans="1:4" x14ac:dyDescent="0.3"><c r="A492" t="s"><v>51323</v></c><c r="B492"><v>2</v></c><c r="C492" t="s"><v>51324</v></c><c r="D492" t="s"><v>51325</v></c></row><row r="493" spans="1:4" x14ac:dyDescent="0.3"><c r="A493" t="s"><v>51326</v></c><c r="B493"><v>2</v></c><c r="C493" t="s"><v>51327</v></c><c r="D493" t="s"><v>51328</v></c></row><row r="494" spans="1:4" x14ac:dyDescent="0.3"><c r="A494" t="s"><v>51329</v></c><c r="B494"><v>2</v></c><c r="C494" t="s"><v>51330</v></c><c r="D494" t="s"><v>51331</v></c></row><row r="495" spans="1:4" x14ac:dyDescent="0.3"><c r="A495" t="s"><v>51332</v></c><c r="B495"><v>2</v></c><c r="C495" t="s"><v>51333</v></c><c r="D495" t="s"><v>51334</v></c></row><row r="496" spans="1:4" x14ac:dyDescent="0.3"><c r="A496" t="s"><v>51335</v></c><c r="B496"><v>2</v></c><c r="C496" t="s"><v>51336</v></c><c r="D496" t="s"><v>51337</v></c></row><row r="497" spans="1:4" x14ac:dyDescent="0.3"><c r="A497" t="s"><v>51338</v></c><c r="B497"><v>2</v></c><c r="C497" t="s"><v>51339</v></c><c r="D497" t="s"><v>51340</v></c></row><row r="498" spans="1:4" x14ac:dyDescent="0.3"><c r="A498" t="s"><v>51341</v></c><c r="B498"><v>2</v></c><c r="C498" t="s"><v>51342</v></c><c r="D498" t="s"><v>51343</v></c></row><row r="499" spans="1:4" x14ac:dyDescent="0.3"><c r="A499" t="s"><v>51344</v></c><c r="B499"><v>2</v></c><c r="C499" t="s"><v>51345</v></c><c r="D499" t="s"><v>51346</v></c></row><row r="500" spans="1:4" x14ac:dyDescent="0.3"><c r="A500" t="s"><v>51347</v></c><c r="B500"><v>2</v></c><c r="C500" t="s"><v>51348</v></c><c r="D500" t="s"><v>51349</v></c></row><row r="501" spans="1:4" x14ac:dyDescent="0.3"><c r="A501" t="s"><v>51350</v></c><c r="B501"><v>2</v></c><c r="C501" t="s"><v>51351</v></c><c r="D501" t="s"><v>51352</v></c></row><row r="502" spans="1:4" x14ac:dyDescent="0.3"><c r="A502" t="s"><v>51353</v></c><c r="B502"><v>2</v></c><c r="C502" t="s"><v>51354</v></c><c r="D502" t="s"><v>51355</v></c></row><row r="503" spans="1:4" x14ac:dyDescent="0.3"><c r="A503" t="s"><v>51356</v></c><c r="B503"><v>2</v></c><c r="C503" t="s"><v>51357</v></c><c r="D503" t="s"><v>51358</v></c></row><row r="504" spans="1:4" x14ac:dyDescent="0.3"><c r="A504" t="s"><v>51359</v></c><c r="B504"><v>2</v></c><c r="C504" t="s"><v>51360</v></c><c r="D504" t="s"><v>51361</v></c></row><row r="505" spans="1:4" x14ac:dyDescent="0.3"><c r="A505" t="s"><v>51362</v></c><c r="B505"><v>2</v></c><c r="C505" t="s"><v>51363</v></c><c r="D505" t="s"><v>51364</v></c></row><row r="506" spans="1:4" x14ac:dyDescent="0.3"><c r="A506" t="s"><v>51365</v></c><c r="B506"><v>2</v></c><c r="C506" t="s"><v>51366</v></c><c r="D506" t="s"><v>51367</v></c></row><row r="507" spans="1:4" x14ac:dyDescent="0.3"><c r="A507" t="s"><v>51368</v></c><c r="B507"><v>2</v></c><c r="C507" t="s"><v>51369</v></c><c r="D507" t="s"><v>51370</v></c></row><row r="508" spans="1:4" x14ac:dyDescent="0.3"><c r="A508" t="s"><v>51371</v></c><c r="B508"><v>2</v></c><c r="C508" t="s"><v>51372</v></c><c r="D508" t="s"><v>51373</v></c></row><row r="509" spans="1:4" x14ac:dyDescent="0.3"><c r="A509" t="s"><v>51374</v></c><c r="B509"><v>2</v></c><c r="C509" t="s"><v>51375</v></c><c r="D509" t="s"><v>51376</v></c></row><row r="510" spans="1:4" x14ac:dyDescent="0.3"><c r="A510" t="s"><v>51377</v></c><c r="B510"><v>2</v></c><c r="C510" t="s"><v>51378</v></c><c r="D510" t="s"><v>51379</v></c></row><row r="511" spans="1:4" x14ac:dyDescent="0.3"><c r="A511" t="s"><v>51380</v></c><c r="B511"><v>2</v></c><c r="C511" t="s"><v>51381</v></c><c r="D511" t="s"><v>51382</v></c></row><row r="512" spans="1:4" x14ac:dyDescent="0.3"><c r="A512" t="s"><v>51383</v></c><c r="B512"><v>2</v></c><c r="C512" t="s"><v>51384</v></c><c r="D512" t="s"><v>51385</v></c></row><row r="513" spans="1:4" x14ac:dyDescent="0.3"><c r="A513" t="s"><v>51386</v></c><c r="B513"><v>2</v></c><c r="C513" t="s"><v>51387</v></c><c r="D513" t="s"><v>51388</v></c></row><row r="514" spans="1:4" x14ac:dyDescent="0.3"><c r="A514" t="s"><v>51389</v></c><c r="B514"><v>2</v></c><c r="C514" t="s"><v>51390</v></c><c r="D514" t="s"><v>51391</v></c></row><row r="515" spans="1:4" x14ac:dyDescent="0.3"><c r="A515" t="s"><v>51392</v></c><c r="B515"><v>2</v></c><c r="C515" t="s"><v>51393</v></c><c r="D515" t="s"><v>51394</v></c></row><row r="516" spans="1:4" x14ac:dyDescent="0.3"><c r="A516" t="s"><v>51395</v></c><c r="B516"><v>2</v></c><c r="C516" t="s"><v>51396</v></c><c r="D516" t="s"><v>51397</v></c></row><row r="517" spans="1:4" x14ac:dyDescent="0.3"><c r="A517" t="s"><v>51398</v></c><c r="B517"><v>2</v></c><c r="C517" t="s"><v>51399</v></c><c r="D517" t="s"><v>51400</v></c></row><row r="518" spans="1:4" x14ac:dyDescent="0.3"><c r="A518" t="s"><v>51401</v></c><c r="B518"><v>2</v></c><c r="C518" t="s"><v>51402</v></c><c r="D518" t="s"><v>51403</v></c></row><row r="519" spans="1:4" x14ac:dyDescent="0.3"><c r="A519" t="s"><v>51404</v></c><c r="B519"><v>2</v></c><c r="C519" t="s"><v>51405</v></c><c r="D519" t="s"><v>51406</v></c></row><row r="520" spans="1:4" x14ac:dyDescent="0.3"><c r="A520" t="s"><v>51407</v></c><c r="B520"><v>2</v></c><c r="C520" t="s"><v>51408</v></c><c r="D520" t="s"><v>51409</v></c></row><row r="521" spans="1:4" x14ac:dyDescent="0.3"><c r="A521" t="s"><v>51410</v></c><c r="B521"><v>2</v></c><c r="C521" t="s"><v>51411</v></c><c r="D521" t="s"><v>51412</v></c></row><row r="522" spans="1:4" x14ac:dyDescent="0.3"><c r="A522" t="s"><v>51413</v></c><c r="B522"><v>2</v></c><c r="C522" t="s"><v>51414</v></c><c r="D522" t="s"><v>51415</v></c></row><row r="523" spans="1:4" x14ac:dyDescent="0.3"><c r="A523" t="s"><v>51416</v></c><c r="B523"><v>2</v></c><c r="C523" t="s"><v>51417</v></c><c r="D523" t="s"><v>51418</v></c></row><row r="524" spans="1:4" x14ac:dyDescent="0.3"><c r="A524" t="s"><v>51419</v></c><c r="B524"><v>2</v></c><c r="C524" t="s"><v>51420</v></c><c r="D524" t="s"><v>51421</v></c></row><row r="525" spans="1:4" x14ac:dyDescent="0.3"><c r="A525" t="s"><v>51422</v></c><c r="B525"><v>2</v></c><c r="C525" t="s"><v>51423</v></c><c r="D525" t="s"><v>51424</v></c></row><row r="526" spans="1:4" x14ac:dyDescent="0.3"><c r="A526" t="s"><v>51425</v></c><c r="B526"><v>2</v></c><c r="C526" t="s"><v>51426</v></c><c r="D526" t="s"><v>51427</v></c></row><row r="527" spans="1:4" x14ac:dyDescent="0.3"><c r="A527" t="s"><v>51428</v></c><c r="B527"><v>2</v></c><c r="C527" t="s"><v>51429</v></c><c r="D527" t="s"><v>51430</v></c></row><row r="528" spans="1:4" x14ac:dyDescent="0.3"><c r="A528" t="s"><v>51431</v></c><c r="B528"><v>2</v></c><c r="C528" t="s"><v>51432</v></c><c r="D528" t="s"><v>51433</v></c></row><row r="529" spans="1:4" x14ac:dyDescent="0.3"><c r="A529" t="s"><v>51434</v></c><c r="B529"><v>2</v></c><c r="C529" t="s"><v>51435</v></c><c r="D529" t="s"><v>51436</v></c></row><row r="530" spans="1:4" x14ac:dyDescent="0.3"><c r="A530" t="s"><v>51437</v></c><c r="B530"><v>2</v></c><c r="C530" t="s"><v>51438</v></c><c r="D530" t="s"><v>51439</v></c></row><row r="531" spans="1:4" x14ac:dyDescent="0.3"><c r="A531" t="s"><v>51440</v></c><c r="B531"><v>2</v></c><c r="C531" t="s"><v>51441</v></c><c r="D531" t="s"><v>51442</v></c></row><row r="532" spans="1:4" x14ac:dyDescent="0.3"><c r="A532" t="s"><v>51443</v></c><c r="B532"><v>2</v></c><c r="C532" t="s"><v>51444</v></c><c r="D532" t="s"><v>51445</v></c></row><row r="533" spans="1:4" x14ac:dyDescent="0.3"><c r="A533" t="s"><v>51446</v></c><c r="B533"><v>2</v></c><c r="C533" t="s"><v>51447</v></c><c r="D533" t="s"><v>51448</v></c></row><row r="534" spans="1:4" x14ac:dyDescent="0.3"><c r="A534" t="s"><v>51449</v></c><c r="B534"><v>2</v></c><c r="C534" t="s"><v>51450</v></c><c r="D534" t="s"><v>51451</v></c></row><row r="535" spans="1:4" x14ac:dyDescent="0.3"><c r="A535" t="s"><v>51452</v></c><c r="B535"><v>2</v></c><c r="C535" t="s"><v>51453</v></c><c r="D535" t="s"><v>51454</v></c></row><row r="536" spans="1:4" x14ac:dyDescent="0.3"><c r="A536" t="s"><v>51455</v></c><c r="B536"><v>2</v></c><c r="C536" t="s"><v>51456</v></c><c r="D536" t="s"><v>51457</v></c></row><row r="537" spans="1:4" x14ac:dyDescent="0.3"><c r="A537" t="s"><v>51458</v></c><c r="B537"><v>2</v></c><c r="C537" t="s"><v>51459</v></c><c r="D537" t="s"><v>51460</v></c></row><row r="538" spans="1:4" x14ac:dyDescent="0.3"><c r="A538" t="s"><v>51461</v></c><c r="B538"><v>2</v></c><c r="C538" t="s"><v>51462</v></c><c r="D538" t="s"><v>51463</v></c></row><row r="539" spans="1:4" x14ac:dyDescent="0.3"><c r="A539" t="s"><v>51464</v></c><c r="B539"><v>2</v></c><c r="C539" t="s"><v>51465</v></c><c r="D539" t="s"><v>51466</v></c></row><row r="540" spans="1:4" x14ac:dyDescent="0.3"><c r="A540" t="s"><v>51467</v></c><c r="B540"><v>2</v></c><c r="C540" t="s"><v>51468</v></c><c r="D540" t="s"><v>51469</v></c></row><row r="541" spans="1:4" x14ac:dyDescent="0.3"><c r="A541" t="s"><v>51470</v></c><c r="B541"><v>2</v></c><c r="C541" t="s"><v>51471</v></c><c r="D541" t="s"><v>51472</v></c></row><row r="542" spans="1:4" x14ac:dyDescent="0.3"><c r="A542" t="s"><v>51473</v></c><c r="B542"><v>2</v></c><c r="C542" t="s"><v>51474</v></c><c r="D542" t="s"><v>51475</v></c></row><row r="543" spans="1:4" x14ac:dyDescent="0.3"><c r="A543" t="s"><v>51476</v></c><c r="B543"><v>2</v></c><c r="C543" t="s"><v>51477</v></c><c r="D543" t="s"><v>51478</v></c></row><row r="544" spans="1:4" x14ac:dyDescent="0.3"><c r="A544" t="s"><v>51479</v></c><c r="B544"><v>2</v></c><c r="C544" t="s"><v>51480</v></c><c r="D544" t="s"><v>51481</v></c></row><row r="545" spans="1:4" x14ac:dyDescent="0.3"><c r="A545" t="s"><v>51482</v></c><c r="B545"><v>2</v></c><c r="C545" t="s"><v>51483</v></c><c r="D545" t="s"><v>51484</v></c></row><row r="546" spans="1:4" x14ac:dyDescent="0.3"><c r="A546" t="s"><v>51485</v></c><c r="B546"><v>2</v></c><c r="C546" t="s"><v>51486</v></c><c r="D546" t="s"><v>51487</v></c></row><row r="547" spans="1:4" x14ac:dyDescent="0.3"><c r="A547" t="s"><v>51488</v></c><c r="B547"><v>2</v></c><c r="C547" t="s"><v>51489</v></c><c r="D547" t="s"><v>51490</v></c></row><row r="548" spans="1:4" x14ac:dyDescent="0.3"><c r="A548" t="s"><v>51491</v></c><c r="B548"><v>2</v></c><c r="C548" t="s"><v>51492</v></c><c r="D548" t="s"><v>51493</v></c></row><row r="549" spans="1:4" x14ac:dyDescent="0.3"><c r="A549" t="s"><v>51494</v></c><c r="B549"><v>2</v></c><c r="C549" t="s"><v>51495</v></c><c r="D549" t="s"><v>51496</v></c></row><row r="550" spans="1:4" x14ac:dyDescent="0.3"><c r="A550" t="s"><v>51497</v></c><c r="B550"><v>2</v></c><c r="C550" t="s"><v>51498</v></c><c r="D550" t="s"><v>51499</v></c></row><row r="551" spans="1:4" x14ac:dyDescent="0.3"><c r="A551" t="s"><v>51500</v></c><c r="B551"><v>2</v></c><c r="C551" t="s"><v>51501</v></c><c r="D551" t="s"><v>51502</v></c></row><row r="552" spans="1:4" x14ac:dyDescent="0.3"><c r="A552" t="s"><v>51503</v></c><c r="B552"><v>2</v></c><c r="C552" t="s"><v>51504</v></c><c r="D552" t="s"><v>51505</v></c></row><row r="553" spans="1:4" x14ac:dyDescent="0.3"><c r="A553" t="s"><v>51506</v></c><c r="B553"><v>2</v></c><c r="C553" t="s"><v>51507</v></c><c r="D553" t="s"><v>51508</v></c></row><row r="554" spans="1:4" x14ac:dyDescent="0.3"><c r="A554" t="s"><v>51509</v></c><c r="B554"><v>2</v></c><c r="C554" t="s"><v>51510</v></c><c r="D554" t="s"><v>51511</v></c></row><row r="555" spans="1:4" x14ac:dyDescent="0.3"><c r="A555" t="s"><v>51512</v></c><c r="B555"><v>2</v></c><c r="C555" t="s"><v>51513</v></c><c r="D555" t="s"><v>51514</v></c></row><row r="556" spans="1:4" x14ac:dyDescent="0.3"><c r="A556" t="s"><v>51515</v></c><c r="B556"><v>2</v></c><c r="C556" t="s"><v>51516</v></c><c r="D556" t="s"><v>51517</v></c></row><row r="557" spans="1:4" x14ac:dyDescent="0.3"><c r="A557" t="s"><v>51518</v></c><c r="B557"><v>2</v></c><c r="C557" t="s"><v>51519</v></c><c r="D557" t="s"><v>51520</v></c></row><row r="558" spans="1:4" x14ac:dyDescent="0.3"><c r="A558" t="s"><v>51521</v></c><c r="B558"><v>2</v></c><c r="C558" t="s"><v>51522</v></c><c r="D558" t="s"><v>51523</v></c></row><row r="559" spans="1:4" x14ac:dyDescent="0.3"><c r="A559" t="s"><v>51524</v></c><c r="B559"><v>2</v></c><c r="C559" t="s"><v>51525</v></c><c r="D559" t="s"><v>51526</v></c></row><row r="560" spans="1:4" x14ac:dyDescent="0.3"><c r="A560" t="s"><v>51527</v></c><c r="B560"><v>2</v></c><c r="C560" t="s"><v>51528</v></c><c r="D560" t="s"><v>51529</v></c></row><row r="561" spans="1:4" x14ac:dyDescent="0.3"><c r="A561" t="s"><v>51530</v></c><c r="B561"><v>2</v></c><c r="C561" t="s"><v>51531</v></c><c r="D561" t="s"><v>51532</v></c></row><row r="562" spans="1:4" x14ac:dyDescent="0.3"><c r="A562" t="s"><v>51533</v></c><c r="B562"><v>2</v></c><c r="C562" t="s"><v>51534</v></c><c r="D562" t="s"><v>51535</v></c></row><row r="563" spans="1:4" x14ac:dyDescent="0.3"><c r="A563" t="s"><v>51536</v></c><c r="B563"><v>2</v></c><c r="C563" t="s"><v>51537</v></c><c r="D563" t="s"><v>51538</v></c></row><row r="564" spans="1:4" x14ac:dyDescent="0.3"><c r="A564" t="s"><v>51539</v></c><c r="B564"><v>2</v></c><c r="C564" t="s"><v>51540</v></c><c r="D564" t="s"><v>51541</v></c></row><row r="565" spans="1:4" x14ac:dyDescent="0.3"><c r="A565" t="s"><v>51542</v></c><c r="B565"><v>2</v></c><c r="C565" t="s"><v>51543</v></c><c r="D565" t="s"><v>51544</v></c></row><row r="566" spans="1:4" x14ac:dyDescent="0.3"><c r="A566" t="s"><v>51545</v></c><c r="B566"><v>2</v></c><c r="C566" t="s"><v>51546</v></c><c r="D566" t="s"><v>51547</v></c></row><row r="567" spans="1:4" x14ac:dyDescent="0.3"><c r="A567" t="s"><v>51548</v></c><c r="B567"><v>2</v></c><c r="C567" t="s"><v>51549</v></c><c r="D567" t="s"><v>51550</v></c></row><row r="568" spans="1:4" x14ac:dyDescent="0.3"><c r="A568" t="s"><v>51551</v></c><c r="B568"><v>2</v></c><c r="C568" t="s"><v>51552</v></c><c r="D568" t="s"><v>51553</v></c></row><row r="569" spans="1:4" x14ac:dyDescent="0.3"><c r="A569" t="s"><v>51554</v></c><c r="B569"><v>2</v></c><c r="C569" t="s"><v>51555</v></c><c r="D569" t="s"><v>51556</v></c></row><row r="570" spans="1:4" x14ac:dyDescent="0.3"><c r="A570" t="s"><v>51557</v></c><c r="B570"><v>2</v></c><c r="C570" t="s"><v>51558</v></c><c r="D570" t="s"><v>51559</v></c></row><row r="571" spans="1:4" x14ac:dyDescent="0.3"><c r="A571" t="s"><v>51560</v></c><c r="B571"><v>2</v></c><c r="C571" t="s"><v>51561</v></c><c r="D571" t="s"><v>51562</v></c></row><row r="572" spans="1:4" x14ac:dyDescent="0.3"><c r="A572" t="s"><v>51563</v></c><c r="B572"><v>2</v></c><c r="C572" t="s"><v>51564</v></c><c r="D572" t="s"><v>51565</v></c></row><row r="573" spans="1:4" x14ac:dyDescent="0.3"><c r="A573" t="s"><v>51566</v></c><c r="B573"><v>2</v></c><c r="C573" t="s"><v>51567</v></c><c r="D573" t="s"><v>51568</v></c></row><row r="574" spans="1:4" x14ac:dyDescent="0.3"><c r="A574" t="s"><v>51569</v></c><c r="B574"><v>2</v></c><c r="C574" t="s"><v>51570</v></c><c r="D574" t="s"><v>51571</v></c></row><row r="575" spans="1:4" x14ac:dyDescent="0.3"><c r="A575" t="s"><v>51572</v></c><c r="B575"><v>2</v></c><c r="C575" t="s"><v>51573</v></c><c r="D575" t="s"><v>51574</v></c></row><row r="576" spans="1:4" x14ac:dyDescent="0.3"><c r="A576" t="s"><v>51575</v></c><c r="B576"><v>2</v></c><c r="C576" t="s"><v>51576</v></c><c r="D576" t="s"><v>51577</v></c></row><row r="577" spans="1:4" x14ac:dyDescent="0.3"><c r="A577" t="s"><v>51578</v></c><c r="B577"><v>2</v></c><c r="C577" t="s"><v>51579</v></c><c r="D577" t="s"><v>51580</v></c></row><row r="578" spans="1:4" x14ac:dyDescent="0.3"><c r="A578" t="s"><v>51581</v></c><c r="B578"><v>2</v></c><c r="C578" t="s"><v>51582</v></c><c r="D578" t="s"><v>51583</v></c></row><row r="579" spans="1:4" x14ac:dyDescent="0.3"><c r="A579" t="s"><v>51584</v></c><c r="B579"><v>2</v></c><c r="C579" t="s"><v>51585</v></c><c r="D579" t="s"><v>51586</v></c></row><row r="580" spans="1:4" x14ac:dyDescent="0.3"><c r="A580" t="s"><v>51587</v></c><c r="B580"><v>2</v></c><c r="C580" t="s"><v>51588</v></c><c r="D580" t="s"><v>51589</v></c></row><row r="581" spans="1:4" x14ac:dyDescent="0.3"><c r="A581" t="s"><v>51590</v></c><c r="B581"><v>2</v></c><c r="C581" t="s"><v>51591</v></c><c r="D581" t="s"><v>51592</v></c></row><row r="582" spans="1:4" x14ac:dyDescent="0.3"><c r="A582" t="s"><v>51593</v></c><c r="B582"><v>2</v></c><c r="C582" t="s"><v>51594</v></c><c r="D582" t="s"><v>51595</v></c></row><row r="583" spans="1:4" x14ac:dyDescent="0.3"><c r="A583" t="s"><v>51596</v></c><c r="B583"><v>2</v></c><c r="C583" t="s"><v>51597</v></c><c r="D583" t="s"><v>51598</v></c></row><row r="584" spans="1:4" x14ac:dyDescent="0.3"><c r="A584" t="s"><v>51599</v></c><c r="B584"><v>2</v></c><c r="C584" t="s"><v>51600</v></c><c r="D584" t="s"><v>51601</v></c></row><row r="585" spans="1:4" x14ac:dyDescent="0.3"><c r="A585" t="s"><v>51602</v></c><c r="B585"><v>2</v></c><c r="C585" t="s"><v>51603</v></c><c r="D585" t="s"><v>51604</v></c></row><row r="586" spans="1:4" x14ac:dyDescent="0.3"><c r="A586" t="s"><v>51605</v></c><c r="B586"><v>2</v></c><c r="C586" t="s"><v>51606</v></c><c r="D586" t="s"><v>51607</v></c></row><row r="587" spans="1:4" x14ac:dyDescent="0.3"><c r="A587" t="s"><v>51608</v></c><c r="B587"><v>2</v></c><c r="C587" t="s"><v>51609</v></c><c r="D587" t="s"><v>51610</v></c></row><row r="588" spans="1:4" x14ac:dyDescent="0.3"><c r="A588" t="s"><v>51611</v></c><c r="B588"><v>2</v></c><c r="C588" t="s"><v>51612</v></c><c r="D588" t="s"><v>51613</v></c></row><row r="589" spans="1:4" x14ac:dyDescent="0.3"><c r="A589" t="s"><v>51614</v></c><c r="B589"><v>2</v></c><c r="C589" t="s"><v>51615</v></c><c r="D589" t="s"><v>51616</v></c></row><row r="590" spans="1:4" x14ac:dyDescent="0.3"><c r="A590" t="s"><v>51617</v></c><c r="B590"><v>2</v></c><c r="C590" t="s"><v>51618</v></c><c r="D590" t="s"><v>51619</v></c></row><row r="591" spans="1:4" x14ac:dyDescent="0.3"><c r="A591" t="s"><v>51620</v></c><c r="B591"><v>2</v></c><c r="C591" t="s"><v>51621</v></c><c r="D591" t="s"><v>51622</v></c></row><row r="592" spans="1:4" x14ac:dyDescent="0.3"><c r="A592" t="s"><v>51623</v></c><c r="B592"><v>2</v></c><c r="C592" t="s"><v>51624</v></c><c r="D592" t="s"><v>51625</v></c></row><row r="593" spans="1:4" x14ac:dyDescent="0.3"><c r="A593" t="s"><v>51626</v></c><c r="B593"><v>2</v></c><c r="C593" t="s"><v>51627</v></c><c r="D593" t="s"><v>51628</v></c></row><row r="594" spans="1:4" x14ac:dyDescent="0.3"><c r="A594" t="s"><v>51629</v></c><c r="B594"><v>2</v></c><c r="C594" t="s"><v>51630</v></c><c r="D594" t="s"><v>51631</v></c></row><row r="595" spans="1:4" x14ac:dyDescent="0.3"><c r="A595" t="s"><v>51632</v></c><c r="B595"><v>2</v></c><c r="C595" t="s"><v>51633</v></c><c r="D595" t="s"><v>51634</v></c></row><row r="596" spans="1:4" x14ac:dyDescent="0.3"><c r="A596" t="s"><v>51635</v></c><c r="B596"><v>2</v></c><c r="C596" t="s"><v>51636</v></c><c r="D596" t="s"><v>51637</v></c></row><row r="597" spans="1:4" x14ac:dyDescent="0.3"><c r="A597" t="s"><v>51638</v></c><c r="B597"><v>2</v></c><c r="C597" t="s"><v>51639</v></c><c r="D597" t="s"><v>51640</v></c></row><row r="598" spans="1:4" x14ac:dyDescent="0.3"><c r="A598" t="s"><v>51641</v></c><c r="B598"><v>2</v></c><c r="C598" t="s"><v>51642</v></c><c r="D598" t="s"><v>51643</v></c></row><row r="599" spans="1:4" x14ac:dyDescent="0.3"><c r="A599" t="s"><v>51644</v></c><c r="B599"><v>2</v></c><c r="C599" t="s"><v>51645</v></c><c r="D599" t="s"><v>51646</v></c></row><row r="600" spans="1:4" x14ac:dyDescent="0.3"><c r="A600" t="s"><v>51647</v></c><c r="B600"><v>2</v></c><c r="C600" t="s"><v>51648</v></c><c r="D600" t="s"><v>51649</v></c></row><row r="601" spans="1:4" x14ac:dyDescent="0.3"><c r="A601" t="s"><v>51650</v></c><c r="B601"><v>2</v></c><c r="C601" t="s"><v>51651</v></c><c r="D601" t="s"><v>51652</v></c></row><row r="602" spans="1:4" x14ac:dyDescent="0.3"><c r="A602" t="s"><v>51653</v></c><c r="B602"><v>2</v></c><c r="C602" t="s"><v>51654</v></c><c r="D602" t="s"><v>51655</v></c></row><row r="603" spans="1:4" x14ac:dyDescent="0.3"><c r="A603" t="s"><v>51656</v></c><c r="B603"><v>2</v></c><c r="C603" t="s"><v>51657</v></c><c r="D603" t="s"><v>51658</v></c></row><row r="604" spans="1:4" x14ac:dyDescent="0.3"><c r="A604" t="s"><v>51659</v></c><c r="B604"><v>2</v></c><c r="C604" t="s"><v>51660</v></c><c r="D604" t="s"><v>51661</v></c></row><row r="605" spans="1:4" x14ac:dyDescent="0.3"><c r="A605" t="s"><v>51662</v></c><c r="B605"><v>2</v></c><c r="C605" t="s"><v>51663</v></c><c r="D605" t="s"><v>51664</v></c></row><row r="606" spans="1:4" x14ac:dyDescent="0.3"><c r="A606" t="s"><v>51665</v></c><c r="B606"><v>2</v></c><c r="C606" t="s"><v>51666</v></c><c r="D606" t="s"><v>51667</v></c></row><row r="607" spans="1:4" x14ac:dyDescent="0.3"><c r="A607" t="s"><v>51668</v></c><c r="B607"><v>2</v></c><c r="C607" t="s"><v>51669</v></c><c r="D607" t="s"><v>51670</v></c></row><row r="608" spans="1:4" x14ac:dyDescent="0.3"><c r="A608" t="s"><v>51671</v></c><c r="B608"><v>2</v></c><c r="C608" t="s"><v>51672</v></c><c r="D608" t="s"><v>51673</v></c></row><row r="609" spans="1:4" x14ac:dyDescent="0.3"><c r="A609" t="s"><v>51674</v></c><c r="B609"><v>2</v></c><c r="C609" t="s"><v>51675</v></c><c r="D609" t="s"><v>51676</v></c></row><row r="610" spans="1:4" x14ac:dyDescent="0.3"><c r="A610" t="s"><v>51677</v></c><c r="B610"><v>2</v></c><c r="C610" t="s"><v>51678</v></c><c r="D610" t="s"><v>51679</v></c></row><row r="611" spans="1:4" x14ac:dyDescent="0.3"><c r="A611" t="s"><v>51680</v></c><c r="B611"><v>2</v></c><c r="C611" t="s"><v>51681</v></c><c r="D611" t="s"><v>51682</v></c></row><row r="612" spans="1:4" x14ac:dyDescent="0.3"><c r="A612" t="s"><v>51683</v></c><c r="B612"><v>2</v></c><c r="C612" t="s"><v>51684</v></c><c r="D612" t="s"><v>51685</v></c></row><row r="613" spans="1:4" x14ac:dyDescent="0.3"><c r="A613" t="s"><v>51686</v></c><c r="B613"><v>2</v></c><c r="C613" t="s"><v>51687</v></c><c r="D613" t="s"><v>51688</v></c></row><row r="614" spans="1:4" x14ac:dyDescent="0.3"><c r="A614" t="s"><v>51689</v></c><c r="B614"><v>2</v></c><c r="C614" t="s"><v>51690</v></c><c r="D614" t="s"><v>51691</v></c></row><row r="615" spans="1:4" x14ac:dyDescent="0.3"><c r="A615" t="s"><v>51692</v></c><c r="B615"><v>2</v></c><c r="C615" t="s"><v>51693</v></c><c r="D615" t="s"><v>51694</v></c></row><row r="616" spans="1:4" x14ac:dyDescent="0.3"><c r="A616" t="s"><v>51695</v></c><c r="B616"><v>2</v></c><c r="C616" t="s"><v>51696</v></c><c r="D616" t="s"><v>51697</v></c></row><row r="617" spans="1:4" x14ac:dyDescent="0.3"><c r="A617" t="s"><v>51698</v></c><c r="B617"><v>2</v></c><c r="C617" t="s"><v>51699</v></c><c r="D617" t="s"><v>51700</v></c></row><row r="618" spans="1:4" x14ac:dyDescent="0.3"><c r="A618" t="s"><v>51701</v></c><c r="B618"><v>2</v></c><c r="C618" t="s"><v>51702</v></c><c r="D618" t="s"><v>51703</v></c></row><row r="619" spans="1:4" x14ac:dyDescent="0.3"><c r="A619" t="s"><v>51704</v></c><c r="B619"><v>2</v></c><c r="C619" t="s"><v>51705</v></c><c r="D619" t="s"><v>51706</v></c></row><row r="620" spans="1:4" x14ac:dyDescent="0.3"><c r="A620" t="s"><v>51707</v></c><c r="B620"><v>2</v></c><c r="C620" t="s"><v>51708</v></c><c r="D620" t="s"><v>51709</v></c></row><row r="621" spans="1:4" x14ac:dyDescent="0.3"><c r="A621" t="s"><v>51710</v></c><c r="B621"><v>2</v></c><c r="C621" t="s"><v>51711</v></c><c r="D621" t="s"><v>51712</v></c></row><row r="622" spans="1:4" x14ac:dyDescent="0.3"><c r="A622" t="s"><v>51713</v></c><c r="B622"><v>2</v></c><c r="C622" t="s"><v>51714</v></c><c r="D622" t="s"><v>51715</v></c></row><row r="623" spans="1:4" x14ac:dyDescent="0.3"><c r="A623" t="s"><v>51716</v></c><c r="B623"><v>2</v></c><c r="C623" t="s"><v>51717</v></c><c r="D623" t="s"><v>51718</v></c></row><row r="624" spans="1:4" x14ac:dyDescent="0.3"><c r="A624" t="s"><v>51719</v></c><c r="B624"><v>2</v></c><c r="C624" t="s"><v>51720</v></c><c r="D624" t="s"><v>51721</v></c></row><row r="625" spans="1:4" x14ac:dyDescent="0.3"><c r="A625" t="s"><v>51722</v></c><c r="B625"><v>2</v></c><c r="C625" t="s"><v>51723</v></c><c r="D625" t="s"><v>51724</v></c></row><row r="626" spans="1:4" x14ac:dyDescent="0.3"><c r="A626" t="s"><v>51725</v></c><c r="B626"><v>2</v></c><c r="C626" t="s"><v>51726</v></c><c r="D626" t="s"><v>51727</v></c></row><row r="627" spans="1:4" x14ac:dyDescent="0.3"><c r="A627" t="s"><v>51728</v></c><c r="B627"><v>2</v></c><c r="C627" t="s"><v>51729</v></c><c r="D627" t="s"><v>51730</v></c></row><row r="628" spans="1:4" x14ac:dyDescent="0.3"><c r="A628" t="s"><v>51731</v></c><c r="B628"><v>2</v></c><c r="C628" t="s"><v>51732</v></c><c r="D628" t="s"><v>51733</v></c></row><row r="629" spans="1:4" x14ac:dyDescent="0.3"><c r="A629" t="s"><v>51734</v></c><c r="B629"><v>2</v></c><c r="C629" t="s"><v>51735</v></c><c r="D629" t="s"><v>51736</v></c></row><row r="630" spans="1:4" x14ac:dyDescent="0.3"><c r="A630" t="s"><v>51737</v></c><c r="B630"><v>2</v></c><c r="C630" t="s"><v>51738</v></c><c r="D630" t="s"><v>51739</v></c></row><row r="631" spans="1:4" x14ac:dyDescent="0.3"><c r="A631" t="s"><v>51740</v></c><c r="B631"><v>2</v></c><c r="C631" t="s"><v>51741</v></c><c r="D631" t="s"><v>51742</v></c></row><row r="632" spans="1:4" x14ac:dyDescent="0.3"><c r="A632" t="s"><v>51743</v></c><c r="B632"><v>2</v></c><c r="C632" t="s"><v>51744</v></c><c r="D632" t="s"><v>51745</v></c></row><row r="633" spans="1:4" x14ac:dyDescent="0.3"><c r="A633" t="s"><v>51746</v></c><c r="B633"><v>2</v></c><c r="C633" t="s"><v>51747</v></c><c r="D633" t="s"><v>51748</v></c></row><row r="634" spans="1:4" x14ac:dyDescent="0.3"><c r="A634" t="s"><v>51749</v></c><c r="B634"><v>2</v></c><c r="C634" t="s"><v>51750</v></c><c r="D634" t="s"><v>51751</v></c></row><row r="635" spans="1:4" x14ac:dyDescent="0.3"><c r="A635" t="s"><v>51752</v></c><c r="B635"><v>2</v></c><c r="C635" t="s"><v>51753</v></c><c r="D635" t="s"><v>51754</v></c></row><row r="636" spans="1:4" x14ac:dyDescent="0.3"><c r="A636" t="s"><v>51755</v></c><c r="B636"><v>2</v></c><c r="C636" t="s"><v>51756</v></c><c r="D636" t="s"><v>51757</v></c></row><row r="637" spans="1:4" x14ac:dyDescent="0.3"><c r="A637" t="s"><v>51758</v></c><c r="B637"><v>2</v></c><c r="C637" t="s"><v>51759</v></c><c r="D637" t="s"><v>51760</v></c></row><row r="638" spans="1:4" x14ac:dyDescent="0.3"><c r="A638" t="s"><v>51761</v></c><c r="B638"><v>2</v></c><c r="C638" t="s"><v>51762</v></c><c r="D638" t="s"><v>51763</v></c></row><row r="639" spans="1:4" x14ac:dyDescent="0.3"><c r="A639" t="s"><v>51764</v></c><c r="B639"><v>2</v></c><c r="C639" t="s"><v>51765</v></c><c r="D639" t="s"><v>51766</v></c></row><row r="640" spans="1:4" x14ac:dyDescent="0.3"><c r="A640" t="s"><v>51767</v></c><c r="B640"><v>2</v></c><c r="C640" t="s"><v>51768</v></c><c r="D640" t="s"><v>51769</v></c></row><row r="641" spans="1:4" x14ac:dyDescent="0.3"><c r="A641" t="s"><v>51770</v></c><c r="B641"><v>2</v></c><c r="C641" t="s"><v>51771</v></c><c r="D641" t="s"><v>51772</v></c></row><row r="642" spans="1:4" x14ac:dyDescent="0.3"><c r="A642" t="s"><v>51773</v></c><c r="B642"><v>2</v></c><c r="C642" t="s"><v>51774</v></c><c r="D642" t="s"><v>51775</v></c></row><row r="643" spans="1:4" x14ac:dyDescent="0.3"><c r="A643" t="s"><v>51776</v></c><c r="B643"><v>2</v></c><c r="C643" t="s"><v>51777</v></c><c r="D643" t="s"><v>51778</v></c></row><row r="644" spans="1:4" x14ac:dyDescent="0.3"><c r="A644" t="s"><v>51779</v></c><c r="B644"><v>2</v></c><c r="C644" t="s"><v>51780</v></c><c r="D644" t="s"><v>51781</v></c></row><row r="645" spans="1:4" x14ac:dyDescent="0.3"><c r="A645" t="s"><v>51782</v></c><c r="B645"><v>2</v></c><c r="C645" t="s"><v>51783</v></c><c r="D645" t="s"><v>51784</v></c></row><row r="646" spans="1:4" x14ac:dyDescent="0.3"><c r="A646" t="s"><v>51785</v></c><c r="B646"><v>2</v></c><c r="C646" t="s"><v>51786</v></c><c r="D646" t="s"><v>51787</v></c></row><row r="647" spans="1:4" x14ac:dyDescent="0.3"><c r="A647" t="s"><v>51788</v></c><c r="B647"><v>2</v></c><c r="C647" t="s"><v>51789</v></c><c r="D647" t="s"><v>51790</v></c></row><row r="648" spans="1:4" x14ac:dyDescent="0.3"><c r="A648" t="s"><v>51791</v></c><c r="B648"><v>2</v></c><c r="C648" t="s"><v>51792</v></c><c r="D648" t="s"><v>51793</v></c></row><row r="649" spans="1:4" x14ac:dyDescent="0.3"><c r="A649" t="s"><v>51794</v></c><c r="B649"><v>2</v></c><c r="C649" t="s"><v>51795</v></c><c r="D649" t="s"><v>51796</v></c></row><row r="650" spans="1:4" x14ac:dyDescent="0.3"><c r="A650" t="s"><v>51797</v></c><c r="B650"><v>2</v></c><c r="C650" t="s"><v>51798</v></c><c r="D650" t="s"><v>51799</v></c></row><row r="651" spans="1:4" x14ac:dyDescent="0.3"><c r="A651" t="s"><v>51800</v></c><c r="B651"><v>2</v></c><c r="C651" t="s"><v>51801</v></c><c r="D651" t="s"><v>51802</v></c></row><row r="652" spans="1:4" x14ac:dyDescent="0.3"><c r="A652" t="s"><v>51803</v></c><c r="B652"><v>2</v></c><c r="C652" t="s"><v>51804</v></c><c r="D652" t="s"><v>51805</v></c></row><row r="653" spans="1:4" x14ac:dyDescent="0.3"><c r="A653" t="s"><v>51806</v></c><c r="B653"><v>2</v></c><c r="C653" t="s"><v>51807</v></c><c r="D653" t="s"><v>51808</v></c></row><row r="654" spans="1:4" x14ac:dyDescent="0.3"><c r="A654" t="s"><v>51809</v></c><c r="B654"><v>2</v></c><c r="C654" t="s"><v>51810</v></c><c r="D654" t="s"><v>51811</v></c></row><row r="655" spans="1:4" x14ac:dyDescent="0.3"><c r="A655" t="s"><v>51812</v></c><c r="B655"><v>2</v></c><c r="C655" t="s"><v>51813</v></c><c r="D655" t="s"><v>51814</v></c></row><row r="656" spans="1:4" x14ac:dyDescent="0.3"><c r="A656" t="s"><v>51815</v></c><c r="B656"><v>2</v></c><c r="C656" t="s"><v>51816</v></c><c r="D656" t="s"><v>51817</v></c></row><row r="657" spans="1:4" x14ac:dyDescent="0.3"><c r="A657" t="s"><v>51818</v></c><c r="B657"><v>2</v></c><c r="C657" t="s"><v>51819</v></c><c r="D657" t="s"><v>51820</v></c></row><row r="658" spans="1:4" x14ac:dyDescent="0.3"><c r="A658" t="s"><v>51821</v></c><c r="B658"><v>2</v></c><c r="C658" t="s"><v>51822</v></c><c r="D658" t="s"><v>51823</v></c></row><row r="659" spans="1:4" x14ac:dyDescent="0.3"><c r="A659" t="s"><v>51824</v></c><c r="B659"><v>2</v></c><c r="C659" t="s"><v>51825</v></c><c r="D659" t="s"><v>51826</v></c></row><row r="660" spans="1:4" x14ac:dyDescent="0.3"><c r="A660" t="s"><v>51827</v></c><c r="B660"><v>2</v></c><c r="C660" t="s"><v>51828</v></c><c r="D660" t="s"><v>51829</v></c></row><row r="661" spans="1:4" x14ac:dyDescent="0.3"><c r="A661" t="s"><v>51830</v></c><c r="B661"><v>2</v></c><c r="C661" t="s"><v>51831</v></c><c r="D661" t="s"><v>51832</v></c></row><row r="662" spans="1:4" x14ac:dyDescent="0.3"><c r="A662" t="s"><v>51833</v></c><c r="B662"><v>2</v></c><c r="C662" t="s"><v>51834</v></c><c r="D662" t="s"><v>51835</v></c></row><row r="663" spans="1:4" x14ac:dyDescent="0.3"><c r="A663" t="s"><v>51836</v></c><c r="B663"><v>2</v></c><c r="C663" t="s"><v>51837</v></c><c r="D663" t="s"><v>51838</v></c></row><row r="664" spans="1:4" x14ac:dyDescent="0.3"><c r="A664" t="s"><v>51839</v></c><c r="B664"><v>2</v></c><c r="C664" t="s"><v>51840</v></c><c r="D664" t="s"><v>51841</v></c></row><row r="665" spans="1:4" x14ac:dyDescent="0.3"><c r="A665" t="s"><v>51842</v></c><c r="B665"><v>2</v></c><c r="C665" t="s"><v>51843</v></c><c r="D665" t="s"><v>51844</v></c></row><row r="666" spans="1:4" x14ac:dyDescent="0.3"><c r="A666" t="s"><v>51845</v></c><c r="B666"><v>2</v></c><c r="C666" t="s"><v>51846</v></c><c r="D666" t="s"><v>51847</v></c></row><row r="667" spans="1:4" x14ac:dyDescent="0.3"><c r="A667" t="s"><v>51848</v></c><c r="B667"><v>2</v></c><c r="C667" t="s"><v>51849</v></c><c r="D667" t="s"><v>51850</v></c></row><row r="668" spans="1:4" x14ac:dyDescent="0.3"><c r="A668" t="s"><v>51851</v></c><c r="B668"><v>2</v></c><c r="C668" t="s"><v>51852</v></c><c r="D668" t="s"><v>51853</v></c></row><row r="669" spans="1:4" x14ac:dyDescent="0.3"><c r="A669" t="s"><v>51854</v></c><c r="B669"><v>2</v></c><c r="C669" t="s"><v>51855</v></c><c r="D669" t="s"><v>51856</v></c></row><row r="670" spans="1:4" x14ac:dyDescent="0.3"><c r="A670" t="s"><v>51857</v></c><c r="B670"><v>2</v></c><c r="C670" t="s"><v>51858</v></c><c r="D670" t="s"><v>51859</v></c></row><row r="671" spans="1:4" x14ac:dyDescent="0.3"><c r="A671" t="s"><v>51860</v></c><c r="B671"><v>2</v></c><c r="C671" t="s"><v>51861</v></c><c r="D671" t="s"><v>51862</v></c></row><row r="672" spans="1:4" x14ac:dyDescent="0.3"><c r="A672" t="s"><v>51863</v></c><c r="B672"><v>2</v></c><c r="C672" t="s"><v>51864</v></c><c r="D672" t="s"><v>51865</v></c></row><row r="673" spans="1:4" x14ac:dyDescent="0.3"><c r="A673" t="s"><v>51866</v></c><c r="B673"><v>2</v></c><c r="C673" t="s"><v>51867</v></c><c r="D673" t="s"><v>51868</v></c></row><row r="674" spans="1:4" x14ac:dyDescent="0.3"><c r="A674" t="s"><v>51869</v></c><c r="B674"><v>2</v></c><c r="C674" t="s"><v>51870</v></c><c r="D674" t="s"><v>51871</v></c></row><row r="675" spans="1:4" x14ac:dyDescent="0.3"><c r="A675" t="s"><v>51872</v></c><c r="B675"><v>2</v></c><c r="C675" t="s"><v>51873</v></c><c r="D675" t="s"><v>51874</v></c></row><row r="676" spans="1:4" x14ac:dyDescent="0.3"><c r="A676" t="s"><v>51875</v></c><c r="B676"><v>2</v></c><c r="C676" t="s"><v>51876</v></c><c r="D676" t="s"><v>51877</v></c></row><row r="677" spans="1:4" x14ac:dyDescent="0.3"><c r="A677" t="s"><v>51878</v></c><c r="B677"><v>2</v></c><c r="C677" t="s"><v>51879</v></c><c r="D677" t="s"><v>51880</v></c></row><row r="678" spans="1:4" x14ac:dyDescent="0.3"><c r="A678" t="s"><v>51881</v></c><c r="B678"><v>2</v></c><c r="C678" t="s"><v>51882</v></c><c r="D678" t="s"><v>51883</v></c></row><row r="679" spans="1:4" x14ac:dyDescent="0.3"><c r="A679" t="s"><v>51884</v></c><c r="B679"><v>2</v></c><c r="C679" t="s"><v>51885</v></c><c r="D679" t="s"><v>51886</v></c></row><row r="680" spans="1:4" x14ac:dyDescent="0.3"><c r="A680" t="s"><v>51887</v></c><c r="B680"><v>2</v></c><c r="C680" t="s"><v>51888</v></c><c r="D680" t="s"><v>51889</v></c></row><row r="681" spans="1:4" x14ac:dyDescent="0.3"><c r="A681" t="s"><v>51890</v></c><c r="B681"><v>2</v></c><c r="C681" t="s"><v>51891</v></c><c r="D681" t="s"><v>51892</v></c></row><row r="682" spans="1:4" x14ac:dyDescent="0.3"><c r="A682" t="s"><v>51893</v></c><c r="B682"><v>2</v></c><c r="C682" t="s"><v>51894</v></c><c r="D682" t="s"><v>51895</v></c></row><row r="683" spans="1:4" x14ac:dyDescent="0.3"><c r="A683" t="s"><v>51896</v></c><c r="B683"><v>2</v></c><c r="C683" t="s"><v>51897</v></c><c r="D683" t="s"><v>51898</v></c></row><row r="684" spans="1:4" x14ac:dyDescent="0.3"><c r="A684" t="s"><v>51899</v></c><c r="B684"><v>2</v></c><c r="C684" t="s"><v>51900</v></c><c r="D684" t="s"><v>51901</v></c></row><row r="685" spans="1:4" x14ac:dyDescent="0.3"><c r="A685" t="s"><v>51902</v></c><c r="B685"><v>2</v></c><c r="C685" t="s"><v>51903</v></c><c r="D685" t="s"><v>51904</v></c></row><row r="686" spans="1:4" x14ac:dyDescent="0.3"><c r="A686" t="s"><v>51905</v></c><c r="B686"><v>2</v></c><c r="C686" t="s"><v>51906</v></c><c r="D686" t="s"><v>51907</v></c></row><row r="687" spans="1:4" x14ac:dyDescent="0.3"><c r="A687" t="s"><v>51908</v></c><c r="B687"><v>2</v></c><c r="C687" t="s"><v>51909</v></c><c r="D687" t="s"><v>51910</v></c></row><row r="688" spans="1:4" x14ac:dyDescent="0.3"><c r="A688" t="s"><v>51911</v></c><c r="B688"><v>2</v></c><c r="C688" t="s"><v>51912</v></c><c r="D688" t="s"><v>51913</v></c></row><row r="689" spans="1:4" x14ac:dyDescent="0.3"><c r="A689" t="s"><v>51914</v></c><c r="B689"><v>2</v></c><c r="C689" t="s"><v>51915</v></c><c r="D689" t="s"><v>51916</v></c></row><row r="690" spans="1:4" x14ac:dyDescent="0.3"><c r="A690" t="s"><v>51917</v></c><c r="B690"><v>2</v></c><c r="C690" t="s"><v>51918</v></c><c r="D690" t="s"><v>51919</v></c></row><row r="691" spans="1:4" x14ac:dyDescent="0.3"><c r="A691" t="s"><v>51920</v></c><c r="B691"><v>2</v></c><c r="C691" t="s"><v>51921</v></c><c r="D691" t="s"><v>51922</v></c></row><row r="692" spans="1:4" x14ac:dyDescent="0.3"><c r="A692" t="s"><v>51923</v></c><c r="B692"><v>2</v></c><c r="C692" t="s"><v>51924</v></c><c r="D692" t="s"><v>51925</v></c></row><row r="693" spans="1:4" x14ac:dyDescent="0.3"><c r="A693" t="s"><v>51926</v></c><c r="B693"><v>2</v></c><c r="C693" t="s"><v>51927</v></c><c r="D693" t="s"><v>51928</v></c></row><row r="694" spans="1:4" x14ac:dyDescent="0.3"><c r="A694" t="s"><v>51929</v></c><c r="B694"><v>2</v></c><c r="C694" t="s"><v>51930</v></c><c r="D694" t="s"><v>51931</v></c></row><row r="695" spans="1:4" x14ac:dyDescent="0.3"><c r="A695" t="s"><v>51932</v></c><c r="B695"><v>2</v></c><c r="C695" t="s"><v>51933</v></c><c r="D695" t="s"><v>51934</v></c></row><row r="696" spans="1:4" x14ac:dyDescent="0.3"><c r="A696" t="s"><v>51935</v></c><c r="B696"><v>2</v></c><c r="C696" t="s"><v>51936</v></c><c r="D696" t="s"><v>51937</v></c></row><row r="697" spans="1:4" x14ac:dyDescent="0.3"><c r="A697" t="s"><v>51938</v></c><c r="B697"><v>2</v></c><c r="C697" t="s"><v>51939</v></c><c r="D697" t="s"><v>51940</v></c></row><row r="698" spans="1:4" x14ac:dyDescent="0.3"><c r="A698" t="s"><v>51941</v></c><c r="B698"><v>2</v></c><c r="C698" t="s"><v>51942</v></c><c r="D698" t="s"><v>51943</v></c></row><row r="699" spans="1:4" x14ac:dyDescent="0.3"><c r="A699" t="s"><v>51944</v></c><c r="B699"><v>2</v></c><c r="C699" t="s"><v>51945</v></c><c r="D699" t="s"><v>51946</v></c></row><row r="700" spans="1:4" x14ac:dyDescent="0.3"><c r="A700" t="s"><v>51947</v></c><c r="B700"><v>2</v></c><c r="C700" t="s"><v>51948</v></c><c r="D700" t="s"><v>51949</v></c></row><row r="701" spans="1:4" x14ac:dyDescent="0.3"><c r="A701" t="s"><v>51950</v></c><c r="B701"><v>2</v></c><c r="C701" t="s"><v>51951</v></c><c r="D701" t="s"><v>51952</v></c></row><row r="702" spans="1:4" x14ac:dyDescent="0.3"><c r="A702" t="s"><v>51953</v></c><c r="B702"><v>2</v></c><c r="C702" t="s"><v>51954</v></c><c r="D702" t="s"><v>51955</v></c></row><row r="703" spans="1:4" x14ac:dyDescent="0.3"><c r="A703" t="s"><v>51956</v></c><c r="B703"><v>2</v></c><c r="C703" t="s"><v>51957</v></c><c r="D703" t="s"><v>51958</v></c></row><row r="704" spans="1:4" x14ac:dyDescent="0.3"><c r="A704" t="s"><v>51959</v></c><c r="B704"><v>2</v></c><c r="C704" t="s"><v>51960</v></c><c r="D704" t="s"><v>51961</v></c></row><row r="705" spans="1:4" x14ac:dyDescent="0.3"><c r="A705" t="s"><v>51962</v></c><c r="B705"><v>2</v></c><c r="C705" t="s"><v>51963</v></c><c r="D705" t="s"><v>51964</v></c></row><row r="706" spans="1:4" x14ac:dyDescent="0.3"><c r="A706" t="s"><v>51965</v></c><c r="B706"><v>2</v></c><c r="C706" t="s"><v>51966</v></c><c r="D706" t="s"><v>51967</v></c></row><row r="707" spans="1:4" x14ac:dyDescent="0.3"><c r="A707" t="s"><v>51968</v></c><c r="B707"><v>2</v></c><c r="C707" t="s"><v>51969</v></c><c r="D707" t="s"><v>51970</v></c></row><row r="708" spans="1:4" x14ac:dyDescent="0.3"><c r="A708" t="s"><v>51971</v></c><c r="B708"><v>2</v></c><c r="C708" t="s"><v>51972</v></c><c r="D708" t="s"><v>51973</v></c></row><row r="709" spans="1:4" x14ac:dyDescent="0.3"><c r="A709" t="s"><v>51974</v></c><c r="B709"><v>2</v></c><c r="C709" t="s"><v>51975</v></c><c r="D709" t="s"><v>51976</v></c></row><row r="710" spans="1:4" x14ac:dyDescent="0.3"><c r="A710" t="s"><v>51977</v></c><c r="B710"><v>2</v></c><c r="C710" t="s"><v>51978</v></c><c r="D710" t="s"><v>51979</v></c></row><row r="711" spans="1:4" x14ac:dyDescent="0.3"><c r="A711" t="s"><v>51980</v></c><c r="B711"><v>2</v></c><c r="C711" t="s"><v>51981</v></c><c r="D711" t="s"><v>51982</v></c></row><row r="712" spans="1:4" x14ac:dyDescent="0.3"><c r="A712" t="s"><v>51983</v></c><c r="B712"><v>2</v></c><c r="C712" t="s"><v>51984</v></c><c r="D712" t="s"><v>51985</v></c></row><row r="713" spans="1:4" x14ac:dyDescent="0.3"><c r="A713" t="s"><v>51986</v></c><c r="B713"><v>2</v></c><c r="C713" t="s"><v>51987</v></c><c r="D713" t="s"><v>51988</v></c></row><row r="714" spans="1:4" x14ac:dyDescent="0.3"><c r="A714" t="s"><v>51989</v></c><c r="B714"><v>2</v></c><c r="C714" t="s"><v>51990</v></c><c r="D714" t="s"><v>51991</v></c></row><row r="715" spans="1:4" x14ac:dyDescent="0.3"><c r="A715" t="s"><v>51992</v></c><c r="B715"><v>2</v></c><c r="C715" t="s"><v>51993</v></c><c r="D715" t="s"><v>51994</v></c></row><row r="716" spans="1:4" x14ac:dyDescent="0.3"><c r="A716" t="s"><v>51995</v></c><c r="B716"><v>2</v></c><c r="C716" t="s"><v>51996</v></c><c r="D716" t="s"><v>51997</v></c></row><row r="717" spans="1:4" x14ac:dyDescent="0.3"><c r="A717" t="s"><v>51998</v></c><c r="B717"><v>2</v></c><c r="C717" t="s"><v>51999</v></c><c r="D717" t="s"><v>52000</v></c></row><row r="718" spans="1:4" x14ac:dyDescent="0.3"><c r="A718" t="s"><v>52001</v></c><c r="B718"><v>2</v></c><c r="C718" t="s"><v>52002</v></c><c r="D718" t="s"><v>52003</v></c></row><row r="719" spans="1:4" x14ac:dyDescent="0.3"><c r="A719" t="s"><v>52004</v></c><c r="B719"><v>2</v></c><c r="C719" t="s"><v>52005</v></c><c r="D719" t="s"><v>52006</v></c></row><row r="720" spans="1:4" x14ac:dyDescent="0.3"><c r="A720" t="s"><v>52007</v></c><c r="B720"><v>2</v></c><c r="C720" t="s"><v>52008</v></c><c r="D720" t="s"><v>52009</v></c></row><row r="721" spans="1:4" x14ac:dyDescent="0.3"><c r="A721" t="s"><v>52010</v></c><c r="B721"><v>2</v></c><c r="C721" t="s"><v>52011</v></c><c r="D721" t="s"><v>52012</v></c></row><row r="722" spans="1:4" x14ac:dyDescent="0.3"><c r="A722" t="s"><v>52013</v></c><c r="B722"><v>2</v></c><c r="C722" t="s"><v>52014</v></c><c r="D722" t="s"><v>52015</v></c></row><row r="723" spans="1:4" x14ac:dyDescent="0.3"><c r="A723" t="s"><v>52016</v></c><c r="B723"><v>2</v></c><c r="C723" t="s"><v>52017</v></c><c r="D723" t="s"><v>52018</v></c></row><row r="724" spans="1:4" x14ac:dyDescent="0.3"><c r="A724" t="s"><v>52019</v></c><c r="B724"><v>2</v></c><c r="C724" t="s"><v>52020</v></c><c r="D724" t="s"><v>52021</v></c></row><row r="725" spans="1:4" x14ac:dyDescent="0.3"><c r="A725" t="s"><v>52022</v></c><c r="B725"><v>2</v></c><c r="C725" t="s"><v>52023</v></c><c r="D725" t="s"><v>52024</v></c></row><row r="726" spans="1:4" x14ac:dyDescent="0.3"><c r="A726" t="s"><v>52025</v></c><c r="B726"><v>2</v></c><c r="C726" t="s"><v>52026</v></c><c r="D726" t="s"><v>52027</v></c></row><row r="727" spans="1:4" x14ac:dyDescent="0.3"><c r="A727" t="s"><v>52028</v></c><c r="B727"><v>2</v></c><c r="C727" t="s"><v>52029</v></c><c r="D727" t="s"><v>52030</v></c></row><row r="728" spans="1:4" x14ac:dyDescent="0.3"><c r="A728" t="s"><v>52031</v></c><c r="B728"><v>2</v></c><c r="C728" t="s"><v>52032</v></c><c r="D728" t="s"><v>52033</v></c></row><row r="729" spans="1:4" x14ac:dyDescent="0.3"><c r="A729" t="s"><v>52034</v></c><c r="B729"><v>2</v></c><c r="C729" t="s"><v>52035</v></c><c r="D729" t="s"><v>52036</v></c></row><row r="730" spans="1:4" x14ac:dyDescent="0.3"><c r="A730" t="s"><v>52037</v></c><c r="B730"><v>2</v></c><c r="C730" t="s"><v>52038</v></c><c r="D730" t="s"><v>52039</v></c></row><row r="731" spans="1:4" x14ac:dyDescent="0.3"><c r="A731" t="s"><v>52040</v></c><c r="B731"><v>2</v></c><c r="C731" t="s"><v>52041</v></c><c r="D731" t="s"><v>52042</v></c></row><row r="732" spans="1:4" x14ac:dyDescent="0.3"><c r="A732" t="s"><v>52043</v></c><c r="B732"><v>2</v></c><c r="C732" t="s"><v>52044</v></c><c r="D732" t="s"><v>52045</v></c></row><row r="733" spans="1:4" x14ac:dyDescent="0.3"><c r="A733" t="s"><v>52046</v></c><c r="B733"><v>2</v></c><c r="C733" t="s"><v>52047</v></c><c r="D733" t="s"><v>52048</v></c></row><row r="734" spans="1:4" x14ac:dyDescent="0.3"><c r="A734" t="s"><v>52049</v></c><c r="B734"><v>2</v></c><c r="C734" t="s"><v>52050</v></c><c r="D734" t="s"><v>52051</v></c></row><row r="735" spans="1:4" x14ac:dyDescent="0.3"><c r="A735" t="s"><v>52052</v></c><c r="B735"><v>2</v></c><c r="C735" t="s"><v>52053</v></c><c r="D735" t="s"><v>52054</v></c></row><row r="736" spans="1:4" x14ac:dyDescent="0.3"><c r="A736" t="s"><v>52055</v></c><c r="B736"><v>2</v></c><c r="C736" t="s"><v>52056</v></c><c r="D736" t="s"><v>52057</v></c></row><row r="737" spans="1:4" x14ac:dyDescent="0.3"><c r="A737" t="s"><v>52058</v></c><c r="B737"><v>2</v></c><c r="C737" t="s"><v>52059</v></c><c r="D737" t="s"><v>52060</v></c></row><row r="738" spans="1:4" x14ac:dyDescent="0.3"><c r="A738" t="s"><v>52061</v></c><c r="B738"><v>2</v></c><c r="C738" t="s"><v>52062</v></c><c r="D738" t="s"><v>52063</v></c></row><row r="739" spans="1:4" x14ac:dyDescent="0.3"><c r="A739" t="s"><v>52064</v></c><c r="B739"><v>2</v></c><c r="C739" t="s"><v>52065</v></c><c r="D739" t="s"><v>52066</v></c></row><row r="740" spans="1:4" x14ac:dyDescent="0.3"><c r="A740" t="s"><v>52067</v></c><c r="B740"><v>2</v></c><c r="C740" t="s"><v>52068</v></c><c r="D740" t="s"><v>52069</v></c></row><row r="741" spans="1:4" x14ac:dyDescent="0.3"><c r="A741" t="s"><v>52070</v></c><c r="B741"><v>2</v></c><c r="C741" t="s"><v>52071</v></c><c r="D741" t="s"><v>52072</v></c></row><row r="742" spans="1:4" x14ac:dyDescent="0.3"><c r="A742" t="s"><v>52073</v></c><c r="B742"><v>2</v></c><c r="C742" t="s"><v>52074</v></c><c r="D742" t="s"><v>52075</v></c></row><row r="743" spans="1:4" x14ac:dyDescent="0.3"><c r="A743" t="s"><v>52076</v></c><c r="B743"><v>2</v></c><c r="C743" t="s"><v>52077</v></c><c r="D743" t="s"><v>52078</v></c></row><row r="744" spans="1:4" x14ac:dyDescent="0.3"><c r="A744" t="s"><v>52079</v></c><c r="B744"><v>2</v></c><c r="C744" t="s"><v>52080</v></c><c r="D744" t="s"><v>52081</v></c></row><row r="745" spans="1:4" x14ac:dyDescent="0.3"><c r="A745" t="s"><v>52082</v></c><c r="B745"><v>2</v></c><c r="C745" t="s"><v>52083</v></c><c r="D745" t="s"><v>52084</v></c></row><row r="746" spans="1:4" x14ac:dyDescent="0.3"><c r="A746" t="s"><v>52085</v></c><c r="B746"><v>2</v></c><c r="C746" t="s"><v>52086</v></c><c r="D746" t="s"><v>52087</v></c></row><row r="747" spans="1:4" x14ac:dyDescent="0.3"><c r="A747" t="s"><v>52088</v></c><c r="B747"><v>2</v></c><c r="C747" t="s"><v>52089</v></c><c r="D747" t="s"><v>52090</v></c></row><row r="748" spans="1:4" x14ac:dyDescent="0.3"><c r="A748" t="s"><v>52091</v></c><c r="B748"><v>2</v></c><c r="C748" t="s"><v>52092</v></c><c r="D748" t="s"><v>52093</v></c></row><row r="749" spans="1:4" x14ac:dyDescent="0.3"><c r="A749" t="s"><v>52094</v></c><c r="B749"><v>2</v></c><c r="C749" t="s"><v>52095</v></c><c r="D749" t="s"><v>52096</v></c></row><row r="750" spans="1:4" x14ac:dyDescent="0.3"><c r="A750" t="s"><v>52097</v></c><c r="B750"><v>2</v></c><c r="C750" t="s"><v>52098</v></c><c r="D750" t="s"><v>52099</v></c></row><row r="751" spans="1:4" x14ac:dyDescent="0.3"><c r="A751" t="s"><v>52100</v></c><c r="B751"><v>2</v></c><c r="C751" t="s"><v>52101</v></c><c r="D751" t="s"><v>52102</v></c></row><row r="752" spans="1:4" x14ac:dyDescent="0.3"><c r="A752" t="s"><v>52103</v></c><c r="B752"><v>2</v></c><c r="C752" t="s"><v>52104</v></c><c r="D752" t="s"><v>52105</v></c></row><row r="753" spans="1:4" x14ac:dyDescent="0.3"><c r="A753" t="s"><v>52106</v></c><c r="B753"><v>2</v></c><c r="C753" t="s"><v>52107</v></c><c r="D753" t="s"><v>52108</v></c></row><row r="754" spans="1:4" x14ac:dyDescent="0.3"><c r="A754" t="s"><v>52109</v></c><c r="B754"><v>2</v></c><c r="C754" t="s"><v>52110</v></c><c r="D754" t="s"><v>52111</v></c></row><row r="755" spans="1:4" x14ac:dyDescent="0.3"><c r="A755" t="s"><v>52112</v></c><c r="B755"><v>2</v></c><c r="C755" t="s"><v>52113</v></c><c r="D755" t="s"><v>52114</v></c></row><row r="756" spans="1:4" x14ac:dyDescent="0.3"><c r="A756" t="s"><v>52115</v></c><c r="B756"><v>2</v></c><c r="C756" t="s"><v>52116</v></c><c r="D756" t="s"><v>52117</v></c></row><row r="757" spans="1:4" x14ac:dyDescent="0.3"><c r="A757" t="s"><v>52118</v></c><c r="B757"><v>2</v></c><c r="C757" t="s"><v>52119</v></c><c r="D757" t="s"><v>52120</v></c></row><row r="758" spans="1:4" x14ac:dyDescent="0.3"><c r="A758" t="s"><v>52121</v></c><c r="B758"><v>2</v></c><c r="C758" t="s"><v>52122</v></c><c r="D758" t="s"><v>52123</v></c></row><row r="759" spans="1:4" x14ac:dyDescent="0.3"><c r="A759" t="s"><v>52124</v></c><c r="B759"><v>2</v></c><c r="C759" t="s"><v>52125</v></c><c r="D759" t="s"><v>52126</v></c></row><row r="760" spans="1:4" x14ac:dyDescent="0.3"><c r="A760" t="s"><v>52127</v></c><c r="B760"><v>2</v></c><c r="C760" t="s"><v>52128</v></c><c r="D760" t="s"><v>52129</v></c></row><row r="761" spans="1:4" x14ac:dyDescent="0.3"><c r="A761" t="s"><v>52130</v></c><c r="B761"><v>2</v></c><c r="C761" t="s"><v>52131</v></c><c r="D761" t="s"><v>52132</v></c></row><row r="762" spans="1:4" x14ac:dyDescent="0.3"><c r="A762" t="s"><v>52133</v></c><c r="B762"><v>2</v></c><c r="C762" t="s"><v>52134</v></c><c r="D762" t="s"><v>52135</v></c></row><row r="763" spans="1:4" x14ac:dyDescent="0.3"><c r="A763" t="s"><v>52136</v></c><c r="B763"><v>2</v></c><c r="C763" t="s"><v>52137</v></c><c r="D763" t="s"><v>52138</v></c></row><row r="764" spans="1:4" x14ac:dyDescent="0.3"><c r="A764" t="s"><v>52139</v></c><c r="B764"><v>2</v></c><c r="C764" t="s"><v>52140</v></c><c r="D764" t="s"><v>52141</v></c></row><row r="765" spans="1:4" x14ac:dyDescent="0.3"><c r="A765" t="s"><v>52142</v></c><c r="B765"><v>2</v></c><c r="C765" t="s"><v>52143</v></c><c r="D765" t="s"><v>52144</v></c></row><row r="766" spans="1:4" x14ac:dyDescent="0.3"><c r="A766" t="s"><v>52145</v></c><c r="B766"><v>2</v></c><c r="C766" t="s"><v>52146</v></c><c r="D766" t="s"><v>52147</v></c></row><row r="767" spans="1:4" x14ac:dyDescent="0.3"><c r="A767" t="s"><v>52148</v></c><c r="B767"><v>2</v></c><c r="C767" t="s"><v>52149</v></c><c r="D767" t="s"><v>52150</v></c></row><row r="768" spans="1:4" x14ac:dyDescent="0.3"><c r="A768" t="s"><v>52151</v></c><c r="B768"><v>2</v></c><c r="C768" t="s"><v>52152</v></c><c r="D768" t="s"><v>52153</v></c></row><row r="769" spans="1:4" x14ac:dyDescent="0.3"><c r="A769" t="s"><v>52154</v></c><c r="B769"><v>2</v></c><c r="C769" t="s"><v>52155</v></c><c r="D769" t="s"><v>52156</v></c></row><row r="770" spans="1:4" x14ac:dyDescent="0.3"><c r="A770" t="s"><v>52157</v></c><c r="B770"><v>2</v></c><c r="C770" t="s"><v>52158</v></c><c r="D770" t="s"><v>52159</v></c></row><row r="771" spans="1:4" x14ac:dyDescent="0.3"><c r="A771" t="s"><v>52160</v></c><c r="B771"><v>2</v></c><c r="C771" t="s"><v>52161</v></c><c r="D771" t="s"><v>52162</v></c></row><row r="772" spans="1:4" x14ac:dyDescent="0.3"><c r="A772" t="s"><v>52163</v></c><c r="B772"><v>2</v></c><c r="C772" t="s"><v>52164</v></c><c r="D772" t="s"><v>52165</v></c></row><row r="773" spans="1:4" x14ac:dyDescent="0.3"><c r="A773" t="s"><v>52166</v></c><c r="B773"><v>2</v></c><c r="C773" t="s"><v>52167</v></c><c r="D773" t="s"><v>52168</v></c></row><row r="774" spans="1:4" x14ac:dyDescent="0.3"><c r="A774" t="s"><v>52169</v></c><c r="B774"><v>2</v></c><c r="C774" t="s"><v>52170</v></c><c r="D774" t="s"><v>52171</v></c></row><row r="775" spans="1:4" x14ac:dyDescent="0.3"><c r="A775" t="s"><v>52172</v></c><c r="B775"><v>2</v></c><c r="C775" t="s"><v>52173</v></c><c r="D775" t="s"><v>52174</v></c></row><row r="776" spans="1:4" x14ac:dyDescent="0.3"><c r="A776" t="s"><v>52175</v></c><c r="B776"><v>2</v></c><c r="C776" t="s"><v>52176</v></c><c r="D776" t="s"><v>52177</v></c></row><row r="777" spans="1:4" x14ac:dyDescent="0.3"><c r="A777" t="s"><v>52178</v></c><c r="B777"><v>2</v></c><c r="C777" t="s"><v>52179</v></c><c r="D777" t="s"><v>52180</v></c></row><row r="778" spans="1:4" x14ac:dyDescent="0.3"><c r="A778" t="s"><v>52181</v></c><c r="B778"><v>2</v></c><c r="C778" t="s"><v>52182</v></c><c r="D778" t="s"><v>52183</v></c></row><row r="779" spans="1:4" x14ac:dyDescent="0.3"><c r="A779" t="s"><v>52184</v></c><c r="B779"><v>2</v></c><c r="C779" t="s"><v>52185</v></c><c r="D779" t="s"><v>52186</v></c></row><row r="780" spans="1:4" x14ac:dyDescent="0.3"><c r="A780" t="s"><v>52187</v></c><c r="B780"><v>2</v></c><c r="C780" t="s"><v>52188</v></c><c r="D780" t="s"><v>52189</v></c></row><row r="781" spans="1:4" x14ac:dyDescent="0.3"><c r="A781" t="s"><v>52190</v></c><c r="B781"><v>2</v></c><c r="C781" t="s"><v>52191</v></c><c r="D781" t="s"><v>52192</v></c></row><row r="782" spans="1:4" x14ac:dyDescent="0.3"><c r="A782" t="s"><v>52193</v></c><c r="B782"><v>2</v></c><c r="C782" t="s"><v>52194</v></c><c r="D782" t="s"><v>52195</v></c></row><row r="783" spans="1:4" x14ac:dyDescent="0.3"><c r="A783" t="s"><v>52196</v></c><c r="B783"><v>2</v></c><c r="C783" t="s"><v>52197</v></c><c r="D783" t="s"><v>52198</v></c></row><row r="784" spans="1:4" x14ac:dyDescent="0.3"><c r="A784" t="s"><v>52199</v></c><c r="B784"><v>2</v></c><c r="C784" t="s"><v>52200</v></c><c r="D784" t="s"><v>52201</v></c></row><row r="785" spans="1:4" x14ac:dyDescent="0.3"><c r="A785" t="s"><v>52202</v></c><c r="B785"><v>2</v></c><c r="C785" t="s"><v>52203</v></c><c r="D785" t="s"><v>52204</v></c></row><row r="786" spans="1:4" x14ac:dyDescent="0.3"><c r="A786" t="s"><v>52205</v></c><c r="B786"><v>2</v></c><c r="C786" t="s"><v>52206</v></c><c r="D786" t="s"><v>52207</v></c></row><row r="787" spans="1:4" x14ac:dyDescent="0.3"><c r="A787" t="s"><v>52208</v></c><c r="B787"><v>2</v></c><c r="C787" t="s"><v>52209</v></c><c r="D787" t="s"><v>52210</v></c></row><row r="788" spans="1:4" x14ac:dyDescent="0.3"><c r="A788" t="s"><v>52211</v></c><c r="B788"><v>2</v></c><c r="C788" t="s"><v>52212</v></c><c r="D788" t="s"><v>52213</v></c></row><row r="789" spans="1:4" x14ac:dyDescent="0.3"><c r="A789" t="s"><v>52214</v></c><c r="B789"><v>2</v></c><c r="C789" t="s"><v>52215</v></c><c r="D789" t="s"><v>52216</v></c></row><row r="790" spans="1:4" x14ac:dyDescent="0.3"><c r="A790" t="s"><v>52217</v></c><c r="B790"><v>2</v></c><c r="C790" t="s"><v>52218</v></c><c r="D790" t="s"><v>52219</v></c></row><row r="791" spans="1:4" x14ac:dyDescent="0.3"><c r="A791" t="s"><v>52220</v></c><c r="B791"><v>2</v></c><c r="C791" t="s"><v>52221</v></c><c r="D791" t="s"><v>52222</v></c></row><row r="792" spans="1:4" x14ac:dyDescent="0.3"><c r="A792" t="s"><v>52223</v></c><c r="B792"><v>2</v></c><c r="C792" t="s"><v>52224</v></c><c r="D792" t="s"><v>52225</v></c></row><row r="793" spans="1:4" x14ac:dyDescent="0.3"><c r="A793" t="s"><v>52226</v></c><c r="B793"><v>2</v></c><c r="C793" t="s"><v>52227</v></c><c r="D793" t="s"><v>52228</v></c></row><row r="794" spans="1:4" x14ac:dyDescent="0.3"><c r="A794" t="s"><v>52229</v></c><c r="B794"><v>2</v></c><c r="C794" t="s"><v>52230</v></c><c r="D794" t="s"><v>52231</v></c></row><row r="795" spans="1:4" x14ac:dyDescent="0.3"><c r="A795" t="s"><v>52232</v></c><c r="B795"><v>2</v></c><c r="C795" t="s"><v>52233</v></c><c r="D795" t="s"><v>52234</v></c></row><row r="796" spans="1:4" x14ac:dyDescent="0.3"><c r="A796" t="s"><v>52235</v></c><c r="B796"><v>2</v></c><c r="C796" t="s"><v>52236</v></c><c r="D796" t="s"><v>52237</v></c></row><row r="797" spans="1:4" x14ac:dyDescent="0.3"><c r="A797" t="s"><v>52238</v></c><c r="B797"><v>2</v></c><c r="C797" t="s"><v>52239</v></c><c r="D797" t="s"><v>52240</v></c></row><row r="798" spans="1:4" x14ac:dyDescent="0.3"><c r="A798" t="s"><v>52241</v></c><c r="B798"><v>2</v></c><c r="C798" t="s"><v>52242</v></c><c r="D798" t="s"><v>52243</v></c></row><row r="799" spans="1:4" x14ac:dyDescent="0.3"><c r="A799" t="s"><v>52244</v></c><c r="B799"><v>2</v></c><c r="C799" t="s"><v>52245</v></c><c r="D799" t="s"><v>52246</v></c></row><row r="800" spans="1:4" x14ac:dyDescent="0.3"><c r="A800" t="s"><v>52247</v></c><c r="B800"><v>2</v></c><c r="C800" t="s"><v>52248</v></c><c r="D800" t="s"><v>52249</v></c></row><row r="801" spans="1:4" x14ac:dyDescent="0.3"><c r="A801" t="s"><v>52250</v></c><c r="B801"><v>2</v></c><c r="C801" t="s"><v>52251</v></c><c r="D801" t="s"><v>52252</v></c></row><row r="802" spans="1:4" x14ac:dyDescent="0.3"><c r="A802" t="s"><v>52253</v></c><c r="B802"><v>2</v></c><c r="C802" t="s"><v>52254</v></c><c r="D802" t="s"><v>52255</v></c></row><row r="803" spans="1:4" x14ac:dyDescent="0.3"><c r="A803" t="s"><v>52256</v></c><c r="B803"><v>2</v></c><c r="C803" t="s"><v>52257</v></c><c r="D803" t="s"><v>52258</v></c></row><row r="804" spans="1:4" x14ac:dyDescent="0.3"><c r="A804" t="s"><v>52259</v></c><c r="B804"><v>2</v></c><c r="C804" t="s"><v>52260</v></c><c r="D804" t="s"><v>52261</v></c></row><row r="805" spans="1:4" x14ac:dyDescent="0.3"><c r="A805" t="s"><v>52262</v></c><c r="B805"><v>2</v></c><c r="C805" t="s"><v>52263</v></c><c r="D805" t="s"><v>52264</v></c></row><row r="806" spans="1:4" x14ac:dyDescent="0.3"><c r="A806" t="s"><v>52265</v></c><c r="B806"><v>2</v></c><c r="C806" t="s"><v>52266</v></c><c r="D806" t="s"><v>52267</v></c></row><row r="807" spans="1:4" x14ac:dyDescent="0.3"><c r="A807" t="s"><v>52268</v></c><c r="B807"><v>2</v></c><c r="C807" t="s"><v>52269</v></c><c r="D807" t="s"><v>52270</v></c></row><row r="808" spans="1:4" x14ac:dyDescent="0.3"><c r="A808" t="s"><v>52271</v></c><c r="B808"><v>2</v></c><c r="C808" t="s"><v>52272</v></c><c r="D808" t="s"><v>52273</v></c></row><row r="809" spans="1:4" x14ac:dyDescent="0.3"><c r="A809" t="s"><v>52274</v></c><c r="B809"><v>2</v></c><c r="C809" t="s"><v>52275</v></c><c r="D809" t="s"><v>52276</v></c></row><row r="810" spans="1:4" x14ac:dyDescent="0.3"><c r="A810" t="s"><v>52277</v></c><c r="B810"><v>2</v></c><c r="C810" t="s"><v>52278</v></c><c r="D810" t="s"><v>52279</v></c></row><row r="811" spans="1:4" x14ac:dyDescent="0.3"><c r="A811" t="s"><v>52280</v></c><c r="B811"><v>2</v></c><c r="C811" t="s"><v>52281</v></c><c r="D811" t="s"><v>52282</v></c></row><row r="812" spans="1:4" x14ac:dyDescent="0.3"><c r="A812" t="s"><v>52283</v></c><c r="B812"><v>2</v></c><c r="C812" t="s"><v>52284</v></c><c r="D812" t="s"><v>52285</v></c></row><row r="813" spans="1:4" x14ac:dyDescent="0.3"><c r="A813" t="s"><v>52286</v></c><c r="B813"><v>2</v></c><c r="C813" t="s"><v>52287</v></c><c r="D813" t="s"><v>52288</v></c></row><row r="814" spans="1:4" x14ac:dyDescent="0.3"><c r="A814" t="s"><v>52289</v></c><c r="B814"><v>2</v></c><c r="C814" t="s"><v>52290</v></c><c r="D814" t="s"><v>52291</v></c></row><row r="815" spans="1:4" x14ac:dyDescent="0.3"><c r="A815" t="s"><v>52292</v></c><c r="B815"><v>2</v></c><c r="C815" t="s"><v>52293</v></c><c r="D815" t="s"><v>52294</v></c></row><row r="816" spans="1:4" x14ac:dyDescent="0.3"><c r="A816" t="s"><v>52295</v></c><c r="B816"><v>2</v></c><c r="C816" t="s"><v>52296</v></c><c r="D816" t="s"><v>52297</v></c></row><row r="817" spans="1:4" x14ac:dyDescent="0.3"><c r="A817" t="s"><v>52298</v></c><c r="B817"><v>2</v></c><c r="C817" t="s"><v>52299</v></c><c r="D817" t="s"><v>52300</v></c></row><row r="818" spans="1:4" x14ac:dyDescent="0.3"><c r="A818" t="s"><v>52301</v></c><c r="B818"><v>2</v></c><c r="C818" t="s"><v>52302</v></c><c r="D818" t="s"><v>52303</v></c></row><row r="819" spans="1:4" x14ac:dyDescent="0.3"><c r="A819" t="s"><v>52304</v></c><c r="B819"><v>2</v></c><c r="C819" t="s"><v>52305</v></c><c r="D819" t="s"><v>52306</v></c></row><row r="820" spans="1:4" x14ac:dyDescent="0.3"><c r="A820" t="s"><v>52307</v></c><c r="B820"><v>2</v></c><c r="C820" t="s"><v>52308</v></c><c r="D820" t="s"><v>52309</v></c></row><row r="821" spans="1:4" x14ac:dyDescent="0.3"><c r="A821" t="s"><v>52310</v></c><c r="B821"><v>2</v></c><c r="C821" t="s"><v>52311</v></c><c r="D821" t="s"><v>52312</v></c></row><row r="822" spans="1:4" x14ac:dyDescent="0.3"><c r="A822" t="s"><v>52313</v></c><c r="B822"><v>2</v></c><c r="C822" t="s"><v>52314</v></c><c r="D822" t="s"><v>52315</v></c></row><row r="823" spans="1:4" x14ac:dyDescent="0.3"><c r="A823" t="s"><v>52316</v></c><c r="B823"><v>2</v></c><c r="C823" t="s"><v>52317</v></c><c r="D823" t="s"><v>52318</v></c></row><row r="824" spans="1:4" x14ac:dyDescent="0.3"><c r="A824" t="s"><v>52319</v></c><c r="B824"><v>2</v></c><c r="C824" t="s"><v>52320</v></c><c r="D824" t="s"><v>52321</v></c></row><row r="825" spans="1:4" x14ac:dyDescent="0.3"><c r="A825" t="s"><v>52322</v></c><c r="B825"><v>2</v></c><c r="C825" t="s"><v>52323</v></c><c r="D825" t="s"><v>52324</v></c></row><row r="826" spans="1:4" x14ac:dyDescent="0.3"><c r="A826" t="s"><v>52325</v></c><c r="B826"><v>2</v></c><c r="C826" t="s"><v>52326</v></c><c r="D826" t="s"><v>52327</v></c></row><row r="827" spans="1:4" x14ac:dyDescent="0.3"><c r="A827" t="s"><v>52328</v></c><c r="B827"><v>2</v></c><c r="C827" t="s"><v>52329</v></c><c r="D827" t="s"><v>52330</v></c></row><row r="828" spans="1:4" x14ac:dyDescent="0.3"><c r="A828" t="s"><v>52331</v></c><c r="B828"><v>2</v></c><c r="C828" t="s"><v>52332</v></c><c r="D828" t="s"><v>52333</v></c></row><row r="829" spans="1:4" x14ac:dyDescent="0.3"><c r="A829" t="s"><v>52334</v></c><c r="B829"><v>2</v></c><c r="C829" t="s"><v>52335</v></c><c r="D829" t="s"><v>52336</v></c></row><row r="830" spans="1:4" x14ac:dyDescent="0.3"><c r="A830" t="s"><v>52337</v></c><c r="B830"><v>2</v></c><c r="C830" t="s"><v>52338</v></c><c r="D830" t="s"><v>52339</v></c></row><row r="831" spans="1:4" x14ac:dyDescent="0.3"><c r="A831" t="s"><v>52340</v></c><c r="B831"><v>2</v></c><c r="C831" t="s"><v>52341</v></c><c r="D831" t="s"><v>52342</v></c></row><row r="832" spans="1:4" x14ac:dyDescent="0.3"><c r="A832" t="s"><v>52343</v></c><c r="B832"><v>2</v></c><c r="C832" t="s"><v>52344</v></c><c r="D832" t="s"><v>52345</v></c></row><row r="833" spans="1:4" x14ac:dyDescent="0.3"><c r="A833" t="s"><v>52346</v></c><c r="B833"><v>2</v></c><c r="C833" t="s"><v>52347</v></c><c r="D833" t="s"><v>52348</v></c></row><row r="834" spans="1:4" x14ac:dyDescent="0.3"><c r="A834" t="s"><v>52349</v></c><c r="B834"><v>2</v></c><c r="C834" t="s"><v>52350</v></c><c r="D834" t="s"><v>52351</v></c></row><row r="835" spans="1:4" x14ac:dyDescent="0.3"><c r="A835" t="s"><v>52352</v></c><c r="B835"><v>2</v></c><c r="C835" t="s"><v>52353</v></c><c r="D835" t="s"><v>52354</v></c></row><row r="836" spans="1:4" x14ac:dyDescent="0.3"><c r="A836" t="s"><v>52355</v></c><c r="B836"><v>2</v></c><c r="C836" t="s"><v>52356</v></c><c r="D836" t="s"><v>52357</v></c></row><row r="837" spans="1:4" x14ac:dyDescent="0.3"><c r="A837" t="s"><v>52358</v></c><c r="B837"><v>2</v></c><c r="C837" t="s"><v>52359</v></c><c r="D837" t="s"><v>52360</v></c></row><row r="838" spans="1:4" x14ac:dyDescent="0.3"><c r="A838" t="s"><v>52361</v></c><c r="B838"><v>2</v></c><c r="C838" t="s"><v>52362</v></c><c r="D838" t="s"><v>52363</v></c></row><row r="839" spans="1:4" x14ac:dyDescent="0.3"><c r="A839" t="s"><v>52364</v></c><c r="B839"><v>2</v></c><c r="C839" t="s"><v>52365</v></c><c r="D839" t="s"><v>52366</v></c></row><row r="840" spans="1:4" x14ac:dyDescent="0.3"><c r="A840" t="s"><v>52367</v></c><c r="B840"><v>2</v></c><c r="C840" t="s"><v>52368</v></c><c r="D840" t="s"><v>52369</v></c></row><row r="841" spans="1:4" x14ac:dyDescent="0.3"><c r="A841" t="s"><v>52370</v></c><c r="B841"><v>2</v></c><c r="C841" t="s"><v>52371</v></c><c r="D841" t="s"><v>52372</v></c></row><row r="842" spans="1:4" x14ac:dyDescent="0.3"><c r="A842" t="s"><v>52373</v></c><c r="B842"><v>2</v></c><c r="C842" t="s"><v>52374</v></c><c r="D842" t="s"><v>52375</v></c></row><row r="843" spans="1:4" x14ac:dyDescent="0.3"><c r="A843" t="s"><v>52376</v></c><c r="B843"><v>2</v></c><c r="C843" t="s"><v>52377</v></c><c r="D843" t="s"><v>52378</v></c></row><row r="844" spans="1:4" x14ac:dyDescent="0.3"><c r="A844" t="s"><v>52379</v></c><c r="B844"><v>2</v></c><c r="C844" t="s"><v>52380</v></c><c r="D844" t="s"><v>52381</v></c></row><row r="845" spans="1:4" x14ac:dyDescent="0.3"><c r="A845" t="s"><v>52382</v></c><c r="B845"><v>2</v></c><c r="C845" t="s"><v>52383</v></c><c r="D845" t="s"><v>52384</v></c></row><row r="846" spans="1:4" x14ac:dyDescent="0.3"><c r="A846" t="s"><v>52385</v></c><c r="B846"><v>2</v></c><c r="C846" t="s"><v>52386</v></c><c r="D846" t="s"><v>52387</v></c></row><row r="847" spans="1:4" x14ac:dyDescent="0.3"><c r="A847" t="s"><v>52388</v></c><c r="B847"><v>2</v></c><c r="C847" t="s"><v>52389</v></c><c r="D847" t="s"><v>52390</v></c></row><row r="848" spans="1:4" x14ac:dyDescent="0.3"><c r="A848" t="s"><v>52391</v></c><c r="B848"><v>2</v></c><c r="C848" t="s"><v>52392</v></c><c r="D848" t="s"><v>52393</v></c></row><row r="849" spans="1:4" x14ac:dyDescent="0.3"><c r="A849" t="s"><v>52394</v></c><c r="B849"><v>2</v></c><c r="C849" t="s"><v>52395</v></c><c r="D849" t="s"><v>52396</v></c></row><row r="850" spans="1:4" x14ac:dyDescent="0.3"><c r="A850" t="s"><v>52397</v></c><c r="B850"><v>2</v></c><c r="C850" t="s"><v>52398</v></c><c r="D850" t="s"><v>52399</v></c></row><row r="851" spans="1:4" x14ac:dyDescent="0.3"><c r="A851" t="s"><v>52400</v></c><c r="B851"><v>2</v></c><c r="C851" t="s"><v>52401</v></c><c r="D851" t="s"><v>52402</v></c></row><row r="852" spans="1:4" x14ac:dyDescent="0.3"><c r="A852" t="s"><v>52403</v></c><c r="B852"><v>2</v></c><c r="C852" t="s"><v>52404</v></c><c r="D852" t="s"><v>52405</v></c></row><row r="853" spans="1:4" x14ac:dyDescent="0.3"><c r="A853" t="s"><v>52406</v></c><c r="B853"><v>2</v></c><c r="C853" t="s"><v>52407</v></c><c r="D853" t="s"><v>52408</v></c></row><row r="854" spans="1:4" x14ac:dyDescent="0.3"><c r="A854" t="s"><v>52409</v></c><c r="B854"><v>2</v></c><c r="C854" t="s"><v>52410</v></c><c r="D854" t="s"><v>52411</v></c></row><row r="855" spans="1:4" x14ac:dyDescent="0.3"><c r="A855" t="s"><v>52412</v></c><c r="B855"><v>2</v></c><c r="C855" t="s"><v>52413</v></c><c r="D855" t="s"><v>52414</v></c></row><row r="856" spans="1:4" x14ac:dyDescent="0.3"><c r="A856" t="s"><v>52415</v></c><c r="B856"><v>2</v></c><c r="C856" t="s"><v>52416</v></c><c r="D856" t="s"><v>52417</v></c></row><row r="857" spans="1:4" x14ac:dyDescent="0.3"><c r="A857" t="s"><v>52418</v></c><c r="B857"><v>2</v></c><c r="C857" t="s"><v>52419</v></c><c r="D857" t="s"><v>52420</v></c></row><row r="858" spans="1:4" x14ac:dyDescent="0.3"><c r="A858" t="s"><v>52421</v></c><c r="B858"><v>2</v></c><c r="C858" t="s"><v>52422</v></c><c r="D858" t="s"><v>52423</v></c></row><row r="859" spans="1:4" x14ac:dyDescent="0.3"><c r="A859" t="s"><v>52424</v></c><c r="B859"><v>2</v></c><c r="C859" t="s"><v>52425</v></c><c r="D859" t="s"><v>52426</v></c></row><row r="860" spans="1:4" x14ac:dyDescent="0.3"><c r="A860" t="s"><v>52427</v></c><c r="B860"><v>2</v></c><c r="C860" t="s"><v>52428</v></c><c r="D860" t="s"><v>52429</v></c></row><row r="861" spans="1:4" x14ac:dyDescent="0.3"><c r="A861" t="s"><v>52430</v></c><c r="B861"><v>2</v></c><c r="C861" t="s"><v>52431</v></c><c r="D861" t="s"><v>52432</v></c></row><row r="862" spans="1:4" x14ac:dyDescent="0.3"><c r="A862" t="s"><v>52433</v></c><c r="B862"><v>2</v></c><c r="C862" t="s"><v>52434</v></c><c r="D862" t="s"><v>52435</v></c></row><row r="863" spans="1:4" x14ac:dyDescent="0.3"><c r="A863" t="s"><v>52436</v></c><c r="B863"><v>2</v></c><c r="C863" t="s"><v>52437</v></c><c r="D863" t="s"><v>52438</v></c></row><row r="864" spans="1:4" x14ac:dyDescent="0.3"><c r="A864" t="s"><v>52439</v></c><c r="B864"><v>2</v></c><c r="C864" t="s"><v>52440</v></c><c r="D864" t="s"><v>52441</v></c></row><row r="865" spans="1:4" x14ac:dyDescent="0.3"><c r="A865" t="s"><v>52442</v></c><c r="B865"><v>2</v></c><c r="C865" t="s"><v>52443</v></c><c r="D865" t="s"><v>52444</v></c></row><row r="866" spans="1:4" x14ac:dyDescent="0.3"><c r="A866" t="s"><v>52445</v></c><c r="B866"><v>2</v></c><c r="C866" t="s"><v>52446</v></c><c r="D866" t="s"><v>52447</v></c></row><row r="867" spans="1:4" x14ac:dyDescent="0.3"><c r="A867" t="s"><v>52448</v></c><c r="B867"><v>2</v></c><c r="C867" t="s"><v>52449</v></c><c r="D867" t="s"><v>52450</v></c></row><row r="868" spans="1:4" x14ac:dyDescent="0.3"><c r="A868" t="s"><v>52451</v></c><c r="B868"><v>2</v></c><c r="C868" t="s"><v>52452</v></c><c r="D868" t="s"><v>52453</v></c></row><row r="869" spans="1:4" x14ac:dyDescent="0.3"><c r="A869" t="s"><v>52454</v></c><c r="B869"><v>2</v></c><c r="C869" t="s"><v>52455</v></c><c r="D869" t="s"><v>52456</v></c></row><row r="870" spans="1:4" x14ac:dyDescent="0.3"><c r="A870" t="s"><v>52457</v></c><c r="B870"><v>2</v></c><c r="C870" t="s"><v>52458</v></c><c r="D870" t="s"><v>52459</v></c></row><row r="871" spans="1:4" x14ac:dyDescent="0.3"><c r="A871" t="s"><v>52460</v></c><c r="B871"><v>2</v></c><c r="C871" t="s"><v>52461</v></c><c r="D871" t="s"><v>52462</v></c></row><row r="872" spans="1:4" x14ac:dyDescent="0.3"><c r="A872" t="s"><v>52463</v></c><c r="B872"><v>2</v></c><c r="C872" t="s"><v>52464</v></c><c r="D872" t="s"><v>52465</v></c></row><row r="873" spans="1:4" x14ac:dyDescent="0.3"><c r="A873" t="s"><v>52466</v></c><c r="B873"><v>2</v></c><c r="C873" t="s"><v>52467</v></c><c r="D873" t="s"><v>52468</v></c></row><row r="874" spans="1:4" x14ac:dyDescent="0.3"><c r="A874" t="s"><v>52469</v></c><c r="B874"><v>2</v></c><c r="C874" t="s"><v>52470</v></c><c r="D874" t="s"><v>52471</v></c></row><row r="875" spans="1:4" x14ac:dyDescent="0.3"><c r="A875" t="s"><v>52472</v></c><c r="B875"><v>2</v></c><c r="C875" t="s"><v>52473</v></c><c r="D875" t="s"><v>52474</v></c></row><row r="876" spans="1:4" x14ac:dyDescent="0.3"><c r="A876" t="s"><v>52475</v></c><c r="B876"><v>2</v></c><c r="C876" t="s"><v>52476</v></c><c r="D876" t="s"><v>52477</v></c></row><row r="877" spans="1:4" x14ac:dyDescent="0.3"><c r="A877" t="s"><v>52478</v></c><c r="B877"><v>2</v></c><c r="C877" t="s"><v>52479</v></c><c r="D877" t="s"><v>52480</v></c></row><row r="878" spans="1:4" x14ac:dyDescent="0.3"><c r="A878" t="s"><v>52481</v></c><c r="B878"><v>2</v></c><c r="C878" t="s"><v>52482</v></c><c r="D878" t="s"><v>52483</v></c></row><row r="879" spans="1:4" x14ac:dyDescent="0.3"><c r="A879" t="s"><v>52484</v></c><c r="B879"><v>2</v></c><c r="C879" t="s"><v>52485</v></c><c r="D879" t="s"><v>52486</v></c></row><row r="880" spans="1:4" x14ac:dyDescent="0.3"><c r="A880" t="s"><v>52487</v></c><c r="B880"><v>2</v></c><c r="C880" t="s"><v>52488</v></c><c r="D880" t="s"><v>52489</v></c></row><row r="881" spans="1:4" x14ac:dyDescent="0.3"><c r="A881" t="s"><v>52490</v></c><c r="B881"><v>2</v></c><c r="C881" t="s"><v>52491</v></c><c r="D881" t="s"><v>52492</v></c></row><row r="882" spans="1:4" x14ac:dyDescent="0.3"><c r="A882" t="s"><v>52493</v></c><c r="B882"><v>2</v></c><c r="C882" t="s"><v>52494</v></c><c r="D882" t="s"><v>52495</v></c></row><row r="883" spans="1:4" x14ac:dyDescent="0.3"><c r="A883" t="s"><v>52496</v></c><c r="B883"><v>2</v></c><c r="C883" t="s"><v>52497</v></c><c r="D883" t="s"><v>52498</v></c></row><row r="884" spans="1:4" x14ac:dyDescent="0.3"><c r="A884" t="s"><v>52499</v></c><c r="B884"><v>2</v></c><c r="C884" t="s"><v>52500</v></c><c r="D884" t="s"><v>52501</v></c></row><row r="885" spans="1:4" x14ac:dyDescent="0.3"><c r="A885" t="s"><v>52502</v></c><c r="B885"><v>2</v></c><c r="C885" t="s"><v>52503</v></c><c r="D885" t="s"><v>52504</v></c></row><row r="886" spans="1:4" x14ac:dyDescent="0.3"><c r="A886" t="s"><v>52505</v></c><c r="B886"><v>2</v></c><c r="C886" t="s"><v>52506</v></c><c r="D886" t="s"><v>52507</v></c></row><row r="887" spans="1:4" x14ac:dyDescent="0.3"><c r="A887" t="s"><v>52508</v></c><c r="B887"><v>2</v></c><c r="C887" t="s"><v>52509</v></c><c r="D887" t="s"><v>52510</v></c></row><row r="888" spans="1:4" x14ac:dyDescent="0.3"><c r="A888" t="s"><v>52511</v></c><c r="B888"><v>2</v></c><c r="C888" t="s"><v>52512</v></c><c r="D888" t="s"><v>52513</v></c></row><row r="889" spans="1:4" x14ac:dyDescent="0.3"><c r="A889" t="s"><v>52514</v></c><c r="B889"><v>2</v></c><c r="C889" t="s"><v>52515</v></c><c r="D889" t="s"><v>52516</v></c></row><row r="890" spans="1:4" x14ac:dyDescent="0.3"><c r="A890" t="s"><v>52517</v></c><c r="B890"><v>2</v></c><c r="C890" t="s"><v>52518</v></c><c r="D890" t="s"><v>52519</v></c></row><row r="891" spans="1:4" x14ac:dyDescent="0.3"><c r="A891" t="s"><v>52520</v></c><c r="B891"><v>2</v></c><c r="C891" t="s"><v>52521</v></c><c r="D891" t="s"><v>52522</v></c></row><row r="892" spans="1:4" x14ac:dyDescent="0.3"><c r="A892" t="s"><v>52523</v></c><c r="B892"><v>2</v></c><c r="C892" t="s"><v>52524</v></c><c r="D892" t="s"><v>52525</v></c></row><row r="893" spans="1:4" x14ac:dyDescent="0.3"><c r="A893" t="s"><v>52526</v></c><c r="B893"><v>2</v></c><c r="C893" t="s"><v>52527</v></c><c r="D893" t="s"><v>52528</v></c></row><row r="894" spans="1:4" x14ac:dyDescent="0.3"><c r="A894" t="s"><v>52529</v></c><c r="B894"><v>2</v></c><c r="C894" t="s"><v>52530</v></c><c r="D894" t="s"><v>52531</v></c></row><row r="895" spans="1:4" x14ac:dyDescent="0.3"><c r="A895" t="s"><v>52532</v></c><c r="B895"><v>2</v></c><c r="C895" t="s"><v>52533</v></c><c r="D895" t="s"><v>52534</v></c></row><row r="896" spans="1:4" x14ac:dyDescent="0.3"><c r="A896" t="s"><v>52535</v></c><c r="B896"><v>2</v></c><c r="C896" t="s"><v>52536</v></c><c r="D896" t="s"><v>52537</v></c></row><row r="897" spans="1:4" x14ac:dyDescent="0.3"><c r="A897" t="s"><v>52538</v></c><c r="B897"><v>2</v></c><c r="C897" t="s"><v>52539</v></c><c r="D897" t="s"><v>52540</v></c></row><row r="898" spans="1:4" x14ac:dyDescent="0.3"><c r="A898" t="s"><v>52541</v></c><c r="B898"><v>2</v></c><c r="C898" t="s"><v>52542</v></c><c r="D898" t="s"><v>52543</v></c></row><row r="899" spans="1:4" x14ac:dyDescent="0.3"><c r="A899" t="s"><v>52544</v></c><c r="B899"><v>2</v></c><c r="C899" t="s"><v>52545</v></c><c r="D899" t="s"><v>52546</v></c></row><row r="900" spans="1:4" x14ac:dyDescent="0.3"><c r="A900" t="s"><v>52547</v></c><c r="B900"><v>2</v></c><c r="C900" t="s"><v>52548</v></c><c r="D900" t="s"><v>52549</v></c></row><row r="901" spans="1:4" x14ac:dyDescent="0.3"><c r="A901" t="s"><v>52550</v></c><c r="B901"><v>2</v></c><c r="C901" t="s"><v>52551</v></c><c r="D901" t="s"><v>52552</v></c></row><row r="902" spans="1:4" x14ac:dyDescent="0.3"><c r="A902" t="s"><v>52553</v></c><c r="B902"><v>2</v></c><c r="C902" t="s"><v>52554</v></c><c r="D902" t="s"><v>52555</v></c></row><row r="903" spans="1:4" x14ac:dyDescent="0.3"><c r="A903" t="s"><v>52556</v></c><c r="B903"><v>2</v></c><c r="C903" t="s"><v>52557</v></c><c r="D903" t="s"><v>52558</v></c></row><row r="904" spans="1:4" x14ac:dyDescent="0.3"><c r="A904" t="s"><v>52559</v></c><c r="B904"><v>2</v></c><c r="C904" t="s"><v>52560</v></c><c r="D904" t="s"><v>52561</v></c></row><row r="905" spans="1:4" x14ac:dyDescent="0.3"><c r="A905" t="s"><v>52562</v></c><c r="B905"><v>2</v></c><c r="C905" t="s"><v>52563</v></c><c r="D905" t="s"><v>52564</v></c></row><row r="906" spans="1:4" x14ac:dyDescent="0.3"><c r="A906" t="s"><v>52565</v></c><c r="B906"><v>2</v></c><c r="C906" t="s"><v>52566</v></c><c r="D906" t="s"><v>52567</v></c></row><row r="907" spans="1:4" x14ac:dyDescent="0.3"><c r="A907" t="s"><v>52568</v></c><c r="B907"><v>2</v></c><c r="C907" t="s"><v>52569</v></c><c r="D907" t="s"><v>52570</v></c></row><row r="908" spans="1:4" x14ac:dyDescent="0.3"><c r="A908" t="s"><v>52571</v></c><c r="B908"><v>2</v></c><c r="C908" t="s"><v>52572</v></c><c r="D908" t="s"><v>52573</v></c></row><row r="909" spans="1:4" x14ac:dyDescent="0.3"><c r="A909" t="s"><v>52574</v></c><c r="B909"><v>2</v></c><c r="C909" t="s"><v>52575</v></c><c r="D909" t="s"><v>52576</v></c></row><row r="910" spans="1:4" x14ac:dyDescent="0.3"><c r="A910" t="s"><v>52577</v></c><c r="B910"><v>2</v></c><c r="C910" t="s"><v>52578</v></c><c r="D910" t="s"><v>52579</v></c></row><row r="911" spans="1:4" x14ac:dyDescent="0.3"><c r="A911" t="s"><v>52580</v></c><c r="B911"><v>2</v></c><c r="C911" t="s"><v>52581</v></c><c r="D911" t="s"><v>52582</v></c></row><row r="912" spans="1:4" x14ac:dyDescent="0.3"><c r="A912" t="s"><v>52583</v></c><c r="B912"><v>2</v></c><c r="C912" t="s"><v>52584</v></c><c r="D912" t="s"><v>52585</v></c></row><row r="913" spans="1:4" x14ac:dyDescent="0.3"><c r="A913" t="s"><v>52586</v></c><c r="B913"><v>2</v></c><c r="C913" t="s"><v>52587</v></c><c r="D913" t="s"><v>52588</v></c></row><row r="914" spans="1:4" x14ac:dyDescent="0.3"><c r="A914" t="s"><v>52589</v></c><c r="B914"><v>2</v></c><c r="C914" t="s"><v>52590</v></c><c r="D914" t="s"><v>52591</v></c></row><row r="915" spans="1:4" x14ac:dyDescent="0.3"><c r="A915" t="s"><v>52592</v></c><c r="B915"><v>2</v></c><c r="C915" t="s"><v>52593</v></c><c r="D915" t="s"><v>52594</v></c></row><row r="916" spans="1:4" x14ac:dyDescent="0.3"><c r="A916" t="s"><v>52595</v></c><c r="B916"><v>2</v></c><c r="C916" t="s"><v>52596</v></c><c r="D916" t="s"><v>52597</v></c></row><row r="917" spans="1:4" x14ac:dyDescent="0.3"><c r="A917" t="s"><v>52598</v></c><c r="B917"><v>2</v></c><c r="C917" t="s"><v>52599</v></c><c r="D917" t="s"><v>52600</v></c></row><row r="918" spans="1:4" x14ac:dyDescent="0.3"><c r="A918" t="s"><v>52601</v></c><c r="B918"><v>2</v></c><c r="C918" t="s"><v>52602</v></c><c r="D918" t="s"><v>52603</v></c></row><row r="919" spans="1:4" x14ac:dyDescent="0.3"><c r="A919" t="s"><v>52604</v></c><c r="B919"><v>2</v></c><c r="C919" t="s"><v>52605</v></c><c r="D919" t="s"><v>52606</v></c></row><row r="920" spans="1:4" x14ac:dyDescent="0.3"><c r="A920" t="s"><v>52607</v></c><c r="B920"><v>2</v></c><c r="C920" t="s"><v>52608</v></c><c r="D920" t="s"><v>52609</v></c></row><row r="921" spans="1:4" x14ac:dyDescent="0.3"><c r="A921" t="s"><v>52610</v></c><c r="B921"><v>2</v></c><c r="C921" t="s"><v>52611</v></c><c r="D921" t="s"><v>52612</v></c></row><row r="922" spans="1:4" x14ac:dyDescent="0.3"><c r="A922" t="s"><v>52613</v></c><c r="B922"><v>2</v></c><c r="C922" t="s"><v>52614</v></c><c r="D922" t="s"><v>52615</v></c></row><row r="923" spans="1:4" x14ac:dyDescent="0.3"><c r="A923" t="s"><v>52616</v></c><c r="B923"><v>2</v></c><c r="C923" t="s"><v>52617</v></c><c r="D923" t="s"><v>52618</v></c></row><row r="924" spans="1:4" x14ac:dyDescent="0.3"><c r="A924" t="s"><v>52619</v></c><c r="B924"><v>2</v></c><c r="C924" t="s"><v>52620</v></c><c r="D924" t="s"><v>52621</v></c></row><row r="925" spans="1:4" x14ac:dyDescent="0.3"><c r="A925" t="s"><v>52622</v></c><c r="B925"><v>2</v></c><c r="C925" t="s"><v>52623</v></c><c r="D925" t="s"><v>52624</v></c></row><row r="926" spans="1:4" x14ac:dyDescent="0.3"><c r="A926" t="s"><v>52625</v></c><c r="B926"><v>2</v></c><c r="C926" t="s"><v>52626</v></c><c r="D926" t="s"><v>52627</v></c></row><row r="927" spans="1:4" x14ac:dyDescent="0.3"><c r="A927" t="s"><v>52628</v></c><c r="B927"><v>2</v></c><c r="C927" t="s"><v>52629</v></c><c r="D927" t="s"><v>52630</v></c></row><row r="928" spans="1:4" x14ac:dyDescent="0.3"><c r="A928" t="s"><v>52631</v></c><c r="B928"><v>2</v></c><c r="C928" t="s"><v>52632</v></c><c r="D928" t="s"><v>52633</v></c></row><row r="929" spans="1:4" x14ac:dyDescent="0.3"><c r="A929" t="s"><v>52634</v></c><c r="B929"><v>2</v></c><c r="C929" t="s"><v>52635</v></c><c r="D929" t="s"><v>52636</v></c></row><row r="930" spans="1:4" x14ac:dyDescent="0.3"><c r="A930" t="s"><v>52637</v></c><c r="B930"><v>2</v></c><c r="C930" t="s"><v>52638</v></c><c r="D930" t="s"><v>52639</v></c></row><row r="931" spans="1:4" x14ac:dyDescent="0.3"><c r="A931" t="s"><v>52640</v></c><c r="B931"><v>2</v></c><c r="C931" t="s"><v>52641</v></c><c r="D931" t="s"><v>52642</v></c></row><row r="932" spans="1:4" x14ac:dyDescent="0.3"><c r="A932" t="s"><v>52643</v></c><c r="B932"><v>2</v></c><c r="C932" t="s"><v>52644</v></c><c r="D932" t="s"><v>52645</v></c></row><row r="933" spans="1:4" x14ac:dyDescent="0.3"><c r="A933" t="s"><v>52646</v></c><c r="B933"><v>2</v></c><c r="C933" t="s"><v>52647</v></c><c r="D933" t="s"><v>52648</v></c></row><row r="934" spans="1:4" x14ac:dyDescent="0.3"><c r="A934" t="s"><v>52649</v></c><c r="B934"><v>2</v></c><c r="C934" t="s"><v>52650</v></c><c r="D934" t="s"><v>52651</v></c></row><row r="935" spans="1:4" x14ac:dyDescent="0.3"><c r="A935" t="s"><v>52652</v></c><c r="B935"><v>2</v></c><c r="C935" t="s"><v>52653</v></c><c r="D935" t="s"><v>52654</v></c></row><row r="936" spans="1:4" x14ac:dyDescent="0.3"><c r="A936" t="s"><v>52655</v></c><c r="B936"><v>2</v></c><c r="C936" t="s"><v>52656</v></c><c r="D936" t="s"><v>52657</v></c></row><row r="937" spans="1:4" x14ac:dyDescent="0.3"><c r="A937" t="s"><v>52658</v></c><c r="B937"><v>2</v></c><c r="C937" t="s"><v>52659</v></c><c r="D937" t="s"><v>52660</v></c></row><row r="938" spans="1:4" x14ac:dyDescent="0.3"><c r="A938" t="s"><v>52661</v></c><c r="B938"><v>2</v></c><c r="C938" t="s"><v>52662</v></c><c r="D938" t="s"><v>52663</v></c></row><row r="939" spans="1:4" x14ac:dyDescent="0.3"><c r="A939" t="s"><v>52664</v></c><c r="B939"><v>2</v></c><c r="C939" t="s"><v>52665</v></c><c r="D939" t="s"><v>52666</v></c></row><row r="940" spans="1:4" x14ac:dyDescent="0.3"><c r="A940" t="s"><v>52667</v></c><c r="B940"><v>2</v></c><c r="C940" t="s"><v>52668</v></c><c r="D940" t="s"><v>52669</v></c></row><row r="941" spans="1:4" x14ac:dyDescent="0.3"><c r="A941" t="s"><v>52670</v></c><c r="B941"><v>2</v></c><c r="C941" t="s"><v>52671</v></c><c r="D941" t="s"><v>52672</v></c></row><row r="942" spans="1:4" x14ac:dyDescent="0.3"><c r="A942" t="s"><v>52673</v></c><c r="B942"><v>2</v></c><c r="C942" t="s"><v>52674</v></c><c r="D942" t="s"><v>52675</v></c></row><row r="943" spans="1:4" x14ac:dyDescent="0.3"><c r="A943" t="s"><v>52676</v></c><c r="B943"><v>2</v></c><c r="C943" t="s"><v>52677</v></c><c r="D943" t="s"><v>52678</v></c></row><row r="944" spans="1:4" x14ac:dyDescent="0.3"><c r="A944" t="s"><v>52679</v></c><c r="B944"><v>2</v></c><c r="C944" t="s"><v>52680</v></c><c r="D944" t="s"><v>52681</v></c></row><row r="945" spans="1:4" x14ac:dyDescent="0.3"><c r="A945" t="s"><v>52682</v></c><c r="B945"><v>2</v></c><c r="C945" t="s"><v>52683</v></c><c r="D945" t="s"><v>52684</v></c></row><row r="946" spans="1:4" x14ac:dyDescent="0.3"><c r="A946" t="s"><v>52685</v></c><c r="B946"><v>2</v></c><c r="C946" t="s"><v>52686</v></c><c r="D946" t="s"><v>52687</v></c></row><row r="947" spans="1:4" x14ac:dyDescent="0.3"><c r="A947" t="s"><v>52688</v></c><c r="B947"><v>2</v></c><c r="C947" t="s"><v>52689</v></c><c r="D947" t="s"><v>52690</v></c></row><row r="948" spans="1:4" x14ac:dyDescent="0.3"><c r="A948" t="s"><v>52691</v></c><c r="B948"><v>2</v></c><c r="C948" t="s"><v>52692</v></c><c r="D948" t="s"><v>52693</v></c></row><row r="949" spans="1:4" x14ac:dyDescent="0.3"><c r="A949" t="s"><v>52694</v></c><c r="B949"><v>2</v></c><c r="C949" t="s"><v>52695</v></c><c r="D949" t="s"><v>52696</v></c></row><row r="950" spans="1:4" x14ac:dyDescent="0.3"><c r="A950" t="s"><v>52697</v></c><c r="B950"><v>2</v></c><c r="C950" t="s"><v>52698</v></c><c r="D950" t="s"><v>52699</v></c></row><row r="951" spans="1:4" x14ac:dyDescent="0.3"><c r="A951" t="s"><v>52700</v></c><c r="B951"><v>2</v></c><c r="C951" t="s"><v>52701</v></c><c r="D951" t="s"><v>52702</v></c></row><row r="952" spans="1:4" x14ac:dyDescent="0.3"><c r="A952" t="s"><v>52703</v></c><c r="B952"><v>2</v></c><c r="C952" t="s"><v>52704</v></c><c r="D952" t="s"><v>52705</v></c></row><row r="953" spans="1:4" x14ac:dyDescent="0.3"><c r="A953" t="s"><v>52706</v></c><c r="B953"><v>2</v></c><c r="C953" t="s"><v>52707</v></c><c r="D953" t="s"><v>52708</v></c></row><row r="954" spans="1:4" x14ac:dyDescent="0.3"><c r="A954" t="s"><v>52709</v></c><c r="B954"><v>2</v></c><c r="C954" t="s"><v>52710</v></c><c r="D954" t="s"><v>52711</v></c></row><row r="955" spans="1:4" x14ac:dyDescent="0.3"><c r="A955" t="s"><v>52712</v></c><c r="B955"><v>2</v></c><c r="C955" t="s"><v>52713</v></c><c r="D955" t="s"><v>52714</v></c></row><row r="956" spans="1:4" x14ac:dyDescent="0.3"><c r="A956" t="s"><v>52715</v></c><c r="B956"><v>2</v></c><c r="C956" t="s"><v>52716</v></c><c r="D956" t="s"><v>52717</v></c></row><row r="957" spans="1:4" x14ac:dyDescent="0.3"><c r="A957" t="s"><v>52718</v></c><c r="B957"><v>2</v></c><c r="C957" t="s"><v>52719</v></c><c r="D957" t="s"><v>52720</v></c></row><row r="958" spans="1:4" x14ac:dyDescent="0.3"><c r="A958" t="s"><v>52721</v></c><c r="B958"><v>2</v></c><c r="C958" t="s"><v>52722</v></c><c r="D958" t="s"><v>52723</v></c></row><row r="959" spans="1:4" x14ac:dyDescent="0.3"><c r="A959" t="s"><v>52724</v></c><c r="B959"><v>2</v></c><c r="C959" t="s"><v>52725</v></c><c r="D959" t="s"><v>52726</v></c></row><row r="960" spans="1:4" x14ac:dyDescent="0.3"><c r="A960" t="s"><v>52727</v></c><c r="B960"><v>2</v></c><c r="C960" t="s"><v>52728</v></c><c r="D960" t="s"><v>52729</v></c></row><row r="961" spans="1:4" x14ac:dyDescent="0.3"><c r="A961" t="s"><v>52730</v></c><c r="B961"><v>2</v></c><c r="C961" t="s"><v>52731</v></c><c r="D961" t="s"><v>52732</v></c></row><row r="962" spans="1:4" x14ac:dyDescent="0.3"><c r="A962" t="s"><v>52733</v></c><c r="B962"><v>2</v></c><c r="C962" t="s"><v>52734</v></c><c r="D962" t="s"><v>52735</v></c></row><row r="963" spans="1:4" x14ac:dyDescent="0.3"><c r="A963" t="s"><v>52736</v></c><c r="B963"><v>2</v></c><c r="C963" t="s"><v>52737</v></c><c r="D963" t="s"><v>52738</v></c></row><row r="964" spans="1:4" x14ac:dyDescent="0.3"><c r="A964" t="s"><v>52739</v></c><c r="B964"><v>2</v></c><c r="C964" t="s"><v>52740</v></c><c r="D964" t="s"><v>52741</v></c></row><row r="965" spans="1:4" x14ac:dyDescent="0.3"><c r="A965" t="s"><v>52742</v></c><c r="B965"><v>2</v></c><c r="C965" t="s"><v>52743</v></c><c r="D965" t="s"><v>52744</v></c></row><row r="966" spans="1:4" x14ac:dyDescent="0.3"><c r="A966" t="s"><v>52745</v></c><c r="B966"><v>2</v></c><c r="C966" t="s"><v>52746</v></c><c r="D966" t="s"><v>52747</v></c></row><row r="967" spans="1:4" x14ac:dyDescent="0.3"><c r="A967" t="s"><v>52748</v></c><c r="B967"><v>2</v></c><c r="C967" t="s"><v>52749</v></c><c r="D967" t="s"><v>52750</v></c></row><row r="968" spans="1:4" x14ac:dyDescent="0.3"><c r="A968" t="s"><v>52751</v></c><c r="B968"><v>2</v></c><c r="C968" t="s"><v>52752</v></c><c r="D968" t="s"><v>52753</v></c></row><row r="969" spans="1:4" x14ac:dyDescent="0.3"><c r="A969" t="s"><v>52754</v></c><c r="B969"><v>2</v></c><c r="C969" t="s"><v>52755</v></c><c r="D969" t="s"><v>52756</v></c></row><row r="970" spans="1:4" x14ac:dyDescent="0.3"><c r="A970" t="s"><v>52757</v></c><c r="B970"><v>2</v></c><c r="C970" t="s"><v>52758</v></c><c r="D970" t="s"><v>52759</v></c></row><row r="971" spans="1:4" x14ac:dyDescent="0.3"><c r="A971" t="s"><v>52760</v></c><c r="B971"><v>2</v></c><c r="C971" t="s"><v>52761</v></c><c r="D971" t="s"><v>52762</v></c></row><row r="972" spans="1:4" x14ac:dyDescent="0.3"><c r="A972" t="s"><v>52763</v></c><c r="B972"><v>2</v></c><c r="C972" t="s"><v>52764</v></c><c r="D972" t="s"><v>52765</v></c></row><row r="973" spans="1:4" x14ac:dyDescent="0.3"><c r="A973" t="s"><v>52766</v></c><c r="B973"><v>2</v></c><c r="C973" t="s"><v>52767</v></c><c r="D973" t="s"><v>52768</v></c></row><row r="974" spans="1:4" x14ac:dyDescent="0.3"><c r="A974" t="s"><v>52769</v></c><c r="B974"><v>2</v></c><c r="C974" t="s"><v>52770</v></c><c r="D974" t="s"><v>52771</v></c></row><row r="975" spans="1:4" x14ac:dyDescent="0.3"><c r="A975" t="s"><v>52772</v></c><c r="B975"><v>2</v></c><c r="C975" t="s"><v>52773</v></c><c r="D975" t="s"><v>52774</v></c></row><row r="976" spans="1:4" x14ac:dyDescent="0.3"><c r="A976" t="s"><v>52775</v></c><c r="B976"><v>2</v></c><c r="C976" t="s"><v>52776</v></c><c r="D976" t="s"><v>52777</v></c></row><row r="977" spans="1:4" x14ac:dyDescent="0.3"><c r="A977" t="s"><v>52778</v></c><c r="B977"><v>2</v></c><c r="C977" t="s"><v>52779</v></c><c r="D977" t="s"><v>52780</v></c></row><row r="978" spans="1:4" x14ac:dyDescent="0.3"><c r="A978" t="s"><v>52781</v></c><c r="B978"><v>2</v></c><c r="C978" t="s"><v>52782</v></c><c r="D978" t="s"><v>52783</v></c></row><row r="979" spans="1:4" x14ac:dyDescent="0.3"><c r="A979" t="s"><v>52784</v></c><c r="B979"><v>2</v></c><c r="C979" t="s"><v>52785</v></c><c r="D979" t="s"><v>52786</v></c></row><row r="980" spans="1:4" x14ac:dyDescent="0.3"><c r="A980" t="s"><v>52787</v></c><c r="B980"><v>2</v></c><c r="C980" t="s"><v>52788</v></c><c r="D980" t="s"><v>52789</v></c></row><row r="981" spans="1:4" x14ac:dyDescent="0.3"><c r="A981" t="s"><v>52790</v></c><c r="B981"><v>2</v></c><c r="C981" t="s"><v>52791</v></c><c r="D981" t="s"><v>52792</v></c></row><row r="982" spans="1:4" x14ac:dyDescent="0.3"><c r="A982" t="s"><v>52793</v></c><c r="B982"><v>2</v></c><c r="C982" t="s"><v>52794</v></c><c r="D982" t="s"><v>52795</v></c></row><row r="983" spans="1:4" x14ac:dyDescent="0.3"><c r="A983" t="s"><v>52796</v></c><c r="B983"><v>2</v></c><c r="C983" t="s"><v>52797</v></c><c r="D983" t="s"><v>52798</v></c></row><row r="984" spans="1:4" x14ac:dyDescent="0.3"><c r="A984" t="s"><v>52799</v></c><c r="B984"><v>2</v></c><c r="C984" t="s"><v>52800</v></c><c r="D984" t="s"><v>52801</v></c></row><row r="985" spans="1:4" x14ac:dyDescent="0.3"><c r="A985" t="s"><v>52802</v></c><c r="B985"><v>2</v></c><c r="C985" t="s"><v>52803</v></c><c r="D985" t="s"><v>52804</v></c></row><row r="986" spans="1:4" x14ac:dyDescent="0.3"><c r="A986" t="s"><v>52805</v></c><c r="B986"><v>2</v></c><c r="C986" t="s"><v>52806</v></c><c r="D986" t="s"><v>52807</v></c></row><row r="987" spans="1:4" x14ac:dyDescent="0.3"><c r="A987" t="s"><v>52808</v></c><c r="B987"><v>2</v></c><c r="C987" t="s"><v>52809</v></c><c r="D987" t="s"><v>52810</v></c></row><row r="988" spans="1:4" x14ac:dyDescent="0.3"><c r="A988" t="s"><v>52811</v></c><c r="B988"><v>2</v></c><c r="C988" t="s"><v>52812</v></c><c r="D988" t="s"><v>52813</v></c></row><row r="989" spans="1:4" x14ac:dyDescent="0.3"><c r="A989" t="s"><v>52814</v></c><c r="B989"><v>2</v></c><c r="C989" t="s"><v>52815</v></c><c r="D989" t="s"><v>52816</v></c></row><row r="990" spans="1:4" x14ac:dyDescent="0.3"><c r="A990" t="s"><v>52817</v></c><c r="B990"><v>2</v></c><c r="C990" t="s"><v>52818</v></c><c r="D990" t="s"><v>52819</v></c></row><row r="991" spans="1:4" x14ac:dyDescent="0.3"><c r="A991" t="s"><v>52820</v></c><c r="B991"><v>2</v></c><c r="C991" t="s"><v>52821</v></c><c r="D991" t="s"><v>52822</v></c></row><row r="992" spans="1:4" x14ac:dyDescent="0.3"><c r="A992" t="s"><v>52823</v></c><c r="B992"><v>2</v></c><c r="C992" t="s"><v>52824</v></c><c r="D992" t="s"><v>52825</v></c></row><row r="993" spans="1:4" x14ac:dyDescent="0.3"><c r="A993" t="s"><v>52826</v></c><c r="B993"><v>2</v></c><c r="C993" t="s"><v>52827</v></c><c r="D993" t="s"><v>52828</v></c></row><row r="994" spans="1:4" x14ac:dyDescent="0.3"><c r="A994" t="s"><v>52829</v></c><c r="B994"><v>2</v></c><c r="C994" t="s"><v>52830</v></c><c r="D994" t="s"><v>52831</v></c></row><row r="995" spans="1:4" x14ac:dyDescent="0.3"><c r="A995" t="s"><v>52832</v></c><c r="B995"><v>2</v></c><c r="C995" t="s"><v>52833</v></c><c r="D995" t="s"><v>52834</v></c></row><row r="996" spans="1:4" x14ac:dyDescent="0.3"><c r="A996" t="s"><v>52835</v></c><c r="B996"><v>2</v></c><c r="C996" t="s"><v>52836</v></c><c r="D996" t="s"><v>52837</v></c></row><row r="997" spans="1:4" x14ac:dyDescent="0.3"><c r="A997" t="s"><v>52838</v></c><c r="B997"><v>2</v></c><c r="C997" t="s"><v>52839</v></c><c r="D997" t="s"><v>52840</v></c></row><row r="998" spans="1:4" x14ac:dyDescent="0.3"><c r="A998" t="s"><v>52841</v></c><c r="B998"><v>2</v></c><c r="C998" t="s"><v>52842</v></c><c r="D998" t="s"><v>52843</v></c></row><row r="999" spans="1:4" x14ac:dyDescent="0.3"><c r="A999" t="s"><v>52844</v></c><c r="B999"><v>2</v></c><c r="C999" t="s"><v>52845</v></c><c r="D999" t="s"><v>52846</v></c></row><row r="1000" spans="1:4" x14ac:dyDescent="0.3"><c r="A1000" t="s"><v>52847</v></c><c r="B1000"><v>2</v></c><c r="C1000" t="s"><v>52848</v></c><c r="D1000" t="s"><v>52849</v></c></row><row r="1001" spans="1:4" x14ac:dyDescent="0.3"><c r="A1001" t="s"><v>52850</v></c><c r="B1001"><v>2</v></c><c r="C1001" t="s"><v>52851</v></c><c r="D1001" t="s"><v>52852</v></c></row><row r="1002" spans="1:4" x14ac:dyDescent="0.3"><c r="A1002" t="s"><v>52853</v></c><c r="B1002"><v>2</v></c><c r="C1002" t="s"><v>52854</v></c><c r="D1002" t="s"><v>52855</v></c></row><row r="1003" spans="1:4" x14ac:dyDescent="0.3"><c r="A1003" t="s"><v>52856</v></c><c r="B1003"><v>2</v></c><c r="C1003" t="s"><v>52857</v></c><c r="D1003" t="s"><v>52858</v></c></row><row r="1004" spans="1:4" x14ac:dyDescent="0.3"><c r="A1004" t="s"><v>52859</v></c><c r="B1004"><v>2</v></c><c r="C1004" t="s"><v>52860</v></c><c r="D1004" t="s"><v>52861</v></c></row><row r="1005" spans="1:4" x14ac:dyDescent="0.3"><c r="A1005" t="s"><v>52862</v></c><c r="B1005"><v>2</v></c><c r="C1005" t="s"><v>52863</v></c><c r="D1005" t="s"><v>52864</v></c></row><row r="1006" spans="1:4" x14ac:dyDescent="0.3"><c r="A1006" t="s"><v>52865</v></c><c r="B1006"><v>2</v></c><c r="C1006" t="s"><v>52866</v></c><c r="D1006" t="s"><v>52867</v></c></row><row r="1007" spans="1:4" x14ac:dyDescent="0.3"><c r="A1007" t="s"><v>52868</v></c><c r="B1007"><v>2</v></c><c r="C1007" t="s"><v>52869</v></c><c r="D1007" t="s"><v>52870</v></c></row><row r="1008" spans="1:4" x14ac:dyDescent="0.3"><c r="A1008" t="s"><v>52871</v></c><c r="B1008"><v>2</v></c><c r="C1008" t="s"><v>52872</v></c><c r="D1008" t="s"><v>52873</v></c></row><row r="1009" spans="1:4" x14ac:dyDescent="0.3"><c r="A1009" t="s"><v>52874</v></c><c r="B1009"><v>2</v></c><c r="C1009" t="s"><v>52875</v></c><c r="D1009" t="s"><v>52876</v></c></row><row r="1010" spans="1:4" x14ac:dyDescent="0.3"><c r="A1010" t="s"><v>52877</v></c><c r="B1010"><v>2</v></c><c r="C1010" t="s"><v>52878</v></c><c r="D1010" t="s"><v>52879</v></c></row><row r="1011" spans="1:4" x14ac:dyDescent="0.3"><c r="A1011" t="s"><v>52880</v></c><c r="B1011"><v>2</v></c><c r="C1011" t="s"><v>52881</v></c><c r="D1011" t="s"><v>52882</v></c></row><row r="1012" spans="1:4" x14ac:dyDescent="0.3"><c r="A1012" t="s"><v>52883</v></c><c r="B1012"><v>2</v></c><c r="C1012" t="s"><v>52884</v></c><c r="D1012" t="s"><v>52885</v></c></row><row r="1013" spans="1:4" x14ac:dyDescent="0.3"><c r="A1013" t="s"><v>52886</v></c><c r="B1013"><v>2</v></c><c r="C1013" t="s"><v>52887</v></c><c r="D1013" t="s"><v>52888</v></c></row><row r="1014" spans="1:4" x14ac:dyDescent="0.3"><c r="A1014" t="s"><v>52889</v></c><c r="B1014"><v>2</v></c><c r="C1014" t="s"><v>52890</v></c><c r="D1014" t="s"><v>52891</v></c></row><row r="1015" spans="1:4" x14ac:dyDescent="0.3"><c r="A1015" t="s"><v>52892</v></c><c r="B1015"><v>2</v></c><c r="C1015" t="s"><v>52893</v></c><c r="D1015" t="s"><v>52894</v></c></row><row r="1016" spans="1:4" x14ac:dyDescent="0.3"><c r="A1016" t="s"><v>52895</v></c><c r="B1016"><v>2</v></c><c r="C1016" t="s"><v>52896</v></c><c r="D1016" t="s"><v>52897</v></c></row><row r="1017" spans="1:4" x14ac:dyDescent="0.3"><c r="A1017" t="s"><v>52898</v></c><c r="B1017"><v>2</v></c><c r="C1017" t="s"><v>52899</v></c><c r="D1017" t="s"><v>52900</v></c></row><row r="1018" spans="1:4" x14ac:dyDescent="0.3"><c r="A1018" t="s"><v>52901</v></c><c r="B1018"><v>2</v></c><c r="C1018" t="s"><v>52902</v></c><c r="D1018" t="s"><v>52903</v></c></row><row r="1019" spans="1:4" x14ac:dyDescent="0.3"><c r="A1019" t="s"><v>52904</v></c><c r="B1019"><v>2</v></c><c r="C1019" t="s"><v>52905</v></c><c r="D1019" t="s"><v>52906</v></c></row><row r="1020" spans="1:4" x14ac:dyDescent="0.3"><c r="A1020" t="s"><v>52907</v></c><c r="B1020"><v>2</v></c><c r="C1020" t="s"><v>52908</v></c><c r="D1020" t="s"><v>52909</v></c></row><row r="1021" spans="1:4" x14ac:dyDescent="0.3"><c r="A1021" t="s"><v>52910</v></c><c r="B1021"><v>2</v></c><c r="C1021" t="s"><v>52911</v></c><c r="D1021" t="s"><v>52912</v></c></row><row r="1022" spans="1:4" x14ac:dyDescent="0.3"><c r="A1022" t="s"><v>52913</v></c><c r="B1022"><v>2</v></c><c r="C1022" t="s"><v>52914</v></c><c r="D1022" t="s"><v>52915</v></c></row><row r="1023" spans="1:4" x14ac:dyDescent="0.3"><c r="A1023" t="s"><v>52916</v></c><c r="B1023"><v>2</v></c><c r="C1023" t="s"><v>52917</v></c><c r="D1023" t="s"><v>52918</v></c></row><row r="1024" spans="1:4" x14ac:dyDescent="0.3"><c r="A1024" t="s"><v>52919</v></c><c r="B1024"><v>2</v></c><c r="C1024" t="s"><v>52920</v></c><c r="D1024" t="s"><v>52921</v></c></row><row r="1025" spans="1:4" x14ac:dyDescent="0.3"><c r="A1025" t="s"><v>52922</v></c><c r="B1025"><v>2</v></c><c r="C1025" t="s"><v>52923</v></c><c r="D1025" t="s"><v>52924</v></c></row><row r="1026" spans="1:4" x14ac:dyDescent="0.3"><c r="A1026" t="s"><v>52925</v></c><c r="B1026"><v>2</v></c><c r="C1026" t="s"><v>52926</v></c><c r="D1026" t="s"><v>52927</v></c></row><row r="1027" spans="1:4" x14ac:dyDescent="0.3"><c r="A1027" t="s"><v>52928</v></c><c r="B1027"><v>2</v></c><c r="C1027" t="s"><v>52929</v></c><c r="D1027" t="s"><v>52930</v></c></row><row r="1028" spans="1:4" x14ac:dyDescent="0.3"><c r="A1028" t="s"><v>52931</v></c><c r="B1028"><v>2</v></c><c r="C1028" t="s"><v>52932</v></c><c r="D1028" t="s"><v>52933</v></c></row><row r="1029" spans="1:4" x14ac:dyDescent="0.3"><c r="A1029" t="s"><v>52934</v></c><c r="B1029"><v>2</v></c><c r="C1029" t="s"><v>52935</v></c><c r="D1029" t="s"><v>52936</v></c></row><row r="1030" spans="1:4" x14ac:dyDescent="0.3"><c r="A1030" t="s"><v>52937</v></c><c r="B1030"><v>2</v></c><c r="C1030" t="s"><v>52938</v></c><c r="D1030" t="s"><v>52939</v></c></row><row r="1031" spans="1:4" x14ac:dyDescent="0.3"><c r="A1031" t="s"><v>52940</v></c><c r="B1031"><v>2</v></c><c r="C1031" t="s"><v>52941</v></c><c r="D1031" t="s"><v>52942</v></c></row><row r="1032" spans="1:4" x14ac:dyDescent="0.3"><c r="A1032" t="s"><v>52943</v></c><c r="B1032"><v>2</v></c><c r="C1032" t="s"><v>52944</v></c><c r="D1032" t="s"><v>52945</v></c></row><row r="1033" spans="1:4" x14ac:dyDescent="0.3"><c r="A1033" t="s"><v>52946</v></c><c r="B1033"><v>2</v></c><c r="C1033" t="s"><v>52947</v></c><c r="D1033" t="s"><v>52948</v></c></row><row r="1034" spans="1:4" x14ac:dyDescent="0.3"><c r="A1034" t="s"><v>52949</v></c><c r="B1034"><v>2</v></c><c r="C1034" t="s"><v>52950</v></c><c r="D1034" t="s"><v>52951</v></c></row><row r="1035" spans="1:4" x14ac:dyDescent="0.3"><c r="A1035" t="s"><v>52952</v></c><c r="B1035"><v>2</v></c><c r="C1035" t="s"><v>52953</v></c><c r="D1035" t="s"><v>52954</v></c></row><row r="1036" spans="1:4" x14ac:dyDescent="0.3"><c r="A1036" t="s"><v>52955</v></c><c r="B1036"><v>2</v></c><c r="C1036" t="s"><v>52956</v></c><c r="D1036" t="s"><v>52957</v></c></row><row r="1037" spans="1:4" x14ac:dyDescent="0.3"><c r="A1037" t="s"><v>52958</v></c><c r="B1037"><v>2</v></c><c r="C1037" t="s"><v>52959</v></c><c r="D1037" t="s"><v>52960</v></c></row><row r="1038" spans="1:4" x14ac:dyDescent="0.3"><c r="A1038" t="s"><v>52961</v></c><c r="B1038"><v>2</v></c><c r="C1038" t="s"><v>52962</v></c><c r="D1038" t="s"><v>52963</v></c></row><row r="1039" spans="1:4" x14ac:dyDescent="0.3"><c r="A1039" t="s"><v>52964</v></c><c r="B1039"><v>2</v></c><c r="C1039" t="s"><v>52965</v></c><c r="D1039" t="s"><v>52966</v></c></row><row r="1040" spans="1:4" x14ac:dyDescent="0.3"><c r="A1040" t="s"><v>52967</v></c><c r="B1040"><v>2</v></c><c r="C1040" t="s"><v>52968</v></c><c r="D1040" t="s"><v>52969</v></c></row><row r="1041" spans="1:4" x14ac:dyDescent="0.3"><c r="A1041" t="s"><v>52970</v></c><c r="B1041"><v>2</v></c><c r="C1041" t="s"><v>52971</v></c><c r="D1041" t="s"><v>52972</v></c></row><row r="1042" spans="1:4" x14ac:dyDescent="0.3"><c r="A1042" t="s"><v>52973</v></c><c r="B1042"><v>2</v></c><c r="C1042" t="s"><v>52974</v></c><c r="D1042" t="s"><v>52975</v></c></row><row r="1043" spans="1:4" x14ac:dyDescent="0.3"><c r="A1043" t="s"><v>52976</v></c><c r="B1043"><v>2</v></c><c r="C1043" t="s"><v>52977</v></c><c r="D1043" t="s"><v>52978</v></c></row><row r="1044" spans="1:4" x14ac:dyDescent="0.3"><c r="A1044" t="s"><v>52979</v></c><c r="B1044"><v>2</v></c><c r="C1044" t="s"><v>52980</v></c><c r="D1044" t="s"><v>52981</v></c></row><row r="1045" spans="1:4" x14ac:dyDescent="0.3"><c r="A1045" t="s"><v>52982</v></c><c r="B1045"><v>2</v></c><c r="C1045" t="s"><v>52983</v></c><c r="D1045" t="s"><v>52984</v></c></row><row r="1046" spans="1:4" x14ac:dyDescent="0.3"><c r="A1046" t="s"><v>52985</v></c><c r="B1046"><v>2</v></c><c r="C1046" t="s"><v>52986</v></c><c r="D1046" t="s"><v>52987</v></c></row><row r="1047" spans="1:4" x14ac:dyDescent="0.3"><c r="A1047" t="s"><v>52988</v></c><c r="B1047"><v>2</v></c><c r="C1047" t="s"><v>52989</v></c><c r="D1047" t="s"><v>52990</v></c></row><row r="1048" spans="1:4" x14ac:dyDescent="0.3"><c r="A1048" t="s"><v>52991</v></c><c r="B1048"><v>2</v></c><c r="C1048" t="s"><v>52992</v></c><c r="D1048" t="s"><v>52993</v></c></row><row r="1049" spans="1:4" x14ac:dyDescent="0.3"><c r="A1049" t="s"><v>52994</v></c><c r="B1049"><v>2</v></c><c r="C1049" t="s"><v>52995</v></c><c r="D1049" t="s"><v>52996</v></c></row><row r="1050" spans="1:4" x14ac:dyDescent="0.3"><c r="A1050" t="s"><v>52997</v></c><c r="B1050"><v>2</v></c><c r="C1050" t="s"><v>52998</v></c><c r="D1050" t="s"><v>52999</v></c></row><row r="1051" spans="1:4" x14ac:dyDescent="0.3"><c r="A1051" t="s"><v>53000</v></c><c r="B1051"><v>2</v></c><c r="C1051" t="s"><v>53001</v></c><c r="D1051" t="s"><v>53002</v></c></row><row r="1052" spans="1:4" x14ac:dyDescent="0.3"><c r="A1052" t="s"><v>53003</v></c><c r="B1052"><v>2</v></c><c r="C1052" t="s"><v>53004</v></c><c r="D1052" t="s"><v>53005</v></c></row><row r="1053" spans="1:4" x14ac:dyDescent="0.3"><c r="A1053" t="s"><v>53006</v></c><c r="B1053"><v>2</v></c><c r="C1053" t="s"><v>53007</v></c><c r="D1053" t="s"><v>53008</v></c></row><row r="1054" spans="1:4" x14ac:dyDescent="0.3"><c r="A1054" t="s"><v>53009</v></c><c r="B1054"><v>2</v></c><c r="C1054" t="s"><v>53010</v></c><c r="D1054" t="s"><v>53011</v></c></row><row r="1055" spans="1:4" x14ac:dyDescent="0.3"><c r="A1055" t="s"><v>53012</v></c><c r="B1055"><v>2</v></c><c r="C1055" t="s"><v>53013</v></c><c r="D1055" t="s"><v>53014</v></c></row><row r="1056" spans="1:4" x14ac:dyDescent="0.3"><c r="A1056" t="s"><v>53015</v></c><c r="B1056"><v>2</v></c><c r="C1056" t="s"><v>53016</v></c><c r="D1056" t="s"><v>53017</v></c></row><row r="1057" spans="1:4" x14ac:dyDescent="0.3"><c r="A1057" t="s"><v>53018</v></c><c r="B1057"><v>2</v></c><c r="C1057" t="s"><v>53019</v></c><c r="D1057" t="s"><v>53020</v></c></row><row r="1058" spans="1:4" x14ac:dyDescent="0.3"><c r="A1058" t="s"><v>53021</v></c><c r="B1058"><v>2</v></c><c r="C1058" t="s"><v>53022</v></c><c r="D1058" t="s"><v>53023</v></c></row><row r="1059" spans="1:4" x14ac:dyDescent="0.3"><c r="A1059" t="s"><v>53024</v></c><c r="B1059"><v>2</v></c><c r="C1059" t="s"><v>53025</v></c><c r="D1059" t="s"><v>53026</v></c></row><row r="1060" spans="1:4" x14ac:dyDescent="0.3"><c r="A1060" t="s"><v>53027</v></c><c r="B1060"><v>2</v></c><c r="C1060" t="s"><v>53028</v></c><c r="D1060" t="s"><v>53029</v></c></row><row r="1061" spans="1:4" x14ac:dyDescent="0.3"><c r="A1061" t="s"><v>53030</v></c><c r="B1061"><v>2</v></c><c r="C1061" t="s"><v>53031</v></c><c r="D1061" t="s"><v>53032</v></c></row><row r="1062" spans="1:4" x14ac:dyDescent="0.3"><c r="A1062" t="s"><v>53033</v></c><c r="B1062"><v>2</v></c><c r="C1062" t="s"><v>53034</v></c><c r="D1062" t="s"><v>53035</v></c></row><row r="1063" spans="1:4" x14ac:dyDescent="0.3"><c r="A1063" t="s"><v>53036</v></c><c r="B1063"><v>2</v></c><c r="C1063" t="s"><v>53037</v></c><c r="D1063" t="s"><v>53038</v></c></row><row r="1064" spans="1:4" x14ac:dyDescent="0.3"><c r="A1064" t="s"><v>53039</v></c><c r="B1064"><v>2</v></c><c r="C1064" t="s"><v>53040</v></c><c r="D1064" t="s"><v>53041</v></c></row><row r="1065" spans="1:4" x14ac:dyDescent="0.3"><c r="A1065" t="s"><v>53042</v></c><c r="B1065"><v>2</v></c><c r="C1065" t="s"><v>53043</v></c><c r="D1065" t="s"><v>53044</v></c></row><row r="1066" spans="1:4" x14ac:dyDescent="0.3"><c r="A1066" t="s"><v>53045</v></c><c r="B1066"><v>2</v></c><c r="C1066" t="s"><v>53046</v></c><c r="D1066" t="s"><v>53047</v></c></row><row r="1067" spans="1:4" x14ac:dyDescent="0.3"><c r="A1067" t="s"><v>53048</v></c><c r="B1067"><v>2</v></c><c r="C1067" t="s"><v>53049</v></c><c r="D1067" t="s"><v>53050</v></c></row><row r="1068" spans="1:4" x14ac:dyDescent="0.3"><c r="A1068" t="s"><v>53051</v></c><c r="B1068"><v>2</v></c><c r="C1068" t="s"><v>53052</v></c><c r="D1068" t="s"><v>53053</v></c></row><row r="1069" spans="1:4" x14ac:dyDescent="0.3"><c r="A1069" t="s"><v>53054</v></c><c r="B1069"><v>2</v></c><c r="C1069" t="s"><v>53055</v></c><c r="D1069" t="s"><v>53056</v></c></row><row r="1070" spans="1:4" x14ac:dyDescent="0.3"><c r="A1070" t="s"><v>53057</v></c><c r="B1070"><v>2</v></c><c r="C1070" t="s"><v>53058</v></c><c r="D1070" t="s"><v>53059</v></c></row><row r="1071" spans="1:4" x14ac:dyDescent="0.3"><c r="A1071" t="s"><v>53060</v></c><c r="B1071"><v>2</v></c><c r="C1071" t="s"><v>53061</v></c><c r="D1071" t="s"><v>53062</v></c></row><row r="1072" spans="1:4" x14ac:dyDescent="0.3"><c r="A1072" t="s"><v>53063</v></c><c r="B1072"><v>2</v></c><c r="C1072" t="s"><v>53064</v></c><c r="D1072" t="s"><v>53065</v></c></row><row r="1073" spans="1:4" x14ac:dyDescent="0.3"><c r="A1073" t="s"><v>53066</v></c><c r="B1073"><v>2</v></c><c r="C1073" t="s"><v>53067</v></c><c r="D1073" t="s"><v>53068</v></c></row><row r="1074" spans="1:4" x14ac:dyDescent="0.3"><c r="A1074" t="s"><v>53069</v></c><c r="B1074"><v>2</v></c><c r="C1074" t="s"><v>53070</v></c><c r="D1074" t="s"><v>53071</v></c></row><row r="1075" spans="1:4" x14ac:dyDescent="0.3"><c r="A1075" t="s"><v>53072</v></c><c r="B1075"><v>2</v></c><c r="C1075" t="s"><v>53073</v></c><c r="D1075" t="s"><v>53074</v></c></row><row r="1076" spans="1:4" x14ac:dyDescent="0.3"><c r="A1076" t="s"><v>53075</v></c><c r="B1076"><v>2</v></c><c r="C1076" t="s"><v>53076</v></c><c r="D1076" t="s"><v>53077</v></c></row><row r="1077" spans="1:4" x14ac:dyDescent="0.3"><c r="A1077" t="s"><v>53078</v></c><c r="B1077"><v>2</v></c><c r="C1077" t="s"><v>53079</v></c><c r="D1077" t="s"><v>53080</v></c></row><row r="1078" spans="1:4" x14ac:dyDescent="0.3"><c r="A1078" t="s"><v>53081</v></c><c r="B1078"><v>2</v></c><c r="C1078" t="s"><v>53082</v></c><c r="D1078" t="s"><v>53083</v></c></row><row r="1079" spans="1:4" x14ac:dyDescent="0.3"><c r="A1079" t="s"><v>53084</v></c><c r="B1079"><v>2</v></c><c r="C1079" t="s"><v>53085</v></c><c r="D1079" t="s"><v>53086</v></c></row><row r="1080" spans="1:4" x14ac:dyDescent="0.3"><c r="A1080" t="s"><v>53087</v></c><c r="B1080"><v>2</v></c><c r="C1080" t="s"><v>53088</v></c><c r="D1080" t="s"><v>53089</v></c></row><row r="1081" spans="1:4" x14ac:dyDescent="0.3"><c r="A1081" t="s"><v>53090</v></c><c r="B1081"><v>2</v></c><c r="C1081" t="s"><v>53091</v></c><c r="D1081" t="s"><v>53092</v></c></row><row r="1082" spans="1:4" x14ac:dyDescent="0.3"><c r="A1082" t="s"><v>53093</v></c><c r="B1082"><v>2</v></c><c r="C1082" t="s"><v>53094</v></c><c r="D1082" t="s"><v>53095</v></c></row><row r="1083" spans="1:4" x14ac:dyDescent="0.3"><c r="A1083" t="s"><v>53096</v></c><c r="B1083"><v>2</v></c><c r="C1083" t="s"><v>53097</v></c><c r="D1083" t="s"><v>53098</v></c></row><row r="1084" spans="1:4" x14ac:dyDescent="0.3"><c r="A1084" t="s"><v>53099</v></c><c r="B1084"><v>2</v></c><c r="C1084" t="s"><v>53100</v></c><c r="D1084" t="s"><v>53101</v></c></row><row r="1085" spans="1:4" x14ac:dyDescent="0.3"><c r="A1085" t="s"><v>53102</v></c><c r="B1085"><v>2</v></c><c r="C1085" t="s"><v>53103</v></c><c r="D1085" t="s"><v>53104</v></c></row><row r="1086" spans="1:4" x14ac:dyDescent="0.3"><c r="A1086" t="s"><v>53105</v></c><c r="B1086"><v>2</v></c><c r="C1086" t="s"><v>53106</v></c><c r="D1086" t="s"><v>53107</v></c></row><row r="1087" spans="1:4" x14ac:dyDescent="0.3"><c r="A1087" t="s"><v>53108</v></c><c r="B1087"><v>2</v></c><c r="C1087" t="s"><v>53109</v></c><c r="D1087" t="s"><v>53110</v></c></row><row r="1088" spans="1:4" x14ac:dyDescent="0.3"><c r="A1088" t="s"><v>53111</v></c><c r="B1088"><v>2</v></c><c r="C1088" t="s"><v>53112</v></c><c r="D1088" t="s"><v>53113</v></c></row><row r="1089" spans="1:4" x14ac:dyDescent="0.3"><c r="A1089" t="s"><v>53114</v></c><c r="B1089"><v>2</v></c><c r="C1089" t="s"><v>53115</v></c><c r="D1089" t="s"><v>53116</v></c></row><row r="1090" spans="1:4" x14ac:dyDescent="0.3"><c r="A1090" t="s"><v>53117</v></c><c r="B1090"><v>2</v></c><c r="C1090" t="s"><v>53118</v></c><c r="D1090" t="s"><v>53119</v></c></row><row r="1091" spans="1:4" x14ac:dyDescent="0.3"><c r="A1091" t="s"><v>53120</v></c><c r="B1091"><v>2</v></c><c r="C1091" t="s"><v>53121</v></c><c r="D1091" t="s"><v>53122</v></c></row><row r="1092" spans="1:4" x14ac:dyDescent="0.3"><c r="A1092" t="s"><v>53123</v></c><c r="B1092"><v>2</v></c><c r="C1092" t="s"><v>53124</v></c><c r="D1092" t="s"><v>53125</v></c></row><row r="1093" spans="1:4" x14ac:dyDescent="0.3"><c r="A1093" t="s"><v>53126</v></c><c r="B1093"><v>2</v></c><c r="C1093" t="s"><v>53127</v></c><c r="D1093" t="s"><v>53128</v></c></row><row r="1094" spans="1:4" x14ac:dyDescent="0.3"><c r="A1094" t="s"><v>53129</v></c><c r="B1094"><v>2</v></c><c r="C1094" t="s"><v>53130</v></c><c r="D1094" t="s"><v>53131</v></c></row><row r="1095" spans="1:4" x14ac:dyDescent="0.3"><c r="A1095" t="s"><v>53132</v></c><c r="B1095"><v>2</v></c><c r="C1095" t="s"><v>53133</v></c><c r="D1095" t="s"><v>53134</v></c></row><row r="1096" spans="1:4" x14ac:dyDescent="0.3"><c r="A1096" t="s"><v>53135</v></c><c r="B1096"><v>2</v></c><c r="C1096" t="s"><v>53136</v></c><c r="D1096" t="s"><v>53137</v></c></row><row r="1097" spans="1:4" x14ac:dyDescent="0.3"><c r="A1097" t="s"><v>53138</v></c><c r="B1097"><v>2</v></c><c r="C1097" t="s"><v>53139</v></c><c r="D1097" t="s"><v>53140</v></c></row><row r="1098" spans="1:4" x14ac:dyDescent="0.3"><c r="A1098" t="s"><v>53141</v></c><c r="B1098"><v>2</v></c><c r="C1098" t="s"><v>53142</v></c><c r="D1098" t="s"><v>53143</v></c></row><row r="1099" spans="1:4" x14ac:dyDescent="0.3"><c r="A1099" t="s"><v>53144</v></c><c r="B1099"><v>2</v></c><c r="C1099" t="s"><v>53145</v></c><c r="D1099" t="s"><v>53146</v></c></row><row r="1100" spans="1:4" x14ac:dyDescent="0.3"><c r="A1100" t="s"><v>53147</v></c><c r="B1100"><v>2</v></c><c r="C1100" t="s"><v>53148</v></c><c r="D1100" t="s"><v>53149</v></c></row><row r="1101" spans="1:4" x14ac:dyDescent="0.3"><c r="A1101" t="s"><v>53150</v></c><c r="B1101"><v>2</v></c><c r="C1101" t="s"><v>53151</v></c><c r="D1101" t="s"><v>53152</v></c></row><row r="1102" spans="1:4" x14ac:dyDescent="0.3"><c r="A1102" t="s"><v>53153</v></c><c r="B1102"><v>2</v></c><c r="C1102" t="s"><v>53154</v></c><c r="D1102" t="s"><v>53155</v></c></row><row r="1103" spans="1:4" x14ac:dyDescent="0.3"><c r="A1103" t="s"><v>53156</v></c><c r="B1103"><v>2</v></c><c r="C1103" t="s"><v>53157</v></c><c r="D1103" t="s"><v>53158</v></c></row><row r="1104" spans="1:4" x14ac:dyDescent="0.3"><c r="A1104" t="s"><v>53159</v></c><c r="B1104"><v>2</v></c><c r="C1104" t="s"><v>53160</v></c><c r="D1104" t="s"><v>53161</v></c></row><row r="1105" spans="1:4" x14ac:dyDescent="0.3"><c r="A1105" t="s"><v>53162</v></c><c r="B1105"><v>2</v></c><c r="C1105" t="s"><v>53163</v></c><c r="D1105" t="s"><v>53164</v></c></row><row r="1106" spans="1:4" x14ac:dyDescent="0.3"><c r="A1106" t="s"><v>53165</v></c><c r="B1106"><v>2</v></c><c r="C1106" t="s"><v>53166</v></c><c r="D1106" t="s"><v>53167</v></c></row><row r="1107" spans="1:4" x14ac:dyDescent="0.3"><c r="A1107" t="s"><v>53168</v></c><c r="B1107"><v>2</v></c><c r="C1107" t="s"><v>53169</v></c><c r="D1107" t="s"><v>53170</v></c></row><row r="1108" spans="1:4" x14ac:dyDescent="0.3"><c r="A1108" t="s"><v>53171</v></c><c r="B1108"><v>2</v></c><c r="C1108" t="s"><v>53172</v></c><c r="D1108" t="s"><v>53173</v></c></row><row r="1109" spans="1:4" x14ac:dyDescent="0.3"><c r="A1109" t="s"><v>53174</v></c><c r="B1109"><v>2</v></c><c r="C1109" t="s"><v>53175</v></c><c r="D1109" t="s"><v>53176</v></c></row><row r="1110" spans="1:4" x14ac:dyDescent="0.3"><c r="A1110" t="s"><v>53177</v></c><c r="B1110"><v>2</v></c><c r="C1110" t="s"><v>53178</v></c><c r="D1110" t="s"><v>53179</v></c></row><row r="1111" spans="1:4" x14ac:dyDescent="0.3"><c r="A1111" t="s"><v>53180</v></c><c r="B1111"><v>2</v></c><c r="C1111" t="s"><v>53181</v></c><c r="D1111" t="s"><v>53182</v></c></row><row r="1112" spans="1:4" x14ac:dyDescent="0.3"><c r="A1112" t="s"><v>53183</v></c><c r="B1112"><v>2</v></c><c r="C1112" t="s"><v>53184</v></c><c r="D1112" t="s"><v>53185</v></c></row><row r="1113" spans="1:4" x14ac:dyDescent="0.3"><c r="A1113" t="s"><v>53186</v></c><c r="B1113"><v>2</v></c><c r="C1113" t="s"><v>53187</v></c><c r="D1113" t="s"><v>53188</v></c></row><row r="1114" spans="1:4" x14ac:dyDescent="0.3"><c r="A1114" t="s"><v>53189</v></c><c r="B1114"><v>2</v></c><c r="C1114" t="s"><v>53190</v></c><c r="D1114" t="s"><v>53191</v></c></row><row r="1115" spans="1:4" x14ac:dyDescent="0.3"><c r="A1115" t="s"><v>53192</v></c><c r="B1115"><v>2</v></c><c r="C1115" t="s"><v>53193</v></c><c r="D1115" t="s"><v>53194</v></c></row><row r="1116" spans="1:4" x14ac:dyDescent="0.3"><c r="A1116" t="s"><v>53195</v></c><c r="B1116"><v>2</v></c><c r="C1116" t="s"><v>53196</v></c><c r="D1116" t="s"><v>53197</v></c></row><row r="1117" spans="1:4" x14ac:dyDescent="0.3"><c r="A1117" t="s"><v>53198</v></c><c r="B1117"><v>2</v></c><c r="C1117" t="s"><v>53199</v></c><c r="D1117" t="s"><v>53200</v></c></row><row r="1118" spans="1:4" x14ac:dyDescent="0.3"><c r="A1118" t="s"><v>53201</v></c><c r="B1118"><v>2</v></c><c r="C1118" t="s"><v>53202</v></c><c r="D1118" t="s"><v>53203</v></c></row><row r="1119" spans="1:4" x14ac:dyDescent="0.3"><c r="A1119" t="s"><v>53204</v></c><c r="B1119"><v>2</v></c><c r="C1119" t="s"><v>53205</v></c><c r="D1119" t="s"><v>53206</v></c></row><row r="1120" spans="1:4" x14ac:dyDescent="0.3"><c r="A1120" t="s"><v>53207</v></c><c r="B1120"><v>2</v></c><c r="C1120" t="s"><v>53208</v></c><c r="D1120" t="s"><v>53209</v></c></row><row r="1121" spans="1:4" x14ac:dyDescent="0.3"><c r="A1121" t="s"><v>53210</v></c><c r="B1121"><v>2</v></c><c r="C1121" t="s"><v>53211</v></c><c r="D1121" t="s"><v>53212</v></c></row><row r="1122" spans="1:4" x14ac:dyDescent="0.3"><c r="A1122" t="s"><v>53213</v></c><c r="B1122"><v>2</v></c><c r="C1122" t="s"><v>53214</v></c><c r="D1122" t="s"><v>53215</v></c></row><row r="1123" spans="1:4" x14ac:dyDescent="0.3"><c r="A1123" t="s"><v>53216</v></c><c r="B1123"><v>2</v></c><c r="C1123" t="s"><v>53217</v></c><c r="D1123" t="s"><v>53218</v></c></row><row r="1124" spans="1:4" x14ac:dyDescent="0.3"><c r="A1124" t="s"><v>53219</v></c><c r="B1124"><v>2</v></c><c r="C1124" t="s"><v>53220</v></c><c r="D1124" t="s"><v>53221</v></c></row><row r="1125" spans="1:4" x14ac:dyDescent="0.3"><c r="A1125" t="s"><v>53222</v></c><c r="B1125"><v>2</v></c><c r="C1125" t="s"><v>53223</v></c><c r="D1125" t="s"><v>53224</v></c></row><row r="1126" spans="1:4" x14ac:dyDescent="0.3"><c r="A1126" t="s"><v>53225</v></c><c r="B1126"><v>2</v></c><c r="C1126" t="s"><v>53226</v></c><c r="D1126" t="s"><v>53227</v></c></row><row r="1127" spans="1:4" x14ac:dyDescent="0.3"><c r="A1127" t="s"><v>53228</v></c><c r="B1127"><v>2</v></c><c r="C1127" t="s"><v>53229</v></c><c r="D1127" t="s"><v>53230</v></c></row><row r="1128" spans="1:4" x14ac:dyDescent="0.3"><c r="A1128" t="s"><v>53231</v></c><c r="B1128"><v>2</v></c><c r="C1128" t="s"><v>53232</v></c><c r="D1128" t="s"><v>53233</v></c></row><row r="1129" spans="1:4" x14ac:dyDescent="0.3"><c r="A1129" t="s"><v>53234</v></c><c r="B1129"><v>2</v></c><c r="C1129" t="s"><v>53235</v></c><c r="D1129" t="s"><v>53236</v></c></row><row r="1130" spans="1:4" x14ac:dyDescent="0.3"><c r="A1130" t="s"><v>53237</v></c><c r="B1130"><v>2</v></c><c r="C1130" t="s"><v>53238</v></c><c r="D1130" t="s"><v>53239</v></c></row><row r="1131" spans="1:4" x14ac:dyDescent="0.3"><c r="A1131" t="s"><v>53240</v></c><c r="B1131"><v>2</v></c><c r="C1131" t="s"><v>53241</v></c><c r="D1131" t="s"><v>53242</v></c></row><row r="1132" spans="1:4" x14ac:dyDescent="0.3"><c r="A1132" t="s"><v>53243</v></c><c r="B1132"><v>2</v></c><c r="C1132" t="s"><v>53244</v></c><c r="D1132" t="s"><v>53245</v></c></row><row r="1133" spans="1:4" x14ac:dyDescent="0.3"><c r="A1133" t="s"><v>53246</v></c><c r="B1133"><v>2</v></c><c r="C1133" t="s"><v>53247</v></c><c r="D1133" t="s"><v>53248</v></c></row><row r="1134" spans="1:4" x14ac:dyDescent="0.3"><c r="A1134" t="s"><v>53249</v></c><c r="B1134"><v>2</v></c><c r="C1134" t="s"><v>53250</v></c><c r="D1134" t="s"><v>53251</v></c></row><row r="1135" spans="1:4" x14ac:dyDescent="0.3"><c r="A1135" t="s"><v>53252</v></c><c r="B1135"><v>2</v></c><c r="C1135" t="s"><v>53253</v></c><c r="D1135" t="s"><v>53254</v></c></row><row r="1136" spans="1:4" x14ac:dyDescent="0.3"><c r="A1136" t="s"><v>53255</v></c><c r="B1136"><v>2</v></c><c r="C1136" t="s"><v>53256</v></c><c r="D1136" t="s"><v>53257</v></c></row><row r="1137" spans="1:4" x14ac:dyDescent="0.3"><c r="A1137" t="s"><v>53258</v></c><c r="B1137"><v>2</v></c><c r="C1137" t="s"><v>53259</v></c><c r="D1137" t="s"><v>53260</v></c></row><row r="1138" spans="1:4" x14ac:dyDescent="0.3"><c r="A1138" t="s"><v>53261</v></c><c r="B1138"><v>2</v></c><c r="C1138" t="s"><v>53262</v></c><c r="D1138" t="s"><v>53263</v></c></row><row r="1139" spans="1:4" x14ac:dyDescent="0.3"><c r="A1139" t="s"><v>53264</v></c><c r="B1139"><v>2</v></c><c r="C1139" t="s"><v>53265</v></c><c r="D1139" t="s"><v>53266</v></c></row><row r="1140" spans="1:4" x14ac:dyDescent="0.3"><c r="A1140" t="s"><v>53267</v></c><c r="B1140"><v>2</v></c><c r="C1140" t="s"><v>53268</v></c><c r="D1140" t="s"><v>53269</v></c></row><row r="1141" spans="1:4" x14ac:dyDescent="0.3"><c r="A1141" t="s"><v>53270</v></c><c r="B1141"><v>2</v></c><c r="C1141" t="s"><v>53271</v></c><c r="D1141" t="s"><v>53272</v></c></row><row r="1142" spans="1:4" x14ac:dyDescent="0.3"><c r="A1142" t="s"><v>53273</v></c><c r="B1142"><v>2</v></c><c r="C1142" t="s"><v>53274</v></c><c r="D1142" t="s"><v>53275</v></c></row><row r="1143" spans="1:4" x14ac:dyDescent="0.3"><c r="A1143" t="s"><v>53276</v></c><c r="B1143"><v>2</v></c><c r="C1143" t="s"><v>53277</v></c><c r="D1143" t="s"><v>53278</v></c></row><row r="1144" spans="1:4" x14ac:dyDescent="0.3"><c r="A1144" t="s"><v>53279</v></c><c r="B1144"><v>2</v></c><c r="C1144" t="s"><v>53280</v></c><c r="D1144" t="s"><v>53281</v></c></row><row r="1145" spans="1:4" x14ac:dyDescent="0.3"><c r="A1145" t="s"><v>53282</v></c><c r="B1145"><v>2</v></c><c r="C1145" t="s"><v>53283</v></c><c r="D1145" t="s"><v>53284</v></c></row><row r="1146" spans="1:4" x14ac:dyDescent="0.3"><c r="A1146" t="s"><v>53285</v></c><c r="B1146"><v>2</v></c><c r="C1146" t="s"><v>53286</v></c><c r="D1146" t="s"><v>53287</v></c></row><row r="1147" spans="1:4" x14ac:dyDescent="0.3"><c r="A1147" t="s"><v>53288</v></c><c r="B1147"><v>2</v></c><c r="C1147" t="s"><v>53289</v></c><c r="D1147" t="s"><v>53290</v></c></row><row r="1148" spans="1:4" x14ac:dyDescent="0.3"><c r="A1148" t="s"><v>53291</v></c><c r="B1148"><v>2</v></c><c r="C1148" t="s"><v>53292</v></c><c r="D1148" t="s"><v>53293</v></c></row><row r="1149" spans="1:4" x14ac:dyDescent="0.3"><c r="A1149" t="s"><v>53294</v></c><c r="B1149"><v>2</v></c><c r="C1149" t="s"><v>53295</v></c><c r="D1149" t="s"><v>53296</v></c></row><row r="1150" spans="1:4" x14ac:dyDescent="0.3"><c r="A1150" t="s"><v>53297</v></c><c r="B1150"><v>2</v></c><c r="C1150" t="s"><v>53298</v></c><c r="D1150" t="s"><v>53299</v></c></row><row r="1151" spans="1:4" x14ac:dyDescent="0.3"><c r="A1151" t="s"><v>53300</v></c><c r="B1151"><v>2</v></c><c r="C1151" t="s"><v>53301</v></c><c r="D1151" t="s"><v>53302</v></c></row><row r="1152" spans="1:4" x14ac:dyDescent="0.3"><c r="A1152" t="s"><v>53303</v></c><c r="B1152"><v>2</v></c><c r="C1152" t="s"><v>53304</v></c><c r="D1152" t="s"><v>53305</v></c></row><row r="1153" spans="1:4" x14ac:dyDescent="0.3"><c r="A1153" t="s"><v>53306</v></c><c r="B1153"><v>2</v></c><c r="C1153" t="s"><v>53307</v></c><c r="D1153" t="s"><v>53308</v></c></row><row r="1154" spans="1:4" x14ac:dyDescent="0.3"><c r="A1154" t="s"><v>53309</v></c><c r="B1154"><v>2</v></c><c r="C1154" t="s"><v>53310</v></c><c r="D1154" t="s"><v>53311</v></c></row><row r="1155" spans="1:4" x14ac:dyDescent="0.3"><c r="A1155" t="s"><v>53312</v></c><c r="B1155"><v>2</v></c><c r="C1155" t="s"><v>53313</v></c><c r="D1155" t="s"><v>53314</v></c></row><row r="1156" spans="1:4" x14ac:dyDescent="0.3"><c r="A1156" t="s"><v>53315</v></c><c r="B1156"><v>2</v></c><c r="C1156" t="s"><v>53316</v></c><c r="D1156" t="s"><v>53317</v></c></row><row r="1157" spans="1:4" x14ac:dyDescent="0.3"><c r="A1157" t="s"><v>53318</v></c><c r="B1157"><v>2</v></c><c r="C1157" t="s"><v>53319</v></c><c r="D1157" t="s"><v>53320</v></c></row><row r="1158" spans="1:4" x14ac:dyDescent="0.3"><c r="A1158" t="s"><v>53321</v></c><c r="B1158"><v>2</v></c><c r="C1158" t="s"><v>53322</v></c><c r="D1158" t="s"><v>53323</v></c></row><row r="1159" spans="1:4" x14ac:dyDescent="0.3"><c r="A1159" t="s"><v>53324</v></c><c r="B1159"><v>2</v></c><c r="C1159" t="s"><v>53325</v></c><c r="D1159" t="s"><v>53326</v></c></row><row r="1160" spans="1:4" x14ac:dyDescent="0.3"><c r="A1160" t="s"><v>53327</v></c><c r="B1160"><v>2</v></c><c r="C1160" t="s"><v>53328</v></c><c r="D1160" t="s"><v>53329</v></c></row><row r="1161" spans="1:4" x14ac:dyDescent="0.3"><c r="A1161" t="s"><v>53330</v></c><c r="B1161"><v>2</v></c><c r="C1161" t="s"><v>53331</v></c><c r="D1161" t="s"><v>53332</v></c></row><row r="1162" spans="1:4" x14ac:dyDescent="0.3"><c r="A1162" t="s"><v>53333</v></c><c r="B1162"><v>2</v></c><c r="C1162" t="s"><v>53334</v></c><c r="D1162" t="s"><v>53335</v></c></row><row r="1163" spans="1:4" x14ac:dyDescent="0.3"><c r="A1163" t="s"><v>53336</v></c><c r="B1163"><v>2</v></c><c r="C1163" t="s"><v>53337</v></c><c r="D1163" t="s"><v>53338</v></c></row><row r="1164" spans="1:4" x14ac:dyDescent="0.3"><c r="A1164" t="s"><v>53339</v></c><c r="B1164"><v>2</v></c><c r="C1164" t="s"><v>53340</v></c><c r="D1164" t="s"><v>53341</v></c></row><row r="1165" spans="1:4" x14ac:dyDescent="0.3"><c r="A1165" t="s"><v>53342</v></c><c r="B1165"><v>2</v></c><c r="C1165" t="s"><v>53343</v></c><c r="D1165" t="s"><v>53344</v></c></row><row r="1166" spans="1:4" x14ac:dyDescent="0.3"><c r="A1166" t="s"><v>53345</v></c><c r="B1166"><v>2</v></c><c r="C1166" t="s"><v>53346</v></c><c r="D1166" t="s"><v>53347</v></c></row><row r="1167" spans="1:4" x14ac:dyDescent="0.3"><c r="A1167" t="s"><v>53348</v></c><c r="B1167"><v>2</v></c><c r="C1167" t="s"><v>53349</v></c><c r="D1167" t="s"><v>53350</v></c></row><row r="1168" spans="1:4" x14ac:dyDescent="0.3"><c r="A1168" t="s"><v>53351</v></c><c r="B1168"><v>2</v></c><c r="C1168" t="s"><v>53352</v></c><c r="D1168" t="s"><v>53353</v></c></row><row r="1169" spans="1:4" x14ac:dyDescent="0.3"><c r="A1169" t="s"><v>53354</v></c><c r="B1169"><v>2</v></c><c r="C1169" t="s"><v>53355</v></c><c r="D1169" t="s"><v>53356</v></c></row><row r="1170" spans="1:4" x14ac:dyDescent="0.3"><c r="A1170" t="s"><v>53357</v></c><c r="B1170"><v>2</v></c><c r="C1170" t="s"><v>53358</v></c><c r="D1170" t="s"><v>53359</v></c></row><row r="1171" spans="1:4" x14ac:dyDescent="0.3"><c r="A1171" t="s"><v>53360</v></c><c r="B1171"><v>2</v></c><c r="C1171" t="s"><v>53361</v></c><c r="D1171" t="s"><v>53362</v></c></row><row r="1172" spans="1:4" x14ac:dyDescent="0.3"><c r="A1172" t="s"><v>53363</v></c><c r="B1172"><v>2</v></c><c r="C1172" t="s"><v>53364</v></c><c r="D1172" t="s"><v>53365</v></c></row><row r="1173" spans="1:4" x14ac:dyDescent="0.3"><c r="A1173" t="s"><v>53366</v></c><c r="B1173"><v>2</v></c><c r="C1173" t="s"><v>53367</v></c><c r="D1173" t="s"><v>53368</v></c></row><row r="1174" spans="1:4" x14ac:dyDescent="0.3"><c r="A1174" t="s"><v>53369</v></c><c r="B1174"><v>2</v></c><c r="C1174" t="s"><v>53370</v></c><c r="D1174" t="s"><v>53371</v></c></row><row r="1175" spans="1:4" x14ac:dyDescent="0.3"><c r="A1175" t="s"><v>53372</v></c><c r="B1175"><v>2</v></c><c r="C1175" t="s"><v>53373</v></c><c r="D1175" t="s"><v>53374</v></c></row><row r="1176" spans="1:4" x14ac:dyDescent="0.3"><c r="A1176" t="s"><v>53375</v></c><c r="B1176"><v>2</v></c><c r="C1176" t="s"><v>53376</v></c><c r="D1176" t="s"><v>53377</v></c></row><row r="1177" spans="1:4" x14ac:dyDescent="0.3"><c r="A1177" t="s"><v>53378</v></c><c r="B1177"><v>2</v></c><c r="C1177" t="s"><v>53379</v></c><c r="D1177" t="s"><v>53380</v></c></row><row r="1178" spans="1:4" x14ac:dyDescent="0.3"><c r="A1178" t="s"><v>53381</v></c><c r="B1178"><v>2</v></c><c r="C1178" t="s"><v>53382</v></c><c r="D1178" t="s"><v>53383</v></c></row><row r="1179" spans="1:4" x14ac:dyDescent="0.3"><c r="A1179" t="s"><v>53384</v></c><c r="B1179"><v>2</v></c><c r="C1179" t="s"><v>53385</v></c><c r="D1179" t="s"><v>53386</v></c></row><row r="1180" spans="1:4" x14ac:dyDescent="0.3"><c r="A1180" t="s"><v>53387</v></c><c r="B1180"><v>2</v></c><c r="C1180" t="s"><v>53388</v></c><c r="D1180" t="s"><v>53389</v></c></row><row r="1181" spans="1:4" x14ac:dyDescent="0.3"><c r="A1181" t="s"><v>53390</v></c><c r="B1181"><v>2</v></c><c r="C1181" t="s"><v>53391</v></c><c r="D1181" t="s"><v>53392</v></c></row><row r="1182" spans="1:4" x14ac:dyDescent="0.3"><c r="A1182" t="s"><v>53393</v></c><c r="B1182"><v>2</v></c><c r="C1182" t="s"><v>53394</v></c><c r="D1182" t="s"><v>53395</v></c></row><row r="1183" spans="1:4" x14ac:dyDescent="0.3"><c r="A1183" t="s"><v>53396</v></c><c r="B1183"><v>2</v></c><c r="C1183" t="s"><v>53397</v></c><c r="D1183" t="s"><v>53398</v></c></row><row r="1184" spans="1:4" x14ac:dyDescent="0.3"><c r="A1184" t="s"><v>53399</v></c><c r="B1184"><v>2</v></c><c r="C1184" t="s"><v>53400</v></c><c r="D1184" t="s"><v>53401</v></c></row><row r="1185" spans="1:4" x14ac:dyDescent="0.3"><c r="A1185" t="s"><v>53402</v></c><c r="B1185"><v>2</v></c><c r="C1185" t="s"><v>53403</v></c><c r="D1185" t="s"><v>53404</v></c></row><row r="1186" spans="1:4" x14ac:dyDescent="0.3"><c r="A1186" t="s"><v>53405</v></c><c r="B1186"><v>2</v></c><c r="C1186" t="s"><v>53406</v></c><c r="D1186" t="s"><v>53407</v></c></row><row r="1187" spans="1:4" x14ac:dyDescent="0.3"><c r="A1187" t="s"><v>53408</v></c><c r="B1187"><v>2</v></c><c r="C1187" t="s"><v>53409</v></c><c r="D1187" t="s"><v>53410</v></c></row><row r="1188" spans="1:4" x14ac:dyDescent="0.3"><c r="A1188" t="s"><v>53411</v></c><c r="B1188"><v>2</v></c><c r="C1188" t="s"><v>53412</v></c><c r="D1188" t="s"><v>53413</v></c></row><row r="1189" spans="1:4" x14ac:dyDescent="0.3"><c r="A1189" t="s"><v>53414</v></c><c r="B1189"><v>2</v></c><c r="C1189" t="s"><v>53415</v></c><c r="D1189" t="s"><v>53416</v></c></row><row r="1190" spans="1:4" x14ac:dyDescent="0.3"><c r="A1190" t="s"><v>53417</v></c><c r="B1190"><v>2</v></c><c r="C1190" t="s"><v>53418</v></c><c r="D1190" t="s"><v>53419</v></c></row><row r="1191" spans="1:4" x14ac:dyDescent="0.3"><c r="A1191" t="s"><v>53420</v></c><c r="B1191"><v>2</v></c><c r="C1191" t="s"><v>53421</v></c><c r="D1191" t="s"><v>53422</v></c></row><row r="1192" spans="1:4" x14ac:dyDescent="0.3"><c r="A1192" t="s"><v>53423</v></c><c r="B1192"><v>2</v></c><c r="C1192" t="s"><v>53424</v></c><c r="D1192" t="s"><v>53425</v></c></row><row r="1193" spans="1:4" x14ac:dyDescent="0.3"><c r="A1193" t="s"><v>53426</v></c><c r="B1193"><v>2</v></c><c r="C1193" t="s"><v>53427</v></c><c r="D1193" t="s"><v>53428</v></c></row><row r="1194" spans="1:4" x14ac:dyDescent="0.3"><c r="A1194" t="s"><v>53429</v></c><c r="B1194"><v>2</v></c><c r="C1194" t="s"><v>53430</v></c><c r="D1194" t="s"><v>53431</v></c></row><row r="1195" spans="1:4" x14ac:dyDescent="0.3"><c r="A1195" t="s"><v>53432</v></c><c r="B1195"><v>2</v></c><c r="C1195" t="s"><v>53433</v></c><c r="D1195" t="s"><v>53434</v></c></row><row r="1196" spans="1:4" x14ac:dyDescent="0.3"><c r="A1196" t="s"><v>53435</v></c><c r="B1196"><v>2</v></c><c r="C1196" t="s"><v>53436</v></c><c r="D1196" t="s"><v>53437</v></c></row><row r="1197" spans="1:4" x14ac:dyDescent="0.3"><c r="A1197" t="s"><v>53438</v></c><c r="B1197"><v>2</v></c><c r="C1197" t="s"><v>53439</v></c><c r="D1197" t="s"><v>53440</v></c></row><row r="1198" spans="1:4" x14ac:dyDescent="0.3"><c r="A1198" t="s"><v>53441</v></c><c r="B1198"><v>2</v></c><c r="C1198" t="s"><v>53442</v></c><c r="D1198" t="s"><v>53443</v></c></row><row r="1199" spans="1:4" x14ac:dyDescent="0.3"><c r="A1199" t="s"><v>53444</v></c><c r="B1199"><v>2</v></c><c r="C1199" t="s"><v>53445</v></c><c r="D1199" t="s"><v>53446</v></c></row><row r="1200" spans="1:4" x14ac:dyDescent="0.3"><c r="A1200" t="s"><v>53447</v></c><c r="B1200"><v>2</v></c><c r="C1200" t="s"><v>53448</v></c><c r="D1200" t="s"><v>53449</v></c></row><row r="1201" spans="1:4" x14ac:dyDescent="0.3"><c r="A1201" t="s"><v>53450</v></c><c r="B1201"><v>2</v></c><c r="C1201" t="s"><v>53451</v></c><c r="D1201" t="s"><v>53452</v></c></row><row r="1202" spans="1:4" x14ac:dyDescent="0.3"><c r="A1202" t="s"><v>53453</v></c><c r="B1202"><v>2</v></c><c r="C1202" t="s"><v>53454</v></c><c r="D1202" t="s"><v>53455</v></c></row><row r="1203" spans="1:4" x14ac:dyDescent="0.3"><c r="A1203" t="s"><v>53456</v></c><c r="B1203"><v>2</v></c><c r="C1203" t="s"><v>53457</v></c><c r="D1203" t="s"><v>53458</v></c></row><row r="1204" spans="1:4" x14ac:dyDescent="0.3"><c r="A1204" t="s"><v>53459</v></c><c r="B1204"><v>2</v></c><c r="C1204" t="s"><v>53460</v></c><c r="D1204" t="s"><v>53461</v></c></row><row r="1205" spans="1:4" x14ac:dyDescent="0.3"><c r="A1205" t="s"><v>53462</v></c><c r="B1205"><v>2</v></c><c r="C1205" t="s"><v>53463</v></c><c r="D1205" t="s"><v>53464</v></c></row><row r="1206" spans="1:4" x14ac:dyDescent="0.3"><c r="A1206" t="s"><v>53465</v></c><c r="B1206"><v>2</v></c><c r="C1206" t="s"><v>53466</v></c><c r="D1206" t="s"><v>53467</v></c></row><row r="1207" spans="1:4" x14ac:dyDescent="0.3"><c r="A1207" t="s"><v>53468</v></c><c r="B1207"><v>2</v></c><c r="C1207" t="s"><v>53469</v></c><c r="D1207" t="s"><v>53470</v></c></row><row r="1208" spans="1:4" x14ac:dyDescent="0.3"><c r="A1208" t="s"><v>53471</v></c><c r="B1208"><v>2</v></c><c r="C1208" t="s"><v>53472</v></c><c r="D1208" t="s"><v>53473</v></c></row><row r="1209" spans="1:4" x14ac:dyDescent="0.3"><c r="A1209" t="s"><v>53474</v></c><c r="B1209"><v>2</v></c><c r="C1209" t="s"><v>53475</v></c><c r="D1209" t="s"><v>53476</v></c></row><row r="1210" spans="1:4" x14ac:dyDescent="0.3"><c r="A1210" t="s"><v>53477</v></c><c r="B1210"><v>2</v></c><c r="C1210" t="s"><v>53478</v></c><c r="D1210" t="s"><v>53479</v></c></row><row r="1211" spans="1:4" x14ac:dyDescent="0.3"><c r="A1211" t="s"><v>53480</v></c><c r="B1211"><v>2</v></c><c r="C1211" t="s"><v>53481</v></c><c r="D1211" t="s"><v>53482</v></c></row><row r="1212" spans="1:4" x14ac:dyDescent="0.3"><c r="A1212" t="s"><v>53483</v></c><c r="B1212"><v>2</v></c><c r="C1212" t="s"><v>53484</v></c><c r="D1212" t="s"><v>53485</v></c></row><row r="1213" spans="1:4" x14ac:dyDescent="0.3"><c r="A1213" t="s"><v>53486</v></c><c r="B1213"><v>2</v></c><c r="C1213" t="s"><v>53487</v></c><c r="D1213" t="s"><v>53488</v></c></row><row r="1214" spans="1:4" x14ac:dyDescent="0.3"><c r="A1214" t="s"><v>53489</v></c><c r="B1214"><v>2</v></c><c r="C1214" t="s"><v>53490</v></c><c r="D1214" t="s"><v>53491</v></c></row><row r="1215" spans="1:4" x14ac:dyDescent="0.3"><c r="A1215" t="s"><v>53492</v></c><c r="B1215"><v>2</v></c><c r="C1215" t="s"><v>53493</v></c><c r="D1215" t="s"><v>53494</v></c></row><row r="1216" spans="1:4" x14ac:dyDescent="0.3"><c r="A1216" t="s"><v>53495</v></c><c r="B1216"><v>2</v></c><c r="C1216" t="s"><v>53496</v></c><c r="D1216" t="s"><v>53497</v></c></row><row r="1217" spans="1:4" x14ac:dyDescent="0.3"><c r="A1217" t="s"><v>53498</v></c><c r="B1217"><v>2</v></c><c r="C1217" t="s"><v>53499</v></c><c r="D1217" t="s"><v>53500</v></c></row><row r="1218" spans="1:4" x14ac:dyDescent="0.3"><c r="A1218" t="s"><v>53501</v></c><c r="B1218"><v>2</v></c><c r="C1218" t="s"><v>53502</v></c><c r="D1218" t="s"><v>53503</v></c></row><row r="1219" spans="1:4" x14ac:dyDescent="0.3"><c r="A1219" t="s"><v>53504</v></c><c r="B1219"><v>2</v></c><c r="C1219" t="s"><v>53505</v></c><c r="D1219" t="s"><v>53506</v></c></row><row r="1220" spans="1:4" x14ac:dyDescent="0.3"><c r="A1220" t="s"><v>53507</v></c><c r="B1220"><v>2</v></c><c r="C1220" t="s"><v>53508</v></c><c r="D1220" t="s"><v>53509</v></c></row><row r="1221" spans="1:4" x14ac:dyDescent="0.3"><c r="A1221" t="s"><v>53510</v></c><c r="B1221"><v>2</v></c><c r="C1221" t="s"><v>53511</v></c><c r="D1221" t="s"><v>53512</v></c></row><row r="1222" spans="1:4" x14ac:dyDescent="0.3"><c r="A1222" t="s"><v>53513</v></c><c r="B1222"><v>2</v></c><c r="C1222" t="s"><v>53514</v></c><c r="D1222" t="s"><v>53515</v></c></row><row r="1223" spans="1:4" x14ac:dyDescent="0.3"><c r="A1223" t="s"><v>53516</v></c><c r="B1223"><v>2</v></c><c r="C1223" t="s"><v>53517</v></c><c r="D1223" t="s"><v>53518</v></c></row><row r="1224" spans="1:4" x14ac:dyDescent="0.3"><c r="A1224" t="s"><v>53519</v></c><c r="B1224"><v>2</v></c><c r="C1224" t="s"><v>53520</v></c><c r="D1224" t="s"><v>53521</v></c></row><row r="1225" spans="1:4" x14ac:dyDescent="0.3"><c r="A1225" t="s"><v>53522</v></c><c r="B1225"><v>2</v></c><c r="C1225" t="s"><v>53523</v></c><c r="D1225" t="s"><v>53524</v></c></row><row r="1226" spans="1:4" x14ac:dyDescent="0.3"><c r="A1226" t="s"><v>53525</v></c><c r="B1226"><v>2</v></c><c r="C1226" t="s"><v>53526</v></c><c r="D1226" t="s"><v>53527</v></c></row><row r="1227" spans="1:4" x14ac:dyDescent="0.3"><c r="A1227" t="s"><v>53528</v></c><c r="B1227"><v>2</v></c><c r="C1227" t="s"><v>53529</v></c><c r="D1227" t="s"><v>53530</v></c></row><row r="1228" spans="1:4" x14ac:dyDescent="0.3"><c r="A1228" t="s"><v>53531</v></c><c r="B1228"><v>2</v></c><c r="C1228" t="s"><v>53532</v></c><c r="D1228" t="s"><v>53533</v></c></row><row r="1229" spans="1:4" x14ac:dyDescent="0.3"><c r="A1229" t="s"><v>53534</v></c><c r="B1229"><v>2</v></c><c r="C1229" t="s"><v>53535</v></c><c r="D1229" t="s"><v>53536</v></c></row><row r="1230" spans="1:4" x14ac:dyDescent="0.3"><c r="A1230" t="s"><v>53537</v></c><c r="B1230"><v>2</v></c><c r="C1230" t="s"><v>53538</v></c><c r="D1230" t="s"><v>53539</v></c></row><row r="1231" spans="1:4" x14ac:dyDescent="0.3"><c r="A1231" t="s"><v>53540</v></c><c r="B1231"><v>2</v></c><c r="C1231" t="s"><v>53541</v></c><c r="D1231" t="s"><v>53542</v></c></row><row r="1232" spans="1:4" x14ac:dyDescent="0.3"><c r="A1232" t="s"><v>53543</v></c><c r="B1232"><v>2</v></c><c r="C1232" t="s"><v>53544</v></c><c r="D1232" t="s"><v>53545</v></c></row><row r="1233" spans="1:4" x14ac:dyDescent="0.3"><c r="A1233" t="s"><v>53546</v></c><c r="B1233"><v>2</v></c><c r="C1233" t="s"><v>53547</v></c><c r="D1233" t="s"><v>53548</v></c></row><row r="1234" spans="1:4" x14ac:dyDescent="0.3"><c r="A1234" t="s"><v>53549</v></c><c r="B1234"><v>2</v></c><c r="C1234" t="s"><v>53550</v></c><c r="D1234" t="s"><v>53551</v></c></row><row r="1235" spans="1:4" x14ac:dyDescent="0.3"><c r="A1235" t="s"><v>53552</v></c><c r="B1235"><v>2</v></c><c r="C1235" t="s"><v>53553</v></c><c r="D1235" t="s"><v>53554</v></c></row><row r="1236" spans="1:4" x14ac:dyDescent="0.3"><c r="A1236" t="s"><v>53555</v></c><c r="B1236"><v>2</v></c><c r="C1236" t="s"><v>53556</v></c><c r="D1236" t="s"><v>53557</v></c></row><row r="1237" spans="1:4" x14ac:dyDescent="0.3"><c r="A1237" t="s"><v>53558</v></c><c r="B1237"><v>2</v></c><c r="C1237" t="s"><v>53559</v></c><c r="D1237" t="s"><v>53560</v></c></row><row r="1238" spans="1:4" x14ac:dyDescent="0.3"><c r="A1238" t="s"><v>53561</v></c><c r="B1238"><v>2</v></c><c r="C1238" t="s"><v>53562</v></c><c r="D1238" t="s"><v>53563</v></c></row><row r="1239" spans="1:4" x14ac:dyDescent="0.3"><c r="A1239" t="s"><v>53564</v></c><c r="B1239"><v>2</v></c><c r="C1239" t="s"><v>53565</v></c><c r="D1239" t="s"><v>53566</v></c></row><row r="1240" spans="1:4" x14ac:dyDescent="0.3"><c r="A1240" t="s"><v>53567</v></c><c r="B1240"><v>2</v></c><c r="C1240" t="s"><v>53568</v></c><c r="D1240" t="s"><v>53569</v></c></row><row r="1241" spans="1:4" x14ac:dyDescent="0.3"><c r="A1241" t="s"><v>53570</v></c><c r="B1241"><v>2</v></c><c r="C1241" t="s"><v>53571</v></c><c r="D1241" t="s"><v>53572</v></c></row><row r="1242" spans="1:4" x14ac:dyDescent="0.3"><c r="A1242" t="s"><v>53573</v></c><c r="B1242"><v>2</v></c><c r="C1242" t="s"><v>53574</v></c><c r="D1242" t="s"><v>53575</v></c></row><row r="1243" spans="1:4" x14ac:dyDescent="0.3"><c r="A1243" t="s"><v>53576</v></c><c r="B1243"><v>2</v></c><c r="C1243" t="s"><v>53577</v></c><c r="D1243" t="s"><v>53578</v></c></row><row r="1244" spans="1:4" x14ac:dyDescent="0.3"><c r="A1244" t="s"><v>53579</v></c><c r="B1244"><v>2</v></c><c r="C1244" t="s"><v>53580</v></c><c r="D1244" t="s"><v>53581</v></c></row><row r="1245" spans="1:4" x14ac:dyDescent="0.3"><c r="A1245" t="s"><v>53582</v></c><c r="B1245"><v>2</v></c><c r="C1245" t="s"><v>53583</v></c><c r="D1245" t="s"><v>53584</v></c></row><row r="1246" spans="1:4" x14ac:dyDescent="0.3"><c r="A1246" t="s"><v>53585</v></c><c r="B1246"><v>2</v></c><c r="C1246" t="s"><v>53586</v></c><c r="D1246" t="s"><v>53587</v></c></row><row r="1247" spans="1:4" x14ac:dyDescent="0.3"><c r="A1247" t="s"><v>53588</v></c><c r="B1247"><v>2</v></c><c r="C1247" t="s"><v>53589</v></c><c r="D1247" t="s"><v>53590</v></c></row><row r="1248" spans="1:4" x14ac:dyDescent="0.3"><c r="A1248" t="s"><v>53591</v></c><c r="B1248"><v>2</v></c><c r="C1248" t="s"><v>53592</v></c><c r="D1248" t="s"><v>53593</v></c></row><row r="1249" spans="1:4" x14ac:dyDescent="0.3"><c r="A1249" t="s"><v>53594</v></c><c r="B1249"><v>2</v></c><c r="C1249" t="s"><v>53595</v></c><c r="D1249" t="s"><v>53596</v></c></row><row r="1250" spans="1:4" x14ac:dyDescent="0.3"><c r="A1250" t="s"><v>53597</v></c><c r="B1250"><v>2</v></c><c r="C1250" t="s"><v>53598</v></c><c r="D1250" t="s"><v>53599</v></c></row><row r="1251" spans="1:4" x14ac:dyDescent="0.3"><c r="A1251" t="s"><v>53600</v></c><c r="B1251"><v>2</v></c><c r="C1251" t="s"><v>53601</v></c><c r="D1251" t="s"><v>53602</v></c></row><row r="1252" spans="1:4" x14ac:dyDescent="0.3"><c r="A1252" t="s"><v>53603</v></c><c r="B1252"><v>2</v></c><c r="C1252" t="s"><v>53604</v></c><c r="D1252" t="s"><v>53605</v></c></row><row r="1253" spans="1:4" x14ac:dyDescent="0.3"><c r="A1253" t="s"><v>53606</v></c><c r="B1253"><v>2</v></c><c r="C1253" t="s"><v>53607</v></c><c r="D1253" t="s"><v>53608</v></c></row><row r="1254" spans="1:4" x14ac:dyDescent="0.3"><c r="A1254" t="s"><v>53609</v></c><c r="B1254"><v>2</v></c><c r="C1254" t="s"><v>53610</v></c><c r="D1254" t="s"><v>53611</v></c></row><row r="1255" spans="1:4" x14ac:dyDescent="0.3"><c r="A1255" t="s"><v>53612</v></c><c r="B1255"><v>2</v></c><c r="C1255" t="s"><v>53613</v></c><c r="D1255" t="s"><v>53614</v></c></row><row r="1256" spans="1:4" x14ac:dyDescent="0.3"><c r="A1256" t="s"><v>53615</v></c><c r="B1256"><v>2</v></c><c r="C1256" t="s"><v>53616</v></c><c r="D1256" t="s"><v>53617</v></c></row><row r="1257" spans="1:4" x14ac:dyDescent="0.3"><c r="A1257" t="s"><v>53618</v></c><c r="B1257"><v>2</v></c><c r="C1257" t="s"><v>53619</v></c><c r="D1257" t="s"><v>53620</v></c></row><row r="1258" spans="1:4" x14ac:dyDescent="0.3"><c r="A1258" t="s"><v>53621</v></c><c r="B1258"><v>2</v></c><c r="C1258" t="s"><v>53622</v></c><c r="D1258" t="s"><v>53623</v></c></row><row r="1259" spans="1:4" x14ac:dyDescent="0.3"><c r="A1259" t="s"><v>53624</v></c><c r="B1259"><v>2</v></c><c r="C1259" t="s"><v>53625</v></c><c r="D1259" t="s"><v>53626</v></c></row><row r="1260" spans="1:4" x14ac:dyDescent="0.3"><c r="A1260" t="s"><v>53627</v></c><c r="B1260"><v>2</v></c><c r="C1260" t="s"><v>53628</v></c><c r="D1260" t="s"><v>53629</v></c></row><row r="1261" spans="1:4" x14ac:dyDescent="0.3"><c r="A1261" t="s"><v>53630</v></c><c r="B1261"><v>2</v></c><c r="C1261" t="s"><v>53631</v></c><c r="D1261" t="s"><v>53632</v></c></row><row r="1262" spans="1:4" x14ac:dyDescent="0.3"><c r="A1262" t="s"><v>53633</v></c><c r="B1262"><v>2</v></c><c r="C1262" t="s"><v>53634</v></c><c r="D1262" t="s"><v>53635</v></c></row><row r="1263" spans="1:4" x14ac:dyDescent="0.3"><c r="A1263" t="s"><v>53636</v></c><c r="B1263"><v>2</v></c><c r="C1263" t="s"><v>53637</v></c><c r="D1263" t="s"><v>53638</v></c></row><row r="1264" spans="1:4" x14ac:dyDescent="0.3"><c r="A1264" t="s"><v>53639</v></c><c r="B1264"><v>2</v></c><c r="C1264" t="s"><v>53640</v></c><c r="D1264" t="s"><v>53641</v></c></row><row r="1265" spans="1:4" x14ac:dyDescent="0.3"><c r="A1265" t="s"><v>53642</v></c><c r="B1265"><v>2</v></c><c r="C1265" t="s"><v>53643</v></c><c r="D1265" t="s"><v>53644</v></c></row><row r="1266" spans="1:4" x14ac:dyDescent="0.3"><c r="A1266" t="s"><v>53645</v></c><c r="B1266"><v>2</v></c><c r="C1266" t="s"><v>53646</v></c><c r="D1266" t="s"><v>53647</v></c></row><row r="1267" spans="1:4" x14ac:dyDescent="0.3"><c r="A1267" t="s"><v>53648</v></c><c r="B1267"><v>2</v></c><c r="C1267" t="s"><v>53649</v></c><c r="D1267" t="s"><v>53650</v></c></row><row r="1268" spans="1:4" x14ac:dyDescent="0.3"><c r="A1268" t="s"><v>53651</v></c><c r="B1268"><v>2</v></c><c r="C1268" t="s"><v>53652</v></c><c r="D1268" t="s"><v>53653</v></c></row><row r="1269" spans="1:4" x14ac:dyDescent="0.3"><c r="A1269" t="s"><v>53654</v></c><c r="B1269"><v>2</v></c><c r="C1269" t="s"><v>53655</v></c><c r="D1269" t="s"><v>53656</v></c></row><row r="1270" spans="1:4" x14ac:dyDescent="0.3"><c r="A1270" t="s"><v>53657</v></c><c r="B1270"><v>2</v></c><c r="C1270" t="s"><v>53658</v></c><c r="D1270" t="s"><v>53659</v></c></row><row r="1271" spans="1:4" x14ac:dyDescent="0.3"><c r="A1271" t="s"><v>53660</v></c><c r="B1271"><v>2</v></c><c r="C1271" t="s"><v>53661</v></c><c r="D1271" t="s"><v>53662</v></c></row><row r="1272" spans="1:4" x14ac:dyDescent="0.3"><c r="A1272" t="s"><v>53663</v></c><c r="B1272"><v>2</v></c><c r="C1272" t="s"><v>53664</v></c><c r="D1272" t="s"><v>53665</v></c></row><row r="1273" spans="1:4" x14ac:dyDescent="0.3"><c r="A1273" t="s"><v>53666</v></c><c r="B1273"><v>2</v></c><c r="C1273" t="s"><v>53667</v></c><c r="D1273" t="s"><v>53668</v></c></row><row r="1274" spans="1:4" x14ac:dyDescent="0.3"><c r="A1274" t="s"><v>53669</v></c><c r="B1274"><v>2</v></c><c r="C1274" t="s"><v>53670</v></c><c r="D1274" t="s"><v>53671</v></c></row><row r="1275" spans="1:4" x14ac:dyDescent="0.3"><c r="A1275" t="s"><v>53672</v></c><c r="B1275"><v>2</v></c><c r="C1275" t="s"><v>53673</v></c><c r="D1275" t="s"><v>53674</v></c></row><row r="1276" spans="1:4" x14ac:dyDescent="0.3"><c r="A1276" t="s"><v>53675</v></c><c r="B1276"><v>2</v></c><c r="C1276" t="s"><v>53676</v></c><c r="D1276" t="s"><v>53677</v></c></row><row r="1277" spans="1:4" x14ac:dyDescent="0.3"><c r="A1277" t="s"><v>53678</v></c><c r="B1277"><v>2</v></c><c r="C1277" t="s"><v>53679</v></c><c r="D1277" t="s"><v>53680</v></c></row><row r="1278" spans="1:4" x14ac:dyDescent="0.3"><c r="A1278" t="s"><v>53681</v></c><c r="B1278"><v>2</v></c><c r="C1278" t="s"><v>53682</v></c><c r="D1278" t="s"><v>53683</v></c></row><row r="1279" spans="1:4" x14ac:dyDescent="0.3"><c r="A1279" t="s"><v>53684</v></c><c r="B1279"><v>2</v></c><c r="C1279" t="s"><v>53685</v></c><c r="D1279" t="s"><v>53686</v></c></row><row r="1280" spans="1:4" x14ac:dyDescent="0.3"><c r="A1280" t="s"><v>53687</v></c><c r="B1280"><v>2</v></c><c r="C1280" t="s"><v>53688</v></c><c r="D1280" t="s"><v>53689</v></c></row><row r="1281" spans="1:4" x14ac:dyDescent="0.3"><c r="A1281" t="s"><v>53690</v></c><c r="B1281"><v>2</v></c><c r="C1281" t="s"><v>53691</v></c><c r="D1281" t="s"><v>53692</v></c></row><row r="1282" spans="1:4" x14ac:dyDescent="0.3"><c r="A1282" t="s"><v>53693</v></c><c r="B1282"><v>2</v></c><c r="C1282" t="s"><v>53694</v></c><c r="D1282" t="s"><v>53695</v></c></row><row r="1283" spans="1:4" x14ac:dyDescent="0.3"><c r="A1283" t="s"><v>53696</v></c><c r="B1283"><v>2</v></c><c r="C1283" t="s"><v>53697</v></c><c r="D1283" t="s"><v>53698</v></c></row><row r="1284" spans="1:4" x14ac:dyDescent="0.3"><c r="A1284" t="s"><v>53699</v></c><c r="B1284"><v>2</v></c><c r="C1284" t="s"><v>53700</v></c><c r="D1284" t="s"><v>53701</v></c></row><row r="1285" spans="1:4" x14ac:dyDescent="0.3"><c r="A1285" t="s"><v>53702</v></c><c r="B1285"><v>2</v></c><c r="C1285" t="s"><v>53703</v></c><c r="D1285" t="s"><v>53704</v></c></row><row r="1286" spans="1:4" x14ac:dyDescent="0.3"><c r="A1286" t="s"><v>53705</v></c><c r="B1286"><v>2</v></c><c r="C1286" t="s"><v>53706</v></c><c r="D1286" t="s"><v>53707</v></c></row><row r="1287" spans="1:4" x14ac:dyDescent="0.3"><c r="A1287" t="s"><v>53708</v></c><c r="B1287"><v>2</v></c><c r="C1287" t="s"><v>53709</v></c><c r="D1287" t="s"><v>53710</v></c></row><row r="1288" spans="1:4" x14ac:dyDescent="0.3"><c r="A1288" t="s"><v>53711</v></c><c r="B1288"><v>2</v></c><c r="C1288" t="s"><v>53712</v></c><c r="D1288" t="s"><v>53713</v></c></row><row r="1289" spans="1:4" x14ac:dyDescent="0.3"><c r="A1289" t="s"><v>53714</v></c><c r="B1289"><v>2</v></c><c r="C1289" t="s"><v>53715</v></c><c r="D1289" t="s"><v>53716</v></c></row><row r="1290" spans="1:4" x14ac:dyDescent="0.3"><c r="A1290" t="s"><v>53717</v></c><c r="B1290"><v>2</v></c><c r="C1290" t="s"><v>53718</v></c><c r="D1290" t="s"><v>53719</v></c></row><row r="1291" spans="1:4" x14ac:dyDescent="0.3"><c r="A1291" t="s"><v>53720</v></c><c r="B1291"><v>2</v></c><c r="C1291" t="s"><v>53721</v></c><c r="D1291" t="s"><v>53722</v></c></row><row r="1292" spans="1:4" x14ac:dyDescent="0.3"><c r="A1292" t="s"><v>53723</v></c><c r="B1292"><v>2</v></c><c r="C1292" t="s"><v>53724</v></c><c r="D1292" t="s"><v>53725</v></c></row><row r="1293" spans="1:4" x14ac:dyDescent="0.3"><c r="A1293" t="s"><v>53726</v></c><c r="B1293"><v>2</v></c><c r="C1293" t="s"><v>53727</v></c><c r="D1293" t="s"><v>53728</v></c></row><row r="1294" spans="1:4" x14ac:dyDescent="0.3"><c r="A1294" t="s"><v>53729</v></c><c r="B1294"><v>2</v></c><c r="C1294" t="s"><v>53730</v></c><c r="D1294" t="s"><v>53731</v></c></row><row r="1295" spans="1:4" x14ac:dyDescent="0.3"><c r="A1295" t="s"><v>53732</v></c><c r="B1295"><v>2</v></c><c r="C1295" t="s"><v>53733</v></c><c r="D1295" t="s"><v>53734</v></c></row><row r="1296" spans="1:4" x14ac:dyDescent="0.3"><c r="A1296" t="s"><v>53735</v></c><c r="B1296"><v>2</v></c><c r="C1296" t="s"><v>53736</v></c><c r="D1296" t="s"><v>53737</v></c></row><row r="1297" spans="1:4" x14ac:dyDescent="0.3"><c r="A1297" t="s"><v>53738</v></c><c r="B1297"><v>2</v></c><c r="C1297" t="s"><v>53739</v></c><c r="D1297" t="s"><v>53740</v></c></row><row r="1298" spans="1:4" x14ac:dyDescent="0.3"><c r="A1298" t="s"><v>53741</v></c><c r="B1298"><v>2</v></c><c r="C1298" t="s"><v>53742</v></c><c r="D1298" t="s"><v>53743</v></c></row><row r="1299" spans="1:4" x14ac:dyDescent="0.3"><c r="A1299" t="s"><v>53744</v></c><c r="B1299"><v>2</v></c><c r="C1299" t="s"><v>53745</v></c><c r="D1299" t="s"><v>53746</v></c></row><row r="1300" spans="1:4" x14ac:dyDescent="0.3"><c r="A1300" t="s"><v>53747</v></c><c r="B1300"><v>2</v></c><c r="C1300" t="s"><v>53748</v></c><c r="D1300" t="s"><v>53749</v></c></row><row r="1301" spans="1:4" x14ac:dyDescent="0.3"><c r="A1301" t="s"><v>53750</v></c><c r="B1301"><v>2</v></c><c r="C1301" t="s"><v>53751</v></c><c r="D1301" t="s"><v>53752</v></c></row><row r="1302" spans="1:4" x14ac:dyDescent="0.3"><c r="A1302" t="s"><v>53753</v></c><c r="B1302"><v>2</v></c><c r="C1302" t="s"><v>53754</v></c><c r="D1302" t="s"><v>53755</v></c></row><row r="1303" spans="1:4" x14ac:dyDescent="0.3"><c r="A1303" t="s"><v>53756</v></c><c r="B1303"><v>2</v></c><c r="C1303" t="s"><v>53757</v></c><c r="D1303" t="s"><v>53758</v></c></row><row r="1304" spans="1:4" x14ac:dyDescent="0.3"><c r="A1304" t="s"><v>53759</v></c><c r="B1304"><v>2</v></c><c r="C1304" t="s"><v>53760</v></c><c r="D1304" t="s"><v>53761</v></c></row><row r="1305" spans="1:4" x14ac:dyDescent="0.3"><c r="A1305" t="s"><v>53762</v></c><c r="B1305"><v>2</v></c><c r="C1305" t="s"><v>53763</v></c><c r="D1305" t="s"><v>53764</v></c></row><row r="1306" spans="1:4" x14ac:dyDescent="0.3"><c r="A1306" t="s"><v>53765</v></c><c r="B1306"><v>2</v></c><c r="C1306" t="s"><v>53766</v></c><c r="D1306" t="s"><v>53767</v></c></row><row r="1307" spans="1:4" x14ac:dyDescent="0.3"><c r="A1307" t="s"><v>53768</v></c><c r="B1307"><v>2</v></c><c r="C1307" t="s"><v>53769</v></c><c r="D1307" t="s"><v>53770</v></c></row><row r="1308" spans="1:4" x14ac:dyDescent="0.3"><c r="A1308" t="s"><v>53771</v></c><c r="B1308"><v>2</v></c><c r="C1308" t="s"><v>53772</v></c><c r="D1308" t="s"><v>53773</v></c></row><row r="1309" spans="1:4" x14ac:dyDescent="0.3"><c r="A1309" t="s"><v>53774</v></c><c r="B1309"><v>2</v></c><c r="C1309" t="s"><v>53775</v></c><c r="D1309" t="s"><v>53776</v></c></row><row r="1310" spans="1:4" x14ac:dyDescent="0.3"><c r="A1310" t="s"><v>53777</v></c><c r="B1310"><v>2</v></c><c r="C1310" t="s"><v>53778</v></c><c r="D1310" t="s"><v>53779</v></c></row><row r="1311" spans="1:4" x14ac:dyDescent="0.3"><c r="A1311" t="s"><v>53780</v></c><c r="B1311"><v>2</v></c><c r="C1311" t="s"><v>53781</v></c><c r="D1311" t="s"><v>53782</v></c></row><row r="1312" spans="1:4" x14ac:dyDescent="0.3"><c r="A1312" t="s"><v>53783</v></c><c r="B1312"><v>2</v></c><c r="C1312" t="s"><v>53784</v></c><c r="D1312" t="s"><v>53785</v></c></row><row r="1313" spans="1:4" x14ac:dyDescent="0.3"><c r="A1313" t="s"><v>53786</v></c><c r="B1313"><v>2</v></c><c r="C1313" t="s"><v>53787</v></c><c r="D1313" t="s"><v>53788</v></c></row><row r="1314" spans="1:4" x14ac:dyDescent="0.3"><c r="A1314" t="s"><v>53789</v></c><c r="B1314"><v>2</v></c><c r="C1314" t="s"><v>53790</v></c><c r="D1314" t="s"><v>53791</v></c></row><row r="1315" spans="1:4" x14ac:dyDescent="0.3"><c r="A1315" t="s"><v>53792</v></c><c r="B1315"><v>2</v></c><c r="C1315" t="s"><v>53793</v></c><c r="D1315" t="s"><v>53794</v></c></row><row r="1316" spans="1:4" x14ac:dyDescent="0.3"><c r="A1316" t="s"><v>53795</v></c><c r="B1316"><v>2</v></c><c r="C1316" t="s"><v>53796</v></c><c r="D1316" t="s"><v>53797</v></c></row><row r="1317" spans="1:4" x14ac:dyDescent="0.3"><c r="A1317" t="s"><v>53798</v></c><c r="B1317"><v>2</v></c><c r="C1317" t="s"><v>53799</v></c><c r="D1317" t="s"><v>53800</v></c></row><row r="1318" spans="1:4" x14ac:dyDescent="0.3"><c r="A1318" t="s"><v>53801</v></c><c r="B1318"><v>2</v></c><c r="C1318" t="s"><v>53802</v></c><c r="D1318" t="s"><v>53803</v></c></row><row r="1319" spans="1:4" x14ac:dyDescent="0.3"><c r="A1319" t="s"><v>53804</v></c><c r="B1319"><v>2</v></c><c r="C1319" t="s"><v>53805</v></c><c r="D1319" t="s"><v>53806</v></c></row><row r="1320" spans="1:4" x14ac:dyDescent="0.3"><c r="A1320" t="s"><v>53807</v></c><c r="B1320"><v>2</v></c><c r="C1320" t="s"><v>53808</v></c><c r="D1320" t="s"><v>53809</v></c></row><row r="1321" spans="1:4" x14ac:dyDescent="0.3"><c r="A1321" t="s"><v>53810</v></c><c r="B1321"><v>2</v></c><c r="C1321" t="s"><v>53811</v></c><c r="D1321" t="s"><v>53812</v></c></row><row r="1322" spans="1:4" x14ac:dyDescent="0.3"><c r="A1322" t="s"><v>53813</v></c><c r="B1322"><v>2</v></c><c r="C1322" t="s"><v>53814</v></c><c r="D1322" t="s"><v>53815</v></c></row><row r="1323" spans="1:4" x14ac:dyDescent="0.3"><c r="A1323" t="s"><v>53816</v></c><c r="B1323"><v>2</v></c><c r="C1323" t="s"><v>53817</v></c><c r="D1323" t="s"><v>53818</v></c></row><row r="1324" spans="1:4" x14ac:dyDescent="0.3"><c r="A1324" t="s"><v>53819</v></c><c r="B1324"><v>2</v></c><c r="C1324" t="s"><v>53820</v></c><c r="D1324" t="s"><v>53821</v></c></row><row r="1325" spans="1:4" x14ac:dyDescent="0.3"><c r="A1325" t="s"><v>53822</v></c><c r="B1325"><v>2</v></c><c r="C1325" t="s"><v>53823</v></c><c r="D1325" t="s"><v>53824</v></c></row><row r="1326" spans="1:4" x14ac:dyDescent="0.3"><c r="A1326" t="s"><v>53825</v></c><c r="B1326"><v>2</v></c><c r="C1326" t="s"><v>53826</v></c><c r="D1326" t="s"><v>53827</v></c></row><row r="1327" spans="1:4" x14ac:dyDescent="0.3"><c r="A1327" t="s"><v>53828</v></c><c r="B1327"><v>2</v></c><c r="C1327" t="s"><v>53829</v></c><c r="D1327" t="s"><v>53830</v></c></row><row r="1328" spans="1:4" x14ac:dyDescent="0.3"><c r="A1328" t="s"><v>53831</v></c><c r="B1328"><v>2</v></c><c r="C1328" t="s"><v>53832</v></c><c r="D1328" t="s"><v>53833</v></c></row><row r="1329" spans="1:4" x14ac:dyDescent="0.3"><c r="A1329" t="s"><v>53834</v></c><c r="B1329"><v>2</v></c><c r="C1329" t="s"><v>53835</v></c><c r="D1329" t="s"><v>53836</v></c></row><row r="1330" spans="1:4" x14ac:dyDescent="0.3"><c r="A1330" t="s"><v>53837</v></c><c r="B1330"><v>2</v></c><c r="C1330" t="s"><v>53838</v></c><c r="D1330" t="s"><v>53839</v></c></row><row r="1331" spans="1:4" x14ac:dyDescent="0.3"><c r="A1331" t="s"><v>53840</v></c><c r="B1331"><v>2</v></c><c r="C1331" t="s"><v>53841</v></c><c r="D1331" t="s"><v>53842</v></c></row><row r="1332" spans="1:4" x14ac:dyDescent="0.3"><c r="A1332" t="s"><v>53843</v></c><c r="B1332"><v>2</v></c><c r="C1332" t="s"><v>53844</v></c><c r="D1332" t="s"><v>53845</v></c></row><row r="1333" spans="1:4" x14ac:dyDescent="0.3"><c r="A1333" t="s"><v>53846</v></c><c r="B1333"><v>2</v></c><c r="C1333" t="s"><v>53847</v></c><c r="D1333" t="s"><v>53848</v></c></row><row r="1334" spans="1:4" x14ac:dyDescent="0.3"><c r="A1334" t="s"><v>53849</v></c><c r="B1334"><v>2</v></c><c r="C1334" t="s"><v>53850</v></c><c r="D1334" t="s"><v>53851</v></c></row><row r="1335" spans="1:4" x14ac:dyDescent="0.3"><c r="A1335" t="s"><v>53852</v></c><c r="B1335"><v>2</v></c><c r="C1335" t="s"><v>53853</v></c><c r="D1335" t="s"><v>53854</v></c></row><row r="1336" spans="1:4" x14ac:dyDescent="0.3"><c r="A1336" t="s"><v>53855</v></c><c r="B1336"><v>2</v></c><c r="C1336" t="s"><v>53856</v></c><c r="D1336" t="s"><v>53857</v></c></row><row r="1337" spans="1:4" x14ac:dyDescent="0.3"><c r="A1337" t="s"><v>53858</v></c><c r="B1337"><v>2</v></c><c r="C1337" t="s"><v>53859</v></c><c r="D1337" t="s"><v>53860</v></c></row><row r="1338" spans="1:4" x14ac:dyDescent="0.3"><c r="A1338" t="s"><v>53861</v></c><c r="B1338"><v>2</v></c><c r="C1338" t="s"><v>53862</v></c><c r="D1338" t="s"><v>53863</v></c></row><row r="1339" spans="1:4" x14ac:dyDescent="0.3"><c r="A1339" t="s"><v>53864</v></c><c r="B1339"><v>2</v></c><c r="C1339" t="s"><v>53865</v></c><c r="D1339" t="s"><v>53866</v></c></row><row r="1340" spans="1:4" x14ac:dyDescent="0.3"><c r="A1340" t="s"><v>53867</v></c><c r="B1340"><v>2</v></c><c r="C1340" t="s"><v>53868</v></c><c r="D1340" t="s"><v>53869</v></c></row><row r="1341" spans="1:4" x14ac:dyDescent="0.3"><c r="A1341" t="s"><v>53870</v></c><c r="B1341"><v>2</v></c><c r="C1341" t="s"><v>53871</v></c><c r="D1341" t="s"><v>53872</v></c></row><row r="1342" spans="1:4" x14ac:dyDescent="0.3"><c r="A1342" t="s"><v>53873</v></c><c r="B1342"><v>2</v></c><c r="C1342" t="s"><v>53874</v></c><c r="D1342" t="s"><v>53875</v></c></row><row r="1343" spans="1:4" x14ac:dyDescent="0.3"><c r="A1343" t="s"><v>53876</v></c><c r="B1343"><v>2</v></c><c r="C1343" t="s"><v>53877</v></c><c r="D1343" t="s"><v>53878</v></c></row><row r="1344" spans="1:4" x14ac:dyDescent="0.3"><c r="A1344" t="s"><v>53879</v></c><c r="B1344"><v>2</v></c><c r="C1344" t="s"><v>53880</v></c><c r="D1344" t="s"><v>53881</v></c></row><row r="1345" spans="1:4" x14ac:dyDescent="0.3"><c r="A1345" t="s"><v>53882</v></c><c r="B1345"><v>2</v></c><c r="C1345" t="s"><v>53883</v></c><c r="D1345" t="s"><v>53884</v></c></row><row r="1346" spans="1:4" x14ac:dyDescent="0.3"><c r="A1346" t="s"><v>53885</v></c><c r="B1346"><v>2</v></c><c r="C1346" t="s"><v>53886</v></c><c r="D1346" t="s"><v>53887</v></c></row><row r="1347" spans="1:4" x14ac:dyDescent="0.3"><c r="A1347" t="s"><v>53888</v></c><c r="B1347"><v>2</v></c><c r="C1347" t="s"><v>53889</v></c><c r="D1347" t="s"><v>53890</v></c></row><row r="1348" spans="1:4" x14ac:dyDescent="0.3"><c r="A1348" t="s"><v>53891</v></c><c r="B1348"><v>2</v></c><c r="C1348" t="s"><v>53892</v></c><c r="D1348" t="s"><v>53893</v></c></row><row r="1349" spans="1:4" x14ac:dyDescent="0.3"><c r="A1349" t="s"><v>53894</v></c><c r="B1349"><v>2</v></c><c r="C1349" t="s"><v>53895</v></c><c r="D1349" t="s"><v>53896</v></c></row><row r="1350" spans="1:4" x14ac:dyDescent="0.3"><c r="A1350" t="s"><v>53897</v></c><c r="B1350"><v>2</v></c><c r="C1350" t="s"><v>53898</v></c><c r="D1350" t="s"><v>53899</v></c></row><row r="1351" spans="1:4" x14ac:dyDescent="0.3"><c r="A1351" t="s"><v>53900</v></c><c r="B1351"><v>2</v></c><c r="C1351" t="s"><v>53901</v></c><c r="D1351" t="s"><v>53902</v></c></row><row r="1352" spans="1:4" x14ac:dyDescent="0.3"><c r="A1352" t="s"><v>53903</v></c><c r="B1352"><v>2</v></c><c r="C1352" t="s"><v>53904</v></c><c r="D1352" t="s"><v>53905</v></c></row><row r="1353" spans="1:4" x14ac:dyDescent="0.3"><c r="A1353" t="s"><v>53906</v></c><c r="B1353"><v>2</v></c><c r="C1353" t="s"><v>53907</v></c><c r="D1353" t="s"><v>53908</v></c></row><row r="1354" spans="1:4" x14ac:dyDescent="0.3"><c r="A1354" t="s"><v>53909</v></c><c r="B1354"><v>2</v></c><c r="C1354" t="s"><v>53910</v></c><c r="D1354" t="s"><v>53911</v></c></row><row r="1355" spans="1:4" x14ac:dyDescent="0.3"><c r="A1355" t="s"><v>53912</v></c><c r="B1355"><v>2</v></c><c r="C1355" t="s"><v>53913</v></c><c r="D1355" t="s"><v>53914</v></c></row><row r="1356" spans="1:4" x14ac:dyDescent="0.3"><c r="A1356" t="s"><v>53915</v></c><c r="B1356"><v>2</v></c><c r="C1356" t="s"><v>53916</v></c><c r="D1356" t="s"><v>53917</v></c></row><row r="1357" spans="1:4" x14ac:dyDescent="0.3"><c r="A1357" t="s"><v>53918</v></c><c r="B1357"><v>2</v></c><c r="C1357" t="s"><v>53919</v></c><c r="D1357" t="s"><v>53920</v></c></row><row r="1358" spans="1:4" x14ac:dyDescent="0.3"><c r="A1358" t="s"><v>53921</v></c><c r="B1358"><v>2</v></c><c r="C1358" t="s"><v>53922</v></c><c r="D1358" t="s"><v>53923</v></c></row><row r="1359" spans="1:4" x14ac:dyDescent="0.3"><c r="A1359" t="s"><v>53924</v></c><c r="B1359"><v>2</v></c><c r="C1359" t="s"><v>53925</v></c><c r="D1359" t="s"><v>53926</v></c></row><row r="1360" spans="1:4" x14ac:dyDescent="0.3"><c r="A1360" t="s"><v>53927</v></c><c r="B1360"><v>2</v></c><c r="C1360" t="s"><v>53928</v></c><c r="D1360" t="s"><v>53929</v></c></row><row r="1361" spans="1:4" x14ac:dyDescent="0.3"><c r="A1361" t="s"><v>53930</v></c><c r="B1361"><v>2</v></c><c r="C1361" t="s"><v>53931</v></c><c r="D1361" t="s"><v>53932</v></c></row><row r="1362" spans="1:4" x14ac:dyDescent="0.3"><c r="A1362" t="s"><v>53933</v></c><c r="B1362"><v>2</v></c><c r="C1362" t="s"><v>53934</v></c><c r="D1362" t="s"><v>53935</v></c></row><row r="1363" spans="1:4" x14ac:dyDescent="0.3"><c r="A1363" t="s"><v>53936</v></c><c r="B1363"><v>2</v></c><c r="C1363" t="s"><v>53937</v></c><c r="D1363" t="s"><v>53938</v></c></row><row r="1364" spans="1:4" x14ac:dyDescent="0.3"><c r="A1364" t="s"><v>53939</v></c><c r="B1364"><v>2</v></c><c r="C1364" t="s"><v>53940</v></c><c r="D1364" t="s"><v>53941</v></c></row><row r="1365" spans="1:4" x14ac:dyDescent="0.3"><c r="A1365" t="s"><v>53942</v></c><c r="B1365"><v>2</v></c><c r="C1365" t="s"><v>53943</v></c><c r="D1365" t="s"><v>53944</v></c></row><row r="1366" spans="1:4" x14ac:dyDescent="0.3"><c r="A1366" t="s"><v>53945</v></c><c r="B1366"><v>2</v></c><c r="C1366" t="s"><v>53946</v></c><c r="D1366" t="s"><v>53947</v></c></row><row r="1367" spans="1:4" x14ac:dyDescent="0.3"><c r="A1367" t="s"><v>53948</v></c><c r="B1367"><v>2</v></c><c r="C1367" t="s"><v>53949</v></c><c r="D1367" t="s"><v>53950</v></c></row><row r="1368" spans="1:4" x14ac:dyDescent="0.3"><c r="A1368" t="s"><v>53951</v></c><c r="B1368"><v>2</v></c><c r="C1368" t="s"><v>53952</v></c><c r="D1368" t="s"><v>53953</v></c></row><row r="1369" spans="1:4" x14ac:dyDescent="0.3"><c r="A1369" t="s"><v>53954</v></c><c r="B1369"><v>2</v></c><c r="C1369" t="s"><v>53955</v></c><c r="D1369" t="s"><v>53956</v></c></row><row r="1370" spans="1:4" x14ac:dyDescent="0.3"><c r="A1370" t="s"><v>53957</v></c><c r="B1370"><v>2</v></c><c r="C1370" t="s"><v>53958</v></c><c r="D1370" t="s"><v>53959</v></c></row><row r="1371" spans="1:4" x14ac:dyDescent="0.3"><c r="A1371" t="s"><v>53960</v></c><c r="B1371"><v>2</v></c><c r="C1371" t="s"><v>53961</v></c><c r="D1371" t="s"><v>53962</v></c></row><row r="1372" spans="1:4" x14ac:dyDescent="0.3"><c r="A1372" t="s"><v>53963</v></c><c r="B1372"><v>2</v></c><c r="C1372" t="s"><v>53964</v></c><c r="D1372" t="s"><v>53965</v></c></row><row r="1373" spans="1:4" x14ac:dyDescent="0.3"><c r="A1373" t="s"><v>53966</v></c><c r="B1373"><v>2</v></c><c r="C1373" t="s"><v>53967</v></c><c r="D1373" t="s"><v>53968</v></c></row><row r="1374" spans="1:4" x14ac:dyDescent="0.3"><c r="A1374" t="s"><v>53969</v></c><c r="B1374"><v>2</v></c><c r="C1374" t="s"><v>53970</v></c><c r="D1374" t="s"><v>53971</v></c></row><row r="1375" spans="1:4" x14ac:dyDescent="0.3"><c r="A1375" t="s"><v>53972</v></c><c r="B1375"><v>2</v></c><c r="C1375" t="s"><v>53973</v></c><c r="D1375" t="s"><v>53974</v></c></row><row r="1376" spans="1:4" x14ac:dyDescent="0.3"><c r="A1376" t="s"><v>53975</v></c><c r="B1376"><v>2</v></c><c r="C1376" t="s"><v>53976</v></c><c r="D1376" t="s"><v>53977</v></c></row><row r="1377" spans="1:4" x14ac:dyDescent="0.3"><c r="A1377" t="s"><v>53978</v></c><c r="B1377"><v>2</v></c><c r="C1377" t="s"><v>53979</v></c><c r="D1377" t="s"><v>53980</v></c></row><row r="1378" spans="1:4" x14ac:dyDescent="0.3"><c r="A1378" t="s"><v>53981</v></c><c r="B1378"><v>2</v></c><c r="C1378" t="s"><v>53982</v></c><c r="D1378" t="s"><v>53983</v></c></row><row r="1379" spans="1:4" x14ac:dyDescent="0.3"><c r="A1379" t="s"><v>53984</v></c><c r="B1379"><v>2</v></c><c r="C1379" t="s"><v>53985</v></c><c r="D1379" t="s"><v>53986</v></c></row><row r="1380" spans="1:4" x14ac:dyDescent="0.3"><c r="A1380" t="s"><v>53987</v></c><c r="B1380"><v>2</v></c><c r="C1380" t="s"><v>53988</v></c><c r="D1380" t="s"><v>53989</v></c></row><row r="1381" spans="1:4" x14ac:dyDescent="0.3"><c r="A1381" t="s"><v>53990</v></c><c r="B1381"><v>2</v></c><c r="C1381" t="s"><v>53991</v></c><c r="D1381" t="s"><v>53992</v></c></row><row r="1382" spans="1:4" x14ac:dyDescent="0.3"><c r="A1382" t="s"><v>53993</v></c><c r="B1382"><v>2</v></c><c r="C1382" t="s"><v>53994</v></c><c r="D1382" t="s"><v>53995</v></c></row><row r="1383" spans="1:4" x14ac:dyDescent="0.3"><c r="A1383" t="s"><v>53996</v></c><c r="B1383"><v>2</v></c><c r="C1383" t="s"><v>53997</v></c><c r="D1383" t="s"><v>53998</v></c></row><row r="1384" spans="1:4" x14ac:dyDescent="0.3"><c r="A1384" t="s"><v>53999</v></c><c r="B1384"><v>2</v></c><c r="C1384" t="s"><v>54000</v></c><c r="D1384" t="s"><v>54001</v></c></row><row r="1385" spans="1:4" x14ac:dyDescent="0.3"><c r="A1385" t="s"><v>54002</v></c><c r="B1385"><v>2</v></c><c r="C1385" t="s"><v>54003</v></c><c r="D1385" t="s"><v>54004</v></c></row><row r="1386" spans="1:4" x14ac:dyDescent="0.3"><c r="A1386" t="s"><v>54005</v></c><c r="B1386"><v>2</v></c><c r="C1386" t="s"><v>54006</v></c><c r="D1386" t="s"><v>54007</v></c></row><row r="1387" spans="1:4" x14ac:dyDescent="0.3"><c r="A1387" t="s"><v>54008</v></c><c r="B1387"><v>2</v></c><c r="C1387" t="s"><v>54009</v></c><c r="D1387" t="s"><v>54010</v></c></row><row r="1388" spans="1:4" x14ac:dyDescent="0.3"><c r="A1388" t="s"><v>54011</v></c><c r="B1388"><v>2</v></c><c r="C1388" t="s"><v>54012</v></c><c r="D1388" t="s"><v>54013</v></c></row><row r="1389" spans="1:4" x14ac:dyDescent="0.3"><c r="A1389" t="s"><v>54014</v></c><c r="B1389"><v>2</v></c><c r="C1389" t="s"><v>54015</v></c><c r="D1389" t="s"><v>54016</v></c></row><row r="1390" spans="1:4" x14ac:dyDescent="0.3"><c r="A1390" t="s"><v>54017</v></c><c r="B1390"><v>2</v></c><c r="C1390" t="s"><v>54018</v></c><c r="D1390" t="s"><v>54019</v></c></row><row r="1391" spans="1:4" x14ac:dyDescent="0.3"><c r="A1391" t="s"><v>54020</v></c><c r="B1391"><v>2</v></c><c r="C1391" t="s"><v>54021</v></c><c r="D1391" t="s"><v>54022</v></c></row><row r="1392" spans="1:4" x14ac:dyDescent="0.3"><c r="A1392" t="s"><v>54023</v></c><c r="B1392"><v>2</v></c><c r="C1392" t="s"><v>54024</v></c><c r="D1392" t="s"><v>54025</v></c></row><row r="1393" spans="1:4" x14ac:dyDescent="0.3"><c r="A1393" t="s"><v>54026</v></c><c r="B1393"><v>2</v></c><c r="C1393" t="s"><v>54027</v></c><c r="D1393" t="s"><v>54028</v></c></row><row r="1394" spans="1:4" x14ac:dyDescent="0.3"><c r="A1394" t="s"><v>54029</v></c><c r="B1394"><v>2</v></c><c r="C1394" t="s"><v>54030</v></c><c r="D1394" t="s"><v>54031</v></c></row><row r="1395" spans="1:4" x14ac:dyDescent="0.3"><c r="A1395" t="s"><v>54032</v></c><c r="B1395"><v>2</v></c><c r="C1395" t="s"><v>54033</v></c><c r="D1395" t="s"><v>54034</v></c></row><row r="1396" spans="1:4" x14ac:dyDescent="0.3"><c r="A1396" t="s"><v>54035</v></c><c r="B1396"><v>2</v></c><c r="C1396" t="s"><v>54036</v></c><c r="D1396" t="s"><v>54037</v></c></row><row r="1397" spans="1:4" x14ac:dyDescent="0.3"><c r="A1397" t="s"><v>54038</v></c><c r="B1397"><v>2</v></c><c r="C1397" t="s"><v>54039</v></c><c r="D1397" t="s"><v>54040</v></c></row><row r="1398" spans="1:4" x14ac:dyDescent="0.3"><c r="A1398" t="s"><v>54041</v></c><c r="B1398"><v>2</v></c><c r="C1398" t="s"><v>54042</v></c><c r="D1398" t="s"><v>54043</v></c></row><row r="1399" spans="1:4" x14ac:dyDescent="0.3"><c r="A1399" t="s"><v>54044</v></c><c r="B1399"><v>2</v></c><c r="C1399" t="s"><v>54045</v></c><c r="D1399" t="s"><v>54046</v></c></row><row r="1400" spans="1:4" x14ac:dyDescent="0.3"><c r="A1400" t="s"><v>54047</v></c><c r="B1400"><v>2</v></c><c r="C1400" t="s"><v>54048</v></c><c r="D1400" t="s"><v>54049</v></c></row><row r="1401" spans="1:4" x14ac:dyDescent="0.3"><c r="A1401" t="s"><v>54050</v></c><c r="B1401"><v>2</v></c><c r="C1401" t="s"><v>54051</v></c><c r="D1401" t="s"><v>54052</v></c></row><row r="1402" spans="1:4" x14ac:dyDescent="0.3"><c r="A1402" t="s"><v>54053</v></c><c r="B1402"><v>2</v></c><c r="C1402" t="s"><v>54054</v></c><c r="D1402" t="s"><v>54055</v></c></row><row r="1403" spans="1:4" x14ac:dyDescent="0.3"><c r="A1403" t="s"><v>54056</v></c><c r="B1403"><v>2</v></c><c r="C1403" t="s"><v>54057</v></c><c r="D1403" t="s"><v>54058</v></c></row><row r="1404" spans="1:4" x14ac:dyDescent="0.3"><c r="A1404" t="s"><v>54059</v></c><c r="B1404"><v>2</v></c><c r="C1404" t="s"><v>54060</v></c><c r="D1404" t="s"><v>54061</v></c></row><row r="1405" spans="1:4" x14ac:dyDescent="0.3"><c r="A1405" t="s"><v>54062</v></c><c r="B1405"><v>2</v></c><c r="C1405" t="s"><v>54063</v></c><c r="D1405" t="s"><v>54064</v></c></row><row r="1406" spans="1:4" x14ac:dyDescent="0.3"><c r="A1406" t="s"><v>54065</v></c><c r="B1406"><v>2</v></c><c r="C1406" t="s"><v>54066</v></c><c r="D1406" t="s"><v>54067</v></c></row><row r="1407" spans="1:4" x14ac:dyDescent="0.3"><c r="A1407" t="s"><v>54068</v></c><c r="B1407"><v>2</v></c><c r="C1407" t="s"><v>54069</v></c><c r="D1407" t="s"><v>54070</v></c></row><row r="1408" spans="1:4" x14ac:dyDescent="0.3"><c r="A1408" t="s"><v>54071</v></c><c r="B1408"><v>2</v></c><c r="C1408" t="s"><v>54072</v></c><c r="D1408" t="s"><v>54073</v></c></row><row r="1409" spans="1:4" x14ac:dyDescent="0.3"><c r="A1409" t="s"><v>54074</v></c><c r="B1409"><v>2</v></c><c r="C1409" t="s"><v>54075</v></c><c r="D1409" t="s"><v>54076</v></c></row><row r="1410" spans="1:4" x14ac:dyDescent="0.3"><c r="A1410" t="s"><v>54077</v></c><c r="B1410"><v>2</v></c><c r="C1410" t="s"><v>54078</v></c><c r="D1410" t="s"><v>54079</v></c></row><row r="1411" spans="1:4" x14ac:dyDescent="0.3"><c r="A1411" t="s"><v>54080</v></c><c r="B1411"><v>2</v></c><c r="C1411" t="s"><v>54081</v></c><c r="D1411" t="s"><v>54082</v></c></row><row r="1412" spans="1:4" x14ac:dyDescent="0.3"><c r="A1412" t="s"><v>54083</v></c><c r="B1412"><v>2</v></c><c r="C1412" t="s"><v>54084</v></c><c r="D1412" t="s"><v>54085</v></c></row><row r="1413" spans="1:4" x14ac:dyDescent="0.3"><c r="A1413" t="s"><v>54086</v></c><c r="B1413"><v>2</v></c><c r="C1413" t="s"><v>54087</v></c><c r="D1413" t="s"><v>54088</v></c></row><row r="1414" spans="1:4" x14ac:dyDescent="0.3"><c r="A1414" t="s"><v>54089</v></c><c r="B1414"><v>2</v></c><c r="C1414" t="s"><v>54090</v></c><c r="D1414" t="s"><v>54091</v></c></row><row r="1415" spans="1:4" x14ac:dyDescent="0.3"><c r="A1415" t="s"><v>54092</v></c><c r="B1415"><v>2</v></c><c r="C1415" t="s"><v>54093</v></c><c r="D1415" t="s"><v>54094</v></c></row><row r="1416" spans="1:4" x14ac:dyDescent="0.3"><c r="A1416" t="s"><v>54095</v></c><c r="B1416"><v>2</v></c><c r="C1416" t="s"><v>54096</v></c><c r="D1416" t="s"><v>54097</v></c></row><row r="1417" spans="1:4" x14ac:dyDescent="0.3"><c r="A1417" t="s"><v>54098</v></c><c r="B1417"><v>2</v></c><c r="C1417" t="s"><v>54099</v></c><c r="D1417" t="s"><v>54100</v></c></row><row r="1418" spans="1:4" x14ac:dyDescent="0.3"><c r="A1418" t="s"><v>54101</v></c><c r="B1418"><v>2</v></c><c r="C1418" t="s"><v>54102</v></c><c r="D1418" t="s"><v>54103</v></c></row><row r="1419" spans="1:4" x14ac:dyDescent="0.3"><c r="A1419" t="s"><v>54104</v></c><c r="B1419"><v>2</v></c><c r="C1419" t="s"><v>54105</v></c><c r="D1419" t="s"><v>54106</v></c></row><row r="1420" spans="1:4" x14ac:dyDescent="0.3"><c r="A1420" t="s"><v>54107</v></c><c r="B1420"><v>2</v></c><c r="C1420" t="s"><v>54108</v></c><c r="D1420" t="s"><v>54109</v></c></row><row r="1421" spans="1:4" x14ac:dyDescent="0.3"><c r="A1421" t="s"><v>54110</v></c><c r="B1421"><v>2</v></c><c r="C1421" t="s"><v>54111</v></c><c r="D1421" t="s"><v>54112</v></c></row><row r="1422" spans="1:4" x14ac:dyDescent="0.3"><c r="A1422" t="s"><v>54113</v></c><c r="B1422"><v>2</v></c><c r="C1422" t="s"><v>54114</v></c><c r="D1422" t="s"><v>54115</v></c></row><row r="1423" spans="1:4" x14ac:dyDescent="0.3"><c r="A1423" t="s"><v>54116</v></c><c r="B1423"><v>2</v></c><c r="C1423" t="s"><v>54117</v></c><c r="D1423" t="s"><v>54118</v></c></row><row r="1424" spans="1:4" x14ac:dyDescent="0.3"><c r="A1424" t="s"><v>54119</v></c><c r="B1424"><v>2</v></c><c r="C1424" t="s"><v>54120</v></c><c r="D1424" t="s"><v>54121</v></c></row><row r="1425" spans="1:4" x14ac:dyDescent="0.3"><c r="A1425" t="s"><v>54122</v></c><c r="B1425"><v>2</v></c><c r="C1425" t="s"><v>54123</v></c><c r="D1425" t="s"><v>54124</v></c></row><row r="1426" spans="1:4" x14ac:dyDescent="0.3"><c r="A1426" t="s"><v>54125</v></c><c r="B1426"><v>2</v></c><c r="C1426" t="s"><v>54126</v></c><c r="D1426" t="s"><v>54127</v></c></row><row r="1427" spans="1:4" x14ac:dyDescent="0.3"><c r="A1427" t="s"><v>54128</v></c><c r="B1427"><v>2</v></c><c r="C1427" t="s"><v>54129</v></c><c r="D1427" t="s"><v>54130</v></c></row><row r="1428" spans="1:4" x14ac:dyDescent="0.3"><c r="A1428" t="s"><v>54131</v></c><c r="B1428"><v>2</v></c><c r="C1428" t="s"><v>54132</v></c><c r="D1428" t="s"><v>54133</v></c></row><row r="1429" spans="1:4" x14ac:dyDescent="0.3"><c r="A1429" t="s"><v>54134</v></c><c r="B1429"><v>2</v></c><c r="C1429" t="s"><v>54135</v></c><c r="D1429" t="s"><v>54136</v></c></row><row r="1430" spans="1:4" x14ac:dyDescent="0.3"><c r="A1430" t="s"><v>54137</v></c><c r="B1430"><v>2</v></c><c r="C1430" t="s"><v>54138</v></c><c r="D1430" t="s"><v>54139</v></c></row><row r="1431" spans="1:4" x14ac:dyDescent="0.3"><c r="A1431" t="s"><v>54140</v></c><c r="B1431"><v>2</v></c><c r="C1431" t="s"><v>54141</v></c><c r="D1431" t="s"><v>54142</v></c></row><row r="1432" spans="1:4" x14ac:dyDescent="0.3"><c r="A1432" t="s"><v>54143</v></c><c r="B1432"><v>2</v></c><c r="C1432" t="s"><v>54144</v></c><c r="D1432" t="s"><v>54145</v></c></row><row r="1433" spans="1:4" x14ac:dyDescent="0.3"><c r="A1433" t="s"><v>54146</v></c><c r="B1433"><v>2</v></c><c r="C1433" t="s"><v>54147</v></c><c r="D1433" t="s"><v>54148</v></c></row><row r="1434" spans="1:4" x14ac:dyDescent="0.3"><c r="A1434" t="s"><v>54149</v></c><c r="B1434"><v>2</v></c><c r="C1434" t="s"><v>54150</v></c><c r="D1434" t="s"><v>54151</v></c></row><row r="1435" spans="1:4" x14ac:dyDescent="0.3"><c r="A1435" t="s"><v>54152</v></c><c r="B1435"><v>2</v></c><c r="C1435" t="s"><v>54153</v></c><c r="D1435" t="s"><v>54154</v></c></row><row r="1436" spans="1:4" x14ac:dyDescent="0.3"><c r="A1436" t="s"><v>54155</v></c><c r="B1436"><v>2</v></c><c r="C1436" t="s"><v>54156</v></c><c r="D1436" t="s"><v>54157</v></c></row><row r="1437" spans="1:4" x14ac:dyDescent="0.3"><c r="A1437" t="s"><v>54158</v></c><c r="B1437"><v>2</v></c><c r="C1437" t="s"><v>54159</v></c><c r="D1437" t="s"><v>54160</v></c></row><row r="1438" spans="1:4" x14ac:dyDescent="0.3"><c r="A1438" t="s"><v>54161</v></c><c r="B1438"><v>2</v></c><c r="C1438" t="s"><v>54162</v></c><c r="D1438" t="s"><v>54163</v></c></row><row r="1439" spans="1:4" x14ac:dyDescent="0.3"><c r="A1439" t="s"><v>54164</v></c><c r="B1439"><v>2</v></c><c r="C1439" t="s"><v>54165</v></c><c r="D1439" t="s"><v>54166</v></c></row><row r="1440" spans="1:4" x14ac:dyDescent="0.3"><c r="A1440" t="s"><v>54167</v></c><c r="B1440"><v>2</v></c><c r="C1440" t="s"><v>54168</v></c><c r="D1440" t="s"><v>54169</v></c></row><row r="1441" spans="1:4" x14ac:dyDescent="0.3"><c r="A1441" t="s"><v>54170</v></c><c r="B1441"><v>2</v></c><c r="C1441" t="s"><v>54171</v></c><c r="D1441" t="s"><v>54172</v></c></row><row r="1442" spans="1:4" x14ac:dyDescent="0.3"><c r="A1442" t="s"><v>54173</v></c><c r="B1442"><v>2</v></c><c r="C1442" t="s"><v>54174</v></c><c r="D1442" t="s"><v>54175</v></c></row><row r="1443" spans="1:4" x14ac:dyDescent="0.3"><c r="A1443" t="s"><v>54176</v></c><c r="B1443"><v>2</v></c><c r="C1443" t="s"><v>54177</v></c><c r="D1443" t="s"><v>54178</v></c></row><row r="1444" spans="1:4" x14ac:dyDescent="0.3"><c r="A1444" t="s"><v>54179</v></c><c r="B1444"><v>2</v></c><c r="C1444" t="s"><v>54180</v></c><c r="D1444" t="s"><v>54181</v></c></row><row r="1445" spans="1:4" x14ac:dyDescent="0.3"><c r="A1445" t="s"><v>54182</v></c><c r="B1445"><v>2</v></c><c r="C1445" t="s"><v>54183</v></c><c r="D1445" t="s"><v>54184</v></c></row><row r="1446" spans="1:4" x14ac:dyDescent="0.3"><c r="A1446" t="s"><v>54185</v></c><c r="B1446"><v>2</v></c><c r="C1446" t="s"><v>54186</v></c><c r="D1446" t="s"><v>54187</v></c></row><row r="1447" spans="1:4" x14ac:dyDescent="0.3"><c r="A1447" t="s"><v>54188</v></c><c r="B1447"><v>2</v></c><c r="C1447" t="s"><v>54189</v></c><c r="D1447" t="s"><v>54190</v></c></row><row r="1448" spans="1:4" x14ac:dyDescent="0.3"><c r="A1448" t="s"><v>54191</v></c><c r="B1448"><v>2</v></c><c r="C1448" t="s"><v>54192</v></c><c r="D1448" t="s"><v>54193</v></c></row><row r="1449" spans="1:4" x14ac:dyDescent="0.3"><c r="A1449" t="s"><v>54194</v></c><c r="B1449"><v>2</v></c><c r="C1449" t="s"><v>54195</v></c><c r="D1449" t="s"><v>54196</v></c></row><row r="1450" spans="1:4" x14ac:dyDescent="0.3"><c r="A1450" t="s"><v>54197</v></c><c r="B1450"><v>2</v></c><c r="C1450" t="s"><v>54198</v></c><c r="D1450" t="s"><v>54199</v></c></row><row r="1451" spans="1:4" x14ac:dyDescent="0.3"><c r="A1451" t="s"><v>54200</v></c><c r="B1451"><v>2</v></c><c r="C1451" t="s"><v>54201</v></c><c r="D1451" t="s"><v>54202</v></c></row><row r="1452" spans="1:4" x14ac:dyDescent="0.3"><c r="A1452" t="s"><v>54203</v></c><c r="B1452"><v>2</v></c><c r="C1452" t="s"><v>54204</v></c><c r="D1452" t="s"><v>54205</v></c></row><row r="1453" spans="1:4" x14ac:dyDescent="0.3"><c r="A1453" t="s"><v>54206</v></c><c r="B1453"><v>2</v></c><c r="C1453" t="s"><v>54207</v></c><c r="D1453" t="s"><v>54208</v></c></row><row r="1454" spans="1:4" x14ac:dyDescent="0.3"><c r="A1454" t="s"><v>54209</v></c><c r="B1454"><v>2</v></c><c r="C1454" t="s"><v>54210</v></c><c r="D1454" t="s"><v>54211</v></c></row><row r="1455" spans="1:4" x14ac:dyDescent="0.3"><c r="A1455" t="s"><v>54212</v></c><c r="B1455"><v>2</v></c><c r="C1455" t="s"><v>54213</v></c><c r="D1455" t="s"><v>54214</v></c></row><row r="1456" spans="1:4" x14ac:dyDescent="0.3"><c r="A1456" t="s"><v>54215</v></c><c r="B1456"><v>2</v></c><c r="C1456" t="s"><v>54216</v></c><c r="D1456" t="s"><v>54217</v></c></row><row r="1457" spans="1:4" x14ac:dyDescent="0.3"><c r="A1457" t="s"><v>54218</v></c><c r="B1457"><v>2</v></c><c r="C1457" t="s"><v>54219</v></c><c r="D1457" t="s"><v>54220</v></c></row><row r="1458" spans="1:4" x14ac:dyDescent="0.3"><c r="A1458" t="s"><v>54221</v></c><c r="B1458"><v>2</v></c><c r="C1458" t="s"><v>54222</v></c><c r="D1458" t="s"><v>54223</v></c></row><row r="1459" spans="1:4" x14ac:dyDescent="0.3"><c r="A1459" t="s"><v>54224</v></c><c r="B1459"><v>2</v></c><c r="C1459" t="s"><v>54225</v></c><c r="D1459" t="s"><v>54226</v></c></row><row r="1460" spans="1:4" x14ac:dyDescent="0.3"><c r="A1460" t="s"><v>54227</v></c><c r="B1460"><v>2</v></c><c r="C1460" t="s"><v>54228</v></c><c r="D1460" t="s"><v>54229</v></c></row><row r="1461" spans="1:4" x14ac:dyDescent="0.3"><c r="A1461" t="s"><v>54230</v></c><c r="B1461"><v>2</v></c><c r="C1461" t="s"><v>54231</v></c><c r="D1461" t="s"><v>54232</v></c></row><row r="1462" spans="1:4" x14ac:dyDescent="0.3"><c r="A1462" t="s"><v>54233</v></c><c r="B1462"><v>2</v></c><c r="C1462" t="s"><v>54234</v></c><c r="D1462" t="s"><v>54235</v></c></row><row r="1463" spans="1:4" x14ac:dyDescent="0.3"><c r="A1463" t="s"><v>54236</v></c><c r="B1463"><v>2</v></c><c r="C1463" t="s"><v>54237</v></c><c r="D1463" t="s"><v>54238</v></c></row><row r="1464" spans="1:4" x14ac:dyDescent="0.3"><c r="A1464" t="s"><v>54239</v></c><c r="B1464"><v>2</v></c><c r="C1464" t="s"><v>54240</v></c><c r="D1464" t="s"><v>54241</v></c></row><row r="1465" spans="1:4" x14ac:dyDescent="0.3"><c r="A1465" t="s"><v>54242</v></c><c r="B1465"><v>2</v></c><c r="C1465" t="s"><v>54243</v></c><c r="D1465" t="s"><v>54244</v></c></row><row r="1466" spans="1:4" x14ac:dyDescent="0.3"><c r="A1466" t="s"><v>54245</v></c><c r="B1466"><v>2</v></c><c r="C1466" t="s"><v>54246</v></c><c r="D1466" t="s"><v>54247</v></c></row><row r="1467" spans="1:4" x14ac:dyDescent="0.3"><c r="A1467" t="s"><v>54248</v></c><c r="B1467"><v>2</v></c><c r="C1467" t="s"><v>54249</v></c><c r="D1467" t="s"><v>54250</v></c></row><row r="1468" spans="1:4" x14ac:dyDescent="0.3"><c r="A1468" t="s"><v>54251</v></c><c r="B1468"><v>2</v></c><c r="C1468" t="s"><v>54252</v></c><c r="D1468" t="s"><v>54253</v></c></row><row r="1469" spans="1:4" x14ac:dyDescent="0.3"><c r="A1469" t="s"><v>54254</v></c><c r="B1469"><v>2</v></c><c r="C1469" t="s"><v>54255</v></c><c r="D1469" t="s"><v>54256</v></c></row><row r="1470" spans="1:4" x14ac:dyDescent="0.3"><c r="A1470" t="s"><v>54257</v></c><c r="B1470"><v>2</v></c><c r="C1470" t="s"><v>54258</v></c><c r="D1470" t="s"><v>54259</v></c></row><row r="1471" spans="1:4" x14ac:dyDescent="0.3"><c r="A1471" t="s"><v>54260</v></c><c r="B1471"><v>2</v></c><c r="C1471" t="s"><v>54261</v></c><c r="D1471" t="s"><v>54262</v></c></row><row r="1472" spans="1:4" x14ac:dyDescent="0.3"><c r="A1472" t="s"><v>54263</v></c><c r="B1472"><v>2</v></c><c r="C1472" t="s"><v>54264</v></c><c r="D1472" t="s"><v>54265</v></c></row><row r="1473" spans="1:4" x14ac:dyDescent="0.3"><c r="A1473" t="s"><v>54266</v></c><c r="B1473"><v>2</v></c><c r="C1473" t="s"><v>54267</v></c><c r="D1473" t="s"><v>54268</v></c></row><row r="1474" spans="1:4" x14ac:dyDescent="0.3"><c r="A1474" t="s"><v>54269</v></c><c r="B1474"><v>2</v></c><c r="C1474" t="s"><v>54270</v></c><c r="D1474" t="s"><v>54271</v></c></row><row r="1475" spans="1:4" x14ac:dyDescent="0.3"><c r="A1475" t="s"><v>54272</v></c><c r="B1475"><v>2</v></c><c r="C1475" t="s"><v>54273</v></c><c r="D1475" t="s"><v>54274</v></c></row><row r="1476" spans="1:4" x14ac:dyDescent="0.3"><c r="A1476" t="s"><v>54275</v></c><c r="B1476"><v>2</v></c><c r="C1476" t="s"><v>54276</v></c><c r="D1476" t="s"><v>54277</v></c></row><row r="1477" spans="1:4" x14ac:dyDescent="0.3"><c r="A1477" t="s"><v>54278</v></c><c r="B1477"><v>2</v></c><c r="C1477" t="s"><v>54279</v></c><c r="D1477" t="s"><v>54280</v></c></row><row r="1478" spans="1:4" x14ac:dyDescent="0.3"><c r="A1478" t="s"><v>54281</v></c><c r="B1478"><v>2</v></c><c r="C1478" t="s"><v>54282</v></c><c r="D1478" t="s"><v>54283</v></c></row><row r="1479" spans="1:4" x14ac:dyDescent="0.3"><c r="A1479" t="s"><v>54284</v></c><c r="B1479"><v>2</v></c><c r="C1479" t="s"><v>54285</v></c><c r="D1479" t="s"><v>54286</v></c></row><row r="1480" spans="1:4" x14ac:dyDescent="0.3"><c r="A1480" t="s"><v>54287</v></c><c r="B1480"><v>2</v></c><c r="C1480" t="s"><v>54288</v></c><c r="D1480" t="s"><v>54289</v></c></row><row r="1481" spans="1:4" x14ac:dyDescent="0.3"><c r="A1481" t="s"><v>54290</v></c><c r="B1481"><v>2</v></c><c r="C1481" t="s"><v>54291</v></c><c r="D1481" t="s"><v>54292</v></c></row><row r="1482" spans="1:4" x14ac:dyDescent="0.3"><c r="A1482" t="s"><v>54293</v></c><c r="B1482"><v>2</v></c><c r="C1482" t="s"><v>54294</v></c><c r="D1482" t="s"><v>54295</v></c></row><row r="1483" spans="1:4" x14ac:dyDescent="0.3"><c r="A1483" t="s"><v>54296</v></c><c r="B1483"><v>2</v></c><c r="C1483" t="s"><v>54297</v></c><c r="D1483" t="s"><v>54298</v></c></row><row r="1484" spans="1:4" x14ac:dyDescent="0.3"><c r="A1484" t="s"><v>54299</v></c><c r="B1484"><v>2</v></c><c r="C1484" t="s"><v>54300</v></c><c r="D1484" t="s"><v>54301</v></c></row><row r="1485" spans="1:4" x14ac:dyDescent="0.3"><c r="A1485" t="s"><v>54302</v></c><c r="B1485"><v>2</v></c><c r="C1485" t="s"><v>54303</v></c><c r="D1485" t="s"><v>54304</v></c></row><row r="1486" spans="1:4" x14ac:dyDescent="0.3"><c r="A1486" t="s"><v>54305</v></c><c r="B1486"><v>2</v></c><c r="C1486" t="s"><v>54306</v></c><c r="D1486" t="s"><v>54307</v></c></row><row r="1487" spans="1:4" x14ac:dyDescent="0.3"><c r="A1487" t="s"><v>54308</v></c><c r="B1487"><v>2</v></c><c r="C1487" t="s"><v>54309</v></c><c r="D1487" t="s"><v>54310</v></c></row><row r="1488" spans="1:4" x14ac:dyDescent="0.3"><c r="A1488" t="s"><v>54311</v></c><c r="B1488"><v>2</v></c><c r="C1488" t="s"><v>54312</v></c><c r="D1488" t="s"><v>54313</v></c></row><row r="1489" spans="1:4" x14ac:dyDescent="0.3"><c r="A1489" t="s"><v>54314</v></c><c r="B1489"><v>2</v></c><c r="C1489" t="s"><v>54315</v></c><c r="D1489" t="s"><v>54316</v></c></row><row r="1490" spans="1:4" x14ac:dyDescent="0.3"><c r="A1490" t="s"><v>54317</v></c><c r="B1490"><v>2</v></c><c r="C1490" t="s"><v>54318</v></c><c r="D1490" t="s"><v>54319</v></c></row><row r="1491" spans="1:4" x14ac:dyDescent="0.3"><c r="A1491" t="s"><v>54320</v></c><c r="B1491"><v>2</v></c><c r="C1491" t="s"><v>54321</v></c><c r="D1491" t="s"><v>54322</v></c></row><row r="1492" spans="1:4" x14ac:dyDescent="0.3"><c r="A1492" t="s"><v>54323</v></c><c r="B1492"><v>2</v></c><c r="C1492" t="s"><v>54324</v></c><c r="D1492" t="s"><v>54325</v></c></row><row r="1493" spans="1:4" x14ac:dyDescent="0.3"><c r="A1493" t="s"><v>54326</v></c><c r="B1493"><v>2</v></c><c r="C1493" t="s"><v>54327</v></c><c r="D1493" t="s"><v>54328</v></c></row><row r="1494" spans="1:4" x14ac:dyDescent="0.3"><c r="A1494" t="s"><v>54329</v></c><c r="B1494"><v>2</v></c><c r="C1494" t="s"><v>54330</v></c><c r="D1494" t="s"><v>54331</v></c></row><row r="1495" spans="1:4" x14ac:dyDescent="0.3"><c r="A1495" t="s"><v>54332</v></c><c r="B1495"><v>2</v></c><c r="C1495" t="s"><v>54333</v></c><c r="D1495" t="s"><v>54334</v></c></row><row r="1496" spans="1:4" x14ac:dyDescent="0.3"><c r="A1496" t="s"><v>54335</v></c><c r="B1496"><v>2</v></c><c r="C1496" t="s"><v>54336</v></c><c r="D1496" t="s"><v>54337</v></c></row><row r="1497" spans="1:4" x14ac:dyDescent="0.3"><c r="A1497" t="s"><v>54338</v></c><c r="B1497"><v>2</v></c><c r="C1497" t="s"><v>54339</v></c><c r="D1497" t="s"><v>54340</v></c></row><row r="1498" spans="1:4" x14ac:dyDescent="0.3"><c r="A1498" t="s"><v>54341</v></c><c r="B1498"><v>2</v></c><c r="C1498" t="s"><v>54342</v></c><c r="D1498" t="s"><v>54343</v></c></row><row r="1499" spans="1:4" x14ac:dyDescent="0.3"><c r="A1499" t="s"><v>54344</v></c><c r="B1499"><v>2</v></c><c r="C1499" t="s"><v>54345</v></c><c r="D1499" t="s"><v>54346</v></c></row><row r="1500" spans="1:4" x14ac:dyDescent="0.3"><c r="A1500" t="s"><v>54347</v></c><c r="B1500"><v>2</v></c><c r="C1500" t="s"><v>54348</v></c><c r="D1500" t="s"><v>54349</v></c></row><row r="1501" spans="1:4" x14ac:dyDescent="0.3"><c r="A1501" t="s"><v>54350</v></c><c r="B1501"><v>2</v></c><c r="C1501" t="s"><v>54351</v></c><c r="D1501" t="s"><v>54352</v></c></row><row r="1502" spans="1:4" x14ac:dyDescent="0.3"><c r="A1502" t="s"><v>54353</v></c><c r="B1502"><v>2</v></c><c r="C1502" t="s"><v>54354</v></c><c r="D1502" t="s"><v>54355</v></c></row><row r="1503" spans="1:4" x14ac:dyDescent="0.3"><c r="A1503" t="s"><v>54356</v></c><c r="B1503"><v>2</v></c><c r="C1503" t="s"><v>54357</v></c><c r="D1503" t="s"><v>54358</v></c></row><row r="1504" spans="1:4" x14ac:dyDescent="0.3"><c r="A1504" t="s"><v>54359</v></c><c r="B1504"><v>2</v></c><c r="C1504" t="s"><v>54360</v></c><c r="D1504" t="s"><v>54361</v></c></row><row r="1505" spans="1:4" x14ac:dyDescent="0.3"><c r="A1505" t="s"><v>54362</v></c><c r="B1505"><v>2</v></c><c r="C1505" t="s"><v>54363</v></c><c r="D1505" t="s"><v>54364</v></c></row><row r="1506" spans="1:4" x14ac:dyDescent="0.3"><c r="A1506" t="s"><v>54365</v></c><c r="B1506"><v>2</v></c><c r="C1506" t="s"><v>54366</v></c><c r="D1506" t="s"><v>54367</v></c></row><row r="1507" spans="1:4" x14ac:dyDescent="0.3"><c r="A1507" t="s"><v>54368</v></c><c r="B1507"><v>2</v></c><c r="C1507" t="s"><v>54369</v></c><c r="D1507" t="s"><v>54370</v></c></row><row r="1508" spans="1:4" x14ac:dyDescent="0.3"><c r="A1508" t="s"><v>54371</v></c><c r="B1508"><v>2</v></c><c r="C1508" t="s"><v>54372</v></c><c r="D1508" t="s"><v>54373</v></c></row><row r="1509" spans="1:4" x14ac:dyDescent="0.3"><c r="A1509" t="s"><v>54374</v></c><c r="B1509"><v>2</v></c><c r="C1509" t="s"><v>54375</v></c><c r="D1509" t="s"><v>54376</v></c></row><row r="1510" spans="1:4" x14ac:dyDescent="0.3"><c r="A1510" t="s"><v>54377</v></c><c r="B1510"><v>2</v></c><c r="C1510" t="s"><v>54378</v></c><c r="D1510" t="s"><v>54379</v></c></row><row r="1511" spans="1:4" x14ac:dyDescent="0.3"><c r="A1511" t="s"><v>54380</v></c><c r="B1511"><v>2</v></c><c r="C1511" t="s"><v>54381</v></c><c r="D1511" t="s"><v>54382</v></c></row><row r="1512" spans="1:4" x14ac:dyDescent="0.3"><c r="A1512" t="s"><v>54383</v></c><c r="B1512"><v>2</v></c><c r="C1512" t="s"><v>54384</v></c><c r="D1512" t="s"><v>54385</v></c></row><row r="1513" spans="1:4" x14ac:dyDescent="0.3"><c r="A1513" t="s"><v>54386</v></c><c r="B1513"><v>2</v></c><c r="C1513" t="s"><v>54387</v></c><c r="D1513" t="s"><v>54388</v></c></row><row r="1514" spans="1:4" x14ac:dyDescent="0.3"><c r="A1514" t="s"><v>54389</v></c><c r="B1514"><v>2</v></c><c r="C1514" t="s"><v>54390</v></c><c r="D1514" t="s"><v>54391</v></c></row><row r="1515" spans="1:4" x14ac:dyDescent="0.3"><c r="A1515" t="s"><v>54392</v></c><c r="B1515"><v>2</v></c><c r="C1515" t="s"><v>54393</v></c><c r="D1515" t="s"><v>54394</v></c></row><row r="1516" spans="1:4" x14ac:dyDescent="0.3"><c r="A1516" t="s"><v>54395</v></c><c r="B1516"><v>2</v></c><c r="C1516" t="s"><v>54396</v></c><c r="D1516" t="s"><v>54397</v></c></row><row r="1517" spans="1:4" x14ac:dyDescent="0.3"><c r="A1517" t="s"><v>54398</v></c><c r="B1517"><v>2</v></c><c r="C1517" t="s"><v>54399</v></c><c r="D1517" t="s"><v>54400</v></c></row><row r="1518" spans="1:4" x14ac:dyDescent="0.3"><c r="A1518" t="s"><v>54401</v></c><c r="B1518"><v>2</v></c><c r="C1518" t="s"><v>54402</v></c><c r="D1518" t="s"><v>54403</v></c></row><row r="1519" spans="1:4" x14ac:dyDescent="0.3"><c r="A1519" t="s"><v>54404</v></c><c r="B1519"><v>2</v></c><c r="C1519" t="s"><v>54405</v></c><c r="D1519" t="s"><v>54406</v></c></row><row r="1520" spans="1:4" x14ac:dyDescent="0.3"><c r="A1520" t="s"><v>54407</v></c><c r="B1520"><v>2</v></c><c r="C1520" t="s"><v>54408</v></c><c r="D1520" t="s"><v>54409</v></c></row><row r="1521" spans="1:4" x14ac:dyDescent="0.3"><c r="A1521" t="s"><v>54410</v></c><c r="B1521"><v>2</v></c><c r="C1521" t="s"><v>54411</v></c><c r="D1521" t="s"><v>54412</v></c></row><row r="1522" spans="1:4" x14ac:dyDescent="0.3"><c r="A1522" t="s"><v>54413</v></c><c r="B1522"><v>2</v></c><c r="C1522" t="s"><v>54414</v></c><c r="D1522" t="s"><v>54415</v></c></row><row r="1523" spans="1:4" x14ac:dyDescent="0.3"><c r="A1523" t="s"><v>54416</v></c><c r="B1523"><v>2</v></c><c r="C1523" t="s"><v>54417</v></c><c r="D1523" t="s"><v>54418</v></c></row><row r="1524" spans="1:4" x14ac:dyDescent="0.3"><c r="A1524" t="s"><v>54419</v></c><c r="B1524"><v>2</v></c><c r="C1524" t="s"><v>54420</v></c><c r="D1524" t="s"><v>54421</v></c></row><row r="1525" spans="1:4" x14ac:dyDescent="0.3"><c r="A1525" t="s"><v>54422</v></c><c r="B1525"><v>2</v></c><c r="C1525" t="s"><v>54423</v></c><c r="D1525" t="s"><v>54424</v></c></row><row r="1526" spans="1:4" x14ac:dyDescent="0.3"><c r="A1526" t="s"><v>54425</v></c><c r="B1526"><v>2</v></c><c r="C1526" t="s"><v>54426</v></c><c r="D1526" t="s"><v>54427</v></c></row><row r="1527" spans="1:4" x14ac:dyDescent="0.3"><c r="A1527" t="s"><v>54428</v></c><c r="B1527"><v>2</v></c><c r="C1527" t="s"><v>54429</v></c><c r="D1527" t="s"><v>54430</v></c></row><row r="1528" spans="1:4" x14ac:dyDescent="0.3"><c r="A1528" t="s"><v>54431</v></c><c r="B1528"><v>2</v></c><c r="C1528" t="s"><v>54432</v></c><c r="D1528" t="s"><v>54433</v></c></row><row r="1529" spans="1:4" x14ac:dyDescent="0.3"><c r="A1529" t="s"><v>54434</v></c><c r="B1529"><v>2</v></c><c r="C1529" t="s"><v>54435</v></c><c r="D1529" t="s"><v>54436</v></c></row><row r="1530" spans="1:4" x14ac:dyDescent="0.3"><c r="A1530" t="s"><v>54437</v></c><c r="B1530"><v>2</v></c><c r="C1530" t="s"><v>54438</v></c><c r="D1530" t="s"><v>54439</v></c></row><row r="1531" spans="1:4" x14ac:dyDescent="0.3"><c r="A1531" t="s"><v>54440</v></c><c r="B1531"><v>2</v></c><c r="C1531" t="s"><v>54441</v></c><c r="D1531" t="s"><v>54442</v></c></row><row r="1532" spans="1:4" x14ac:dyDescent="0.3"><c r="A1532" t="s"><v>54443</v></c><c r="B1532"><v>2</v></c><c r="C1532" t="s"><v>54444</v></c><c r="D1532" t="s"><v>54445</v></c></row><row r="1533" spans="1:4" x14ac:dyDescent="0.3"><c r="A1533" t="s"><v>54446</v></c><c r="B1533"><v>2</v></c><c r="C1533" t="s"><v>54447</v></c><c r="D1533" t="s"><v>54448</v></c></row><row r="1534" spans="1:4" x14ac:dyDescent="0.3"><c r="A1534" t="s"><v>54449</v></c><c r="B1534"><v>2</v></c><c r="C1534" t="s"><v>54450</v></c><c r="D1534" t="s"><v>54451</v></c></row><row r="1535" spans="1:4" x14ac:dyDescent="0.3"><c r="A1535" t="s"><v>54452</v></c><c r="B1535"><v>2</v></c><c r="C1535" t="s"><v>54453</v></c><c r="D1535" t="s"><v>54454</v></c></row><row r="1536" spans="1:4" x14ac:dyDescent="0.3"><c r="A1536" t="s"><v>54455</v></c><c r="B1536"><v>2</v></c><c r="C1536" t="s"><v>54456</v></c><c r="D1536" t="s"><v>54457</v></c></row><row r="1537" spans="1:4" x14ac:dyDescent="0.3"><c r="A1537" t="s"><v>54458</v></c><c r="B1537"><v>2</v></c><c r="C1537" t="s"><v>54459</v></c><c r="D1537" t="s"><v>54460</v></c></row><row r="1538" spans="1:4" x14ac:dyDescent="0.3"><c r="A1538" t="s"><v>54461</v></c><c r="B1538"><v>2</v></c><c r="C1538" t="s"><v>54462</v></c><c r="D1538" t="s"><v>54463</v></c></row><row r="1539" spans="1:4" x14ac:dyDescent="0.3"><c r="A1539" t="s"><v>54464</v></c><c r="B1539"><v>2</v></c><c r="C1539" t="s"><v>54465</v></c><c r="D1539" t="s"><v>54466</v></c></row><row r="1540" spans="1:4" x14ac:dyDescent="0.3"><c r="A1540" t="s"><v>54467</v></c><c r="B1540"><v>2</v></c><c r="C1540" t="s"><v>54468</v></c><c r="D1540" t="s"><v>54469</v></c></row><row r="1541" spans="1:4" x14ac:dyDescent="0.3"><c r="A1541" t="s"><v>54470</v></c><c r="B1541"><v>2</v></c><c r="C1541" t="s"><v>54471</v></c><c r="D1541" t="s"><v>54472</v></c></row><row r="1542" spans="1:4" x14ac:dyDescent="0.3"><c r="A1542" t="s"><v>54473</v></c><c r="B1542"><v>2</v></c><c r="C1542" t="s"><v>54474</v></c><c r="D1542" t="s"><v>54475</v></c></row><row r="1543" spans="1:4" x14ac:dyDescent="0.3"><c r="A1543" t="s"><v>54476</v></c><c r="B1543"><v>2</v></c><c r="C1543" t="s"><v>54477</v></c><c r="D1543" t="s"><v>54478</v></c></row><row r="1544" spans="1:4" x14ac:dyDescent="0.3"><c r="A1544" t="s"><v>54479</v></c><c r="B1544"><v>2</v></c><c r="C1544" t="s"><v>54480</v></c><c r="D1544" t="s"><v>54481</v></c></row><row r="1545" spans="1:4" x14ac:dyDescent="0.3"><c r="A1545" t="s"><v>54482</v></c><c r="B1545"><v>2</v></c><c r="C1545" t="s"><v>54483</v></c><c r="D1545" t="s"><v>54484</v></c></row><row r="1546" spans="1:4" x14ac:dyDescent="0.3"><c r="A1546" t="s"><v>54485</v></c><c r="B1546"><v>2</v></c><c r="C1546" t="s"><v>54486</v></c><c r="D1546" t="s"><v>54487</v></c></row><row r="1547" spans="1:4" x14ac:dyDescent="0.3"><c r="A1547" t="s"><v>54488</v></c><c r="B1547"><v>2</v></c><c r="C1547" t="s"><v>54489</v></c><c r="D1547" t="s"><v>54490</v></c></row><row r="1548" spans="1:4" x14ac:dyDescent="0.3"><c r="A1548" t="s"><v>54491</v></c><c r="B1548"><v>2</v></c><c r="C1548" t="s"><v>54492</v></c><c r="D1548" t="s"><v>54493</v></c></row><row r="1549" spans="1:4" x14ac:dyDescent="0.3"><c r="A1549" t="s"><v>54494</v></c><c r="B1549"><v>2</v></c><c r="C1549" t="s"><v>54495</v></c><c r="D1549" t="s"><v>54496</v></c></row><row r="1550" spans="1:4" x14ac:dyDescent="0.3"><c r="A1550" t="s"><v>54497</v></c><c r="B1550"><v>2</v></c><c r="C1550" t="s"><v>54498</v></c><c r="D1550" t="s"><v>54499</v></c></row><row r="1551" spans="1:4" x14ac:dyDescent="0.3"><c r="A1551" t="s"><v>54500</v></c><c r="B1551"><v>2</v></c><c r="C1551" t="s"><v>54501</v></c><c r="D1551" t="s"><v>54502</v></c></row><row r="1552" spans="1:4" x14ac:dyDescent="0.3"><c r="A1552" t="s"><v>54503</v></c><c r="B1552"><v>2</v></c><c r="C1552" t="s"><v>54504</v></c><c r="D1552" t="s"><v>54505</v></c></row><row r="1553" spans="1:4" x14ac:dyDescent="0.3"><c r="A1553" t="s"><v>54506</v></c><c r="B1553"><v>2</v></c><c r="C1553" t="s"><v>54507</v></c><c r="D1553" t="s"><v>54508</v></c></row><row r="1554" spans="1:4" x14ac:dyDescent="0.3"><c r="A1554" t="s"><v>54509</v></c><c r="B1554"><v>2</v></c><c r="C1554" t="s"><v>54510</v></c><c r="D1554" t="s"><v>54511</v></c></row><row r="1555" spans="1:4" x14ac:dyDescent="0.3"><c r="A1555" t="s"><v>54512</v></c><c r="B1555"><v>2</v></c><c r="C1555" t="s"><v>54513</v></c><c r="D1555" t="s"><v>54514</v></c></row><row r="1556" spans="1:4" x14ac:dyDescent="0.3"><c r="A1556" t="s"><v>54515</v></c><c r="B1556"><v>2</v></c><c r="C1556" t="s"><v>54516</v></c><c r="D1556" t="s"><v>54517</v></c></row><row r="1557" spans="1:4" x14ac:dyDescent="0.3"><c r="A1557" t="s"><v>54518</v></c><c r="B1557"><v>2</v></c><c r="C1557" t="s"><v>54519</v></c><c r="D1557" t="s"><v>54520</v></c></row><row r="1558" spans="1:4" x14ac:dyDescent="0.3"><c r="A1558" t="s"><v>54521</v></c><c r="B1558"><v>2</v></c><c r="C1558" t="s"><v>54522</v></c><c r="D1558" t="s"><v>54523</v></c></row><row r="1559" spans="1:4" x14ac:dyDescent="0.3"><c r="A1559" t="s"><v>54524</v></c><c r="B1559"><v>2</v></c><c r="C1559" t="s"><v>54525</v></c><c r="D1559" t="s"><v>54526</v></c></row><row r="1560" spans="1:4" x14ac:dyDescent="0.3"><c r="A1560" t="s"><v>54527</v></c><c r="B1560"><v>2</v></c><c r="C1560" t="s"><v>54528</v></c><c r="D1560" t="s"><v>54529</v></c></row><row r="1561" spans="1:4" x14ac:dyDescent="0.3"><c r="A1561" t="s"><v>54530</v></c><c r="B1561"><v>2</v></c><c r="C1561" t="s"><v>54531</v></c><c r="D1561" t="s"><v>54532</v></c></row><row r="1562" spans="1:4" x14ac:dyDescent="0.3"><c r="A1562" t="s"><v>54533</v></c><c r="B1562"><v>2</v></c><c r="C1562" t="s"><v>54534</v></c><c r="D1562" t="s"><v>54535</v></c></row><row r="1563" spans="1:4" x14ac:dyDescent="0.3"><c r="A1563" t="s"><v>54536</v></c><c r="B1563"><v>2</v></c><c r="C1563" t="s"><v>54537</v></c><c r="D1563" t="s"><v>54538</v></c></row><row r="1564" spans="1:4" x14ac:dyDescent="0.3"><c r="A1564" t="s"><v>54539</v></c><c r="B1564"><v>2</v></c><c r="C1564" t="s"><v>54540</v></c><c r="D1564" t="s"><v>54541</v></c></row><row r="1565" spans="1:4" x14ac:dyDescent="0.3"><c r="A1565" t="s"><v>54542</v></c><c r="B1565"><v>2</v></c><c r="C1565" t="s"><v>54543</v></c><c r="D1565" t="s"><v>54544</v></c></row><row r="1566" spans="1:4" x14ac:dyDescent="0.3"><c r="A1566" t="s"><v>54545</v></c><c r="B1566"><v>2</v></c><c r="C1566" t="s"><v>54546</v></c><c r="D1566" t="s"><v>54547</v></c></row><row r="1567" spans="1:4" x14ac:dyDescent="0.3"><c r="A1567" t="s"><v>54548</v></c><c r="B1567"><v>2</v></c><c r="C1567" t="s"><v>54549</v></c><c r="D1567" t="s"><v>54550</v></c></row><row r="1568" spans="1:4" x14ac:dyDescent="0.3"><c r="A1568" t="s"><v>54551</v></c><c r="B1568"><v>2</v></c><c r="C1568" t="s"><v>54552</v></c><c r="D1568" t="s"><v>54553</v></c></row><row r="1569" spans="1:4" x14ac:dyDescent="0.3"><c r="A1569" t="s"><v>54554</v></c><c r="B1569"><v>2</v></c><c r="C1569" t="s"><v>54555</v></c><c r="D1569" t="s"><v>54556</v></c></row><row r="1570" spans="1:4" x14ac:dyDescent="0.3"><c r="A1570" t="s"><v>54557</v></c><c r="B1570"><v>2</v></c><c r="C1570" t="s"><v>54558</v></c><c r="D1570" t="s"><v>54559</v></c></row><row r="1571" spans="1:4" x14ac:dyDescent="0.3"><c r="A1571" t="s"><v>54560</v></c><c r="B1571"><v>2</v></c><c r="C1571" t="s"><v>54561</v></c><c r="D1571" t="s"><v>54562</v></c></row><row r="1572" spans="1:4" x14ac:dyDescent="0.3"><c r="A1572" t="s"><v>54563</v></c><c r="B1572"><v>2</v></c><c r="C1572" t="s"><v>54564</v></c><c r="D1572" t="s"><v>54565</v></c></row><row r="1573" spans="1:4" x14ac:dyDescent="0.3"><c r="A1573" t="s"><v>54566</v></c><c r="B1573"><v>2</v></c><c r="C1573" t="s"><v>54567</v></c><c r="D1573" t="s"><v>54568</v></c></row><row r="1574" spans="1:4" x14ac:dyDescent="0.3"><c r="A1574" t="s"><v>54569</v></c><c r="B1574"><v>2</v></c><c r="C1574" t="s"><v>54570</v></c><c r="D1574" t="s"><v>54571</v></c></row><row r="1575" spans="1:4" x14ac:dyDescent="0.3"><c r="A1575" t="s"><v>54572</v></c><c r="B1575"><v>2</v></c><c r="C1575" t="s"><v>54573</v></c><c r="D1575" t="s"><v>54574</v></c></row><row r="1576" spans="1:4" x14ac:dyDescent="0.3"><c r="A1576" t="s"><v>54575</v></c><c r="B1576"><v>2</v></c><c r="C1576" t="s"><v>54576</v></c><c r="D1576" t="s"><v>54577</v></c></row><row r="1577" spans="1:4" x14ac:dyDescent="0.3"><c r="A1577" t="s"><v>54578</v></c><c r="B1577"><v>2</v></c><c r="C1577" t="s"><v>54579</v></c><c r="D1577" t="s"><v>54580</v></c></row><row r="1578" spans="1:4" x14ac:dyDescent="0.3"><c r="A1578" t="s"><v>54581</v></c><c r="B1578"><v>2</v></c><c r="C1578" t="s"><v>54582</v></c><c r="D1578" t="s"><v>54583</v></c></row><row r="1579" spans="1:4" x14ac:dyDescent="0.3"><c r="A1579" t="s"><v>54584</v></c><c r="B1579"><v>2</v></c><c r="C1579" t="s"><v>54585</v></c><c r="D1579" t="s"><v>54586</v></c></row><row r="1580" spans="1:4" x14ac:dyDescent="0.3"><c r="A1580" t="s"><v>54587</v></c><c r="B1580"><v>2</v></c><c r="C1580" t="s"><v>54588</v></c><c r="D1580" t="s"><v>54589</v></c></row><row r="1581" spans="1:4" x14ac:dyDescent="0.3"><c r="A1581" t="s"><v>54590</v></c><c r="B1581"><v>2</v></c><c r="C1581" t="s"><v>54591</v></c><c r="D1581" t="s"><v>54592</v></c></row><row r="1582" spans="1:4" x14ac:dyDescent="0.3"><c r="A1582" t="s"><v>54593</v></c><c r="B1582"><v>2</v></c><c r="C1582" t="s"><v>54594</v></c><c r="D1582" t="s"><v>54595</v></c></row><row r="1583" spans="1:4" x14ac:dyDescent="0.3"><c r="A1583" t="s"><v>54596</v></c><c r="B1583"><v>2</v></c><c r="C1583" t="s"><v>54597</v></c><c r="D1583" t="s"><v>54598</v></c></row><row r="1584" spans="1:4" x14ac:dyDescent="0.3"><c r="A1584" t="s"><v>54599</v></c><c r="B1584"><v>2</v></c><c r="C1584" t="s"><v>54600</v></c><c r="D1584" t="s"><v>54601</v></c></row><row r="1585" spans="1:4" x14ac:dyDescent="0.3"><c r="A1585" t="s"><v>54602</v></c><c r="B1585"><v>2</v></c><c r="C1585" t="s"><v>54603</v></c><c r="D1585" t="s"><v>54604</v></c></row><row r="1586" spans="1:4" x14ac:dyDescent="0.3"><c r="A1586" t="s"><v>54605</v></c><c r="B1586"><v>2</v></c><c r="C1586" t="s"><v>54606</v></c><c r="D1586" t="s"><v>54607</v></c></row><row r="1587" spans="1:4" x14ac:dyDescent="0.3"><c r="A1587" t="s"><v>54608</v></c><c r="B1587"><v>2</v></c><c r="C1587" t="s"><v>54609</v></c><c r="D1587" t="s"><v>54610</v></c></row><row r="1588" spans="1:4" x14ac:dyDescent="0.3"><c r="A1588" t="s"><v>54611</v></c><c r="B1588"><v>2</v></c><c r="C1588" t="s"><v>54612</v></c><c r="D1588" t="s"><v>54613</v></c></row><row r="1589" spans="1:4" x14ac:dyDescent="0.3"><c r="A1589" t="s"><v>54614</v></c><c r="B1589"><v>2</v></c><c r="C1589" t="s"><v>54615</v></c><c r="D1589" t="s"><v>54616</v></c></row><row r="1590" spans="1:4" x14ac:dyDescent="0.3"><c r="A1590" t="s"><v>54617</v></c><c r="B1590"><v>2</v></c><c r="C1590" t="s"><v>54618</v></c><c r="D1590" t="s"><v>54619</v></c></row><row r="1591" spans="1:4" x14ac:dyDescent="0.3"><c r="A1591" t="s"><v>54620</v></c><c r="B1591"><v>2</v></c><c r="C1591" t="s"><v>54621</v></c><c r="D1591" t="s"><v>54622</v></c></row><row r="1592" spans="1:4" x14ac:dyDescent="0.3"><c r="A1592" t="s"><v>54623</v></c><c r="B1592"><v>2</v></c><c r="C1592" t="s"><v>54624</v></c><c r="D1592" t="s"><v>54625</v></c></row><row r="1593" spans="1:4" x14ac:dyDescent="0.3"><c r="A1593" t="s"><v>54626</v></c><c r="B1593"><v>2</v></c><c r="C1593" t="s"><v>54627</v></c><c r="D1593" t="s"><v>54628</v></c></row><row r="1594" spans="1:4" x14ac:dyDescent="0.3"><c r="A1594" t="s"><v>54629</v></c><c r="B1594"><v>2</v></c><c r="C1594" t="s"><v>54630</v></c><c r="D1594" t="s"><v>54631</v></c></row><row r="1595" spans="1:4" x14ac:dyDescent="0.3"><c r="A1595" t="s"><v>54632</v></c><c r="B1595"><v>2</v></c><c r="C1595" t="s"><v>54633</v></c><c r="D1595" t="s"><v>54634</v></c></row><row r="1596" spans="1:4" x14ac:dyDescent="0.3"><c r="A1596" t="s"><v>54635</v></c><c r="B1596"><v>2</v></c><c r="C1596" t="s"><v>54636</v></c><c r="D1596" t="s"><v>54637</v></c></row><row r="1597" spans="1:4" x14ac:dyDescent="0.3"><c r="A1597" t="s"><v>54638</v></c><c r="B1597"><v>2</v></c><c r="C1597" t="s"><v>54639</v></c><c r="D1597" t="s"><v>54640</v></c></row><row r="1598" spans="1:4" x14ac:dyDescent="0.3"><c r="A1598" t="s"><v>54641</v></c><c r="B1598"><v>2</v></c><c r="C1598" t="s"><v>54642</v></c><c r="D1598" t="s"><v>54643</v></c></row><row r="1599" spans="1:4" x14ac:dyDescent="0.3"><c r="A1599" t="s"><v>54644</v></c><c r="B1599"><v>2</v></c><c r="C1599" t="s"><v>54645</v></c><c r="D1599" t="s"><v>54646</v></c></row><row r="1600" spans="1:4" x14ac:dyDescent="0.3"><c r="A1600" t="s"><v>54647</v></c><c r="B1600"><v>2</v></c><c r="C1600" t="s"><v>54648</v></c><c r="D1600" t="s"><v>54649</v></c></row><row r="1601" spans="1:4" x14ac:dyDescent="0.3"><c r="A1601" t="s"><v>54650</v></c><c r="B1601"><v>2</v></c><c r="C1601" t="s"><v>54651</v></c><c r="D1601" t="s"><v>54652</v></c></row><row r="1602" spans="1:4" x14ac:dyDescent="0.3"><c r="A1602" t="s"><v>54653</v></c><c r="B1602"><v>2</v></c><c r="C1602" t="s"><v>54654</v></c><c r="D1602" t="s"><v>54655</v></c></row><row r="1603" spans="1:4" x14ac:dyDescent="0.3"><c r="A1603" t="s"><v>54656</v></c><c r="B1603"><v>2</v></c><c r="C1603" t="s"><v>54657</v></c><c r="D1603" t="s"><v>54658</v></c></row><row r="1604" spans="1:4" x14ac:dyDescent="0.3"><c r="A1604" t="s"><v>54659</v></c><c r="B1604"><v>2</v></c><c r="C1604" t="s"><v>54660</v></c><c r="D1604" t="s"><v>54661</v></c></row><row r="1605" spans="1:4" x14ac:dyDescent="0.3"><c r="A1605" t="s"><v>54662</v></c><c r="B1605"><v>2</v></c><c r="C1605" t="s"><v>54663</v></c><c r="D1605" t="s"><v>54664</v></c></row><row r="1606" spans="1:4" x14ac:dyDescent="0.3"><c r="A1606" t="s"><v>54665</v></c><c r="B1606"><v>2</v></c><c r="C1606" t="s"><v>54666</v></c><c r="D1606" t="s"><v>54667</v></c></row><row r="1607" spans="1:4" x14ac:dyDescent="0.3"><c r="A1607" t="s"><v>54668</v></c><c r="B1607"><v>2</v></c><c r="C1607" t="s"><v>54669</v></c><c r="D1607" t="s"><v>54670</v></c></row><row r="1608" spans="1:4" x14ac:dyDescent="0.3"><c r="A1608" t="s"><v>54671</v></c><c r="B1608"><v>2</v></c><c r="C1608" t="s"><v>54672</v></c><c r="D1608" t="s"><v>54673</v></c></row><row r="1609" spans="1:4" x14ac:dyDescent="0.3"><c r="A1609" t="s"><v>54674</v></c><c r="B1609"><v>2</v></c><c r="C1609" t="s"><v>54675</v></c><c r="D1609" t="s"><v>54676</v></c></row><row r="1610" spans="1:4" x14ac:dyDescent="0.3"><c r="A1610" t="s"><v>54677</v></c><c r="B1610"><v>2</v></c><c r="C1610" t="s"><v>54678</v></c><c r="D1610" t="s"><v>54679</v></c></row><row r="1611" spans="1:4" x14ac:dyDescent="0.3"><c r="A1611" t="s"><v>54680</v></c><c r="B1611"><v>2</v></c><c r="C1611" t="s"><v>54681</v></c><c r="D1611" t="s"><v>54682</v></c></row><row r="1612" spans="1:4" x14ac:dyDescent="0.3"><c r="A1612" t="s"><v>54683</v></c><c r="B1612"><v>2</v></c><c r="C1612" t="s"><v>54684</v></c><c r="D1612" t="s"><v>54685</v></c></row><row r="1613" spans="1:4" x14ac:dyDescent="0.3"><c r="A1613" t="s"><v>54686</v></c><c r="B1613"><v>2</v></c><c r="C1613" t="s"><v>54687</v></c><c r="D1613" t="s"><v>54688</v></c></row><row r="1614" spans="1:4" x14ac:dyDescent="0.3"><c r="A1614" t="s"><v>54689</v></c><c r="B1614"><v>2</v></c><c r="C1614" t="s"><v>54690</v></c><c r="D1614" t="s"><v>54691</v></c></row><row r="1615" spans="1:4" x14ac:dyDescent="0.3"><c r="A1615" t="s"><v>54692</v></c><c r="B1615"><v>2</v></c><c r="C1615" t="s"><v>54693</v></c><c r="D1615" t="s"><v>54694</v></c></row><row r="1616" spans="1:4" x14ac:dyDescent="0.3"><c r="A1616" t="s"><v>54695</v></c><c r="B1616"><v>2</v></c><c r="C1616" t="s"><v>54696</v></c><c r="D1616" t="s"><v>54697</v></c></row><row r="1617" spans="1:4" x14ac:dyDescent="0.3"><c r="A1617" t="s"><v>54698</v></c><c r="B1617"><v>2</v></c><c r="C1617" t="s"><v>54699</v></c><c r="D1617" t="s"><v>54700</v></c></row><row r="1618" spans="1:4" x14ac:dyDescent="0.3"><c r="A1618" t="s"><v>54701</v></c><c r="B1618"><v>2</v></c><c r="C1618" t="s"><v>54702</v></c><c r="D1618" t="s"><v>54703</v></c></row><row r="1619" spans="1:4" x14ac:dyDescent="0.3"><c r="A1619" t="s"><v>54704</v></c><c r="B1619"><v>2</v></c><c r="C1619" t="s"><v>54705</v></c><c r="D1619" t="s"><v>54706</v></c></row><row r="1620" spans="1:4" x14ac:dyDescent="0.3"><c r="A1620" t="s"><v>54707</v></c><c r="B1620"><v>2</v></c><c r="C1620" t="s"><v>54708</v></c><c r="D1620" t="s"><v>54709</v></c></row><row r="1621" spans="1:4" x14ac:dyDescent="0.3"><c r="A1621" t="s"><v>54710</v></c><c r="B1621"><v>2</v></c><c r="C1621" t="s"><v>54711</v></c><c r="D1621" t="s"><v>54712</v></c></row><row r="1622" spans="1:4" x14ac:dyDescent="0.3"><c r="A1622" t="s"><v>54713</v></c><c r="B1622"><v>2</v></c><c r="C1622" t="s"><v>54714</v></c><c r="D1622" t="s"><v>54715</v></c></row><row r="1623" spans="1:4" x14ac:dyDescent="0.3"><c r="A1623" t="s"><v>54716</v></c><c r="B1623"><v>2</v></c><c r="C1623" t="s"><v>54717</v></c><c r="D1623" t="s"><v>54718</v></c></row><row r="1624" spans="1:4" x14ac:dyDescent="0.3"><c r="A1624" t="s"><v>54719</v></c><c r="B1624"><v>2</v></c><c r="C1624" t="s"><v>54720</v></c><c r="D1624" t="s"><v>54721</v></c></row><row r="1625" spans="1:4" x14ac:dyDescent="0.3"><c r="A1625" t="s"><v>54722</v></c><c r="B1625"><v>2</v></c><c r="C1625" t="s"><v>54723</v></c><c r="D1625" t="s"><v>54724</v></c></row><row r="1626" spans="1:4" x14ac:dyDescent="0.3"><c r="A1626" t="s"><v>54725</v></c><c r="B1626"><v>2</v></c><c r="C1626" t="s"><v>54726</v></c><c r="D1626" t="s"><v>54727</v></c></row><row r="1627" spans="1:4" x14ac:dyDescent="0.3"><c r="A1627" t="s"><v>54728</v></c><c r="B1627"><v>2</v></c><c r="C1627" t="s"><v>54729</v></c><c r="D1627" t="s"><v>54730</v></c></row><row r="1628" spans="1:4" x14ac:dyDescent="0.3"><c r="A1628" t="s"><v>54731</v></c><c r="B1628"><v>2</v></c><c r="C1628" t="s"><v>54732</v></c><c r="D1628" t="s"><v>54733</v></c></row><row r="1629" spans="1:4" x14ac:dyDescent="0.3"><c r="A1629" t="s"><v>54734</v></c><c r="B1629"><v>2</v></c><c r="C1629" t="s"><v>54735</v></c><c r="D1629" t="s"><v>54736</v></c></row><row r="1630" spans="1:4" x14ac:dyDescent="0.3"><c r="A1630" t="s"><v>54737</v></c><c r="B1630"><v>2</v></c><c r="C1630" t="s"><v>54738</v></c><c r="D1630" t="s"><v>54739</v></c></row><row r="1631" spans="1:4" x14ac:dyDescent="0.3"><c r="A1631" t="s"><v>54740</v></c><c r="B1631"><v>2</v></c><c r="C1631" t="s"><v>54741</v></c><c r="D1631" t="s"><v>54742</v></c></row><row r="1632" spans="1:4" x14ac:dyDescent="0.3"><c r="A1632" t="s"><v>54743</v></c><c r="B1632"><v>2</v></c><c r="C1632" t="s"><v>54744</v></c><c r="D1632" t="s"><v>54745</v></c></row><row r="1633" spans="1:4" x14ac:dyDescent="0.3"><c r="A1633" t="s"><v>54746</v></c><c r="B1633"><v>2</v></c><c r="C1633" t="s"><v>54747</v></c><c r="D1633" t="s"><v>54748</v></c></row><row r="1634" spans="1:4" x14ac:dyDescent="0.3"><c r="A1634" t="s"><v>54749</v></c><c r="B1634"><v>2</v></c><c r="C1634" t="s"><v>54750</v></c><c r="D1634" t="s"><v>54751</v></c></row><row r="1635" spans="1:4" x14ac:dyDescent="0.3"><c r="A1635" t="s"><v>54752</v></c><c r="B1635"><v>2</v></c><c r="C1635" t="s"><v>54753</v></c><c r="D1635" t="s"><v>54754</v></c></row><row r="1636" spans="1:4" x14ac:dyDescent="0.3"><c r="A1636" t="s"><v>54755</v></c><c r="B1636"><v>2</v></c><c r="C1636" t="s"><v>54756</v></c><c r="D1636" t="s"><v>54757</v></c></row><row r="1637" spans="1:4" x14ac:dyDescent="0.3"><c r="A1637" t="s"><v>54758</v></c><c r="B1637"><v>2</v></c><c r="C1637" t="s"><v>54759</v></c><c r="D1637" t="s"><v>54760</v></c></row><row r="1638" spans="1:4" x14ac:dyDescent="0.3"><c r="A1638" t="s"><v>54761</v></c><c r="B1638"><v>2</v></c><c r="C1638" t="s"><v>54762</v></c><c r="D1638" t="s"><v>54763</v></c></row><row r="1639" spans="1:4" x14ac:dyDescent="0.3"><c r="A1639" t="s"><v>54764</v></c><c r="B1639"><v>2</v></c><c r="C1639" t="s"><v>54765</v></c><c r="D1639" t="s"><v>54766</v></c></row><row r="1640" spans="1:4" x14ac:dyDescent="0.3"><c r="A1640" t="s"><v>54767</v></c><c r="B1640"><v>2</v></c><c r="C1640" t="s"><v>54768</v></c><c r="D1640" t="s"><v>54769</v></c></row><row r="1641" spans="1:4" x14ac:dyDescent="0.3"><c r="A1641" t="s"><v>54770</v></c><c r="B1641"><v>2</v></c><c r="C1641" t="s"><v>54771</v></c><c r="D1641" t="s"><v>54772</v></c></row><row r="1642" spans="1:4" x14ac:dyDescent="0.3"><c r="A1642" t="s"><v>54773</v></c><c r="B1642"><v>2</v></c><c r="C1642" t="s"><v>54774</v></c><c r="D1642" t="s"><v>54775</v></c></row><row r="1643" spans="1:4" x14ac:dyDescent="0.3"><c r="A1643" t="s"><v>54776</v></c><c r="B1643"><v>2</v></c><c r="C1643" t="s"><v>54777</v></c><c r="D1643" t="s"><v>54778</v></c></row><row r="1644" spans="1:4" x14ac:dyDescent="0.3"><c r="A1644" t="s"><v>54779</v></c><c r="B1644"><v>2</v></c><c r="C1644" t="s"><v>54780</v></c><c r="D1644" t="s"><v>54781</v></c></row><row r="1645" spans="1:4" x14ac:dyDescent="0.3"><c r="A1645" t="s"><v>54782</v></c><c r="B1645"><v>2</v></c><c r="C1645" t="s"><v>54783</v></c><c r="D1645" t="s"><v>54784</v></c></row><row r="1646" spans="1:4" x14ac:dyDescent="0.3"><c r="A1646" t="s"><v>54785</v></c><c r="B1646"><v>2</v></c><c r="C1646" t="s"><v>54786</v></c><c r="D1646" t="s"><v>54787</v></c></row><row r="1647" spans="1:4" x14ac:dyDescent="0.3"><c r="A1647" t="s"><v>54788</v></c><c r="B1647"><v>2</v></c><c r="C1647" t="s"><v>54789</v></c><c r="D1647" t="s"><v>54790</v></c></row><row r="1648" spans="1:4" x14ac:dyDescent="0.3"><c r="A1648" t="s"><v>54791</v></c><c r="B1648"><v>2</v></c><c r="C1648" t="s"><v>54792</v></c><c r="D1648" t="s"><v>54793</v></c></row><row r="1649" spans="1:4" x14ac:dyDescent="0.3"><c r="A1649" t="s"><v>54794</v></c><c r="B1649"><v>2</v></c><c r="C1649" t="s"><v>54795</v></c><c r="D1649" t="s"><v>54796</v></c></row><row r="1650" spans="1:4" x14ac:dyDescent="0.3"><c r="A1650" t="s"><v>54797</v></c><c r="B1650"><v>2</v></c><c r="C1650" t="s"><v>54798</v></c><c r="D1650" t="s"><v>54799</v></c></row><row r="1651" spans="1:4" x14ac:dyDescent="0.3"><c r="A1651" t="s"><v>54800</v></c><c r="B1651"><v>2</v></c><c r="C1651" t="s"><v>54801</v></c><c r="D1651" t="s"><v>54802</v></c></row><row r="1652" spans="1:4" x14ac:dyDescent="0.3"><c r="A1652" t="s"><v>54803</v></c><c r="B1652"><v>2</v></c><c r="C1652" t="s"><v>54804</v></c><c r="D1652" t="s"><v>54805</v></c></row><row r="1653" spans="1:4" x14ac:dyDescent="0.3"><c r="A1653" t="s"><v>54806</v></c><c r="B1653"><v>2</v></c><c r="C1653" t="s"><v>54807</v></c><c r="D1653" t="s"><v>54808</v></c></row><row r="1654" spans="1:4" x14ac:dyDescent="0.3"><c r="A1654" t="s"><v>54809</v></c><c r="B1654"><v>2</v></c><c r="C1654" t="s"><v>54810</v></c><c r="D1654" t="s"><v>54811</v></c></row><row r="1655" spans="1:4" x14ac:dyDescent="0.3"><c r="A1655" t="s"><v>54812</v></c><c r="B1655"><v>2</v></c><c r="C1655" t="s"><v>54813</v></c><c r="D1655" t="s"><v>54814</v></c></row><row r="1656" spans="1:4" x14ac:dyDescent="0.3"><c r="A1656" t="s"><v>54815</v></c><c r="B1656"><v>2</v></c><c r="C1656" t="s"><v>54816</v></c><c r="D1656" t="s"><v>54817</v></c></row><row r="1657" spans="1:4" x14ac:dyDescent="0.3"><c r="A1657" t="s"><v>54818</v></c><c r="B1657"><v>2</v></c><c r="C1657" t="s"><v>54819</v></c><c r="D1657" t="s"><v>54820</v></c></row><row r="1658" spans="1:4" x14ac:dyDescent="0.3"><c r="A1658" t="s"><v>54821</v></c><c r="B1658"><v>2</v></c><c r="C1658" t="s"><v>54822</v></c><c r="D1658" t="s"><v>54823</v></c></row><row r="1659" spans="1:4" x14ac:dyDescent="0.3"><c r="A1659" t="s"><v>54824</v></c><c r="B1659"><v>2</v></c><c r="C1659" t="s"><v>54825</v></c><c r="D1659" t="s"><v>54826</v></c></row><row r="1660" spans="1:4" x14ac:dyDescent="0.3"><c r="A1660" t="s"><v>54827</v></c><c r="B1660"><v>2</v></c><c r="C1660" t="s"><v>54828</v></c><c r="D1660" t="s"><v>54829</v></c></row><row r="1661" spans="1:4" x14ac:dyDescent="0.3"><c r="A1661" t="s"><v>54830</v></c><c r="B1661"><v>2</v></c><c r="C1661" t="s"><v>54831</v></c><c r="D1661" t="s"><v>54832</v></c></row><row r="1662" spans="1:4" x14ac:dyDescent="0.3"><c r="A1662" t="s"><v>54833</v></c><c r="B1662"><v>2</v></c><c r="C1662" t="s"><v>54834</v></c><c r="D1662" t="s"><v>54835</v></c></row><row r="1663" spans="1:4" x14ac:dyDescent="0.3"><c r="A1663" t="s"><v>54836</v></c><c r="B1663"><v>2</v></c><c r="C1663" t="s"><v>54837</v></c><c r="D1663" t="s"><v>54838</v></c></row><row r="1664" spans="1:4" x14ac:dyDescent="0.3"><c r="A1664" t="s"><v>54839</v></c><c r="B1664"><v>2</v></c><c r="C1664" t="s"><v>54840</v></c><c r="D1664" t="s"><v>54841</v></c></row><row r="1665" spans="1:4" x14ac:dyDescent="0.3"><c r="A1665" t="s"><v>54842</v></c><c r="B1665"><v>2</v></c><c r="C1665" t="s"><v>54843</v></c><c r="D1665" t="s"><v>54844</v></c></row><row r="1666" spans="1:4" x14ac:dyDescent="0.3"><c r="A1666" t="s"><v>54845</v></c><c r="B1666"><v>2</v></c><c r="C1666" t="s"><v>54846</v></c><c r="D1666" t="s"><v>54847</v></c></row><row r="1667" spans="1:4" x14ac:dyDescent="0.3"><c r="A1667" t="s"><v>54848</v></c><c r="B1667"><v>2</v></c><c r="C1667" t="s"><v>54849</v></c><c r="D1667" t="s"><v>54850</v></c></row><row r="1668" spans="1:4" x14ac:dyDescent="0.3"><c r="A1668" t="s"><v>54851</v></c><c r="B1668"><v>2</v></c><c r="C1668" t="s"><v>54852</v></c><c r="D1668" t="s"><v>54853</v></c></row><row r="1669" spans="1:4" x14ac:dyDescent="0.3"><c r="A1669" t="s"><v>54854</v></c><c r="B1669"><v>2</v></c><c r="C1669" t="s"><v>54855</v></c><c r="D1669" t="s"><v>54856</v></c></row><row r="1670" spans="1:4" x14ac:dyDescent="0.3"><c r="A1670" t="s"><v>54857</v></c><c r="B1670"><v>2</v></c><c r="C1670" t="s"><v>54858</v></c><c r="D1670" t="s"><v>54859</v></c></row><row r="1671" spans="1:4" x14ac:dyDescent="0.3"><c r="A1671" t="s"><v>54860</v></c><c r="B1671"><v>2</v></c><c r="C1671" t="s"><v>54861</v></c><c r="D1671" t="s"><v>54862</v></c></row><row r="1672" spans="1:4" x14ac:dyDescent="0.3"><c r="A1672" t="s"><v>54863</v></c><c r="B1672"><v>2</v></c><c r="C1672" t="s"><v>54864</v></c><c r="D1672" t="s"><v>54865</v></c></row><row r="1673" spans="1:4" x14ac:dyDescent="0.3"><c r="A1673" t="s"><v>54866</v></c><c r="B1673"><v>2</v></c><c r="C1673" t="s"><v>54867</v></c><c r="D1673" t="s"><v>54868</v></c></row><row r="1674" spans="1:4" x14ac:dyDescent="0.3"><c r="A1674" t="s"><v>54869</v></c><c r="B1674"><v>2</v></c><c r="C1674" t="s"><v>54870</v></c><c r="D1674" t="s"><v>54871</v></c></row><row r="1675" spans="1:4" x14ac:dyDescent="0.3"><c r="A1675" t="s"><v>54872</v></c><c r="B1675"><v>2</v></c><c r="C1675" t="s"><v>54873</v></c><c r="D1675" t="s"><v>54874</v></c></row><row r="1676" spans="1:4" x14ac:dyDescent="0.3"><c r="A1676" t="s"><v>54875</v></c><c r="B1676"><v>2</v></c><c r="C1676" t="s"><v>54876</v></c><c r="D1676" t="s"><v>54877</v></c></row><row r="1677" spans="1:4" x14ac:dyDescent="0.3"><c r="A1677" t="s"><v>54878</v></c><c r="B1677"><v>2</v></c><c r="C1677" t="s"><v>54879</v></c><c r="D1677" t="s"><v>54880</v></c></row><row r="1678" spans="1:4" x14ac:dyDescent="0.3"><c r="A1678" t="s"><v>54881</v></c><c r="B1678"><v>2</v></c><c r="C1678" t="s"><v>54882</v></c><c r="D1678" t="s"><v>54883</v></c></row><row r="1679" spans="1:4" x14ac:dyDescent="0.3"><c r="A1679" t="s"><v>54884</v></c><c r="B1679"><v>2</v></c><c r="C1679" t="s"><v>54885</v></c><c r="D1679" t="s"><v>54886</v></c></row><row r="1680" spans="1:4" x14ac:dyDescent="0.3"><c r="A1680" t="s"><v>54887</v></c><c r="B1680"><v>2</v></c><c r="C1680" t="s"><v>54888</v></c><c r="D1680" t="s"><v>54889</v></c></row><row r="1681" spans="1:4" x14ac:dyDescent="0.3"><c r="A1681" t="s"><v>54890</v></c><c r="B1681"><v>2</v></c><c r="C1681" t="s"><v>54891</v></c><c r="D1681" t="s"><v>54892</v></c></row><row r="1682" spans="1:4" x14ac:dyDescent="0.3"><c r="A1682" t="s"><v>54893</v></c><c r="B1682"><v>2</v></c><c r="C1682" t="s"><v>54894</v></c><c r="D1682" t="s"><v>54895</v></c></row><row r="1683" spans="1:4" x14ac:dyDescent="0.3"><c r="A1683" t="s"><v>54896</v></c><c r="B1683"><v>2</v></c><c r="C1683" t="s"><v>54897</v></c><c r="D1683" t="s"><v>54898</v></c></row><row r="1684" spans="1:4" x14ac:dyDescent="0.3"><c r="A1684" t="s"><v>54899</v></c><c r="B1684"><v>2</v></c><c r="C1684" t="s"><v>54900</v></c><c r="D1684" t="s"><v>54901</v></c></row><row r="1685" spans="1:4" x14ac:dyDescent="0.3"><c r="A1685" t="s"><v>54902</v></c><c r="B1685"><v>2</v></c><c r="C1685" t="s"><v>54903</v></c><c r="D1685" t="s"><v>54904</v></c></row><row r="1686" spans="1:4" x14ac:dyDescent="0.3"><c r="A1686" t="s"><v>54905</v></c><c r="B1686"><v>2</v></c><c r="C1686" t="s"><v>54906</v></c><c r="D1686" t="s"><v>54907</v></c></row><row r="1687" spans="1:4" x14ac:dyDescent="0.3"><c r="A1687" t="s"><v>54908</v></c><c r="B1687"><v>2</v></c><c r="C1687" t="s"><v>54909</v></c><c r="D1687" t="s"><v>54910</v></c></row><row r="1688" spans="1:4" x14ac:dyDescent="0.3"><c r="A1688" t="s"><v>54911</v></c><c r="B1688"><v>2</v></c><c r="C1688" t="s"><v>54912</v></c><c r="D1688" t="s"><v>54913</v></c></row><row r="1689" spans="1:4" x14ac:dyDescent="0.3"><c r="A1689" t="s"><v>54914</v></c><c r="B1689"><v>2</v></c><c r="C1689" t="s"><v>54915</v></c><c r="D1689" t="s"><v>54916</v></c></row><row r="1690" spans="1:4" x14ac:dyDescent="0.3"><c r="A1690" t="s"><v>54917</v></c><c r="B1690"><v>2</v></c><c r="C1690" t="s"><v>54918</v></c><c r="D1690" t="s"><v>54919</v></c></row><row r="1691" spans="1:4" x14ac:dyDescent="0.3"><c r="A1691" t="s"><v>54920</v></c><c r="B1691"><v>2</v></c><c r="C1691" t="s"><v>54921</v></c><c r="D1691" t="s"><v>54922</v></c></row><row r="1692" spans="1:4" x14ac:dyDescent="0.3"><c r="A1692" t="s"><v>54923</v></c><c r="B1692"><v>2</v></c><c r="C1692" t="s"><v>54924</v></c><c r="D1692" t="s"><v>54925</v></c></row><row r="1693" spans="1:4" x14ac:dyDescent="0.3"><c r="A1693" t="s"><v>54926</v></c><c r="B1693"><v>2</v></c><c r="C1693" t="s"><v>54927</v></c><c r="D1693" t="s"><v>54928</v></c></row><row r="1694" spans="1:4" x14ac:dyDescent="0.3"><c r="A1694" t="s"><v>54929</v></c><c r="B1694"><v>2</v></c><c r="C1694" t="s"><v>54930</v></c><c r="D1694" t="s"><v>54931</v></c></row><row r="1695" spans="1:4" x14ac:dyDescent="0.3"><c r="A1695" t="s"><v>54932</v></c><c r="B1695"><v>2</v></c><c r="C1695" t="s"><v>54933</v></c><c r="D1695" t="s"><v>54934</v></c></row><row r="1696" spans="1:4" x14ac:dyDescent="0.3"><c r="A1696" t="s"><v>54935</v></c><c r="B1696"><v>2</v></c><c r="C1696" t="s"><v>54936</v></c><c r="D1696" t="s"><v>54937</v></c></row><row r="1697" spans="1:4" x14ac:dyDescent="0.3"><c r="A1697" t="s"><v>54938</v></c><c r="B1697"><v>2</v></c><c r="C1697" t="s"><v>54939</v></c><c r="D1697" t="s"><v>54940</v></c></row><row r="1698" spans="1:4" x14ac:dyDescent="0.3"><c r="A1698" t="s"><v>54941</v></c><c r="B1698"><v>2</v></c><c r="C1698" t="s"><v>54942</v></c><c r="D1698" t="s"><v>54943</v></c></row><row r="1699" spans="1:4" x14ac:dyDescent="0.3"><c r="A1699" t="s"><v>54944</v></c><c r="B1699"><v>2</v></c><c r="C1699" t="s"><v>54945</v></c><c r="D1699" t="s"><v>54946</v></c></row><row r="1700" spans="1:4" x14ac:dyDescent="0.3"><c r="A1700" t="s"><v>54947</v></c><c r="B1700"><v>2</v></c><c r="C1700" t="s"><v>54948</v></c><c r="D1700" t="s"><v>54949</v></c></row><row r="1701" spans="1:4" x14ac:dyDescent="0.3"><c r="A1701" t="s"><v>54950</v></c><c r="B1701"><v>2</v></c><c r="C1701" t="s"><v>54951</v></c><c r="D1701" t="s"><v>54952</v></c></row><row r="1702" spans="1:4" x14ac:dyDescent="0.3"><c r="A1702" t="s"><v>54953</v></c><c r="B1702"><v>2</v></c><c r="C1702" t="s"><v>54954</v></c><c r="D1702" t="s"><v>54955</v></c></row><row r="1703" spans="1:4" x14ac:dyDescent="0.3"><c r="A1703" t="s"><v>54956</v></c><c r="B1703"><v>2</v></c><c r="C1703" t="s"><v>54957</v></c><c r="D1703" t="s"><v>54958</v></c></row><row r="1704" spans="1:4" x14ac:dyDescent="0.3"><c r="A1704" t="s"><v>54959</v></c><c r="B1704"><v>2</v></c><c r="C1704" t="s"><v>54960</v></c><c r="D1704" t="s"><v>54961</v></c></row><row r="1705" spans="1:4" x14ac:dyDescent="0.3"><c r="A1705" t="s"><v>54962</v></c><c r="B1705"><v>2</v></c><c r="C1705" t="s"><v>54963</v></c><c r="D1705" t="s"><v>54964</v></c></row><row r="1706" spans="1:4" x14ac:dyDescent="0.3"><c r="A1706" t="s"><v>54965</v></c><c r="B1706"><v>2</v></c><c r="C1706" t="s"><v>54966</v></c><c r="D1706" t="s"><v>54967</v></c></row><row r="1707" spans="1:4" x14ac:dyDescent="0.3"><c r="A1707" t="s"><v>54968</v></c><c r="B1707"><v>2</v></c><c r="C1707" t="s"><v>54969</v></c><c r="D1707" t="s"><v>54970</v></c></row><row r="1708" spans="1:4" x14ac:dyDescent="0.3"><c r="A1708" t="s"><v>54971</v></c><c r="B1708"><v>2</v></c><c r="C1708" t="s"><v>54972</v></c><c r="D1708" t="s"><v>54973</v></c></row><row r="1709" spans="1:4" x14ac:dyDescent="0.3"><c r="A1709" t="s"><v>54974</v></c><c r="B1709"><v>2</v></c><c r="C1709" t="s"><v>54975</v></c><c r="D1709" t="s"><v>54976</v></c></row><row r="1710" spans="1:4" x14ac:dyDescent="0.3"><c r="A1710" t="s"><v>54977</v></c><c r="B1710"><v>2</v></c><c r="C1710" t="s"><v>54978</v></c><c r="D1710" t="s"><v>54979</v></c></row><row r="1711" spans="1:4" x14ac:dyDescent="0.3"><c r="A1711" t="s"><v>54980</v></c><c r="B1711"><v>2</v></c><c r="C1711" t="s"><v>54981</v></c><c r="D1711" t="s"><v>54982</v></c></row><row r="1712" spans="1:4" x14ac:dyDescent="0.3"><c r="A1712" t="s"><v>54983</v></c><c r="B1712"><v>2</v></c><c r="C1712" t="s"><v>54984</v></c><c r="D1712" t="s"><v>54985</v></c></row><row r="1713" spans="1:4" x14ac:dyDescent="0.3"><c r="A1713" t="s"><v>54986</v></c><c r="B1713"><v>2</v></c><c r="C1713" t="s"><v>54987</v></c><c r="D1713" t="s"><v>54988</v></c></row><row r="1714" spans="1:4" x14ac:dyDescent="0.3"><c r="A1714" t="s"><v>54989</v></c><c r="B1714"><v>2</v></c><c r="C1714" t="s"><v>54990</v></c><c r="D1714" t="s"><v>54991</v></c></row><row r="1715" spans="1:4" x14ac:dyDescent="0.3"><c r="A1715" t="s"><v>54992</v></c><c r="B1715"><v>2</v></c><c r="C1715" t="s"><v>54993</v></c><c r="D1715" t="s"><v>54994</v></c></row><row r="1716" spans="1:4" x14ac:dyDescent="0.3"><c r="A1716" t="s"><v>54995</v></c><c r="B1716"><v>2</v></c><c r="C1716" t="s"><v>54996</v></c><c r="D1716" t="s"><v>54997</v></c></row><row r="1717" spans="1:4" x14ac:dyDescent="0.3"><c r="A1717" t="s"><v>54998</v></c><c r="B1717"><v>2</v></c><c r="C1717" t="s"><v>54999</v></c><c r="D1717" t="s"><v>55000</v></c></row><row r="1718" spans="1:4" x14ac:dyDescent="0.3"><c r="A1718" t="s"><v>55001</v></c><c r="B1718"><v>2</v></c><c r="C1718" t="s"><v>55002</v></c><c r="D1718" t="s"><v>55003</v></c></row><row r="1719" spans="1:4" x14ac:dyDescent="0.3"><c r="A1719" t="s"><v>55004</v></c><c r="B1719"><v>2</v></c><c r="C1719" t="s"><v>55005</v></c><c r="D1719" t="s"><v>55006</v></c></row><row r="1720" spans="1:4" x14ac:dyDescent="0.3"><c r="A1720" t="s"><v>55007</v></c><c r="B1720"><v>2</v></c><c r="C1720" t="s"><v>55008</v></c><c r="D1720" t="s"><v>55009</v></c></row><row r="1721" spans="1:4" x14ac:dyDescent="0.3"><c r="A1721" t="s"><v>55010</v></c><c r="B1721"><v>2</v></c><c r="C1721" t="s"><v>55011</v></c><c r="D1721" t="s"><v>55012</v></c></row><row r="1722" spans="1:4" x14ac:dyDescent="0.3"><c r="A1722" t="s"><v>55013</v></c><c r="B1722"><v>2</v></c><c r="C1722" t="s"><v>55014</v></c><c r="D1722" t="s"><v>55015</v></c></row><row r="1723" spans="1:4" x14ac:dyDescent="0.3"><c r="A1723" t="s"><v>55016</v></c><c r="B1723"><v>2</v></c><c r="C1723" t="s"><v>55017</v></c><c r="D1723" t="s"><v>55018</v></c></row><row r="1724" spans="1:4" x14ac:dyDescent="0.3"><c r="A1724" t="s"><v>55019</v></c><c r="B1724"><v>2</v></c><c r="C1724" t="s"><v>55020</v></c><c r="D1724" t="s"><v>55021</v></c></row><row r="1725" spans="1:4" x14ac:dyDescent="0.3"><c r="A1725" t="s"><v>55022</v></c><c r="B1725"><v>2</v></c><c r="C1725" t="s"><v>55023</v></c><c r="D1725" t="s"><v>55024</v></c></row><row r="1726" spans="1:4" x14ac:dyDescent="0.3"><c r="A1726" t="s"><v>55025</v></c><c r="B1726"><v>2</v></c><c r="C1726" t="s"><v>55026</v></c><c r="D1726" t="s"><v>55027</v></c></row><row r="1727" spans="1:4" x14ac:dyDescent="0.3"><c r="A1727" t="s"><v>55028</v></c><c r="B1727"><v>2</v></c><c r="C1727" t="s"><v>55029</v></c><c r="D1727" t="s"><v>55030</v></c></row><row r="1728" spans="1:4" x14ac:dyDescent="0.3"><c r="A1728" t="s"><v>55031</v></c><c r="B1728"><v>2</v></c><c r="C1728" t="s"><v>55032</v></c><c r="D1728" t="s"><v>55033</v></c></row><row r="1729" spans="1:4" x14ac:dyDescent="0.3"><c r="A1729" t="s"><v>55034</v></c><c r="B1729"><v>2</v></c><c r="C1729" t="s"><v>55035</v></c><c r="D1729" t="s"><v>55036</v></c></row><row r="1730" spans="1:4" x14ac:dyDescent="0.3"><c r="A1730" t="s"><v>55037</v></c><c r="B1730"><v>2</v></c><c r="C1730" t="s"><v>55038</v></c><c r="D1730" t="s"><v>55039</v></c></row><row r="1731" spans="1:4" x14ac:dyDescent="0.3"><c r="A1731" t="s"><v>55040</v></c><c r="B1731"><v>2</v></c><c r="C1731" t="s"><v>55041</v></c><c r="D1731" t="s"><v>55042</v></c></row><row r="1732" spans="1:4" x14ac:dyDescent="0.3"><c r="A1732" t="s"><v>55043</v></c><c r="B1732"><v>2</v></c><c r="C1732" t="s"><v>55044</v></c><c r="D1732" t="s"><v>55045</v></c></row><row r="1733" spans="1:4" x14ac:dyDescent="0.3"><c r="A1733" t="s"><v>55046</v></c><c r="B1733"><v>2</v></c><c r="C1733" t="s"><v>55047</v></c><c r="D1733" t="s"><v>55048</v></c></row><row r="1734" spans="1:4" x14ac:dyDescent="0.3"><c r="A1734" t="s"><v>55049</v></c><c r="B1734"><v>2</v></c><c r="C1734" t="s"><v>55050</v></c><c r="D1734" t="s"><v>55051</v></c></row><row r="1735" spans="1:4" x14ac:dyDescent="0.3"><c r="A1735" t="s"><v>55052</v></c><c r="B1735"><v>2</v></c><c r="C1735" t="s"><v>55053</v></c><c r="D1735" t="s"><v>55054</v></c></row><row r="1736" spans="1:4" x14ac:dyDescent="0.3"><c r="A1736" t="s"><v>55055</v></c><c r="B1736"><v>2</v></c><c r="C1736" t="s"><v>55056</v></c><c r="D1736" t="s"><v>55057</v></c></row><row r="1737" spans="1:4" x14ac:dyDescent="0.3"><c r="A1737" t="s"><v>55058</v></c><c r="B1737"><v>2</v></c><c r="C1737" t="s"><v>55059</v></c><c r="D1737" t="s"><v>55060</v></c></row><row r="1738" spans="1:4" x14ac:dyDescent="0.3"><c r="A1738" t="s"><v>55061</v></c><c r="B1738"><v>2</v></c><c r="C1738" t="s"><v>55062</v></c><c r="D1738" t="s"><v>55063</v></c></row><row r="1739" spans="1:4" x14ac:dyDescent="0.3"><c r="A1739" t="s"><v>55064</v></c><c r="B1739"><v>2</v></c><c r="C1739" t="s"><v>55065</v></c><c r="D1739" t="s"><v>55066</v></c></row><row r="1740" spans="1:4" x14ac:dyDescent="0.3"><c r="A1740" t="s"><v>55067</v></c><c r="B1740"><v>2</v></c><c r="C1740" t="s"><v>55068</v></c><c r="D1740" t="s"><v>55069</v></c></row><row r="1741" spans="1:4" x14ac:dyDescent="0.3"><c r="A1741" t="s"><v>55070</v></c><c r="B1741"><v>2</v></c><c r="C1741" t="s"><v>55071</v></c><c r="D1741" t="s"><v>55072</v></c></row><row r="1742" spans="1:4" x14ac:dyDescent="0.3"><c r="A1742" t="s"><v>55073</v></c><c r="B1742"><v>2</v></c><c r="C1742" t="s"><v>55074</v></c><c r="D1742" t="s"><v>55075</v></c></row><row r="1743" spans="1:4" x14ac:dyDescent="0.3"><c r="A1743" t="s"><v>55076</v></c><c r="B1743"><v>2</v></c><c r="C1743" t="s"><v>55077</v></c><c r="D1743" t="s"><v>55078</v></c></row><row r="1744" spans="1:4" x14ac:dyDescent="0.3"><c r="A1744" t="s"><v>55079</v></c><c r="B1744"><v>2</v></c><c r="C1744" t="s"><v>55080</v></c><c r="D1744" t="s"><v>55081</v></c></row><row r="1745" spans="1:4" x14ac:dyDescent="0.3"><c r="A1745" t="s"><v>55082</v></c><c r="B1745"><v>2</v></c><c r="C1745" t="s"><v>55083</v></c><c r="D1745" t="s"><v>55084</v></c></row><row r="1746" spans="1:4" x14ac:dyDescent="0.3"><c r="A1746" t="s"><v>55085</v></c><c r="B1746"><v>2</v></c><c r="C1746" t="s"><v>55086</v></c><c r="D1746" t="s"><v>55087</v></c></row><row r="1747" spans="1:4" x14ac:dyDescent="0.3"><c r="A1747" t="s"><v>55088</v></c><c r="B1747"><v>2</v></c><c r="C1747" t="s"><v>55089</v></c><c r="D1747" t="s"><v>55090</v></c></row><row r="1748" spans="1:4" x14ac:dyDescent="0.3"><c r="A1748" t="s"><v>55091</v></c><c r="B1748"><v>2</v></c><c r="C1748" t="s"><v>55092</v></c><c r="D1748" t="s"><v>55093</v></c></row><row r="1749" spans="1:4" x14ac:dyDescent="0.3"><c r="A1749" t="s"><v>55094</v></c><c r="B1749"><v>2</v></c><c r="C1749" t="s"><v>55095</v></c><c r="D1749" t="s"><v>55096</v></c></row><row r="1750" spans="1:4" x14ac:dyDescent="0.3"><c r="A1750" t="s"><v>55097</v></c><c r="B1750"><v>2</v></c><c r="C1750" t="s"><v>55098</v></c><c r="D1750" t="s"><v>55099</v></c></row><row r="1751" spans="1:4" x14ac:dyDescent="0.3"><c r="A1751" t="s"><v>55100</v></c><c r="B1751"><v>2</v></c><c r="C1751" t="s"><v>55101</v></c><c r="D1751" t="s"><v>55102</v></c></row><row r="1752" spans="1:4" x14ac:dyDescent="0.3"><c r="A1752" t="s"><v>55103</v></c><c r="B1752"><v>2</v></c><c r="C1752" t="s"><v>55104</v></c><c r="D1752" t="s"><v>55105</v></c></row><row r="1753" spans="1:4" x14ac:dyDescent="0.3"><c r="A1753" t="s"><v>55106</v></c><c r="B1753"><v>2</v></c><c r="C1753" t="s"><v>55107</v></c><c r="D1753" t="s"><v>55108</v></c></row><row r="1754" spans="1:4" x14ac:dyDescent="0.3"><c r="A1754" t="s"><v>55109</v></c><c r="B1754"><v>2</v></c><c r="C1754" t="s"><v>55110</v></c><c r="D1754" t="s"><v>55111</v></c></row><row r="1755" spans="1:4" x14ac:dyDescent="0.3"><c r="A1755" t="s"><v>55112</v></c><c r="B1755"><v>2</v></c><c r="C1755" t="s"><v>55113</v></c><c r="D1755" t="s"><v>55114</v></c></row><row r="1756" spans="1:4" x14ac:dyDescent="0.3"><c r="A1756" t="s"><v>55115</v></c><c r="B1756"><v>2</v></c><c r="C1756" t="s"><v>55116</v></c><c r="D1756" t="s"><v>55117</v></c></row><row r="1757" spans="1:4" x14ac:dyDescent="0.3"><c r="A1757" t="s"><v>55118</v></c><c r="B1757"><v>2</v></c><c r="C1757" t="s"><v>55119</v></c><c r="D1757" t="s"><v>55120</v></c></row><row r="1758" spans="1:4" x14ac:dyDescent="0.3"><c r="A1758" t="s"><v>55121</v></c><c r="B1758"><v>2</v></c><c r="C1758" t="s"><v>55122</v></c><c r="D1758" t="s"><v>55123</v></c></row><row r="1759" spans="1:4" x14ac:dyDescent="0.3"><c r="A1759" t="s"><v>55124</v></c><c r="B1759"><v>2</v></c><c r="C1759" t="s"><v>55125</v></c><c r="D1759" t="s"><v>55126</v></c></row><row r="1760" spans="1:4" x14ac:dyDescent="0.3"><c r="A1760" t="s"><v>55127</v></c><c r="B1760"><v>2</v></c><c r="C1760" t="s"><v>55128</v></c><c r="D1760" t="s"><v>55129</v></c></row><row r="1761" spans="1:4" x14ac:dyDescent="0.3"><c r="A1761" t="s"><v>55130</v></c><c r="B1761"><v>2</v></c><c r="C1761" t="s"><v>55131</v></c><c r="D1761" t="s"><v>55132</v></c></row><row r="1762" spans="1:4" x14ac:dyDescent="0.3"><c r="A1762" t="s"><v>55133</v></c><c r="B1762"><v>2</v></c><c r="C1762" t="s"><v>55134</v></c><c r="D1762" t="s"><v>55135</v></c></row><row r="1763" spans="1:4" x14ac:dyDescent="0.3"><c r="A1763" t="s"><v>55136</v></c><c r="B1763"><v>2</v></c><c r="C1763" t="s"><v>55137</v></c><c r="D1763" t="s"><v>55138</v></c></row><row r="1764" spans="1:4" x14ac:dyDescent="0.3"><c r="A1764" t="s"><v>55139</v></c><c r="B1764"><v>2</v></c><c r="C1764" t="s"><v>55140</v></c><c r="D1764" t="s"><v>55141</v></c></row><row r="1765" spans="1:4" x14ac:dyDescent="0.3"><c r="A1765" t="s"><v>55142</v></c><c r="B1765"><v>2</v></c><c r="C1765" t="s"><v>55143</v></c><c r="D1765" t="s"><v>55144</v></c></row><row r="1766" spans="1:4" x14ac:dyDescent="0.3"><c r="A1766" t="s"><v>55145</v></c><c r="B1766"><v>2</v></c><c r="C1766" t="s"><v>55146</v></c><c r="D1766" t="s"><v>55147</v></c></row><row r="1767" spans="1:4" x14ac:dyDescent="0.3"><c r="A1767" t="s"><v>55148</v></c><c r="B1767"><v>2</v></c><c r="C1767" t="s"><v>55149</v></c><c r="D1767" t="s"><v>55150</v></c></row><row r="1768" spans="1:4" x14ac:dyDescent="0.3"><c r="A1768" t="s"><v>55151</v></c><c r="B1768"><v>2</v></c><c r="C1768" t="s"><v>55152</v></c><c r="D1768" t="s"><v>55153</v></c></row><row r="1769" spans="1:4" x14ac:dyDescent="0.3"><c r="A1769" t="s"><v>55154</v></c><c r="B1769"><v>2</v></c><c r="C1769" t="s"><v>55155</v></c><c r="D1769" t="s"><v>55156</v></c></row><row r="1770" spans="1:4" x14ac:dyDescent="0.3"><c r="A1770" t="s"><v>55157</v></c><c r="B1770"><v>2</v></c><c r="C1770" t="s"><v>55158</v></c><c r="D1770" t="s"><v>55159</v></c></row><row r="1771" spans="1:4" x14ac:dyDescent="0.3"><c r="A1771" t="s"><v>55160</v></c><c r="B1771"><v>2</v></c><c r="C1771" t="s"><v>55161</v></c><c r="D1771" t="s"><v>55162</v></c></row><row r="1772" spans="1:4" x14ac:dyDescent="0.3"><c r="A1772" t="s"><v>55163</v></c><c r="B1772"><v>2</v></c><c r="C1772" t="s"><v>55164</v></c><c r="D1772" t="s"><v>55165</v></c></row><row r="1773" spans="1:4" x14ac:dyDescent="0.3"><c r="A1773" t="s"><v>55166</v></c><c r="B1773"><v>2</v></c><c r="C1773" t="s"><v>55167</v></c><c r="D1773" t="s"><v>55168</v></c></row><row r="1774" spans="1:4" x14ac:dyDescent="0.3"><c r="A1774" t="s"><v>55169</v></c><c r="B1774"><v>2</v></c><c r="C1774" t="s"><v>55170</v></c><c r="D1774" t="s"><v>55171</v></c></row><row r="1775" spans="1:4" x14ac:dyDescent="0.3"><c r="A1775" t="s"><v>55172</v></c><c r="B1775"><v>2</v></c><c r="C1775" t="s"><v>55173</v></c><c r="D1775" t="s"><v>55174</v></c></row><row r="1776" spans="1:4" x14ac:dyDescent="0.3"><c r="A1776" t="s"><v>55175</v></c><c r="B1776"><v>2</v></c><c r="C1776" t="s"><v>55176</v></c><c r="D1776" t="s"><v>55177</v></c></row><row r="1777" spans="1:4" x14ac:dyDescent="0.3"><c r="A1777" t="s"><v>55178</v></c><c r="B1777"><v>2</v></c><c r="C1777" t="s"><v>55179</v></c><c r="D1777" t="s"><v>55180</v></c></row><row r="1778" spans="1:4" x14ac:dyDescent="0.3"><c r="A1778" t="s"><v>55181</v></c><c r="B1778"><v>2</v></c><c r="C1778" t="s"><v>55182</v></c><c r="D1778" t="s"><v>55183</v></c></row><row r="1779" spans="1:4" x14ac:dyDescent="0.3"><c r="A1779" t="s"><v>55184</v></c><c r="B1779"><v>2</v></c><c r="C1779" t="s"><v>55185</v></c><c r="D1779" t="s"><v>55186</v></c></row><row r="1780" spans="1:4" x14ac:dyDescent="0.3"><c r="A1780" t="s"><v>55187</v></c><c r="B1780"><v>2</v></c><c r="C1780" t="s"><v>55188</v></c><c r="D1780" t="s"><v>55189</v></c></row><row r="1781" spans="1:4" x14ac:dyDescent="0.3"><c r="A1781" t="s"><v>55190</v></c><c r="B1781"><v>2</v></c><c r="C1781" t="s"><v>55191</v></c><c r="D1781" t="s"><v>55192</v></c></row><row r="1782" spans="1:4" x14ac:dyDescent="0.3"><c r="A1782" t="s"><v>55193</v></c><c r="B1782"><v>2</v></c><c r="C1782" t="s"><v>55194</v></c><c r="D1782" t="s"><v>55195</v></c></row><row r="1783" spans="1:4" x14ac:dyDescent="0.3"><c r="A1783" t="s"><v>55196</v></c><c r="B1783"><v>2</v></c><c r="C1783" t="s"><v>55197</v></c><c r="D1783" t="s"><v>55198</v></c></row><row r="1784" spans="1:4" x14ac:dyDescent="0.3"><c r="A1784" t="s"><v>55199</v></c><c r="B1784"><v>2</v></c><c r="C1784" t="s"><v>55200</v></c><c r="D1784" t="s"><v>55201</v></c></row><row r="1785" spans="1:4" x14ac:dyDescent="0.3"><c r="A1785" t="s"><v>55202</v></c><c r="B1785"><v>2</v></c><c r="C1785" t="s"><v>55203</v></c><c r="D1785" t="s"><v>55204</v></c></row><row r="1786" spans="1:4" x14ac:dyDescent="0.3"><c r="A1786" t="s"><v>55205</v></c><c r="B1786"><v>2</v></c><c r="C1786" t="s"><v>55206</v></c><c r="D1786" t="s"><v>55207</v></c></row><row r="1787" spans="1:4" x14ac:dyDescent="0.3"><c r="A1787" t="s"><v>55208</v></c><c r="B1787"><v>2</v></c><c r="C1787" t="s"><v>55209</v></c><c r="D1787" t="s"><v>55210</v></c></row><row r="1788" spans="1:4" x14ac:dyDescent="0.3"><c r="A1788" t="s"><v>55211</v></c><c r="B1788"><v>2</v></c><c r="C1788" t="s"><v>55212</v></c><c r="D1788" t="s"><v>55213</v></c></row><row r="1789" spans="1:4" x14ac:dyDescent="0.3"><c r="A1789" t="s"><v>55214</v></c><c r="B1789"><v>2</v></c><c r="C1789" t="s"><v>55215</v></c><c r="D1789" t="s"><v>55216</v></c></row><row r="1790" spans="1:4" x14ac:dyDescent="0.3"><c r="A1790" t="s"><v>55217</v></c><c r="B1790"><v>2</v></c><c r="C1790" t="s"><v>55218</v></c><c r="D1790" t="s"><v>55219</v></c></row><row r="1791" spans="1:4" x14ac:dyDescent="0.3"><c r="A1791" t="s"><v>55220</v></c><c r="B1791"><v>2</v></c><c r="C1791" t="s"><v>55221</v></c><c r="D1791" t="s"><v>55222</v></c></row><row r="1792" spans="1:4" x14ac:dyDescent="0.3"><c r="A1792" t="s"><v>55223</v></c><c r="B1792"><v>2</v></c><c r="C1792" t="s"><v>55224</v></c><c r="D1792" t="s"><v>55225</v></c></row><row r="1793" spans="1:4" x14ac:dyDescent="0.3"><c r="A1793" t="s"><v>55226</v></c><c r="B1793"><v>2</v></c><c r="C1793" t="s"><v>55227</v></c><c r="D1793" t="s"><v>55228</v></c></row><row r="1794" spans="1:4" x14ac:dyDescent="0.3"><c r="A1794" t="s"><v>55229</v></c><c r="B1794"><v>2</v></c><c r="C1794" t="s"><v>55230</v></c><c r="D1794" t="s"><v>55231</v></c></row><row r="1795" spans="1:4" x14ac:dyDescent="0.3"><c r="A1795" t="s"><v>55232</v></c><c r="B1795"><v>2</v></c><c r="C1795" t="s"><v>55233</v></c><c r="D1795" t="s"><v>55234</v></c></row><row r="1796" spans="1:4" x14ac:dyDescent="0.3"><c r="A1796" t="s"><v>55235</v></c><c r="B1796"><v>2</v></c><c r="C1796" t="s"><v>55236</v></c><c r="D1796" t="s"><v>55237</v></c></row><row r="1797" spans="1:4" x14ac:dyDescent="0.3"><c r="A1797" t="s"><v>55238</v></c><c r="B1797"><v>2</v></c><c r="C1797" t="s"><v>55239</v></c><c r="D1797" t="s"><v>55240</v></c></row><row r="1798" spans="1:4" x14ac:dyDescent="0.3"><c r="A1798" t="s"><v>55241</v></c><c r="B1798"><v>2</v></c><c r="C1798" t="s"><v>55242</v></c><c r="D1798" t="s"><v>55243</v></c></row><row r="1799" spans="1:4" x14ac:dyDescent="0.3"><c r="A1799" t="s"><v>55244</v></c><c r="B1799"><v>2</v></c><c r="C1799" t="s"><v>55245</v></c><c r="D1799" t="s"><v>55246</v></c></row><row r="1800" spans="1:4" x14ac:dyDescent="0.3"><c r="A1800" t="s"><v>55247</v></c><c r="B1800"><v>2</v></c><c r="C1800" t="s"><v>55248</v></c><c r="D1800" t="s"><v>55249</v></c></row><row r="1801" spans="1:4" x14ac:dyDescent="0.3"><c r="A1801" t="s"><v>55250</v></c><c r="B1801"><v>2</v></c><c r="C1801" t="s"><v>55251</v></c><c r="D1801" t="s"><v>55252</v></c></row><row r="1802" spans="1:4" x14ac:dyDescent="0.3"><c r="A1802" t="s"><v>55253</v></c><c r="B1802"><v>2</v></c><c r="C1802" t="s"><v>55254</v></c><c r="D1802" t="s"><v>55255</v></c></row><row r="1803" spans="1:4" x14ac:dyDescent="0.3"><c r="A1803" t="s"><v>55256</v></c><c r="B1803"><v>2</v></c><c r="C1803" t="s"><v>55257</v></c><c r="D1803" t="s"><v>55258</v></c></row><row r="1804" spans="1:4" x14ac:dyDescent="0.3"><c r="A1804" t="s"><v>55259</v></c><c r="B1804"><v>2</v></c><c r="C1804" t="s"><v>55260</v></c><c r="D1804" t="s"><v>55261</v></c></row><row r="1805" spans="1:4" x14ac:dyDescent="0.3"><c r="A1805" t="s"><v>55262</v></c><c r="B1805"><v>2</v></c><c r="C1805" t="s"><v>55263</v></c><c r="D1805" t="s"><v>55264</v></c></row><row r="1806" spans="1:4" x14ac:dyDescent="0.3"><c r="A1806" t="s"><v>55265</v></c><c r="B1806"><v>2</v></c><c r="C1806" t="s"><v>55266</v></c><c r="D1806" t="s"><v>55267</v></c></row><row r="1807" spans="1:4" x14ac:dyDescent="0.3"><c r="A1807" t="s"><v>55268</v></c><c r="B1807"><v>2</v></c><c r="C1807" t="s"><v>55269</v></c><c r="D1807" t="s"><v>55270</v></c></row><row r="1808" spans="1:4" x14ac:dyDescent="0.3"><c r="A1808" t="s"><v>55271</v></c><c r="B1808"><v>2</v></c><c r="C1808" t="s"><v>55272</v></c><c r="D1808" t="s"><v>55273</v></c></row><row r="1809" spans="1:4" x14ac:dyDescent="0.3"><c r="A1809" t="s"><v>55274</v></c><c r="B1809"><v>2</v></c><c r="C1809" t="s"><v>55275</v></c><c r="D1809" t="s"><v>55276</v></c></row><row r="1810" spans="1:4" x14ac:dyDescent="0.3"><c r="A1810" t="s"><v>55277</v></c><c r="B1810"><v>2</v></c><c r="C1810" t="s"><v>55278</v></c><c r="D1810" t="s"><v>55279</v></c></row><row r="1811" spans="1:4" x14ac:dyDescent="0.3"><c r="A1811" t="s"><v>55280</v></c><c r="B1811"><v>2</v></c><c r="C1811" t="s"><v>55281</v></c><c r="D1811" t="s"><v>55282</v></c></row><row r="1812" spans="1:4" x14ac:dyDescent="0.3"><c r="A1812" t="s"><v>55283</v></c><c r="B1812"><v>2</v></c><c r="C1812" t="s"><v>55284</v></c><c r="D1812" t="s"><v>55285</v></c></row><row r="1813" spans="1:4" x14ac:dyDescent="0.3"><c r="A1813" t="s"><v>55286</v></c><c r="B1813"><v>2</v></c><c r="C1813" t="s"><v>55287</v></c><c r="D1813" t="s"><v>55288</v></c></row><row r="1814" spans="1:4" x14ac:dyDescent="0.3"><c r="A1814" t="s"><v>55289</v></c><c r="B1814"><v>2</v></c><c r="C1814" t="s"><v>55290</v></c><c r="D1814" t="s"><v>55291</v></c></row><row r="1815" spans="1:4" x14ac:dyDescent="0.3"><c r="A1815" t="s"><v>55292</v></c><c r="B1815"><v>2</v></c><c r="C1815" t="s"><v>55293</v></c><c r="D1815" t="s"><v>55294</v></c></row><row r="1816" spans="1:4" x14ac:dyDescent="0.3"><c r="A1816" t="s"><v>55295</v></c><c r="B1816"><v>2</v></c><c r="C1816" t="s"><v>55296</v></c><c r="D1816" t="s"><v>55297</v></c></row><row r="1817" spans="1:4" x14ac:dyDescent="0.3"><c r="A1817" t="s"><v>55298</v></c><c r="B1817"><v>2</v></c><c r="C1817" t="s"><v>55299</v></c><c r="D1817" t="s"><v>55300</v></c></row><row r="1818" spans="1:4" x14ac:dyDescent="0.3"><c r="A1818" t="s"><v>55301</v></c><c r="B1818"><v>2</v></c><c r="C1818" t="s"><v>55302</v></c><c r="D1818" t="s"><v>55303</v></c></row><row r="1819" spans="1:4" x14ac:dyDescent="0.3"><c r="A1819" t="s"><v>55304</v></c><c r="B1819"><v>2</v></c><c r="C1819" t="s"><v>55305</v></c><c r="D1819" t="s"><v>55306</v></c></row><row r="1820" spans="1:4" x14ac:dyDescent="0.3"><c r="A1820" t="s"><v>55307</v></c><c r="B1820"><v>2</v></c><c r="C1820" t="s"><v>55308</v></c><c r="D1820" t="s"><v>55309</v></c></row><row r="1821" spans="1:4" x14ac:dyDescent="0.3"><c r="A1821" t="s"><v>55310</v></c><c r="B1821"><v>2</v></c><c r="C1821" t="s"><v>55311</v></c><c r="D1821" t="s"><v>55312</v></c></row><row r="1822" spans="1:4" x14ac:dyDescent="0.3"><c r="A1822" t="s"><v>55313</v></c><c r="B1822"><v>2</v></c><c r="C1822" t="s"><v>55314</v></c><c r="D1822" t="s"><v>55315</v></c></row><row r="1823" spans="1:4" x14ac:dyDescent="0.3"><c r="A1823" t="s"><v>55316</v></c><c r="B1823"><v>2</v></c><c r="C1823" t="s"><v>55317</v></c><c r="D1823" t="s"><v>55318</v></c></row><row r="1824" spans="1:4" x14ac:dyDescent="0.3"><c r="A1824" t="s"><v>55319</v></c><c r="B1824"><v>2</v></c><c r="C1824" t="s"><v>55320</v></c><c r="D1824" t="s"><v>55321</v></c></row><row r="1825" spans="1:4" x14ac:dyDescent="0.3"><c r="A1825" t="s"><v>55322</v></c><c r="B1825"><v>2</v></c><c r="C1825" t="s"><v>55323</v></c><c r="D1825" t="s"><v>55324</v></c></row><row r="1826" spans="1:4" x14ac:dyDescent="0.3"><c r="A1826" t="s"><v>55325</v></c><c r="B1826"><v>2</v></c><c r="C1826" t="s"><v>55326</v></c><c r="D1826" t="s"><v>55327</v></c></row><row r="1827" spans="1:4" x14ac:dyDescent="0.3"><c r="A1827" t="s"><v>55328</v></c><c r="B1827"><v>2</v></c><c r="C1827" t="s"><v>55329</v></c><c r="D1827" t="s"><v>55330</v></c></row><row r="1828" spans="1:4" x14ac:dyDescent="0.3"><c r="A1828" t="s"><v>55331</v></c><c r="B1828"><v>2</v></c><c r="C1828" t="s"><v>55332</v></c><c r="D1828" t="s"><v>55333</v></c></row><row r="1829" spans="1:4" x14ac:dyDescent="0.3"><c r="A1829" t="s"><v>55334</v></c><c r="B1829"><v>2</v></c><c r="C1829" t="s"><v>55335</v></c><c r="D1829" t="s"><v>55336</v></c></row><row r="1830" spans="1:4" x14ac:dyDescent="0.3"><c r="A1830" t="s"><v>55337</v></c><c r="B1830"><v>2</v></c><c r="C1830" t="s"><v>55338</v></c><c r="D1830" t="s"><v>55339</v></c></row><row r="1831" spans="1:4" x14ac:dyDescent="0.3"><c r="A1831" t="s"><v>55340</v></c><c r="B1831"><v>2</v></c><c r="C1831" t="s"><v>55341</v></c><c r="D1831" t="s"><v>55342</v></c></row><row r="1832" spans="1:4" x14ac:dyDescent="0.3"><c r="A1832" t="s"><v>55343</v></c><c r="B1832"><v>2</v></c><c r="C1832" t="s"><v>55344</v></c><c r="D1832" t="s"><v>55345</v></c></row><row r="1833" spans="1:4" x14ac:dyDescent="0.3"><c r="A1833" t="s"><v>55346</v></c><c r="B1833"><v>2</v></c><c r="C1833" t="s"><v>55347</v></c><c r="D1833" t="s"><v>55348</v></c></row><row r="1834" spans="1:4" x14ac:dyDescent="0.3"><c r="A1834" t="s"><v>55349</v></c><c r="B1834"><v>2</v></c><c r="C1834" t="s"><v>55350</v></c><c r="D1834" t="s"><v>55351</v></c></row><row r="1835" spans="1:4" x14ac:dyDescent="0.3"><c r="A1835" t="s"><v>55352</v></c><c r="B1835"><v>2</v></c><c r="C1835" t="s"><v>55353</v></c><c r="D1835" t="s"><v>55354</v></c></row><row r="1836" spans="1:4" x14ac:dyDescent="0.3"><c r="A1836" t="s"><v>55355</v></c><c r="B1836"><v>2</v></c><c r="C1836" t="s"><v>55356</v></c><c r="D1836" t="s"><v>55357</v></c></row><row r="1837" spans="1:4" x14ac:dyDescent="0.3"><c r="A1837" t="s"><v>55358</v></c><c r="B1837"><v>2</v></c><c r="C1837" t="s"><v>55359</v></c><c r="D1837" t="s"><v>55360</v></c></row><row r="1838" spans="1:4" x14ac:dyDescent="0.3"><c r="A1838" t="s"><v>55361</v></c><c r="B1838"><v>2</v></c><c r="C1838" t="s"><v>55362</v></c><c r="D1838" t="s"><v>55363</v></c></row><row r="1839" spans="1:4" x14ac:dyDescent="0.3"><c r="A1839" t="s"><v>55364</v></c><c r="B1839"><v>2</v></c><c r="C1839" t="s"><v>55365</v></c><c r="D1839" t="s"><v>55366</v></c></row><row r="1840" spans="1:4" x14ac:dyDescent="0.3"><c r="A1840" t="s"><v>55367</v></c><c r="B1840"><v>2</v></c><c r="C1840" t="s"><v>55368</v></c><c r="D1840" t="s"><v>55369</v></c></row><row r="1841" spans="1:4" x14ac:dyDescent="0.3"><c r="A1841" t="s"><v>55370</v></c><c r="B1841"><v>2</v></c><c r="C1841" t="s"><v>55371</v></c><c r="D1841" t="s"><v>55372</v></c></row><row r="1842" spans="1:4" x14ac:dyDescent="0.3"><c r="A1842" t="s"><v>55373</v></c><c r="B1842"><v>2</v></c><c r="C1842" t="s"><v>55374</v></c><c r="D1842" t="s"><v>55375</v></c></row><row r="1843" spans="1:4" x14ac:dyDescent="0.3"><c r="A1843" t="s"><v>55376</v></c><c r="B1843"><v>2</v></c><c r="C1843" t="s"><v>55377</v></c><c r="D1843" t="s"><v>55378</v></c></row><row r="1844" spans="1:4" x14ac:dyDescent="0.3"><c r="A1844" t="s"><v>55379</v></c><c r="B1844"><v>2</v></c><c r="C1844" t="s"><v>55380</v></c><c r="D1844" t="s"><v>55381</v></c></row><row r="1845" spans="1:4" x14ac:dyDescent="0.3"><c r="A1845" t="s"><v>55382</v></c><c r="B1845"><v>2</v></c><c r="C1845" t="s"><v>55383</v></c><c r="D1845" t="s"><v>55384</v></c></row><row r="1846" spans="1:4" x14ac:dyDescent="0.3"><c r="A1846" t="s"><v>55385</v></c><c r="B1846"><v>2</v></c><c r="C1846" t="s"><v>55386</v></c><c r="D1846" t="s"><v>55387</v></c></row><row r="1847" spans="1:4" x14ac:dyDescent="0.3"><c r="A1847" t="s"><v>55388</v></c><c r="B1847"><v>2</v></c><c r="C1847" t="s"><v>55389</v></c><c r="D1847" t="s"><v>55390</v></c></row><row r="1848" spans="1:4" x14ac:dyDescent="0.3"><c r="A1848" t="s"><v>55391</v></c><c r="B1848"><v>2</v></c><c r="C1848" t="s"><v>55392</v></c><c r="D1848" t="s"><v>55393</v></c></row><row r="1849" spans="1:4" x14ac:dyDescent="0.3"><c r="A1849" t="s"><v>55394</v></c><c r="B1849"><v>2</v></c><c r="C1849" t="s"><v>55395</v></c><c r="D1849" t="s"><v>55396</v></c></row><row r="1850" spans="1:4" x14ac:dyDescent="0.3"><c r="A1850" t="s"><v>55397</v></c><c r="B1850"><v>2</v></c><c r="C1850" t="s"><v>55398</v></c><c r="D1850" t="s"><v>55399</v></c></row><row r="1851" spans="1:4" x14ac:dyDescent="0.3"><c r="A1851" t="s"><v>55400</v></c><c r="B1851"><v>2</v></c><c r="C1851" t="s"><v>55401</v></c><c r="D1851" t="s"><v>55402</v></c></row><row r="1852" spans="1:4" x14ac:dyDescent="0.3"><c r="A1852" t="s"><v>55403</v></c><c r="B1852"><v>2</v></c><c r="C1852" t="s"><v>55404</v></c><c r="D1852" t="s"><v>55405</v></c></row><row r="1853" spans="1:4" x14ac:dyDescent="0.3"><c r="A1853" t="s"><v>55406</v></c><c r="B1853"><v>2</v></c><c r="C1853" t="s"><v>55407</v></c><c r="D1853" t="s"><v>55408</v></c></row><row r="1854" spans="1:4" x14ac:dyDescent="0.3"><c r="A1854" t="s"><v>55409</v></c><c r="B1854"><v>2</v></c><c r="C1854" t="s"><v>55410</v></c><c r="D1854" t="s"><v>55411</v></c></row><row r="1855" spans="1:4" x14ac:dyDescent="0.3"><c r="A1855" t="s"><v>55412</v></c><c r="B1855"><v>2</v></c><c r="C1855" t="s"><v>55413</v></c><c r="D1855" t="s"><v>55414</v></c></row><row r="1856" spans="1:4" x14ac:dyDescent="0.3"><c r="A1856" t="s"><v>55415</v></c><c r="B1856"><v>2</v></c><c r="C1856" t="s"><v>55416</v></c><c r="D1856" t="s"><v>55417</v></c></row><row r="1857" spans="1:4" x14ac:dyDescent="0.3"><c r="A1857" t="s"><v>55418</v></c><c r="B1857"><v>2</v></c><c r="C1857" t="s"><v>55419</v></c><c r="D1857" t="s"><v>55420</v></c></row><row r="1858" spans="1:4" x14ac:dyDescent="0.3"><c r="A1858" t="s"><v>55421</v></c><c r="B1858"><v>2</v></c><c r="C1858" t="s"><v>55422</v></c><c r="D1858" t="s"><v>55423</v></c></row><row r="1859" spans="1:4" x14ac:dyDescent="0.3"><c r="A1859" t="s"><v>55424</v></c><c r="B1859"><v>2</v></c><c r="C1859" t="s"><v>55425</v></c><c r="D1859" t="s"><v>55426</v></c></row><row r="1860" spans="1:4" x14ac:dyDescent="0.3"><c r="A1860" t="s"><v>55427</v></c><c r="B1860"><v>2</v></c><c r="C1860" t="s"><v>55428</v></c><c r="D1860" t="s"><v>55429</v></c></row><row r="1861" spans="1:4" x14ac:dyDescent="0.3"><c r="A1861" t="s"><v>55430</v></c><c r="B1861"><v>2</v></c><c r="C1861" t="s"><v>55431</v></c><c r="D1861" t="s"><v>55432</v></c></row><row r="1862" spans="1:4" x14ac:dyDescent="0.3"><c r="A1862" t="s"><v>55433</v></c><c r="B1862"><v>2</v></c><c r="C1862" t="s"><v>55434</v></c><c r="D1862" t="s"><v>55435</v></c></row><row r="1863" spans="1:4" x14ac:dyDescent="0.3"><c r="A1863" t="s"><v>55436</v></c><c r="B1863"><v>2</v></c><c r="C1863" t="s"><v>55437</v></c><c r="D1863" t="s"><v>55438</v></c></row><row r="1864" spans="1:4" x14ac:dyDescent="0.3"><c r="A1864" t="s"><v>55439</v></c><c r="B1864"><v>2</v></c><c r="C1864" t="s"><v>55440</v></c><c r="D1864" t="s"><v>55441</v></c></row><row r="1865" spans="1:4" x14ac:dyDescent="0.3"><c r="A1865" t="s"><v>55442</v></c><c r="B1865"><v>2</v></c><c r="C1865" t="s"><v>55443</v></c><c r="D1865" t="s"><v>55444</v></c></row><row r="1866" spans="1:4" x14ac:dyDescent="0.3"><c r="A1866" t="s"><v>55445</v></c><c r="B1866"><v>2</v></c><c r="C1866" t="s"><v>55446</v></c><c r="D1866" t="s"><v>55447</v></c></row><row r="1867" spans="1:4" x14ac:dyDescent="0.3"><c r="A1867" t="s"><v>55448</v></c><c r="B1867"><v>2</v></c><c r="C1867" t="s"><v>55449</v></c><c r="D1867" t="s"><v>55450</v></c></row><row r="1868" spans="1:4" x14ac:dyDescent="0.3"><c r="A1868" t="s"><v>55451</v></c><c r="B1868"><v>2</v></c><c r="C1868" t="s"><v>55452</v></c><c r="D1868" t="s"><v>55453</v></c></row><row r="1869" spans="1:4" x14ac:dyDescent="0.3"><c r="A1869" t="s"><v>55454</v></c><c r="B1869"><v>2</v></c><c r="C1869" t="s"><v>55455</v></c><c r="D1869" t="s"><v>55456</v></c></row><row r="1870" spans="1:4" x14ac:dyDescent="0.3"><c r="A1870" t="s"><v>55457</v></c><c r="B1870"><v>2</v></c><c r="C1870" t="s"><v>55458</v></c><c r="D1870" t="s"><v>55459</v></c></row><row r="1871" spans="1:4" x14ac:dyDescent="0.3"><c r="A1871" t="s"><v>55460</v></c><c r="B1871"><v>2</v></c><c r="C1871" t="s"><v>55461</v></c><c r="D1871" t="s"><v>55462</v></c></row><row r="1872" spans="1:4" x14ac:dyDescent="0.3"><c r="A1872" t="s"><v>55463</v></c><c r="B1872"><v>2</v></c><c r="C1872" t="s"><v>55464</v></c><c r="D1872" t="s"><v>55465</v></c></row><row r="1873" spans="1:4" x14ac:dyDescent="0.3"><c r="A1873" t="s"><v>55466</v></c><c r="B1873"><v>2</v></c><c r="C1873" t="s"><v>55467</v></c><c r="D1873" t="s"><v>55468</v></c></row><row r="1874" spans="1:4" x14ac:dyDescent="0.3"><c r="A1874" t="s"><v>55469</v></c><c r="B1874"><v>2</v></c><c r="C1874" t="s"><v>55470</v></c><c r="D1874" t="s"><v>55471</v></c></row><row r="1875" spans="1:4" x14ac:dyDescent="0.3"><c r="A1875" t="s"><v>55472</v></c><c r="B1875"><v>2</v></c><c r="C1875" t="s"><v>55473</v></c><c r="D1875" t="s"><v>55474</v></c></row><row r="1876" spans="1:4" x14ac:dyDescent="0.3"><c r="A1876" t="s"><v>55475</v></c><c r="B1876"><v>2</v></c><c r="C1876" t="s"><v>55476</v></c><c r="D1876" t="s"><v>55477</v></c></row><row r="1877" spans="1:4" x14ac:dyDescent="0.3"><c r="A1877" t="s"><v>55478</v></c><c r="B1877"><v>2</v></c><c r="C1877" t="s"><v>55479</v></c><c r="D1877" t="s"><v>55480</v></c></row><row r="1878" spans="1:4" x14ac:dyDescent="0.3"><c r="A1878" t="s"><v>55481</v></c><c r="B1878"><v>2</v></c><c r="C1878" t="s"><v>55482</v></c><c r="D1878" t="s"><v>55483</v></c></row><row r="1879" spans="1:4" x14ac:dyDescent="0.3"><c r="A1879" t="s"><v>55484</v></c><c r="B1879"><v>2</v></c><c r="C1879" t="s"><v>55485</v></c><c r="D1879" t="s"><v>55486</v></c></row><row r="1880" spans="1:4" x14ac:dyDescent="0.3"><c r="A1880" t="s"><v>55487</v></c><c r="B1880"><v>2</v></c><c r="C1880" t="s"><v>55488</v></c><c r="D1880" t="s"><v>55489</v></c></row><row r="1881" spans="1:4" x14ac:dyDescent="0.3"><c r="A1881" t="s"><v>55490</v></c><c r="B1881"><v>2</v></c><c r="C1881" t="s"><v>55491</v></c><c r="D1881" t="s"><v>55492</v></c></row><row r="1882" spans="1:4" x14ac:dyDescent="0.3"><c r="A1882" t="s"><v>55493</v></c><c r="B1882"><v>2</v></c><c r="C1882" t="s"><v>55494</v></c><c r="D1882" t="s"><v>55495</v></c></row><row r="1883" spans="1:4" x14ac:dyDescent="0.3"><c r="A1883" t="s"><v>55496</v></c><c r="B1883"><v>2</v></c><c r="C1883" t="s"><v>55497</v></c><c r="D1883" t="s"><v>55498</v></c></row><row r="1884" spans="1:4" x14ac:dyDescent="0.3"><c r="A1884" t="s"><v>55499</v></c><c r="B1884"><v>2</v></c><c r="C1884" t="s"><v>55500</v></c><c r="D1884" t="s"><v>55501</v></c></row><row r="1885" spans="1:4" x14ac:dyDescent="0.3"><c r="A1885" t="s"><v>55502</v></c><c r="B1885"><v>2</v></c><c r="C1885" t="s"><v>55503</v></c><c r="D1885" t="s"><v>55504</v></c></row><row r="1886" spans="1:4" x14ac:dyDescent="0.3"><c r="A1886" t="s"><v>55505</v></c><c r="B1886"><v>2</v></c><c r="C1886" t="s"><v>55506</v></c><c r="D1886" t="s"><v>55507</v></c></row><row r="1887" spans="1:4" x14ac:dyDescent="0.3"><c r="A1887" t="s"><v>55508</v></c><c r="B1887"><v>2</v></c><c r="C1887" t="s"><v>55509</v></c><c r="D1887" t="s"><v>55510</v></c></row><row r="1888" spans="1:4" x14ac:dyDescent="0.3"><c r="A1888" t="s"><v>55511</v></c><c r="B1888"><v>2</v></c><c r="C1888" t="s"><v>55512</v></c><c r="D1888" t="s"><v>55513</v></c></row><row r="1889" spans="1:4" x14ac:dyDescent="0.3"><c r="A1889" t="s"><v>55514</v></c><c r="B1889"><v>2</v></c><c r="C1889" t="s"><v>55515</v></c><c r="D1889" t="s"><v>55516</v></c></row><row r="1890" spans="1:4" x14ac:dyDescent="0.3"><c r="A1890" t="s"><v>55517</v></c><c r="B1890"><v>2</v></c><c r="C1890" t="s"><v>55518</v></c><c r="D1890" t="s"><v>55519</v></c></row><row r="1891" spans="1:4" x14ac:dyDescent="0.3"><c r="A1891" t="s"><v>55520</v></c><c r="B1891"><v>2</v></c><c r="C1891" t="s"><v>55521</v></c><c r="D1891" t="s"><v>55522</v></c></row><row r="1892" spans="1:4" x14ac:dyDescent="0.3"><c r="A1892" t="s"><v>55523</v></c><c r="B1892"><v>2</v></c><c r="C1892" t="s"><v>55524</v></c><c r="D1892" t="s"><v>55525</v></c></row><row r="1893" spans="1:4" x14ac:dyDescent="0.3"><c r="A1893" t="s"><v>55526</v></c><c r="B1893"><v>2</v></c><c r="C1893" t="s"><v>55527</v></c><c r="D1893" t="s"><v>55528</v></c></row><row r="1894" spans="1:4" x14ac:dyDescent="0.3"><c r="A1894" t="s"><v>55529</v></c><c r="B1894"><v>2</v></c><c r="C1894" t="s"><v>55530</v></c><c r="D1894" t="s"><v>55531</v></c></row><row r="1895" spans="1:4" x14ac:dyDescent="0.3"><c r="A1895" t="s"><v>55532</v></c><c r="B1895"><v>2</v></c><c r="C1895" t="s"><v>55533</v></c><c r="D1895" t="s"><v>55534</v></c></row><row r="1896" spans="1:4" x14ac:dyDescent="0.3"><c r="A1896" t="s"><v>55535</v></c><c r="B1896"><v>2</v></c><c r="C1896" t="s"><v>55536</v></c><c r="D1896" t="s"><v>55537</v></c></row><row r="1897" spans="1:4" x14ac:dyDescent="0.3"><c r="A1897" t="s"><v>55538</v></c><c r="B1897"><v>2</v></c><c r="C1897" t="s"><v>55539</v></c><c r="D1897" t="s"><v>55540</v></c></row><row r="1898" spans="1:4" x14ac:dyDescent="0.3"><c r="A1898" t="s"><v>55541</v></c><c r="B1898"><v>2</v></c><c r="C1898" t="s"><v>55542</v></c><c r="D1898" t="s"><v>55543</v></c></row><row r="1899" spans="1:4" x14ac:dyDescent="0.3"><c r="A1899" t="s"><v>55544</v></c><c r="B1899"><v>2</v></c><c r="C1899" t="s"><v>55545</v></c><c r="D1899" t="s"><v>55546</v></c></row><row r="1900" spans="1:4" x14ac:dyDescent="0.3"><c r="A1900" t="s"><v>55547</v></c><c r="B1900"><v>2</v></c><c r="C1900" t="s"><v>55548</v></c><c r="D1900" t="s"><v>55549</v></c></row><row r="1901" spans="1:4" x14ac:dyDescent="0.3"><c r="A1901" t="s"><v>55550</v></c><c r="B1901"><v>2</v></c><c r="C1901" t="s"><v>55551</v></c><c r="D1901" t="s"><v>55552</v></c></row><row r="1902" spans="1:4" x14ac:dyDescent="0.3"><c r="A1902" t="s"><v>55553</v></c><c r="B1902"><v>2</v></c><c r="C1902" t="s"><v>55554</v></c><c r="D1902" t="s"><v>55555</v></c></row><row r="1903" spans="1:4" x14ac:dyDescent="0.3"><c r="A1903" t="s"><v>55556</v></c><c r="B1903"><v>2</v></c><c r="C1903" t="s"><v>55557</v></c><c r="D1903" t="s"><v>55558</v></c></row><row r="1904" spans="1:4" x14ac:dyDescent="0.3"><c r="A1904" t="s"><v>55559</v></c><c r="B1904"><v>2</v></c><c r="C1904" t="s"><v>55560</v></c><c r="D1904" t="s"><v>55561</v></c></row><row r="1905" spans="1:4" x14ac:dyDescent="0.3"><c r="A1905" t="s"><v>55562</v></c><c r="B1905"><v>2</v></c><c r="C1905" t="s"><v>55563</v></c><c r="D1905" t="s"><v>55564</v></c></row><row r="1906" spans="1:4" x14ac:dyDescent="0.3"><c r="A1906" t="s"><v>55565</v></c><c r="B1906"><v>2</v></c><c r="C1906" t="s"><v>55566</v></c><c r="D1906" t="s"><v>55567</v></c></row><row r="1907" spans="1:4" x14ac:dyDescent="0.3"><c r="A1907" t="s"><v>55568</v></c><c r="B1907"><v>2</v></c><c r="C1907" t="s"><v>55569</v></c><c r="D1907" t="s"><v>55570</v></c></row><row r="1908" spans="1:4" x14ac:dyDescent="0.3"><c r="A1908" t="s"><v>55571</v></c><c r="B1908"><v>2</v></c><c r="C1908" t="s"><v>55572</v></c><c r="D1908" t="s"><v>55573</v></c></row><row r="1909" spans="1:4" x14ac:dyDescent="0.3"><c r="A1909" t="s"><v>55574</v></c><c r="B1909"><v>2</v></c><c r="C1909" t="s"><v>55575</v></c><c r="D1909" t="s"><v>55576</v></c></row><row r="1910" spans="1:4" x14ac:dyDescent="0.3"><c r="A1910" t="s"><v>55577</v></c><c r="B1910"><v>2</v></c><c r="C1910" t="s"><v>55578</v></c><c r="D1910" t="s"><v>55579</v></c></row><row r="1911" spans="1:4" x14ac:dyDescent="0.3"><c r="A1911" t="s"><v>55580</v></c><c r="B1911"><v>2</v></c><c r="C1911" t="s"><v>55581</v></c><c r="D1911" t="s"><v>55582</v></c></row><row r="1912" spans="1:4" x14ac:dyDescent="0.3"><c r="A1912" t="s"><v>55583</v></c><c r="B1912"><v>2</v></c><c r="C1912" t="s"><v>55584</v></c><c r="D1912" t="s"><v>55585</v></c></row><row r="1913" spans="1:4" x14ac:dyDescent="0.3"><c r="A1913" t="s"><v>55586</v></c><c r="B1913"><v>2</v></c><c r="C1913" t="s"><v>55587</v></c><c r="D1913" t="s"><v>55588</v></c></row><row r="1914" spans="1:4" x14ac:dyDescent="0.3"><c r="A1914" t="s"><v>55589</v></c><c r="B1914"><v>2</v></c><c r="C1914" t="s"><v>55590</v></c><c r="D1914" t="s"><v>55591</v></c></row><row r="1915" spans="1:4" x14ac:dyDescent="0.3"><c r="A1915" t="s"><v>55592</v></c><c r="B1915"><v>2</v></c><c r="C1915" t="s"><v>55593</v></c><c r="D1915" t="s"><v>55594</v></c></row><row r="1916" spans="1:4" x14ac:dyDescent="0.3"><c r="A1916" t="s"><v>55595</v></c><c r="B1916"><v>2</v></c><c r="C1916" t="s"><v>55596</v></c><c r="D1916" t="s"><v>55597</v></c></row><row r="1917" spans="1:4" x14ac:dyDescent="0.3"><c r="A1917" t="s"><v>55598</v></c><c r="B1917"><v>2</v></c><c r="C1917" t="s"><v>55599</v></c><c r="D1917" t="s"><v>55600</v></c></row><row r="1918" spans="1:4" x14ac:dyDescent="0.3"><c r="A1918" t="s"><v>55601</v></c><c r="B1918"><v>2</v></c><c r="C1918" t="s"><v>55602</v></c><c r="D1918" t="s"><v>55603</v></c></row><row r="1919" spans="1:4" x14ac:dyDescent="0.3"><c r="A1919" t="s"><v>55604</v></c><c r="B1919"><v>2</v></c><c r="C1919" t="s"><v>55605</v></c><c r="D1919" t="s"><v>55606</v></c></row><row r="1920" spans="1:4" x14ac:dyDescent="0.3"><c r="A1920" t="s"><v>55607</v></c><c r="B1920"><v>2</v></c><c r="C1920" t="s"><v>55608</v></c><c r="D1920" t="s"><v>55609</v></c></row><row r="1921" spans="1:4" x14ac:dyDescent="0.3"><c r="A1921" t="s"><v>55610</v></c><c r="B1921"><v>2</v></c><c r="C1921" t="s"><v>55611</v></c><c r="D1921" t="s"><v>55612</v></c></row><row r="1922" spans="1:4" x14ac:dyDescent="0.3"><c r="A1922" t="s"><v>55613</v></c><c r="B1922"><v>2</v></c><c r="C1922" t="s"><v>55614</v></c><c r="D1922" t="s"><v>55615</v></c></row><row r="1923" spans="1:4" x14ac:dyDescent="0.3"><c r="A1923" t="s"><v>55616</v></c><c r="B1923"><v>2</v></c><c r="C1923" t="s"><v>55617</v></c><c r="D1923" t="s"><v>55618</v></c></row><row r="1924" spans="1:4" x14ac:dyDescent="0.3"><c r="A1924" t="s"><v>55619</v></c><c r="B1924"><v>2</v></c><c r="C1924" t="s"><v>55620</v></c><c r="D1924" t="s"><v>55621</v></c></row><row r="1925" spans="1:4" x14ac:dyDescent="0.3"><c r="A1925" t="s"><v>55622</v></c><c r="B1925"><v>2</v></c><c r="C1925" t="s"><v>55623</v></c><c r="D1925" t="s"><v>55624</v></c></row><row r="1926" spans="1:4" x14ac:dyDescent="0.3"><c r="A1926" t="s"><v>55625</v></c><c r="B1926"><v>2</v></c><c r="C1926" t="s"><v>55626</v></c><c r="D1926" t="s"><v>55627</v></c></row><row r="1927" spans="1:4" x14ac:dyDescent="0.3"><c r="A1927" t="s"><v>55628</v></c><c r="B1927"><v>2</v></c><c r="C1927" t="s"><v>55629</v></c><c r="D1927" t="s"><v>55630</v></c></row><row r="1928" spans="1:4" x14ac:dyDescent="0.3"><c r="A1928" t="s"><v>55631</v></c><c r="B1928"><v>2</v></c><c r="C1928" t="s"><v>55632</v></c><c r="D1928" t="s"><v>55633</v></c></row><row r="1929" spans="1:4" x14ac:dyDescent="0.3"><c r="A1929" t="s"><v>55634</v></c><c r="B1929"><v>2</v></c><c r="C1929" t="s"><v>55635</v></c><c r="D1929" t="s"><v>55636</v></c></row><row r="1930" spans="1:4" x14ac:dyDescent="0.3"><c r="A1930" t="s"><v>55637</v></c><c r="B1930"><v>2</v></c><c r="C1930" t="s"><v>55638</v></c><c r="D1930" t="s"><v>55639</v></c></row><row r="1931" spans="1:4" x14ac:dyDescent="0.3"><c r="A1931" t="s"><v>55640</v></c><c r="B1931"><v>2</v></c><c r="C1931" t="s"><v>55641</v></c><c r="D1931" t="s"><v>55642</v></c></row><row r="1932" spans="1:4" x14ac:dyDescent="0.3"><c r="A1932" t="s"><v>55643</v></c><c r="B1932"><v>2</v></c><c r="C1932" t="s"><v>55644</v></c><c r="D1932" t="s"><v>55645</v></c></row><row r="1933" spans="1:4" x14ac:dyDescent="0.3"><c r="A1933" t="s"><v>55646</v></c><c r="B1933"><v>2</v></c><c r="C1933" t="s"><v>55647</v></c><c r="D1933" t="s"><v>55648</v></c></row><row r="1934" spans="1:4" x14ac:dyDescent="0.3"><c r="A1934" t="s"><v>55649</v></c><c r="B1934"><v>2</v></c><c r="C1934" t="s"><v>55650</v></c><c r="D1934" t="s"><v>55651</v></c></row><row r="1935" spans="1:4" x14ac:dyDescent="0.3"><c r="A1935" t="s"><v>55652</v></c><c r="B1935"><v>2</v></c><c r="C1935" t="s"><v>55653</v></c><c r="D1935" t="s"><v>55654</v></c></row><row r="1936" spans="1:4" x14ac:dyDescent="0.3"><c r="A1936" t="s"><v>55655</v></c><c r="B1936"><v>2</v></c><c r="C1936" t="s"><v>55656</v></c><c r="D1936" t="s"><v>55657</v></c></row><row r="1937" spans="1:4" x14ac:dyDescent="0.3"><c r="A1937" t="s"><v>55658</v></c><c r="B1937"><v>2</v></c><c r="C1937" t="s"><v>55659</v></c><c r="D1937" t="s"><v>55660</v></c></row><row r="1938" spans="1:4" x14ac:dyDescent="0.3"><c r="A1938" t="s"><v>55661</v></c><c r="B1938"><v>2</v></c><c r="C1938" t="s"><v>55662</v></c><c r="D1938" t="s"><v>55663</v></c></row><row r="1939" spans="1:4" x14ac:dyDescent="0.3"><c r="A1939" t="s"><v>55664</v></c><c r="B1939"><v>2</v></c><c r="C1939" t="s"><v>55665</v></c><c r="D1939" t="s"><v>55666</v></c></row><row r="1940" spans="1:4" x14ac:dyDescent="0.3"><c r="A1940" t="s"><v>55667</v></c><c r="B1940"><v>2</v></c><c r="C1940" t="s"><v>55668</v></c><c r="D1940" t="s"><v>55669</v></c></row><row r="1941" spans="1:4" x14ac:dyDescent="0.3"><c r="A1941" t="s"><v>55670</v></c><c r="B1941"><v>2</v></c><c r="C1941" t="s"><v>55671</v></c><c r="D1941" t="s"><v>55672</v></c></row><row r="1942" spans="1:4" x14ac:dyDescent="0.3"><c r="A1942" t="s"><v>55673</v></c><c r="B1942"><v>2</v></c><c r="C1942" t="s"><v>55674</v></c><c r="D1942" t="s"><v>55675</v></c></row><row r="1943" spans="1:4" x14ac:dyDescent="0.3"><c r="A1943" t="s"><v>55676</v></c><c r="B1943"><v>2</v></c><c r="C1943" t="s"><v>55677</v></c><c r="D1943" t="s"><v>55678</v></c></row><row r="1944" spans="1:4" x14ac:dyDescent="0.3"><c r="A1944" t="s"><v>55679</v></c><c r="B1944"><v>2</v></c><c r="C1944" t="s"><v>55680</v></c><c r="D1944" t="s"><v>55681</v></c></row><row r="1945" spans="1:4" x14ac:dyDescent="0.3"><c r="A1945" t="s"><v>55682</v></c><c r="B1945"><v>2</v></c><c r="C1945" t="s"><v>55683</v></c><c r="D1945" t="s"><v>55684</v></c></row><row r="1946" spans="1:4" x14ac:dyDescent="0.3"><c r="A1946" t="s"><v>55685</v></c><c r="B1946"><v>2</v></c><c r="C1946" t="s"><v>55686</v></c><c r="D1946" t="s"><v>55687</v></c></row><row r="1947" spans="1:4" x14ac:dyDescent="0.3"><c r="A1947" t="s"><v>55688</v></c><c r="B1947"><v>2</v></c><c r="C1947" t="s"><v>55689</v></c><c r="D1947" t="s"><v>55690</v></c></row><row r="1948" spans="1:4" x14ac:dyDescent="0.3"><c r="A1948" t="s"><v>55691</v></c><c r="B1948"><v>2</v></c><c r="C1948" t="s"><v>55692</v></c><c r="D1948" t="s"><v>55693</v></c></row><row r="1949" spans="1:4" x14ac:dyDescent="0.3"><c r="A1949" t="s"><v>55694</v></c><c r="B1949"><v>2</v></c><c r="C1949" t="s"><v>55695</v></c><c r="D1949" t="s"><v>55696</v></c></row><row r="1950" spans="1:4" x14ac:dyDescent="0.3"><c r="A1950" t="s"><v>55697</v></c><c r="B1950"><v>2</v></c><c r="C1950" t="s"><v>55698</v></c><c r="D1950" t="s"><v>55699</v></c></row><row r="1951" spans="1:4" x14ac:dyDescent="0.3"><c r="A1951" t="s"><v>55700</v></c><c r="B1951"><v>2</v></c><c r="C1951" t="s"><v>55701</v></c><c r="D1951" t="s"><v>55702</v></c></row><row r="1952" spans="1:4" x14ac:dyDescent="0.3"><c r="A1952" t="s"><v>55703</v></c><c r="B1952"><v>2</v></c><c r="C1952" t="s"><v>55704</v></c><c r="D1952" t="s"><v>55705</v></c></row><row r="1953" spans="1:4" x14ac:dyDescent="0.3"><c r="A1953" t="s"><v>55706</v></c><c r="B1953"><v>2</v></c><c r="C1953" t="s"><v>55707</v></c><c r="D1953" t="s"><v>55708</v></c></row><row r="1954" spans="1:4" x14ac:dyDescent="0.3"><c r="A1954" t="s"><v>55709</v></c><c r="B1954"><v>2</v></c><c r="C1954" t="s"><v>55710</v></c><c r="D1954" t="s"><v>55711</v></c></row><row r="1955" spans="1:4" x14ac:dyDescent="0.3"><c r="A1955" t="s"><v>55712</v></c><c r="B1955"><v>2</v></c><c r="C1955" t="s"><v>55713</v></c><c r="D1955" t="s"><v>55714</v></c></row><row r="1956" spans="1:4" x14ac:dyDescent="0.3"><c r="A1956" t="s"><v>55715</v></c><c r="B1956"><v>2</v></c><c r="C1956" t="s"><v>55716</v></c><c r="D1956" t="s"><v>55717</v></c></row><row r="1957" spans="1:4" x14ac:dyDescent="0.3"><c r="A1957" t="s"><v>55718</v></c><c r="B1957"><v>2</v></c><c r="C1957" t="s"><v>55719</v></c><c r="D1957" t="s"><v>55720</v></c></row><row r="1958" spans="1:4" x14ac:dyDescent="0.3"><c r="A1958" t="s"><v>55721</v></c><c r="B1958"><v>2</v></c><c r="C1958" t="s"><v>55722</v></c><c r="D1958" t="s"><v>55723</v></c></row><row r="1959" spans="1:4" x14ac:dyDescent="0.3"><c r="A1959" t="s"><v>55724</v></c><c r="B1959"><v>2</v></c><c r="C1959" t="s"><v>55725</v></c><c r="D1959" t="s"><v>55726</v></c></row><row r="1960" spans="1:4" x14ac:dyDescent="0.3"><c r="A1960" t="s"><v>55727</v></c><c r="B1960"><v>2</v></c><c r="C1960" t="s"><v>55728</v></c><c r="D1960" t="s"><v>55729</v></c></row><row r="1961" spans="1:4" x14ac:dyDescent="0.3"><c r="A1961" t="s"><v>55730</v></c><c r="B1961"><v>2</v></c><c r="C1961" t="s"><v>55731</v></c><c r="D1961" t="s"><v>55732</v></c></row><row r="1962" spans="1:4" x14ac:dyDescent="0.3"><c r="A1962" t="s"><v>55733</v></c><c r="B1962"><v>2</v></c><c r="C1962" t="s"><v>55734</v></c><c r="D1962" t="s"><v>55735</v></c></row><row r="1963" spans="1:4" x14ac:dyDescent="0.3"><c r="A1963" t="s"><v>55736</v></c><c r="B1963"><v>2</v></c><c r="C1963" t="s"><v>55737</v></c><c r="D1963" t="s"><v>55738</v></c></row><row r="1964" spans="1:4" x14ac:dyDescent="0.3"><c r="A1964" t="s"><v>55739</v></c><c r="B1964"><v>2</v></c><c r="C1964" t="s"><v>55740</v></c><c r="D1964" t="s"><v>55741</v></c></row><row r="1965" spans="1:4" x14ac:dyDescent="0.3"><c r="A1965" t="s"><v>55742</v></c><c r="B1965"><v>2</v></c><c r="C1965" t="s"><v>55743</v></c><c r="D1965" t="s"><v>55744</v></c></row><row r="1966" spans="1:4" x14ac:dyDescent="0.3"><c r="A1966" t="s"><v>55745</v></c><c r="B1966"><v>2</v></c><c r="C1966" t="s"><v>55746</v></c><c r="D1966" t="s"><v>55747</v></c></row><row r="1967" spans="1:4" x14ac:dyDescent="0.3"><c r="A1967" t="s"><v>55748</v></c><c r="B1967"><v>2</v></c><c r="C1967" t="s"><v>55749</v></c><c r="D1967" t="s"><v>55750</v></c></row><row r="1968" spans="1:4" x14ac:dyDescent="0.3"><c r="A1968" t="s"><v>55751</v></c><c r="B1968"><v>2</v></c><c r="C1968" t="s"><v>55752</v></c><c r="D1968" t="s"><v>55753</v></c></row><row r="1969" spans="1:4" x14ac:dyDescent="0.3"><c r="A1969" t="s"><v>55754</v></c><c r="B1969"><v>2</v></c><c r="C1969" t="s"><v>55755</v></c><c r="D1969" t="s"><v>55756</v></c></row><row r="1970" spans="1:4" x14ac:dyDescent="0.3"><c r="A1970" t="s"><v>55757</v></c><c r="B1970"><v>2</v></c><c r="C1970" t="s"><v>55758</v></c><c r="D1970" t="s"><v>55759</v></c></row><row r="1971" spans="1:4" x14ac:dyDescent="0.3"><c r="A1971" t="s"><v>55760</v></c><c r="B1971"><v>2</v></c><c r="C1971" t="s"><v>55761</v></c><c r="D1971" t="s"><v>55762</v></c></row><row r="1972" spans="1:4" x14ac:dyDescent="0.3"><c r="A1972" t="s"><v>55763</v></c><c r="B1972"><v>2</v></c><c r="C1972" t="s"><v>55764</v></c><c r="D1972" t="s"><v>55765</v></c></row><row r="1973" spans="1:4" x14ac:dyDescent="0.3"><c r="A1973" t="s"><v>55766</v></c><c r="B1973"><v>2</v></c><c r="C1973" t="s"><v>55767</v></c><c r="D1973" t="s"><v>55768</v></c></row><row r="1974" spans="1:4" x14ac:dyDescent="0.3"><c r="A1974" t="s"><v>55769</v></c><c r="B1974"><v>2</v></c><c r="C1974" t="s"><v>55770</v></c><c r="D1974" t="s"><v>55771</v></c></row><row r="1975" spans="1:4" x14ac:dyDescent="0.3"><c r="A1975" t="s"><v>55772</v></c><c r="B1975"><v>2</v></c><c r="C1975" t="s"><v>55773</v></c><c r="D1975" t="s"><v>55774</v></c></row><row r="1976" spans="1:4" x14ac:dyDescent="0.3"><c r="A1976" t="s"><v>55775</v></c><c r="B1976"><v>2</v></c><c r="C1976" t="s"><v>55776</v></c><c r="D1976" t="s"><v>55777</v></c></row><row r="1977" spans="1:4" x14ac:dyDescent="0.3"><c r="A1977" t="s"><v>55778</v></c><c r="B1977"><v>2</v></c><c r="C1977" t="s"><v>55779</v></c><c r="D1977" t="s"><v>55780</v></c></row><row r="1978" spans="1:4" x14ac:dyDescent="0.3"><c r="A1978" t="s"><v>55781</v></c><c r="B1978"><v>2</v></c><c r="C1978" t="s"><v>55782</v></c><c r="D1978" t="s"><v>55783</v></c></row><row r="1979" spans="1:4" x14ac:dyDescent="0.3"><c r="A1979" t="s"><v>55784</v></c><c r="B1979"><v>2</v></c><c r="C1979" t="s"><v>55785</v></c><c r="D1979" t="s"><v>55786</v></c></row><row r="1980" spans="1:4" x14ac:dyDescent="0.3"><c r="A1980" t="s"><v>55787</v></c><c r="B1980"><v>2</v></c><c r="C1980" t="s"><v>55788</v></c><c r="D1980" t="s"><v>55789</v></c></row><row r="1981" spans="1:4" x14ac:dyDescent="0.3"><c r="A1981" t="s"><v>55790</v></c><c r="B1981"><v>2</v></c><c r="C1981" t="s"><v>55791</v></c><c r="D1981" t="s"><v>55792</v></c></row><row r="1982" spans="1:4" x14ac:dyDescent="0.3"><c r="A1982" t="s"><v>55793</v></c><c r="B1982"><v>2</v></c><c r="C1982" t="s"><v>55794</v></c><c r="D1982" t="s"><v>55795</v></c></row><row r="1983" spans="1:4" x14ac:dyDescent="0.3"><c r="A1983" t="s"><v>55796</v></c><c r="B1983"><v>2</v></c><c r="C1983" t="s"><v>55797</v></c><c r="D1983" t="s"><v>55798</v></c></row><row r="1984" spans="1:4" x14ac:dyDescent="0.3"><c r="A1984" t="s"><v>55799</v></c><c r="B1984"><v>2</v></c><c r="C1984" t="s"><v>55800</v></c><c r="D1984" t="s"><v>55801</v></c></row><row r="1985" spans="1:4" x14ac:dyDescent="0.3"><c r="A1985" t="s"><v>55802</v></c><c r="B1985"><v>2</v></c><c r="C1985" t="s"><v>55803</v></c><c r="D1985" t="s"><v>55804</v></c></row><row r="1986" spans="1:4" x14ac:dyDescent="0.3"><c r="A1986" t="s"><v>55805</v></c><c r="B1986"><v>2</v></c><c r="C1986" t="s"><v>55806</v></c><c r="D1986" t="s"><v>55807</v></c></row><row r="1987" spans="1:4" x14ac:dyDescent="0.3"><c r="A1987" t="s"><v>55808</v></c><c r="B1987"><v>2</v></c><c r="C1987" t="s"><v>55809</v></c><c r="D1987" t="s"><v>55810</v></c></row><row r="1988" spans="1:4" x14ac:dyDescent="0.3"><c r="A1988" t="s"><v>55811</v></c><c r="B1988"><v>2</v></c><c r="C1988" t="s"><v>55812</v></c><c r="D1988" t="s"><v>55813</v></c></row><row r="1989" spans="1:4" x14ac:dyDescent="0.3"><c r="A1989" t="s"><v>55814</v></c><c r="B1989"><v>2</v></c><c r="C1989" t="s"><v>55815</v></c><c r="D1989" t="s"><v>55816</v></c></row><row r="1990" spans="1:4" x14ac:dyDescent="0.3"><c r="A1990" t="s"><v>55817</v></c><c r="B1990"><v>2</v></c><c r="C1990" t="s"><v>55818</v></c><c r="D1990" t="s"><v>55819</v></c></row><row r="1991" spans="1:4" x14ac:dyDescent="0.3"><c r="A1991" t="s"><v>55820</v></c><c r="B1991"><v>2</v></c><c r="C1991" t="s"><v>55821</v></c><c r="D1991" t="s"><v>55822</v></c></row><row r="1992" spans="1:4" x14ac:dyDescent="0.3"><c r="A1992" t="s"><v>55823</v></c><c r="B1992"><v>2</v></c><c r="C1992" t="s"><v>55824</v></c><c r="D1992" t="s"><v>55825</v></c></row><row r="1993" spans="1:4" x14ac:dyDescent="0.3"><c r="A1993" t="s"><v>55826</v></c><c r="B1993"><v>2</v></c><c r="C1993" t="s"><v>55827</v></c><c r="D1993" t="s"><v>55828</v></c></row><row r="1994" spans="1:4" x14ac:dyDescent="0.3"><c r="A1994" t="s"><v>55829</v></c><c r="B1994"><v>2</v></c><c r="C1994" t="s"><v>55830</v></c><c r="D1994" t="s"><v>55831</v></c></row><row r="1995" spans="1:4" x14ac:dyDescent="0.3"><c r="A1995" t="s"><v>55832</v></c><c r="B1995"><v>2</v></c><c r="C1995" t="s"><v>55833</v></c><c r="D1995" t="s"><v>55834</v></c></row><row r="1996" spans="1:4" x14ac:dyDescent="0.3"><c r="A1996" t="s"><v>55835</v></c><c r="B1996"><v>2</v></c><c r="C1996" t="s"><v>55836</v></c><c r="D1996" t="s"><v>55837</v></c></row><row r="1997" spans="1:4" x14ac:dyDescent="0.3"><c r="A1997" t="s"><v>55838</v></c><c r="B1997"><v>2</v></c><c r="C1997" t="s"><v>55839</v></c><c r="D1997" t="s"><v>55840</v></c></row><row r="1998" spans="1:4" x14ac:dyDescent="0.3"><c r="A1998" t="s"><v>55841</v></c><c r="B1998"><v>2</v></c><c r="C1998" t="s"><v>55842</v></c><c r="D1998" t="s"><v>55843</v></c></row><row r="1999" spans="1:4" x14ac:dyDescent="0.3"><c r="A1999" t="s"><v>55844</v></c><c r="B1999"><v>2</v></c><c r="C1999" t="s"><v>55845</v></c><c r="D1999" t="s"><v>55846</v></c></row><row r="2000" spans="1:4" x14ac:dyDescent="0.3"><c r="A2000" t="s"><v>55847</v></c><c r="B2000"><v>2</v></c><c r="C2000" t="s"><v>55848</v></c><c r="D2000" t="s"><v>55849</v></c></row><row r="2001" spans="1:4" x14ac:dyDescent="0.3"><c r="A2001" t="s"><v>55850</v></c><c r="B2001"><v>2</v></c><c r="C2001" t="s"><v>55851</v></c><c r="D2001" t="s"><v>55852</v></c></row><row r="2002" spans="1:4" x14ac:dyDescent="0.3"><c r="A2002" t="s"><v>55853</v></c><c r="B2002"><v>2</v></c><c r="C2002" t="s"><v>55854</v></c><c r="D2002" t="s"><v>55855</v></c></row><row r="2003" spans="1:4" x14ac:dyDescent="0.3"><c r="A2003" t="s"><v>55856</v></c><c r="B2003"><v>2</v></c><c r="C2003" t="s"><v>55857</v></c><c r="D2003" t="s"><v>55858</v></c></row><row r="2004" spans="1:4" x14ac:dyDescent="0.3"><c r="A2004" t="s"><v>55859</v></c><c r="B2004"><v>2</v></c><c r="C2004" t="s"><v>55860</v></c><c r="D2004" t="s"><v>55861</v></c></row><row r="2005" spans="1:4" x14ac:dyDescent="0.3"><c r="A2005" t="s"><v>55862</v></c><c r="B2005"><v>2</v></c><c r="C2005" t="s"><v>55863</v></c><c r="D2005" t="s"><v>55864</v></c></row><row r="2006" spans="1:4" x14ac:dyDescent="0.3"><c r="A2006" t="s"><v>55865</v></c><c r="B2006"><v>2</v></c><c r="C2006" t="s"><v>55866</v></c><c r="D2006" t="s"><v>55867</v></c></row><row r="2007" spans="1:4" x14ac:dyDescent="0.3"><c r="A2007" t="s"><v>55868</v></c><c r="B2007"><v>2</v></c><c r="C2007" t="s"><v>55869</v></c><c r="D2007" t="s"><v>55870</v></c></row><row r="2008" spans="1:4" x14ac:dyDescent="0.3"><c r="A2008" t="s"><v>55871</v></c><c r="B2008"><v>2</v></c><c r="C2008" t="s"><v>55872</v></c><c r="D2008" t="s"><v>55873</v></c></row><row r="2009" spans="1:4" x14ac:dyDescent="0.3"><c r="A2009" t="s"><v>55874</v></c><c r="B2009"><v>2</v></c><c r="C2009" t="s"><v>55875</v></c><c r="D2009" t="s"><v>55876</v></c></row><row r="2010" spans="1:4" x14ac:dyDescent="0.3"><c r="A2010" t="s"><v>55877</v></c><c r="B2010"><v>2</v></c><c r="C2010" t="s"><v>55878</v></c><c r="D2010" t="s"><v>55879</v></c></row><row r="2011" spans="1:4" x14ac:dyDescent="0.3"><c r="A2011" t="s"><v>55880</v></c><c r="B2011"><v>2</v></c><c r="C2011" t="s"><v>55881</v></c><c r="D2011" t="s"><v>55882</v></c></row><row r="2012" spans="1:4" x14ac:dyDescent="0.3"><c r="A2012" t="s"><v>55883</v></c><c r="B2012"><v>2</v></c><c r="C2012" t="s"><v>55884</v></c><c r="D2012" t="s"><v>55885</v></c></row><row r="2013" spans="1:4" x14ac:dyDescent="0.3"><c r="A2013" t="s"><v>55886</v></c><c r="B2013"><v>2</v></c><c r="C2013" t="s"><v>55887</v></c><c r="D2013" t="s"><v>55888</v></c></row><row r="2014" spans="1:4" x14ac:dyDescent="0.3"><c r="A2014" t="s"><v>55889</v></c><c r="B2014"><v>2</v></c><c r="C2014" t="s"><v>55890</v></c><c r="D2014" t="s"><v>55891</v></c></row><row r="2015" spans="1:4" x14ac:dyDescent="0.3"><c r="A2015" t="s"><v>55892</v></c><c r="B2015"><v>2</v></c><c r="C2015" t="s"><v>55893</v></c><c r="D2015" t="s"><v>55894</v></c></row><row r="2016" spans="1:4" x14ac:dyDescent="0.3"><c r="A2016" t="s"><v>55895</v></c><c r="B2016"><v>2</v></c><c r="C2016" t="s"><v>55896</v></c><c r="D2016" t="s"><v>55897</v></c></row><row r="2017" spans="1:4" x14ac:dyDescent="0.3"><c r="A2017" t="s"><v>55898</v></c><c r="B2017"><v>2</v></c><c r="C2017" t="s"><v>55899</v></c><c r="D2017" t="s"><v>55900</v></c></row><row r="2018" spans="1:4" x14ac:dyDescent="0.3"><c r="A2018" t="s"><v>55901</v></c><c r="B2018"><v>2</v></c><c r="C2018" t="s"><v>55902</v></c><c r="D2018" t="s"><v>55903</v></c></row><row r="2019" spans="1:4" x14ac:dyDescent="0.3"><c r="A2019" t="s"><v>55904</v></c><c r="B2019"><v>2</v></c><c r="C2019" t="s"><v>55905</v></c><c r="D2019" t="s"><v>55906</v></c></row><row r="2020" spans="1:4" x14ac:dyDescent="0.3"><c r="A2020" t="s"><v>55907</v></c><c r="B2020"><v>2</v></c><c r="C2020" t="s"><v>55908</v></c><c r="D2020" t="s"><v>55909</v></c></row><row r="2021" spans="1:4" x14ac:dyDescent="0.3"><c r="A2021" t="s"><v>55910</v></c><c r="B2021"><v>2</v></c><c r="C2021" t="s"><v>55911</v></c><c r="D2021" t="s"><v>55912</v></c></row><row r="2022" spans="1:4" x14ac:dyDescent="0.3"><c r="A2022" t="s"><v>55913</v></c><c r="B2022"><v>2</v></c><c r="C2022" t="s"><v>55914</v></c><c r="D2022" t="s"><v>55915</v></c></row><row r="2023" spans="1:4" x14ac:dyDescent="0.3"><c r="A2023" t="s"><v>55916</v></c><c r="B2023"><v>2</v></c><c r="C2023" t="s"><v>55917</v></c><c r="D2023" t="s"><v>55918</v></c></row><row r="2024" spans="1:4" x14ac:dyDescent="0.3"><c r="A2024" t="s"><v>55919</v></c><c r="B2024"><v>2</v></c><c r="C2024" t="s"><v>55920</v></c><c r="D2024" t="s"><v>55921</v></c></row><row r="2025" spans="1:4" x14ac:dyDescent="0.3"><c r="A2025" t="s"><v>55922</v></c><c r="B2025"><v>2</v></c><c r="C2025" t="s"><v>55923</v></c><c r="D2025" t="s"><v>55924</v></c></row><row r="2026" spans="1:4" x14ac:dyDescent="0.3"><c r="A2026" t="s"><v>55925</v></c><c r="B2026"><v>2</v></c><c r="C2026" t="s"><v>55926</v></c><c r="D2026" t="s"><v>55927</v></c></row><row r="2027" spans="1:4" x14ac:dyDescent="0.3"><c r="A2027" t="s"><v>55928</v></c><c r="B2027"><v>2</v></c><c r="C2027" t="s"><v>55929</v></c><c r="D2027" t="s"><v>55930</v></c></row><row r="2028" spans="1:4" x14ac:dyDescent="0.3"><c r="A2028" t="s"><v>55931</v></c><c r="B2028"><v>2</v></c><c r="C2028" t="s"><v>55932</v></c><c r="D2028" t="s"><v>55933</v></c></row><row r="2029" spans="1:4" x14ac:dyDescent="0.3"><c r="A2029" t="s"><v>55934</v></c><c r="B2029"><v>2</v></c><c r="C2029" t="s"><v>55935</v></c><c r="D2029" t="s"><v>55936</v></c></row><row r="2030" spans="1:4" x14ac:dyDescent="0.3"><c r="A2030" t="s"><v>55937</v></c><c r="B2030"><v>2</v></c><c r="C2030" t="s"><v>55938</v></c><c r="D2030" t="s"><v>55939</v></c></row><row r="2031" spans="1:4" x14ac:dyDescent="0.3"><c r="A2031" t="s"><v>55940</v></c><c r="B2031"><v>2</v></c><c r="C2031" t="s"><v>55941</v></c><c r="D2031" t="s"><v>55942</v></c></row><row r="2032" spans="1:4" x14ac:dyDescent="0.3"><c r="A2032" t="s"><v>55943</v></c><c r="B2032"><v>2</v></c><c r="C2032" t="s"><v>55944</v></c><c r="D2032" t="s"><v>55945</v></c></row><row r="2033" spans="1:4" x14ac:dyDescent="0.3"><c r="A2033" t="s"><v>55946</v></c><c r="B2033"><v>2</v></c><c r="C2033" t="s"><v>55947</v></c><c r="D2033" t="s"><v>55948</v></c></row><row r="2034" spans="1:4" x14ac:dyDescent="0.3"><c r="A2034" t="s"><v>55949</v></c><c r="B2034"><v>2</v></c><c r="C2034" t="s"><v>55950</v></c><c r="D2034" t="s"><v>55951</v></c></row><row r="2035" spans="1:4" x14ac:dyDescent="0.3"><c r="A2035" t="s"><v>55952</v></c><c r="B2035"><v>2</v></c><c r="C2035" t="s"><v>55953</v></c><c r="D2035" t="s"><v>55954</v></c></row><row r="2036" spans="1:4" x14ac:dyDescent="0.3"><c r="A2036" t="s"><v>55955</v></c><c r="B2036"><v>2</v></c><c r="C2036" t="s"><v>55956</v></c><c r="D2036" t="s"><v>55957</v></c></row><row r="2037" spans="1:4" x14ac:dyDescent="0.3"><c r="A2037" t="s"><v>55958</v></c><c r="B2037"><v>2</v></c><c r="C2037" t="s"><v>55959</v></c><c r="D2037" t="s"><v>55960</v></c></row><row r="2038" spans="1:4" x14ac:dyDescent="0.3"><c r="A2038" t="s"><v>55961</v></c><c r="B2038"><v>2</v></c><c r="C2038" t="s"><v>55962</v></c><c r="D2038" t="s"><v>55963</v></c></row><row r="2039" spans="1:4" x14ac:dyDescent="0.3"><c r="A2039" t="s"><v>55964</v></c><c r="B2039"><v>2</v></c><c r="C2039" t="s"><v>55965</v></c><c r="D2039" t="s"><v>55966</v></c></row><row r="2040" spans="1:4" x14ac:dyDescent="0.3"><c r="A2040" t="s"><v>55967</v></c><c r="B2040"><v>2</v></c><c r="C2040" t="s"><v>55968</v></c><c r="D2040" t="s"><v>55969</v></c></row><row r="2041" spans="1:4" x14ac:dyDescent="0.3"><c r="A2041" t="s"><v>55970</v></c><c r="B2041"><v>2</v></c><c r="C2041" t="s"><v>55971</v></c><c r="D2041" t="s"><v>55972</v></c></row><row r="2042" spans="1:4" x14ac:dyDescent="0.3"><c r="A2042" t="s"><v>55973</v></c><c r="B2042"><v>2</v></c><c r="C2042" t="s"><v>55974</v></c><c r="D2042" t="s"><v>55975</v></c></row><row r="2043" spans="1:4" x14ac:dyDescent="0.3"><c r="A2043" t="s"><v>55976</v></c><c r="B2043"><v>2</v></c><c r="C2043" t="s"><v>55977</v></c><c r="D2043" t="s"><v>55978</v></c></row><row r="2044" spans="1:4" x14ac:dyDescent="0.3"><c r="A2044" t="s"><v>55979</v></c><c r="B2044"><v>2</v></c><c r="C2044" t="s"><v>55980</v></c><c r="D2044" t="s"><v>55981</v></c></row><row r="2045" spans="1:4" x14ac:dyDescent="0.3"><c r="A2045" t="s"><v>55982</v></c><c r="B2045"><v>2</v></c><c r="C2045" t="s"><v>55983</v></c><c r="D2045" t="s"><v>55984</v></c></row><row r="2046" spans="1:4" x14ac:dyDescent="0.3"><c r="A2046" t="s"><v>55985</v></c><c r="B2046"><v>2</v></c><c r="C2046" t="s"><v>55986</v></c><c r="D2046" t="s"><v>55987</v></c></row><row r="2047" spans="1:4" x14ac:dyDescent="0.3"><c r="A2047" t="s"><v>55988</v></c><c r="B2047"><v>2</v></c><c r="C2047" t="s"><v>55989</v></c><c r="D2047" t="s"><v>55990</v></c></row><row r="2048" spans="1:4" x14ac:dyDescent="0.3"><c r="A2048" t="s"><v>55991</v></c><c r="B2048"><v>2</v></c><c r="C2048" t="s"><v>55992</v></c><c r="D2048" t="s"><v>55993</v></c></row><row r="2049" spans="1:4" x14ac:dyDescent="0.3"><c r="A2049" t="s"><v>55994</v></c><c r="B2049"><v>2</v></c><c r="C2049" t="s"><v>55995</v></c><c r="D2049" t="s"><v>55996</v></c></row><row r="2050" spans="1:4" x14ac:dyDescent="0.3"><c r="A2050" t="s"><v>55997</v></c><c r="B2050"><v>2</v></c><c r="C2050" t="s"><v>55998</v></c><c r="D2050" t="s"><v>55999</v></c></row><row r="2051" spans="1:4" x14ac:dyDescent="0.3"><c r="A2051" t="s"><v>56000</v></c><c r="B2051"><v>2</v></c><c r="C2051" t="s"><v>56001</v></c><c r="D2051" t="s"><v>56002</v></c></row><row r="2052" spans="1:4" x14ac:dyDescent="0.3"><c r="A2052" t="s"><v>56003</v></c><c r="B2052"><v>2</v></c><c r="C2052" t="s"><v>56004</v></c><c r="D2052" t="s"><v>56005</v></c></row><row r="2053" spans="1:4" x14ac:dyDescent="0.3"><c r="A2053" t="s"><v>56006</v></c><c r="B2053"><v>2</v></c><c r="C2053" t="s"><v>56007</v></c><c r="D2053" t="s"><v>56008</v></c></row><row r="2054" spans="1:4" x14ac:dyDescent="0.3"><c r="A2054" t="s"><v>56009</v></c><c r="B2054"><v>2</v></c><c r="C2054" t="s"><v>56010</v></c><c r="D2054" t="s"><v>56011</v></c></row><row r="2055" spans="1:4" x14ac:dyDescent="0.3"><c r="A2055" t="s"><v>56012</v></c><c r="B2055"><v>2</v></c><c r="C2055" t="s"><v>56013</v></c><c r="D2055" t="s"><v>56014</v></c></row><row r="2056" spans="1:4" x14ac:dyDescent="0.3"><c r="A2056" t="s"><v>56015</v></c><c r="B2056"><v>2</v></c><c r="C2056" t="s"><v>56016</v></c><c r="D2056" t="s"><v>56017</v></c></row><row r="2057" spans="1:4" x14ac:dyDescent="0.3"><c r="A2057" t="s"><v>56018</v></c><c r="B2057"><v>2</v></c><c r="C2057" t="s"><v>56019</v></c><c r="D2057" t="s"><v>56020</v></c></row><row r="2058" spans="1:4" x14ac:dyDescent="0.3"><c r="A2058" t="s"><v>56021</v></c><c r="B2058"><v>2</v></c><c r="C2058" t="s"><v>56022</v></c><c r="D2058" t="s"><v>56023</v></c></row><row r="2059" spans="1:4" x14ac:dyDescent="0.3"><c r="A2059" t="s"><v>56024</v></c><c r="B2059"><v>2</v></c><c r="C2059" t="s"><v>56025</v></c><c r="D2059" t="s"><v>56026</v></c></row><row r="2060" spans="1:4" x14ac:dyDescent="0.3"><c r="A2060" t="s"><v>56027</v></c><c r="B2060"><v>2</v></c><c r="C2060" t="s"><v>56028</v></c><c r="D2060" t="s"><v>56029</v></c></row><row r="2061" spans="1:4" x14ac:dyDescent="0.3"><c r="A2061" t="s"><v>56030</v></c><c r="B2061"><v>2</v></c><c r="C2061" t="s"><v>56031</v></c><c r="D2061" t="s"><v>56032</v></c></row><row r="2062" spans="1:4" x14ac:dyDescent="0.3"><c r="A2062" t="s"><v>56033</v></c><c r="B2062"><v>2</v></c><c r="C2062" t="s"><v>56034</v></c><c r="D2062" t="s"><v>56035</v></c></row><row r="2063" spans="1:4" x14ac:dyDescent="0.3"><c r="A2063" t="s"><v>56036</v></c><c r="B2063"><v>2</v></c><c r="C2063" t="s"><v>56037</v></c><c r="D2063" t="s"><v>56038</v></c></row><row r="2064" spans="1:4" x14ac:dyDescent="0.3"><c r="A2064" t="s"><v>56039</v></c><c r="B2064"><v>2</v></c><c r="C2064" t="s"><v>56040</v></c><c r="D2064" t="s"><v>56041</v></c></row><row r="2065" spans="1:4" x14ac:dyDescent="0.3"><c r="A2065" t="s"><v>56042</v></c><c r="B2065"><v>2</v></c><c r="C2065" t="s"><v>56043</v></c><c r="D2065" t="s"><v>56044</v></c></row><row r="2066" spans="1:4" x14ac:dyDescent="0.3"><c r="A2066" t="s"><v>56045</v></c><c r="B2066"><v>2</v></c><c r="C2066" t="s"><v>56046</v></c><c r="D2066" t="s"><v>56047</v></c></row><row r="2067" spans="1:4" x14ac:dyDescent="0.3"><c r="A2067" t="s"><v>56048</v></c><c r="B2067"><v>2</v></c><c r="C2067" t="s"><v>56049</v></c><c r="D2067" t="s"><v>56050</v></c></row><row r="2068" spans="1:4" x14ac:dyDescent="0.3"><c r="A2068" t="s"><v>56051</v></c><c r="B2068"><v>2</v></c><c r="C2068" t="s"><v>56052</v></c><c r="D2068" t="s"><v>56053</v></c></row><row r="2069" spans="1:4" x14ac:dyDescent="0.3"><c r="A2069" t="s"><v>56054</v></c><c r="B2069"><v>2</v></c><c r="C2069" t="s"><v>56055</v></c><c r="D2069" t="s"><v>56056</v></c></row><row r="2070" spans="1:4" x14ac:dyDescent="0.3"><c r="A2070" t="s"><v>56057</v></c><c r="B2070"><v>2</v></c><c r="C2070" t="s"><v>56058</v></c><c r="D2070" t="s"><v>56059</v></c></row><row r="2071" spans="1:4" x14ac:dyDescent="0.3"><c r="A2071" t="s"><v>56060</v></c><c r="B2071"><v>2</v></c><c r="C2071" t="s"><v>56061</v></c><c r="D2071" t="s"><v>56062</v></c></row><row r="2072" spans="1:4" x14ac:dyDescent="0.3"><c r="A2072" t="s"><v>56063</v></c><c r="B2072"><v>2</v></c><c r="C2072" t="s"><v>56064</v></c><c r="D2072" t="s"><v>56065</v></c></row><row r="2073" spans="1:4" x14ac:dyDescent="0.3"><c r="A2073" t="s"><v>56066</v></c><c r="B2073"><v>2</v></c><c r="C2073" t="s"><v>56067</v></c><c r="D2073" t="s"><v>56068</v></c></row><row r="2074" spans="1:4" x14ac:dyDescent="0.3"><c r="A2074" t="s"><v>56069</v></c><c r="B2074"><v>2</v></c><c r="C2074" t="s"><v>56070</v></c><c r="D2074" t="s"><v>56071</v></c></row><row r="2075" spans="1:4" x14ac:dyDescent="0.3"><c r="A2075" t="s"><v>56072</v></c><c r="B2075"><v>2</v></c><c r="C2075" t="s"><v>56073</v></c><c r="D2075" t="s"><v>56074</v></c></row><row r="2076" spans="1:4" x14ac:dyDescent="0.3"><c r="A2076" t="s"><v>56075</v></c><c r="B2076"><v>2</v></c><c r="C2076" t="s"><v>56076</v></c><c r="D2076" t="s"><v>56077</v></c></row><row r="2077" spans="1:4" x14ac:dyDescent="0.3"><c r="A2077" t="s"><v>56078</v></c><c r="B2077"><v>2</v></c><c r="C2077" t="s"><v>56079</v></c><c r="D2077" t="s"><v>56080</v></c></row><row r="2078" spans="1:4" x14ac:dyDescent="0.3"><c r="A2078" t="s"><v>56081</v></c><c r="B2078"><v>2</v></c><c r="C2078" t="s"><v>56082</v></c><c r="D2078" t="s"><v>56083</v></c></row><row r="2079" spans="1:4" x14ac:dyDescent="0.3"><c r="A2079" t="s"><v>56084</v></c><c r="B2079"><v>2</v></c><c r="C2079" t="s"><v>56085</v></c><c r="D2079" t="s"><v>56086</v></c></row><row r="2080" spans="1:4" x14ac:dyDescent="0.3"><c r="A2080" t="s"><v>56087</v></c><c r="B2080"><v>2</v></c><c r="C2080" t="s"><v>56088</v></c><c r="D2080" t="s"><v>56089</v></c></row><row r="2081" spans="1:4" x14ac:dyDescent="0.3"><c r="A2081" t="s"><v>56090</v></c><c r="B2081"><v>2</v></c><c r="C2081" t="s"><v>56091</v></c><c r="D2081" t="s"><v>56092</v></c></row><row r="2082" spans="1:4" x14ac:dyDescent="0.3"><c r="A2082" t="s"><v>56093</v></c><c r="B2082"><v>2</v></c><c r="C2082" t="s"><v>56094</v></c><c r="D2082" t="s"><v>56095</v></c></row><row r="2083" spans="1:4" x14ac:dyDescent="0.3"><c r="A2083" t="s"><v>56096</v></c><c r="B2083"><v>2</v></c><c r="C2083" t="s"><v>56097</v></c><c r="D2083" t="s"><v>56098</v></c></row><row r="2084" spans="1:4" x14ac:dyDescent="0.3"><c r="A2084" t="s"><v>56099</v></c><c r="B2084"><v>2</v></c><c r="C2084" t="s"><v>56100</v></c><c r="D2084" t="s"><v>56101</v></c></row><row r="2085" spans="1:4" x14ac:dyDescent="0.3"><c r="A2085" t="s"><v>56102</v></c><c r="B2085"><v>2</v></c><c r="C2085" t="s"><v>56103</v></c><c r="D2085" t="s"><v>56104</v></c></row><row r="2086" spans="1:4" x14ac:dyDescent="0.3"><c r="A2086" t="s"><v>56105</v></c><c r="B2086"><v>2</v></c><c r="C2086" t="s"><v>56106</v></c><c r="D2086" t="s"><v>56107</v></c></row><row r="2087" spans="1:4" x14ac:dyDescent="0.3"><c r="A2087" t="s"><v>56108</v></c><c r="B2087"><v>2</v></c><c r="C2087" t="s"><v>56109</v></c><c r="D2087" t="s"><v>56110</v></c></row><row r="2088" spans="1:4" x14ac:dyDescent="0.3"><c r="A2088" t="s"><v>56111</v></c><c r="B2088"><v>2</v></c><c r="C2088" t="s"><v>56112</v></c><c r="D2088" t="s"><v>56113</v></c></row><row r="2089" spans="1:4" x14ac:dyDescent="0.3"><c r="A2089" t="s"><v>56114</v></c><c r="B2089"><v>2</v></c><c r="C2089" t="s"><v>56115</v></c><c r="D2089" t="s"><v>56116</v></c></row><row r="2090" spans="1:4" x14ac:dyDescent="0.3"><c r="A2090" t="s"><v>56117</v></c><c r="B2090"><v>2</v></c><c r="C2090" t="s"><v>56118</v></c><c r="D2090" t="s"><v>56119</v></c></row><row r="2091" spans="1:4" x14ac:dyDescent="0.3"><c r="A2091" t="s"><v>56120</v></c><c r="B2091"><v>2</v></c><c r="C2091" t="s"><v>56121</v></c><c r="D2091" t="s"><v>56122</v></c></row><row r="2092" spans="1:4" x14ac:dyDescent="0.3"><c r="A2092" t="s"><v>56123</v></c><c r="B2092"><v>2</v></c><c r="C2092" t="s"><v>56124</v></c><c r="D2092" t="s"><v>56125</v></c></row><row r="2093" spans="1:4" x14ac:dyDescent="0.3"><c r="A2093" t="s"><v>56126</v></c><c r="B2093"><v>2</v></c><c r="C2093" t="s"><v>56127</v></c><c r="D2093" t="s"><v>56128</v></c></row><row r="2094" spans="1:4" x14ac:dyDescent="0.3"><c r="A2094" t="s"><v>56129</v></c><c r="B2094"><v>2</v></c><c r="C2094" t="s"><v>56130</v></c><c r="D2094" t="s"><v>56131</v></c></row><row r="2095" spans="1:4" x14ac:dyDescent="0.3"><c r="A2095" t="s"><v>56132</v></c><c r="B2095"><v>2</v></c><c r="C2095" t="s"><v>56133</v></c><c r="D2095" t="s"><v>56134</v></c></row><row r="2096" spans="1:4" x14ac:dyDescent="0.3"><c r="A2096" t="s"><v>56135</v></c><c r="B2096"><v>2</v></c><c r="C2096" t="s"><v>56136</v></c><c r="D2096" t="s"><v>56137</v></c></row><row r="2097" spans="1:4" x14ac:dyDescent="0.3"><c r="A2097" t="s"><v>56138</v></c><c r="B2097"><v>2</v></c><c r="C2097" t="s"><v>56139</v></c><c r="D2097" t="s"><v>56140</v></c></row><row r="2098" spans="1:4" x14ac:dyDescent="0.3"><c r="A2098" t="s"><v>56141</v></c><c r="B2098"><v>2</v></c><c r="C2098" t="s"><v>56142</v></c><c r="D2098" t="s"><v>56143</v></c></row><row r="2099" spans="1:4" x14ac:dyDescent="0.3"><c r="A2099" t="s"><v>56144</v></c><c r="B2099"><v>2</v></c><c r="C2099" t="s"><v>56145</v></c><c r="D2099" t="s"><v>56146</v></c></row><row r="2100" spans="1:4" x14ac:dyDescent="0.3"><c r="A2100" t="s"><v>56147</v></c><c r="B2100"><v>2</v></c><c r="C2100" t="s"><v>56148</v></c><c r="D2100" t="s"><v>56149</v></c></row><row r="2101" spans="1:4" x14ac:dyDescent="0.3"><c r="A2101" t="s"><v>56150</v></c><c r="B2101"><v>2</v></c><c r="C2101" t="s"><v>56151</v></c><c r="D2101" t="s"><v>56152</v></c></row><row r="2102" spans="1:4" x14ac:dyDescent="0.3"><c r="A2102" t="s"><v>56153</v></c><c r="B2102"><v>2</v></c><c r="C2102" t="s"><v>56154</v></c><c r="D2102" t="s"><v>56155</v></c></row><row r="2103" spans="1:4" x14ac:dyDescent="0.3"><c r="A2103" t="s"><v>56156</v></c><c r="B2103"><v>2</v></c><c r="C2103" t="s"><v>56157</v></c><c r="D2103" t="s"><v>56158</v></c></row><row r="2104" spans="1:4" x14ac:dyDescent="0.3"><c r="A2104" t="s"><v>56159</v></c><c r="B2104"><v>2</v></c><c r="C2104" t="s"><v>56160</v></c><c r="D2104" t="s"><v>56161</v></c></row><row r="2105" spans="1:4" x14ac:dyDescent="0.3"><c r="A2105" t="s"><v>56162</v></c><c r="B2105"><v>2</v></c><c r="C2105" t="s"><v>56163</v></c><c r="D2105" t="s"><v>56164</v></c></row><row r="2106" spans="1:4" x14ac:dyDescent="0.3"><c r="A2106" t="s"><v>56165</v></c><c r="B2106"><v>2</v></c><c r="C2106" t="s"><v>56166</v></c><c r="D2106" t="s"><v>56167</v></c></row><row r="2107" spans="1:4" x14ac:dyDescent="0.3"><c r="A2107" t="s"><v>56168</v></c><c r="B2107"><v>2</v></c><c r="C2107" t="s"><v>56169</v></c><c r="D2107" t="s"><v>56170</v></c></row><row r="2108" spans="1:4" x14ac:dyDescent="0.3"><c r="A2108" t="s"><v>56171</v></c><c r="B2108"><v>2</v></c><c r="C2108" t="s"><v>56172</v></c><c r="D2108" t="s"><v>56173</v></c></row><row r="2109" spans="1:4" x14ac:dyDescent="0.3"><c r="A2109" t="s"><v>56174</v></c><c r="B2109"><v>2</v></c><c r="C2109" t="s"><v>56175</v></c><c r="D2109" t="s"><v>56176</v></c></row><row r="2110" spans="1:4" x14ac:dyDescent="0.3"><c r="A2110" t="s"><v>56177</v></c><c r="B2110"><v>2</v></c><c r="C2110" t="s"><v>56178</v></c><c r="D2110" t="s"><v>56179</v></c></row><row r="2111" spans="1:4" x14ac:dyDescent="0.3"><c r="A2111" t="s"><v>56180</v></c><c r="B2111"><v>2</v></c><c r="C2111" t="s"><v>56181</v></c><c r="D2111" t="s"><v>56182</v></c></row><row r="2112" spans="1:4" x14ac:dyDescent="0.3"><c r="A2112" t="s"><v>56183</v></c><c r="B2112"><v>2</v></c><c r="C2112" t="s"><v>56184</v></c><c r="D2112" t="s"><v>56185</v></c></row><row r="2113" spans="1:4" x14ac:dyDescent="0.3"><c r="A2113" t="s"><v>56186</v></c><c r="B2113"><v>2</v></c><c r="C2113" t="s"><v>56187</v></c><c r="D2113" t="s"><v>56188</v></c></row><row r="2114" spans="1:4" x14ac:dyDescent="0.3"><c r="A2114" t="s"><v>56189</v></c><c r="B2114"><v>2</v></c><c r="C2114" t="s"><v>56190</v></c><c r="D2114" t="s"><v>56191</v></c></row><row r="2115" spans="1:4" x14ac:dyDescent="0.3"><c r="A2115" t="s"><v>56192</v></c><c r="B2115"><v>2</v></c><c r="C2115" t="s"><v>56193</v></c><c r="D2115" t="s"><v>56194</v></c></row><row r="2116" spans="1:4" x14ac:dyDescent="0.3"><c r="A2116" t="s"><v>56195</v></c><c r="B2116"><v>2</v></c><c r="C2116" t="s"><v>56196</v></c><c r="D2116" t="s"><v>56197</v></c></row><row r="2117" spans="1:4" x14ac:dyDescent="0.3"><c r="A2117" t="s"><v>56198</v></c><c r="B2117"><v>2</v></c><c r="C2117" t="s"><v>56199</v></c><c r="D2117" t="s"><v>56200</v></c></row><row r="2118" spans="1:4" x14ac:dyDescent="0.3"><c r="A2118" t="s"><v>56201</v></c><c r="B2118"><v>2</v></c><c r="C2118" t="s"><v>56202</v></c><c r="D2118" t="s"><v>56203</v></c></row><row r="2119" spans="1:4" x14ac:dyDescent="0.3"><c r="A2119" t="s"><v>56204</v></c><c r="B2119"><v>2</v></c><c r="C2119" t="s"><v>56205</v></c><c r="D2119" t="s"><v>56206</v></c></row><row r="2120" spans="1:4" x14ac:dyDescent="0.3"><c r="A2120" t="s"><v>56207</v></c><c r="B2120"><v>2</v></c><c r="C2120" t="s"><v>56208</v></c><c r="D2120" t="s"><v>56209</v></c></row><row r="2121" spans="1:4" x14ac:dyDescent="0.3"><c r="A2121" t="s"><v>56210</v></c><c r="B2121"><v>2</v></c><c r="C2121" t="s"><v>56211</v></c><c r="D2121" t="s"><v>56212</v></c></row><row r="2122" spans="1:4" x14ac:dyDescent="0.3"><c r="A2122" t="s"><v>56213</v></c><c r="B2122"><v>2</v></c><c r="C2122" t="s"><v>56214</v></c><c r="D2122" t="s"><v>56215</v></c></row><row r="2123" spans="1:4" x14ac:dyDescent="0.3"><c r="A2123" t="s"><v>56216</v></c><c r="B2123"><v>2</v></c><c r="C2123" t="s"><v>56217</v></c><c r="D2123" t="s"><v>56218</v></c></row><row r="2124" spans="1:4" x14ac:dyDescent="0.3"><c r="A2124" t="s"><v>56219</v></c><c r="B2124"><v>2</v></c><c r="C2124" t="s"><v>56220</v></c><c r="D2124" t="s"><v>56221</v></c></row><row r="2125" spans="1:4" x14ac:dyDescent="0.3"><c r="A2125" t="s"><v>56222</v></c><c r="B2125"><v>2</v></c><c r="C2125" t="s"><v>56223</v></c><c r="D2125" t="s"><v>56224</v></c></row><row r="2126" spans="1:4" x14ac:dyDescent="0.3"><c r="A2126" t="s"><v>56225</v></c><c r="B2126"><v>2</v></c><c r="C2126" t="s"><v>56226</v></c><c r="D2126" t="s"><v>56227</v></c></row><row r="2127" spans="1:4" x14ac:dyDescent="0.3"><c r="A2127" t="s"><v>56228</v></c><c r="B2127"><v>2</v></c><c r="C2127" t="s"><v>56229</v></c><c r="D2127" t="s"><v>56230</v></c></row><row r="2128" spans="1:4" x14ac:dyDescent="0.3"><c r="A2128" t="s"><v>56231</v></c><c r="B2128"><v>2</v></c><c r="C2128" t="s"><v>56232</v></c><c r="D2128" t="s"><v>56233</v></c></row><row r="2129" spans="1:4" x14ac:dyDescent="0.3"><c r="A2129" t="s"><v>56234</v></c><c r="B2129"><v>2</v></c><c r="C2129" t="s"><v>56235</v></c><c r="D2129" t="s"><v>56236</v></c></row><row r="2130" spans="1:4" x14ac:dyDescent="0.3"><c r="A2130" t="s"><v>56237</v></c><c r="B2130"><v>2</v></c><c r="C2130" t="s"><v>56238</v></c><c r="D2130" t="s"><v>56239</v></c></row><row r="2131" spans="1:4" x14ac:dyDescent="0.3"><c r="A2131" t="s"><v>56240</v></c><c r="B2131"><v>2</v></c><c r="C2131" t="s"><v>56241</v></c><c r="D2131" t="s"><v>56242</v></c></row><row r="2132" spans="1:4" x14ac:dyDescent="0.3"><c r="A2132" t="s"><v>56243</v></c><c r="B2132"><v>2</v></c><c r="C2132" t="s"><v>56244</v></c><c r="D2132" t="s"><v>56245</v></c></row><row r="2133" spans="1:4" x14ac:dyDescent="0.3"><c r="A2133" t="s"><v>56246</v></c><c r="B2133"><v>2</v></c><c r="C2133" t="s"><v>56247</v></c><c r="D2133" t="s"><v>56248</v></c></row><row r="2134" spans="1:4" x14ac:dyDescent="0.3"><c r="A2134" t="s"><v>56249</v></c><c r="B2134"><v>2</v></c><c r="C2134" t="s"><v>56250</v></c><c r="D2134" t="s"><v>56251</v></c></row><row r="2135" spans="1:4" x14ac:dyDescent="0.3"><c r="A2135" t="s"><v>56252</v></c><c r="B2135"><v>2</v></c><c r="C2135" t="s"><v>56253</v></c><c r="D2135" t="s"><v>56254</v></c></row><row r="2136" spans="1:4" x14ac:dyDescent="0.3"><c r="A2136" t="s"><v>56255</v></c><c r="B2136"><v>2</v></c><c r="C2136" t="s"><v>56256</v></c><c r="D2136" t="s"><v>56257</v></c></row><row r="2137" spans="1:4" x14ac:dyDescent="0.3"><c r="A2137" t="s"><v>56258</v></c><c r="B2137"><v>2</v></c><c r="C2137" t="s"><v>56259</v></c><c r="D2137" t="s"><v>56260</v></c></row><row r="2138" spans="1:4" x14ac:dyDescent="0.3"><c r="A2138" t="s"><v>56261</v></c><c r="B2138"><v>2</v></c><c r="C2138" t="s"><v>56262</v></c><c r="D2138" t="s"><v>56263</v></c></row><row r="2139" spans="1:4" x14ac:dyDescent="0.3"><c r="A2139" t="s"><v>56264</v></c><c r="B2139"><v>2</v></c><c r="C2139" t="s"><v>56265</v></c><c r="D2139" t="s"><v>56266</v></c></row><row r="2140" spans="1:4" x14ac:dyDescent="0.3"><c r="A2140" t="s"><v>56267</v></c><c r="B2140"><v>2</v></c><c r="C2140" t="s"><v>56268</v></c><c r="D2140" t="s"><v>56269</v></c></row><row r="2141" spans="1:4" x14ac:dyDescent="0.3"><c r="A2141" t="s"><v>56270</v></c><c r="B2141"><v>2</v></c><c r="C2141" t="s"><v>56271</v></c><c r="D2141" t="s"><v>56272</v></c></row><row r="2142" spans="1:4" x14ac:dyDescent="0.3"><c r="A2142" t="s"><v>56273</v></c><c r="B2142"><v>2</v></c><c r="C2142" t="s"><v>56274</v></c><c r="D2142" t="s"><v>56275</v></c></row><row r="2143" spans="1:4" x14ac:dyDescent="0.3"><c r="A2143" t="s"><v>56276</v></c><c r="B2143"><v>2</v></c><c r="C2143" t="s"><v>56277</v></c><c r="D2143" t="s"><v>56278</v></c></row><row r="2144" spans="1:4" x14ac:dyDescent="0.3"><c r="A2144" t="s"><v>56279</v></c><c r="B2144"><v>2</v></c><c r="C2144" t="s"><v>56280</v></c><c r="D2144" t="s"><v>56281</v></c></row><row r="2145" spans="1:4" x14ac:dyDescent="0.3"><c r="A2145" t="s"><v>56282</v></c><c r="B2145"><v>2</v></c><c r="C2145" t="s"><v>56283</v></c><c r="D2145" t="s"><v>56284</v></c></row><row r="2146" spans="1:4" x14ac:dyDescent="0.3"><c r="A2146" t="s"><v>56285</v></c><c r="B2146"><v>2</v></c><c r="C2146" t="s"><v>56286</v></c><c r="D2146" t="s"><v>56287</v></c></row><row r="2147" spans="1:4" x14ac:dyDescent="0.3"><c r="A2147" t="s"><v>56288</v></c><c r="B2147"><v>2</v></c><c r="C2147" t="s"><v>56289</v></c><c r="D2147" t="s"><v>56290</v></c></row><row r="2148" spans="1:4" x14ac:dyDescent="0.3"><c r="A2148" t="s"><v>56291</v></c><c r="B2148"><v>2</v></c><c r="C2148" t="s"><v>56292</v></c><c r="D2148" t="s"><v>56293</v></c></row><row r="2149" spans="1:4" x14ac:dyDescent="0.3"><c r="A2149" t="s"><v>56294</v></c><c r="B2149"><v>2</v></c><c r="C2149" t="s"><v>56295</v></c><c r="D2149" t="s"><v>56296</v></c></row><row r="2150" spans="1:4" x14ac:dyDescent="0.3"><c r="A2150" t="s"><v>56297</v></c><c r="B2150"><v>2</v></c><c r="C2150" t="s"><v>56298</v></c><c r="D2150" t="s"><v>56299</v></c></row><row r="2151" spans="1:4" x14ac:dyDescent="0.3"><c r="A2151" t="s"><v>56300</v></c><c r="B2151"><v>2</v></c><c r="C2151" t="s"><v>56301</v></c><c r="D2151" t="s"><v>56302</v></c></row><row r="2152" spans="1:4" x14ac:dyDescent="0.3"><c r="A2152" t="s"><v>56303</v></c><c r="B2152"><v>2</v></c><c r="C2152" t="s"><v>56304</v></c><c r="D2152" t="s"><v>56305</v></c></row><row r="2153" spans="1:4" x14ac:dyDescent="0.3"><c r="A2153" t="s"><v>56306</v></c><c r="B2153"><v>2</v></c><c r="C2153" t="s"><v>56307</v></c><c r="D2153" t="s"><v>56308</v></c></row><row r="2154" spans="1:4" x14ac:dyDescent="0.3"><c r="A2154" t="s"><v>56309</v></c><c r="B2154"><v>2</v></c><c r="C2154" t="s"><v>56310</v></c><c r="D2154" t="s"><v>56311</v></c></row><row r="2155" spans="1:4" x14ac:dyDescent="0.3"><c r="A2155" t="s"><v>56312</v></c><c r="B2155"><v>2</v></c><c r="C2155" t="s"><v>56313</v></c><c r="D2155" t="s"><v>56314</v></c></row><row r="2156" spans="1:4" x14ac:dyDescent="0.3"><c r="A2156" t="s"><v>56315</v></c><c r="B2156"><v>2</v></c><c r="C2156" t="s"><v>56316</v></c><c r="D2156" t="s"><v>56317</v></c></row><row r="2157" spans="1:4" x14ac:dyDescent="0.3"><c r="A2157" t="s"><v>56318</v></c><c r="B2157"><v>2</v></c><c r="C2157" t="s"><v>56319</v></c><c r="D2157" t="s"><v>56320</v></c></row><row r="2158" spans="1:4" x14ac:dyDescent="0.3"><c r="A2158" t="s"><v>56321</v></c><c r="B2158"><v>2</v></c><c r="C2158" t="s"><v>56322</v></c><c r="D2158" t="s"><v>56323</v></c></row><row r="2159" spans="1:4" x14ac:dyDescent="0.3"><c r="A2159" t="s"><v>56324</v></c><c r="B2159"><v>2</v></c><c r="C2159" t="s"><v>56325</v></c><c r="D2159" t="s"><v>56326</v></c></row><row r="2160" spans="1:4" x14ac:dyDescent="0.3"><c r="A2160" t="s"><v>56327</v></c><c r="B2160"><v>2</v></c><c r="C2160" t="s"><v>56328</v></c><c r="D2160" t="s"><v>56329</v></c></row><row r="2161" spans="1:4" x14ac:dyDescent="0.3"><c r="A2161" t="s"><v>56330</v></c><c r="B2161"><v>2</v></c><c r="C2161" t="s"><v>56331</v></c><c r="D2161" t="s"><v>56332</v></c></row><row r="2162" spans="1:4" x14ac:dyDescent="0.3"><c r="A2162" t="s"><v>56333</v></c><c r="B2162"><v>2</v></c><c r="C2162" t="s"><v>56334</v></c><c r="D2162" t="s"><v>56335</v></c></row><row r="2163" spans="1:4" x14ac:dyDescent="0.3"><c r="A2163" t="s"><v>56336</v></c><c r="B2163"><v>2</v></c><c r="C2163" t="s"><v>56337</v></c><c r="D2163" t="s"><v>56338</v></c></row><row r="2164" spans="1:4" x14ac:dyDescent="0.3"><c r="A2164" t="s"><v>56339</v></c><c r="B2164"><v>2</v></c><c r="C2164" t="s"><v>56340</v></c><c r="D2164" t="s"><v>56341</v></c></row><row r="2165" spans="1:4" x14ac:dyDescent="0.3"><c r="A2165" t="s"><v>56342</v></c><c r="B2165"><v>2</v></c><c r="C2165" t="s"><v>56343</v></c><c r="D2165" t="s"><v>56344</v></c></row><row r="2166" spans="1:4" x14ac:dyDescent="0.3"><c r="A2166" t="s"><v>56345</v></c><c r="B2166"><v>2</v></c><c r="C2166" t="s"><v>56346</v></c><c r="D2166" t="s"><v>56347</v></c></row><row r="2167" spans="1:4" x14ac:dyDescent="0.3"><c r="A2167" t="s"><v>56348</v></c><c r="B2167"><v>2</v></c><c r="C2167" t="s"><v>56349</v></c><c r="D2167" t="s"><v>56350</v></c></row><row r="2168" spans="1:4" x14ac:dyDescent="0.3"><c r="A2168" t="s"><v>56351</v></c><c r="B2168"><v>2</v></c><c r="C2168" t="s"><v>56352</v></c><c r="D2168" t="s"><v>56353</v></c></row><row r="2169" spans="1:4" x14ac:dyDescent="0.3"><c r="A2169" t="s"><v>56354</v></c><c r="B2169"><v>2</v></c><c r="C2169" t="s"><v>56355</v></c><c r="D2169" t="s"><v>56356</v></c></row><row r="2170" spans="1:4" x14ac:dyDescent="0.3"><c r="A2170" t="s"><v>56357</v></c><c r="B2170"><v>2</v></c><c r="C2170" t="s"><v>56358</v></c><c r="D2170" t="s"><v>56359</v></c></row><row r="2171" spans="1:4" x14ac:dyDescent="0.3"><c r="A2171" t="s"><v>56360</v></c><c r="B2171"><v>2</v></c><c r="C2171" t="s"><v>56361</v></c><c r="D2171" t="s"><v>56362</v></c></row><row r="2172" spans="1:4" x14ac:dyDescent="0.3"><c r="A2172" t="s"><v>56363</v></c><c r="B2172"><v>2</v></c><c r="C2172" t="s"><v>56364</v></c><c r="D2172" t="s"><v>56365</v></c></row><row r="2173" spans="1:4" x14ac:dyDescent="0.3"><c r="A2173" t="s"><v>56366</v></c><c r="B2173"><v>2</v></c><c r="C2173" t="s"><v>56367</v></c><c r="D2173" t="s"><v>56368</v></c></row><row r="2174" spans="1:4" x14ac:dyDescent="0.3"><c r="A2174" t="s"><v>56369</v></c><c r="B2174"><v>2</v></c><c r="C2174" t="s"><v>56370</v></c><c r="D2174" t="s"><v>56371</v></c></row><row r="2175" spans="1:4" x14ac:dyDescent="0.3"><c r="A2175" t="s"><v>56372</v></c><c r="B2175"><v>2</v></c><c r="C2175" t="s"><v>56373</v></c><c r="D2175" t="s"><v>56374</v></c></row><row r="2176" spans="1:4" x14ac:dyDescent="0.3"><c r="A2176" t="s"><v>56375</v></c><c r="B2176"><v>2</v></c><c r="C2176" t="s"><v>56376</v></c><c r="D2176" t="s"><v>56377</v></c></row><row r="2177" spans="1:4" x14ac:dyDescent="0.3"><c r="A2177" t="s"><v>56378</v></c><c r="B2177"><v>2</v></c><c r="C2177" t="s"><v>56379</v></c><c r="D2177" t="s"><v>56380</v></c></row><row r="2178" spans="1:4" x14ac:dyDescent="0.3"><c r="A2178" t="s"><v>56381</v></c><c r="B2178"><v>2</v></c><c r="C2178" t="s"><v>56382</v></c><c r="D2178" t="s"><v>56383</v></c></row><row r="2179" spans="1:4" x14ac:dyDescent="0.3"><c r="A2179" t="s"><v>56384</v></c><c r="B2179"><v>2</v></c><c r="C2179" t="s"><v>56385</v></c><c r="D2179" t="s"><v>56386</v></c></row><row r="2180" spans="1:4" x14ac:dyDescent="0.3"><c r="A2180" t="s"><v>56387</v></c><c r="B2180"><v>2</v></c><c r="C2180" t="s"><v>56388</v></c><c r="D2180" t="s"><v>56389</v></c></row><row r="2181" spans="1:4" x14ac:dyDescent="0.3"><c r="A2181" t="s"><v>56390</v></c><c r="B2181"><v>2</v></c><c r="C2181" t="s"><v>56391</v></c><c r="D2181" t="s"><v>56392</v></c></row><row r="2182" spans="1:4" x14ac:dyDescent="0.3"><c r="A2182" t="s"><v>56393</v></c><c r="B2182"><v>2</v></c><c r="C2182" t="s"><v>56394</v></c><c r="D2182" t="s"><v>56395</v></c></row><row r="2183" spans="1:4" x14ac:dyDescent="0.3"><c r="A2183" t="s"><v>56396</v></c><c r="B2183"><v>2</v></c><c r="C2183" t="s"><v>56397</v></c><c r="D2183" t="s"><v>56398</v></c></row><row r="2184" spans="1:4" x14ac:dyDescent="0.3"><c r="A2184" t="s"><v>56399</v></c><c r="B2184"><v>2</v></c><c r="C2184" t="s"><v>56400</v></c><c r="D2184" t="s"><v>56401</v></c></row><row r="2185" spans="1:4" x14ac:dyDescent="0.3"><c r="A2185" t="s"><v>56402</v></c><c r="B2185"><v>2</v></c><c r="C2185" t="s"><v>56403</v></c><c r="D2185" t="s"><v>56404</v></c></row><row r="2186" spans="1:4" x14ac:dyDescent="0.3"><c r="A2186" t="s"><v>56405</v></c><c r="B2186"><v>2</v></c><c r="C2186" t="s"><v>56406</v></c><c r="D2186" t="s"><v>56407</v></c></row><row r="2187" spans="1:4" x14ac:dyDescent="0.3"><c r="A2187" t="s"><v>56408</v></c><c r="B2187"><v>2</v></c><c r="C2187" t="s"><v>56409</v></c><c r="D2187" t="s"><v>56410</v></c></row><row r="2188" spans="1:4" x14ac:dyDescent="0.3"><c r="A2188" t="s"><v>56411</v></c><c r="B2188"><v>2</v></c><c r="C2188" t="s"><v>56412</v></c><c r="D2188" t="s"><v>56413</v></c></row><row r="2189" spans="1:4" x14ac:dyDescent="0.3"><c r="A2189" t="s"><v>56414</v></c><c r="B2189"><v>2</v></c><c r="C2189" t="s"><v>56415</v></c><c r="D2189" t="s"><v>56416</v></c></row><row r="2190" spans="1:4" x14ac:dyDescent="0.3"><c r="A2190" t="s"><v>56417</v></c><c r="B2190"><v>2</v></c><c r="C2190" t="s"><v>56418</v></c><c r="D2190" t="s"><v>56419</v></c></row><row r="2191" spans="1:4" x14ac:dyDescent="0.3"><c r="A2191" t="s"><v>56420</v></c><c r="B2191"><v>2</v></c><c r="C2191" t="s"><v>56421</v></c><c r="D2191" t="s"><v>56422</v></c></row><row r="2192" spans="1:4" x14ac:dyDescent="0.3"><c r="A2192" t="s"><v>56423</v></c><c r="B2192"><v>2</v></c><c r="C2192" t="s"><v>56424</v></c><c r="D2192" t="s"><v>56425</v></c></row><row r="2193" spans="1:4" x14ac:dyDescent="0.3"><c r="A2193" t="s"><v>56426</v></c><c r="B2193"><v>2</v></c><c r="C2193" t="s"><v>56427</v></c><c r="D2193" t="s"><v>56428</v></c></row><row r="2194" spans="1:4" x14ac:dyDescent="0.3"><c r="A2194" t="s"><v>56429</v></c><c r="B2194"><v>2</v></c><c r="C2194" t="s"><v>56430</v></c><c r="D2194" t="s"><v>56431</v></c></row><row r="2195" spans="1:4" x14ac:dyDescent="0.3"><c r="A2195" t="s"><v>56432</v></c><c r="B2195"><v>2</v></c><c r="C2195" t="s"><v>56433</v></c><c r="D2195" t="s"><v>56434</v></c></row><row r="2196" spans="1:4" x14ac:dyDescent="0.3"><c r="A2196" t="s"><v>56435</v></c><c r="B2196"><v>2</v></c><c r="C2196" t="s"><v>56436</v></c><c r="D2196" t="s"><v>56437</v></c></row><row r="2197" spans="1:4" x14ac:dyDescent="0.3"><c r="A2197" t="s"><v>56438</v></c><c r="B2197"><v>2</v></c><c r="C2197" t="s"><v>56439</v></c><c r="D2197" t="s"><v>56440</v></c></row><row r="2198" spans="1:4" x14ac:dyDescent="0.3"><c r="A2198" t="s"><v>56441</v></c><c r="B2198"><v>2</v></c><c r="C2198" t="s"><v>56442</v></c><c r="D2198" t="s"><v>56443</v></c></row><row r="2199" spans="1:4" x14ac:dyDescent="0.3"><c r="A2199" t="s"><v>56444</v></c><c r="B2199"><v>2</v></c><c r="C219
[truncated: 620,810 more chars]
