# Supplementary material for: First Genome Sequence of the Microcolonial Black Fungus Saxispiralis lemnorum MUM 23.14: Insights into the Unique Genomic Traits of the Aeminiaceae Family
Source: Microorganisms. 2024 Jan 4;12(1):104. doi: 10.3390/microorganisms12010104 (PMC10820743; doi:10.3390/microorganisms12010104)
Supplement: Supplementary file 1 [file microorganisms-12-00104-s001.zip › microorganisms-2750331-supplementary/xl/worksheets/sheet37.xml]

<?xml version="1.0" encoding="UTF-8" standalone="yes"?>
<worksheet xmlns="http://schemas.openxmlformats.org/spreadsheetml/2006/main" xmlns:r="http://schemas.openxmlformats.org/officeDocument/2006/relationships" xmlns:mc="http://schemas.openxmlformats.org/markup-compatibility/2006" mc:Ignorable="x14ac xr xr2 xr3" xmlns:x14ac="http://schemas.microsoft.com/office/spreadsheetml/2009/9/ac" xmlns:xr="http://schemas.microsoft.com/office/spreadsheetml/2014/revision" xmlns:xr2="http://schemas.microsoft.com/office/spreadsheetml/2015/revision2" xmlns:xr3="http://schemas.microsoft.com/office/spreadsheetml/2016/revision3" xr:uid="{AE1E8E8A-35B8-42EF-B16F-44C0A4A09A03}"><dimension ref="A1:C150"/><sheetViews><sheetView workbookViewId="0"><selection activeCell="G21" sqref="G21"/></sheetView></sheetViews><sheetFormatPr defaultRowHeight="14.4" x14ac:dyDescent="0.3"/><cols><col min="1" max="1" width="12.21875" customWidth="1"/><col min="2" max="2" width="44.5546875" bestFit="1" customWidth="1"/></cols><sheetData><row r="1" spans="1:3" x14ac:dyDescent="0.3"><c r="A1" s="26" t="s"><v>49554</v></c></row><row r="2" spans="1:3" x14ac:dyDescent="0.3"><c r="A2" s="24" t="s"><v>49571</v></c></row><row r="3" spans="1:3" x14ac:dyDescent="0.3"><c r="A3" t="s"><v>49572</v></c><c r="B3" t="s"><v>49573</v></c><c r="C3"><v>65</v></c></row><row r="4" spans="1:3" x14ac:dyDescent="0.3"><c r="A4" t="s"><v>49574</v></c><c r="B4" t="s"><v>49575</v></c><c r="C4"><v>59</v></c></row><row r="5" spans="1:3" x14ac:dyDescent="0.3"><c r="A5" t="s"><v>49576</v></c><c r="B5" t="s"><v>49577</v></c><c r="C5"><v>8</v></c></row><row r="6" spans="1:3" x14ac:dyDescent="0.3"><c r="A6" t="s"><v>49578</v></c><c r="B6" t="s"><v>49579</v></c><c r="C6"><v>1</v></c></row><row r="7" spans="1:3" x14ac:dyDescent="0.3"><c r="A7" t="s"><v>49580</v></c><c r="B7" s="55" t="s"><v>39676</v></c><c r="C7"><v>13</v></c></row><row r="8" spans="1:3" x14ac:dyDescent="0.3"><c r="A8" t="s"><v>49581</v></c><c r="B8" t="s"><v>39663</v></c><c r="C8"><v>227</v></c></row><row r="9" spans="1:3" x14ac:dyDescent="0.3"><c r="A9" t="s"><v>49582</v></c><c r="B9" t="s"><v>49583</v></c><c r="C9"><v>86</v></c></row><row r="10" spans="1:3" x14ac:dyDescent="0.3"><c r="A10" t="s"><v>49584</v></c><c r="B10" t="s"><v>49585</v></c><c r="C10"><v>28</v></c></row><row r="11" spans="1:3" x14ac:dyDescent="0.3"><c r="A11" t="s"><v>49586</v></c><c r="B11" t="s"><v>49587</v></c><c r="C11"><v>14</v></c></row><row r="12" spans="1:3" x14ac:dyDescent="0.3"><c r="A12" t="s"><v>49588</v></c><c r="B12" t="s"><v>49589</v></c><c r="C12"><v>303</v></c></row><row r="13" spans="1:3" x14ac:dyDescent="0.3"><c r="A13" t="s"><v>49590</v></c><c r="B13" t="s"><v>39680</v></c><c r="C13"><v>33</v></c></row><row r="14" spans="1:3" x14ac:dyDescent="0.3"><c r="A14" t="s"><v>49591</v></c><c r="B14" t="s"><v>49592</v></c><c r="C14"><v>6</v></c></row><row r="15" spans="1:3" x14ac:dyDescent="0.3"><c r="A15" t="s"><v>49593</v></c><c r="B15" t="s"><v>49594</v></c><c r="C15"><v>2</v></c></row><row r="16" spans="1:3" x14ac:dyDescent="0.3"><c r="A16" t="s"><v>49595</v></c><c r="B16" t="s"><v>49596</v></c><c r="C16"><v>7</v></c></row><row r="17" spans="1:3" x14ac:dyDescent="0.3"><c r="A17" t="s"><v>49597</v></c><c r="B17" t="s"><v>49598</v></c><c r="C17"><v>481</v></c></row><row r="18" spans="1:3" x14ac:dyDescent="0.3"><c r="A18" t="s"><v>49599</v></c><c r="B18" t="s"><v>49600</v></c><c r="C18"><v>97</v></c></row><row r="19" spans="1:3" x14ac:dyDescent="0.3"><c r="A19" t="s"><v>49601</v></c><c r="B19" t="s"><v>39688</v></c><c r="C19"><v>46</v></c></row><row r="20" spans="1:3" x14ac:dyDescent="0.3"><c r="A20" t="s"><v>49481</v></c><c r="B20" t="s"><v>39673</v></c><c r="C20"><v>66</v></c></row><row r="21" spans="1:3" x14ac:dyDescent="0.3"><c r="A21" t="s"><v>49602</v></c><c r="B21" t="s"><v>49603</v></c><c r="C21"><v>2</v></c></row><row r="22" spans="1:3" x14ac:dyDescent="0.3"><c r="A22" t="s"><v>49604</v></c><c r="B22" t="s"><v>49605</v></c><c r="C22"><v>16</v></c></row><row r="23" spans="1:3" x14ac:dyDescent="0.3"><c r="A23" t="s"><v>49606</v></c><c r="B23" t="s"><v>49607</v></c><c r="C23"><v>19</v></c></row><row r="24" spans="1:3" x14ac:dyDescent="0.3"><c r="A24" t="s"><v>49608</v></c><c r="B24" t="s"><v>39731</v></c><c r="C24"><v>337</v></c></row><row r="25" spans="1:3" x14ac:dyDescent="0.3"><c r="A25" t="s"><v>49609</v></c><c r="B25" t="s"><v>49610</v></c><c r="C25"><v>197</v></c></row><row r="26" spans="1:3" x14ac:dyDescent="0.3"><c r="A26" t="s"><v>49611</v></c><c r="B26" t="s"><v>39704</v></c><c r="C26"><v>48</v></c></row><row r="27" spans="1:3" x14ac:dyDescent="0.3"><c r="A27" t="s"><v>49612</v></c><c r="B27" t="s"><v>49613</v></c><c r="C27"><v>212</v></c></row><row r="28" spans="1:3" x14ac:dyDescent="0.3"><c r="A28" t="s"><v>49614</v></c><c r="B28" t="s"><v>47429</v></c><c r="C28"><v>179</v></c></row><row r="29" spans="1:3" x14ac:dyDescent="0.3"><c r="A29" t="s"><v>49615</v></c><c r="B29" t="s"><v>49616</v></c><c r="C29"><v>157</v></c></row><row r="30" spans="1:3" x14ac:dyDescent="0.3"><c r="A30" t="s"><v>49566</v></c><c r="B30" t="s"><v>39660</v></c><c r="C30"><v>161</v></c></row><row r="31" spans="1:3" x14ac:dyDescent="0.3"><c r="A31" t="s"><v>49617</v></c><c r="B31" t="s"><v>49618</v></c><c r="C31"><v>1</v></c></row><row r="32" spans="1:3" x14ac:dyDescent="0.3"><c r="A32" t="s"><v>49619</v></c><c r="B32" t="s"><v>49620</v></c><c r="C32"><v>571</v></c></row><row r="33" spans="1:3" x14ac:dyDescent="0.3"><c r="A33" t="s"><v>49621</v></c><c r="B33" t="s"><v>49622</v></c><c r="C33"><v>8</v></c></row><row r="34" spans="1:3" x14ac:dyDescent="0.3"><c r="A34" t="s"><v>49623</v></c><c r="B34" t="s"><v>39711</v></c><c r="C34"><v>16</v></c></row><row r="35" spans="1:3" x14ac:dyDescent="0.3"><c r="A35" t="s"><v>49624</v></c><c r="B35" t="s"><v>49625</v></c><c r="C35"><v>217</v></c></row><row r="36" spans="1:3" x14ac:dyDescent="0.3"><c r="A36" t="s"><v>49626</v></c><c r="B36" t="s"><v>49627</v></c><c r="C36"><v>9</v></c></row><row r="37" spans="1:3" x14ac:dyDescent="0.3"><c r="A37" t="s"><v>49628</v></c><c r="B37" t="s"><v>39755</v></c><c r="C37"><v>891</v></c></row><row r="38" spans="1:3" x14ac:dyDescent="0.3"><c r="A38" t="s"><v>49522</v></c><c r="B38" t="s"><v>39766</v></c><c r="C38"><v>387</v></c></row><row r="39" spans="1:3" x14ac:dyDescent="0.3"><c r="A39" t="s"><v>49629</v></c><c r="B39" t="s"><v>49630</v></c><c r="C39"><v>65</v></c></row><row r="40" spans="1:3" x14ac:dyDescent="0.3"><c r="A40" t="s"><v>49631</v></c><c r="B40" t="s"><v>49632</v></c><c r="C40"><v>13</v></c></row><row r="41" spans="1:3" x14ac:dyDescent="0.3"><c r="A41" t="s"><v>49633</v></c><c r="B41" t="s"><v>49634</v></c><c r="C41"><v>1</v></c></row><row r="42" spans="1:3" x14ac:dyDescent="0.3"><c r="A42" t="s"><v>49535</v></c><c r="B42" t="s"><v>49536</v></c><c r="C42"><v>20</v></c></row><row r="43" spans="1:3" x14ac:dyDescent="0.3"><c r="A43" t="s"><v>49635</v></c><c r="B43" t="s"><v>49636</v></c><c r="C43"><v>13</v></c></row><row r="44" spans="1:3" x14ac:dyDescent="0.3"><c r="A44" t="s"><v>49637</v></c><c r="B44" t="s"><v>39681</v></c><c r="C44"><v>11</v></c></row><row r="45" spans="1:3" x14ac:dyDescent="0.3"><c r="A45" t="s"><v>49638</v></c><c r="B45" t="s"><v>49639</v></c><c r="C45"><v>10</v></c></row><row r="46" spans="1:3" x14ac:dyDescent="0.3"><c r="A46" t="s"><v>49640</v></c><c r="B46" t="s"><v>49641</v></c><c r="C46"><v>171</v></c></row><row r="47" spans="1:3" x14ac:dyDescent="0.3"><c r="A47" t="s"><v>49642</v></c><c r="B47" t="s"><v>39685</v></c><c r="C47"><v>77</v></c></row><row r="48" spans="1:3" x14ac:dyDescent="0.3"><c r="A48" t="s"><v>49643</v></c><c r="B48" t="s"><v>49644</v></c><c r="C48"><v>3</v></c></row><row r="49" spans="1:3" x14ac:dyDescent="0.3"><c r="A49" t="s"><v>49645</v></c><c r="B49" t="s"><v>49646</v></c><c r="C49"><v>2</v></c></row><row r="50" spans="1:3" x14ac:dyDescent="0.3"><c r="A50" t="s"><v>49647</v></c><c r="B50" t="s"><v>39715</v></c><c r="C50"><v>16</v></c></row><row r="51" spans="1:3" x14ac:dyDescent="0.3"><c r="A51" t="s"><v>49648</v></c><c r="B51" t="s"><v>47430</v></c><c r="C51"><v>18</v></c></row><row r="52" spans="1:3" x14ac:dyDescent="0.3"><c r="A52" t="s"><v>49649</v></c><c r="B52" t="s"><v>49650</v></c><c r="C52"><v>151</v></c></row><row r="53" spans="1:3" x14ac:dyDescent="0.3"><c r="A53" t="s"><v>49651</v></c><c r="B53" t="s"><v>39684</v></c><c r="C53"><v>43</v></c></row><row r="54" spans="1:3" x14ac:dyDescent="0.3"><c r="A54" t="s"><v>49652</v></c><c r="B54" t="s"><v>49653</v></c><c r="C54"><v>164</v></c></row><row r="55" spans="1:3" x14ac:dyDescent="0.3"><c r="A55" t="s"><v>49654</v></c><c r="B55" t="s"><v>49561</v></c><c r="C55"><v>1996</v></c></row><row r="56" spans="1:3" x14ac:dyDescent="0.3"><c r="A56" t="s"><v>49655</v></c><c r="B56" t="s"><v>47431</v></c><c r="C56"><v>1961</v></c></row><row r="57" spans="1:3" x14ac:dyDescent="0.3"><c r="A57" t="s"><v>49656</v></c><c r="B57" t="s"><v>49657</v></c><c r="C57"><v>1</v></c></row><row r="58" spans="1:3" x14ac:dyDescent="0.3"><c r="A58" t="s"><v>49658</v></c><c r="B58" t="s"><v>49659</v></c><c r="C58"><v>13</v></c></row><row r="59" spans="1:3" x14ac:dyDescent="0.3"><c r="A59" t="s"><v>49660</v></c><c r="B59" t="s"><v>49661</v></c><c r="C59"><v>8</v></c></row><row r="60" spans="1:3" x14ac:dyDescent="0.3"><c r="A60" t="s"><v>49662</v></c><c r="B60" t="s"><v>49663</v></c><c r="C60"><v>56</v></c></row><row r="61" spans="1:3" x14ac:dyDescent="0.3"><c r="A61" t="s"><v>49664</v></c><c r="B61" t="s"><v>49665</v></c><c r="C61"><v>91</v></c></row><row r="62" spans="1:3" x14ac:dyDescent="0.3"><c r="A62" t="s"><v>49666</v></c><c r="B62" t="s"><v>49667</v></c><c r="C62"><v>8</v></c></row><row r="63" spans="1:3" x14ac:dyDescent="0.3"><c r="A63" t="s"><v>49668</v></c><c r="B63" t="s"><v>49669</v></c><c r="C63"><v>29</v></c></row><row r="64" spans="1:3" x14ac:dyDescent="0.3"><c r="A64" t="s"><v>49670</v></c><c r="B64" t="s"><v>49671</v></c><c r="C64"><v>9</v></c></row><row r="65" spans="1:3" x14ac:dyDescent="0.3"><c r="A65" t="s"><v>49672</v></c><c r="B65" t="s"><v>39727</v></c><c r="C65"><v>1190</v></c></row><row r="66" spans="1:3" x14ac:dyDescent="0.3"><c r="A66" t="s"><v>49673</v></c><c r="B66" t="s"><v>39748</v></c><c r="C66"><v>166</v></c></row><row r="67" spans="1:3" x14ac:dyDescent="0.3"><c r="A67" t="s"><v>49674</v></c><c r="B67" t="s"><v>49675</v></c><c r="C67"><v>1</v></c></row><row r="68" spans="1:3" x14ac:dyDescent="0.3"><c r="A68" t="s"><v>49676</v></c><c r="B68" t="s"><v>49677</v></c><c r="C68"><v>2</v></c></row><row r="69" spans="1:3" x14ac:dyDescent="0.3"><c r="A69" t="s"><v>49678</v></c><c r="B69" t="s"><v>49679</v></c><c r="C69"><v>6</v></c></row><row r="70" spans="1:3" x14ac:dyDescent="0.3"><c r="A70" t="s"><v>49680</v></c><c r="B70" t="s"><v>49681</v></c><c r="C70"><v>2</v></c></row><row r="71" spans="1:3" x14ac:dyDescent="0.3"><c r="A71" t="s"><v>49682</v></c><c r="B71" t="s"><v>49683</v></c><c r="C71"><v>21</v></c></row><row r="72" spans="1:3" x14ac:dyDescent="0.3"><c r="A72" t="s"><v>49684</v></c><c r="B72" t="s"><v>49685</v></c><c r="C72"><v>3</v></c></row><row r="73" spans="1:3" x14ac:dyDescent="0.3"><c r="A73" t="s"><v>49686</v></c><c r="B73" t="s"><v>49687</v></c><c r="C73"><v>27</v></c></row><row r="74" spans="1:3" x14ac:dyDescent="0.3"><c r="A74" t="s"><v>49688</v></c><c r="B74" t="s"><v>49689</v></c><c r="C74"><v>1</v></c></row><row r="75" spans="1:3" x14ac:dyDescent="0.3"><c r="A75" t="s"><v>49690</v></c><c r="B75" t="s"><v>49691</v></c><c r="C75"><v>15</v></c></row><row r="76" spans="1:3" x14ac:dyDescent="0.3"><c r="A76" t="s"><v>49692</v></c><c r="B76" t="s"><v>49693</v></c><c r="C76"><v>324</v></c></row><row r="77" spans="1:3" x14ac:dyDescent="0.3"><c r="A77" t="s"><v>49694</v></c><c r="B77" t="s"><v>49695</v></c><c r="C77"><v>5</v></c></row><row r="78" spans="1:3" x14ac:dyDescent="0.3"><c r="A78" t="s"><v>49696</v></c><c r="B78" t="s"><v>49697</v></c><c r="C78"><v>20</v></c></row><row r="79" spans="1:3" x14ac:dyDescent="0.3"><c r="A79" t="s"><v>49698</v></c><c r="B79" t="s"><v>49699</v></c><c r="C79"><v>644</v></c></row><row r="80" spans="1:3" x14ac:dyDescent="0.3"><c r="A80" t="s"><v>49700</v></c><c r="B80" t="s"><v>39664</v></c><c r="C80"><v>123</v></c></row><row r="81" spans="1:3" x14ac:dyDescent="0.3"><c r="A81" t="s"><v>49701</v></c><c r="B81" t="s"><v>49702</v></c><c r="C81"><v>11</v></c></row><row r="82" spans="1:3" x14ac:dyDescent="0.3"><c r="A82" t="s"><v>49703</v></c><c r="B82" t="s"><v>49704</v></c><c r="C82"><v>11</v></c></row><row r="83" spans="1:3" x14ac:dyDescent="0.3"><c r="A83" t="s"><v>49705</v></c><c r="B83" t="s"><v>39743</v></c><c r="C83"><v>328</v></c></row><row r="84" spans="1:3" x14ac:dyDescent="0.3"><c r="A84" t="s"><v>49706</v></c><c r="B84" t="s"><v>39767</v></c><c r="C84"><v>33</v></c></row><row r="85" spans="1:3" x14ac:dyDescent="0.3"><c r="A85" t="s"><v>49707</v></c><c r="B85" t="s"><v>49708</v></c><c r="C85"><v>8</v></c></row><row r="86" spans="1:3" x14ac:dyDescent="0.3"><c r="A86" t="s"><v>49709</v></c><c r="B86" t="s"><v>49710</v></c><c r="C86"><v>21</v></c></row><row r="87" spans="1:3" x14ac:dyDescent="0.3"><c r="A87" t="s"><v>49711</v></c><c r="B87" t="s"><v>39736</v></c><c r="C87"><v>60</v></c></row><row r="88" spans="1:3" x14ac:dyDescent="0.3"><c r="A88" t="s"><v>49712</v></c><c r="B88" t="s"><v>49713</v></c><c r="C88"><v>2</v></c></row><row r="89" spans="1:3" x14ac:dyDescent="0.3"><c r="A89" t="s"><v>49714</v></c><c r="B89" t="s"><v>49715</v></c><c r="C89"><v>1</v></c></row><row r="90" spans="1:3" x14ac:dyDescent="0.3"><c r="A90" t="s"><v>49716</v></c><c r="B90" t="s"><v>49717</v></c><c r="C90"><v>4</v></c></row><row r="91" spans="1:3" x14ac:dyDescent="0.3"><c r="A91" t="s"><v>49529</v></c><c r="B91" t="s"><v>49530</v></c><c r="C91"><v>2</v></c></row><row r="92" spans="1:3" x14ac:dyDescent="0.3"><c r="A92" t="s"><v>49718</v></c><c r="B92" t="s"><v>49719</v></c><c r="C92"><v>45</v></c></row><row r="93" spans="1:3" x14ac:dyDescent="0.3"><c r="A93" t="s"><v>49720</v></c><c r="B93" t="s"><v>49721</v></c><c r="C93"><v>89</v></c></row><row r="94" spans="1:3" x14ac:dyDescent="0.3"><c r="A94" t="s"><v>49722</v></c><c r="B94" t="s"><v>49723</v></c><c r="C94"><v>13</v></c></row><row r="95" spans="1:3" x14ac:dyDescent="0.3"><c r="A95" t="s"><v>49724</v></c><c r="B95" t="s"><v>49725</v></c><c r="C95"><v>98</v></c></row><row r="96" spans="1:3" x14ac:dyDescent="0.3"><c r="A96" t="s"><v>49726</v></c><c r="B96" t="s"><v>49727</v></c><c r="C96"><v>17</v></c></row><row r="97" spans="1:3" x14ac:dyDescent="0.3"><c r="A97" t="s"><v>49728</v></c><c r="B97" t="s"><v>49729</v></c><c r="C97"><v>1</v></c></row><row r="98" spans="1:3" x14ac:dyDescent="0.3"><c r="A98" t="s"><v>49730</v></c><c r="B98" t="s"><v>49731</v></c><c r="C98"><v>1</v></c></row><row r="99" spans="1:3" x14ac:dyDescent="0.3"><c r="A99" t="s"><v>49732</v></c><c r="B99" t="s"><v>49733</v></c><c r="C99"><v>3</v></c></row><row r="100" spans="1:3" x14ac:dyDescent="0.3"><c r="A100" t="s"><v>49734</v></c><c r="B100" t="s"><v>49735</v></c><c r="C100"><v>21</v></c></row><row r="101" spans="1:3" x14ac:dyDescent="0.3"><c r="A101" t="s"><v>49477</v></c><c r="B101" t="s"><v>39671</v></c><c r="C101"><v>189</v></c></row><row r="102" spans="1:3" x14ac:dyDescent="0.3"><c r="A102" t="s"><v>49736</v></c><c r="B102" t="s"><v>49737</v></c><c r="C102"><v>23</v></c></row><row r="103" spans="1:3" x14ac:dyDescent="0.3"><c r="A103" t="s"><v>49738</v></c><c r="B103" t="s"><v>49739</v></c><c r="C103"><v>4</v></c></row><row r="104" spans="1:3" x14ac:dyDescent="0.3"><c r="A104" t="s"><v>49740</v></c><c r="B104" t="s"><v>49741</v></c><c r="C104"><v>8</v></c></row><row r="105" spans="1:3" x14ac:dyDescent="0.3"><c r="A105" t="s"><v>49742</v></c><c r="B105" t="s"><v>49743</v></c><c r="C105"><v>2</v></c></row><row r="106" spans="1:3" x14ac:dyDescent="0.3"><c r="A106" t="s"><v>49744</v></c><c r="B106" t="s"><v>49745</v></c><c r="C106"><v>1</v></c></row><row r="107" spans="1:3" x14ac:dyDescent="0.3"><c r="A107" t="s"><v>49746</v></c><c r="B107" t="s"><v>49747</v></c><c r="C107"><v>2</v></c></row><row r="108" spans="1:3" x14ac:dyDescent="0.3"><c r="A108" t="s"><v>49748</v></c><c r="B108" t="s"><v>49749</v></c><c r="C108"><v>12</v></c></row><row r="109" spans="1:3" x14ac:dyDescent="0.3"><c r="A109" t="s"><v>49750</v></c><c r="B109" t="s"><v>49751</v></c><c r="C109"><v>2</v></c></row><row r="110" spans="1:3" x14ac:dyDescent="0.3"><c r="A110" t="s"><v>49752</v></c><c r="B110" t="s"><v>49753</v></c><c r="C110"><v>1205</v></c></row><row r="111" spans="1:3" x14ac:dyDescent="0.3"><c r="A111" t="s"><v>49754</v></c><c r="B111" t="s"><v>49755</v></c><c r="C111"><v>129</v></c></row><row r="112" spans="1:3" x14ac:dyDescent="0.3"><c r="A112" t="s"><v>49756</v></c><c r="B112" t="s"><v>49757</v></c><c r="C112"><v>1</v></c></row><row r="113" spans="1:3" x14ac:dyDescent="0.3"><c r="A113" t="s"><v>49758</v></c><c r="B113" t="s"><v>49759</v></c><c r="C113"><v>3</v></c></row><row r="114" spans="1:3" x14ac:dyDescent="0.3"><c r="A114" t="s"><v>49760</v></c><c r="B114" t="s"><v>49761</v></c><c r="C114"><v>156</v></c></row><row r="115" spans="1:3" x14ac:dyDescent="0.3"><c r="A115" t="s"><v>49762</v></c><c r="B115" t="s"><v>39729</v></c><c r="C115"><v>1413</v></c></row><row r="116" spans="1:3" x14ac:dyDescent="0.3"><c r="A116" t="s"><v>49763</v></c><c r="B116" t="s"><v>49764</v></c><c r="C116"><v>925</v></c></row><row r="117" spans="1:3" x14ac:dyDescent="0.3"><c r="A117" t="s"><v>49765</v></c><c r="B117" t="s"><v>49766</v></c><c r="C117"><v>159</v></c></row><row r="118" spans="1:3" x14ac:dyDescent="0.3"><c r="A118" t="s"><v>49767</v></c><c r="B118" t="s"><v>49768</v></c><c r="C118"><v>13</v></c></row><row r="119" spans="1:3" x14ac:dyDescent="0.3"><c r="A119" t="s"><v>49769</v></c><c r="B119" t="s"><v>49770</v></c><c r="C119"><v>12</v></c></row><row r="120" spans="1:3" x14ac:dyDescent="0.3"><c r="A120" t="s"><v>49771</v></c><c r="B120" t="s"><v>49772</v></c><c r="C120"><v>38</v></c></row><row r="121" spans="1:3" x14ac:dyDescent="0.3"><c r="A121" t="s"><v>49773</v></c><c r="B121" t="s"><v>49774</v></c><c r="C121"><v>571</v></c></row><row r="122" spans="1:3" x14ac:dyDescent="0.3"><c r="A122" t="s"><v>49775</v></c><c r="B122" t="s"><v>49776</v></c><c r="C122"><v>2</v></c></row><row r="123" spans="1:3" x14ac:dyDescent="0.3"><c r="A123" t="s"><v>49777</v></c><c r="B123" t="s"><v>49778</v></c><c r="C123"><v>13</v></c></row><row r="124" spans="1:3" x14ac:dyDescent="0.3"><c r="A124" t="s"><v>49779</v></c><c r="B124" t="s"><v>49780</v></c><c r="C124"><v>26</v></c></row><row r="125" spans="1:3" x14ac:dyDescent="0.3"><c r="A125" t="s"><v>49781</v></c><c r="B125" t="s"><v>49782</v></c><c r="C125"><v>3</v></c></row><row r="126" spans="1:3" x14ac:dyDescent="0.3"><c r="A126" t="s"><v>49783</v></c><c r="B126" t="s"><v>49784</v></c><c r="C126"><v>1</v></c></row><row r="127" spans="1:3" x14ac:dyDescent="0.3"><c r="A127" t="s"><v>49785</v></c><c r="B127" t="s"><v>49786</v></c><c r="C127"><v>1</v></c></row><row r="128" spans="1:3" x14ac:dyDescent="0.3"><c r="A128" t="s"><v>49787</v></c><c r="B128" t="s"><v>49788</v></c><c r="C128"><v>5</v></c></row><row r="129" spans="1:3" x14ac:dyDescent="0.3"><c r="A129" t="s"><v>49789</v></c><c r="B129" t="s"><v>49790</v></c><c r="C129"><v>1</v></c></row><row r="130" spans="1:3" x14ac:dyDescent="0.3"><c r="A130" t="s"><v>49791</v></c><c r="B130" t="s"><v>47433</v></c><c r="C130"><v>341</v></c></row><row r="131" spans="1:3" x14ac:dyDescent="0.3"><c r="A131" t="s"><v>49792</v></c><c r="B131" t="s"><v>39734</v></c><c r="C131"><v>199</v></c></row><row r="132" spans="1:3" x14ac:dyDescent="0.3"><c r="A132" t="s"><v>49793</v></c><c r="B132" t="s"><v>49794</v></c><c r="C132"><v>3</v></c></row><row r="133" spans="1:3" x14ac:dyDescent="0.3"><c r="A133" t="s"><v>49795</v></c><c r="B133" t="s"><v>49796</v></c><c r="C133"><v>6</v></c></row><row r="134" spans="1:3" x14ac:dyDescent="0.3"><c r="A134" t="s"><v>49797</v></c><c r="B134" t="s"><v>49798</v></c><c r="C134"><v>121</v></c></row><row r="135" spans="1:3" x14ac:dyDescent="0.3"><c r="A135" t="s"><v>49799</v></c><c r="B135" t="s"><v>49800</v></c><c r="C135"><v>8</v></c></row><row r="136" spans="1:3" x14ac:dyDescent="0.3"><c r="A136" t="s"><v>49801</v></c><c r="B136" t="s"><v>49802</v></c><c r="C136"><v>395</v></c></row><row r="137" spans="1:3" x14ac:dyDescent="0.3"><c r="A137" t="s"><v>49803</v></c><c r="B137" t="s"><v>49804</v></c><c r="C137"><v>10</v></c></row><row r="138" spans="1:3" x14ac:dyDescent="0.3"><c r="A138" t="s"><v>49805</v></c><c r="B138" t="s"><v>49806</v></c><c r="C138"><v>1</v></c></row><row r="139" spans="1:3" x14ac:dyDescent="0.3"><c r="A139" t="s"><v>49807</v></c><c r="B139" t="s"><v>49808</v></c><c r="C139"><v>72</v></c></row><row r="140" spans="1:3" x14ac:dyDescent="0.3"><c r="A140" t="s"><v>49809</v></c><c r="B140" t="s"><v>49810</v></c><c r="C140"><v>31</v></c></row><row r="141" spans="1:3" x14ac:dyDescent="0.3"><c r="A141" t="s"><v>49811</v></c><c r="B141" t="s"><v>39703</v></c><c r="C141"><v>24</v></c></row><row r="142" spans="1:3" x14ac:dyDescent="0.3"><c r="A142" t="s"><v>49812</v></c><c r="B142" t="s"><v>49813</v></c><c r="C142"><v>1</v></c></row><row r="143" spans="1:3" x14ac:dyDescent="0.3"><c r="A143" t="s"><v>49814</v></c><c r="B143" t="s"><v>49815</v></c><c r="C143"><v>28</v></c></row><row r="144" spans="1:3" x14ac:dyDescent="0.3"><c r="A144" t="s"><v>49816</v></c><c r="B144" t="s"><v>49817</v></c><c r="C144"><v>170</v></c></row><row r="145" spans="1:3" x14ac:dyDescent="0.3"><c r="A145" t="s"><v>49818</v></c><c r="B145" t="s"><v>49819</v></c><c r="C145"><v>9</v></c></row><row r="146" spans="1:3" x14ac:dyDescent="0.3"><c r="A146" t="s"><v>49820</v></c><c r="B146" t="s"><v>49821</v></c><c r="C146"><v>76</v></c></row><row r="147" spans="1:3" x14ac:dyDescent="0.3"><c r="A147" t="s"><v>49822</v></c><c r="B147" t="s"><v>49823</v></c><c r="C147"><v>1</v></c></row><row r="148" spans="1:3" x14ac:dyDescent="0.3"><c r="A148" t="s"><v>49824</v></c><c r="B148" t="s"><v>49825</v></c><c r="C148"><v>56</v></c></row><row r="149" spans="1:3" x14ac:dyDescent="0.3"><c r="A149" t="s"><v>49826</v></c><c r="B149" t="s"><v>49827</v></c><c r="C149"><v>555</v></c></row><row r="150" spans="1:3" x14ac:dyDescent="0.3"><c r="A150" t="s"><v>49828</v></c><c r="B150" t="s"><v>49829</v></c><c r="C150"><v>17</v></c></row></sheetData><pageMargins left="0.7" right="0.7" top="0.75" bottom="0.75" header="0.3" footer="0.3"/></worksheet>
