# Supplementary material for: First Genome Sequence of the Microcolonial Black Fungus Saxispiralis lemnorum MUM 23.14: Insights into the Unique Genomic Traits of the Aeminiaceae Family
Source: Microorganisms. 2024 Jan 4;12(1):104. doi: 10.3390/microorganisms12010104 (PMC10820743; doi:10.3390/microorganisms12010104)
Supplement: Supplementary file 1 [file microorganisms-12-00104-s001.zip › microorganisms-2750331-supplementary/xl/worksheets/sheet38.xml]

<?xml version="1.0" encoding="UTF-8" standalone="yes"?>
<worksheet xmlns="http://schemas.openxmlformats.org/spreadsheetml/2006/main" xmlns:r="http://schemas.openxmlformats.org/officeDocument/2006/relationships" xmlns:mc="http://schemas.openxmlformats.org/markup-compatibility/2006" mc:Ignorable="x14ac xr xr2 xr3" xmlns:x14ac="http://schemas.microsoft.com/office/spreadsheetml/2009/9/ac" xmlns:xr="http://schemas.microsoft.com/office/spreadsheetml/2014/revision" xmlns:xr2="http://schemas.microsoft.com/office/spreadsheetml/2015/revision2" xmlns:xr3="http://schemas.microsoft.com/office/spreadsheetml/2016/revision3" xr:uid="{F1E021E4-7770-42D7-8550-DD12778E7063}"><dimension ref="A1:C22"/><sheetViews><sheetView workbookViewId="0"><selection activeCell="A2" sqref="A2"/></sheetView></sheetViews><sheetFormatPr defaultRowHeight="14.4" x14ac:dyDescent="0.3"/><cols><col min="1" max="1" width="12.21875" customWidth="1"/><col min="2" max="2" width="22" bestFit="1" customWidth="1"/></cols><sheetData><row r="1" spans="1:3" x14ac:dyDescent="0.3"><c r="A1" s="26" t="s"><v>49554</v></c></row><row r="2" spans="1:3" x14ac:dyDescent="0.3"><c r="A2" s="24" t="s"><v>66844</v></c></row><row r="3" spans="1:3" x14ac:dyDescent="0.3"><c r="A3" t="s"><v>49830</v></c><c r="B3" t="s"><v>49831</v></c><c r="C3"><v>43</v></c></row><row r="4" spans="1:3" x14ac:dyDescent="0.3"><c r="A4" t="s"><v>49832</v></c><c r="B4" t="s"><v>39782</v></c><c r="C4"><v>3</v></c></row><row r="5" spans="1:3" x14ac:dyDescent="0.3"><c r="A5" t="s"><v>49833</v></c><c r="B5" t="s"><v>39790</v></c><c r="C5"><v>1</v></c></row><row r="6" spans="1:3" x14ac:dyDescent="0.3"><c r="A6" t="s"><v>49834</v></c><c r="B6" t="s"><v>49835</v></c><c r="C6"><v>26</v></c></row><row r="7" spans="1:3" x14ac:dyDescent="0.3"><c r="A7" t="s"><v>49836</v></c><c r="B7" t="s"><v>39770</v></c><c r="C7"><v>31</v></c></row><row r="8" spans="1:3" x14ac:dyDescent="0.3"><c r="A8" t="s"><v>49837</v></c><c r="B8" t="s"><v>39775</v></c><c r="C8"><v>2</v></c></row><row r="9" spans="1:3" x14ac:dyDescent="0.3"><c r="A9" t="s"><v>49838</v></c><c r="B9" t="s"><v>39776</v></c><c r="C9"><v>3</v></c></row><row r="10" spans="1:3" x14ac:dyDescent="0.3"><c r="A10" t="s"><v>49839</v></c><c r="B10" t="s"><v>39771</v></c><c r="C10"><v>16</v></c></row><row r="11" spans="1:3" x14ac:dyDescent="0.3"><c r="A11" t="s"><v>49840</v></c><c r="B11" t="s"><v>39773</v></c><c r="C11"><v>2</v></c></row><row r="12" spans="1:3" x14ac:dyDescent="0.3"><c r="A12" t="s"><v>49841</v></c><c r="B12" t="s"><v>39774</v></c><c r="C12"><v>1</v></c></row><row r="13" spans="1:3" x14ac:dyDescent="0.3"><c r="A13" t="s"><v>49842</v></c><c r="B13" t="s"><v>39777</v></c><c r="C13"><v>3</v></c></row><row r="14" spans="1:3" x14ac:dyDescent="0.3"><c r="A14" t="s"><v>49843</v></c><c r="B14" t="s"><v>39785</v></c><c r="C14"><v>1</v></c></row><row r="15" spans="1:3" x14ac:dyDescent="0.3"><c r="A15" t="s"><v>49844</v></c><c r="B15" t="s"><v>39778</v></c><c r="C15"><v>1</v></c></row><row r="16" spans="1:3" x14ac:dyDescent="0.3"><c r="A16" t="s"><v>49845</v></c><c r="B16" t="s"><v>39789</v></c><c r="C16"><v>1</v></c></row><row r="17" spans="1:3" x14ac:dyDescent="0.3"><c r="A17" t="s"><v>49846</v></c><c r="B17" t="s"><v>39796</v></c><c r="C17"><v>53</v></c></row><row r="18" spans="1:3" x14ac:dyDescent="0.3"><c r="A18" t="s"><v>49847</v></c><c r="B18" t="s"><v>49848</v></c><c r="C18"><v>1</v></c></row><row r="19" spans="1:3" x14ac:dyDescent="0.3"><c r="A19" t="s"><v>49849</v></c><c r="B19" t="s"><v>39780</v></c><c r="C19"><v>16</v></c></row><row r="20" spans="1:3" x14ac:dyDescent="0.3"><c r="A20" t="s"><v>49850</v></c><c r="B20" t="s"><v>49851</v></c><c r="C20"><v>16</v></c></row><row r="21" spans="1:3" x14ac:dyDescent="0.3"><c r="A21" t="s"><v>49852</v></c><c r="B21" t="s"><v>49853</v></c><c r="C21"><v>2</v></c></row><row r="22" spans="1:3" x14ac:dyDescent="0.3"><c r="A22" t="s"><v>49854</v></c><c r="B22" t="s"><v>49855</v></c><c r="C22"><v>38</v></c></row></sheetData><pageMargins left="0.7" right="0.7" top="0.75" bottom="0.75" header="0.3" footer="0.3"/></worksheet>
