# Supplementary material for: First Genome Sequence of the Microcolonial Black Fungus Saxispiralis lemnorum MUM 23.14: Insights into the Unique Genomic Traits of the Aeminiaceae Family
Source: Microorganisms. 2024 Jan 4;12(1):104. doi: 10.3390/microorganisms12010104 (PMC10820743; doi:10.3390/microorganisms12010104)
Supplement: Supplementary file 1 [file microorganisms-12-00104-s001.zip › microorganisms-2750331-supplementary/xl/worksheets/sheet39.xml]

<?xml version="1.0" encoding="UTF-8" standalone="yes"?>
<worksheet xmlns="http://schemas.openxmlformats.org/spreadsheetml/2006/main" xmlns:r="http://schemas.openxmlformats.org/officeDocument/2006/relationships" xmlns:mc="http://schemas.openxmlformats.org/markup-compatibility/2006" mc:Ignorable="x14ac xr xr2 xr3" xmlns:x14ac="http://schemas.microsoft.com/office/spreadsheetml/2009/9/ac" xmlns:xr="http://schemas.microsoft.com/office/spreadsheetml/2014/revision" xmlns:xr2="http://schemas.microsoft.com/office/spreadsheetml/2015/revision2" xmlns:xr3="http://schemas.microsoft.com/office/spreadsheetml/2016/revision3" xr:uid="{6BF5F80D-370F-4104-BDE6-5EC15733E6C3}"><dimension ref="A1:C36"/><sheetViews><sheetView workbookViewId="0"><selection activeCell="A2" sqref="A2"/></sheetView></sheetViews><sheetFormatPr defaultRowHeight="14.4" x14ac:dyDescent="0.3"/><cols><col min="1" max="1" width="12.33203125" customWidth="1"/><col min="2" max="2" width="33.44140625" bestFit="1" customWidth="1"/><col min="3" max="3" width="4" bestFit="1" customWidth="1"/></cols><sheetData><row r="1" spans="1:3" x14ac:dyDescent="0.3"><c r="A1" s="26" t="s"><v>49554</v></c></row><row r="2" spans="1:3" x14ac:dyDescent="0.3"><c r="A2" s="24" t="s"><v>66845</v></c></row><row r="3" spans="1:3" x14ac:dyDescent="0.3"><c r="A3" t="s"><v>66566</v></c><c r="B3" t="s"><v>39845</v></c><c r="C3"><v>25</v></c></row><row r="4" spans="1:3" x14ac:dyDescent="0.3"><c r="A4" t="s"><v>66567</v></c><c r="B4" t="s"><v>66568</v></c><c r="C4"><v>8</v></c></row><row r="5" spans="1:3" x14ac:dyDescent="0.3"><c r="A5" t="s"><v>66569</v></c><c r="B5" t="s"><v>49524</v></c><c r="C5"><v>45</v></c></row><row r="6" spans="1:3" x14ac:dyDescent="0.3"><c r="A6" t="s"><v>66570</v></c><c r="B6" t="s"><v>39841</v></c><c r="C6"><v>36</v></c></row><row r="7" spans="1:3" x14ac:dyDescent="0.3"><c r="A7" t="s"><v>66571</v></c><c r="B7" t="s"><v>66572</v></c><c r="C7"><v>2</v></c></row><row r="8" spans="1:3" x14ac:dyDescent="0.3"><c r="A8" t="s"><v>66573</v></c><c r="B8" t="s"><v>39832</v></c><c r="C8"><v>9</v></c></row><row r="9" spans="1:3" x14ac:dyDescent="0.3"><c r="A9" t="s"><v>66574</v></c><c r="B9" t="s"><v>66575</v></c><c r="C9"><v>16</v></c></row><row r="10" spans="1:3" x14ac:dyDescent="0.3"><c r="A10" t="s"><v>66576</v></c><c r="B10" t="s"><v>66577</v></c><c r="C10"><v>5</v></c></row><row r="11" spans="1:3" x14ac:dyDescent="0.3"><c r="A11" t="s"><v>66578</v></c><c r="B11" t="s"><v>39821</v></c><c r="C11"><v>3</v></c></row><row r="12" spans="1:3" x14ac:dyDescent="0.3"><c r="A12" t="s"><v>66579</v></c><c r="B12" t="s"><v>39814</v></c><c r="C12"><v>39</v></c></row><row r="13" spans="1:3" x14ac:dyDescent="0.3"><c r="A13" t="s"><v>66580</v></c><c r="B13" t="s"><v>39846</v></c><c r="C13"><v>18</v></c></row><row r="14" spans="1:3" x14ac:dyDescent="0.3"><c r="A14" t="s"><v>66581</v></c><c r="B14" t="s"><v>66582</v></c><c r="C14"><v>2</v></c></row><row r="15" spans="1:3" x14ac:dyDescent="0.3"><c r="A15" t="s"><v>66583</v></c><c r="B15" t="s"><v>39828</v></c><c r="C15"><v>9</v></c></row><row r="16" spans="1:3" x14ac:dyDescent="0.3"><c r="A16" t="s"><v>66584</v></c><c r="B16" t="s"><v>66585</v></c><c r="C16"><v>39</v></c></row><row r="17" spans="1:3" x14ac:dyDescent="0.3"><c r="A17" t="s"><v>66586</v></c><c r="B17" t="s"><v>39820</v></c><c r="C17"><v>2</v></c></row><row r="18" spans="1:3" x14ac:dyDescent="0.3"><c r="A18" t="s"><v>66587</v></c><c r="B18" t="s"><v>66588</v></c><c r="C18"><v>1</v></c></row><row r="19" spans="1:3" x14ac:dyDescent="0.3"><c r="A19" t="s"><v>66589</v></c><c r="B19" t="s"><v>66590</v></c><c r="C19"><v>1</v></c></row><row r="20" spans="1:3" x14ac:dyDescent="0.3"><c r="A20" t="s"><v>66591</v></c><c r="B20" t="s"><v>39837</v></c><c r="C20"><v>5</v></c></row><row r="21" spans="1:3" x14ac:dyDescent="0.3"><c r="A21" t="s"><v>49485</v></c><c r="B21" t="s"><v>39812</v></c><c r="C21"><v>105</v></c></row><row r="22" spans="1:3" x14ac:dyDescent="0.3"><c r="A22" t="s"><v>49523</v></c><c r="B22" t="s"><v>39810</v></c><c r="C22"><v>54</v></c></row><row r="23" spans="1:3" x14ac:dyDescent="0.3"><c r="A23" t="s"><v>66592</v></c><c r="B23" t="s"><v>39809</v></c><c r="C23"><v>73</v></c></row><row r="24" spans="1:3" x14ac:dyDescent="0.3"><c r="A24" t="s"><v>66593</v></c><c r="B24" t="s"><v>39824</v></c><c r="C24"><v>3</v></c></row><row r="25" spans="1:3" x14ac:dyDescent="0.3"><c r="A25" t="s"><v>66594</v></c><c r="B25" t="s"><v>39829</v></c><c r="C25"><v>6</v></c></row><row r="26" spans="1:3" x14ac:dyDescent="0.3"><c r="A26" t="s"><v>66595</v></c><c r="B26" t="s"><v>39826</v></c><c r="C26"><v>6</v></c></row><row r="27" spans="1:3" x14ac:dyDescent="0.3"><c r="A27" t="s"><v>66596</v></c><c r="B27" t="s"><v>66597</v></c><c r="C27"><v>1</v></c></row><row r="28" spans="1:3" x14ac:dyDescent="0.3"><c r="A28" t="s"><v>66598</v></c><c r="B28" t="s"><v>66599</v></c><c r="C28"><v>1</v></c></row><row r="29" spans="1:3" x14ac:dyDescent="0.3"><c r="A29" t="s"><v>66600</v></c><c r="B29" t="s"><v>66601</v></c><c r="C29"><v>1</v></c></row><row r="30" spans="1:3" x14ac:dyDescent="0.3"><c r="A30" t="s"><v>66602</v></c><c r="B30" t="s"><v>66603</v></c><c r="C30"><v>1</v></c></row><row r="31" spans="1:3" x14ac:dyDescent="0.3"><c r="A31" t="s"><v>66604</v></c><c r="B31" t="s"><v>66605</v></c><c r="C31"><v>2</v></c></row><row r="32" spans="1:3" x14ac:dyDescent="0.3"><c r="A32" t="s"><v>66606</v></c><c r="B32" t="s"><v>39865</v></c><c r="C32"><v>62</v></c></row><row r="33" spans="1:3" x14ac:dyDescent="0.3"><c r="A33" t="s"><v>66607</v></c><c r="B33" t="s"><v>66608</v></c><c r="C33"><v>2</v></c></row><row r="34" spans="1:3" x14ac:dyDescent="0.3"><c r="A34" t="s"><v>66609</v></c><c r="B34" t="s"><v>66610</v></c><c r="C34"><v>21</v></c></row><row r="35" spans="1:3" x14ac:dyDescent="0.3"><c r="A35" t="s"><v>66611</v></c><c r="B35" t="s"><v>66612</v></c><c r="C35"><v>2</v></c></row><row r="36" spans="1:3" x14ac:dyDescent="0.3"><c r="A36" t="s"><v>66613</v></c><c r="B36" t="s"><v>39834</v></c><c r="C36"><v>1</v></c></row></sheetData><pageMargins left="0.7" right="0.7" top="0.75" bottom="0.75" header="0.3" footer="0.3"/></worksheet>
