# Supplementary material for: First Genome Sequence of the Microcolonial Black Fungus Saxispiralis lemnorum MUM 23.14: Insights into the Unique Genomic Traits of the Aeminiaceae Family
Source: Microorganisms. 2024 Jan 4;12(1):104. doi: 10.3390/microorganisms12010104 (PMC10820743; doi:10.3390/microorganisms12010104)
Supplement: Supplementary file 1 [file microorganisms-12-00104-s001.zip › microorganisms-2750331-supplementary/xl/worksheets/sheet40.xml]

<?xml version="1.0" encoding="UTF-8" standalone="yes"?>
<worksheet xmlns="http://schemas.openxmlformats.org/spreadsheetml/2006/main" xmlns:r="http://schemas.openxmlformats.org/officeDocument/2006/relationships" xmlns:mc="http://schemas.openxmlformats.org/markup-compatibility/2006" mc:Ignorable="x14ac xr xr2 xr3" xmlns:x14ac="http://schemas.microsoft.com/office/spreadsheetml/2009/9/ac" xmlns:xr="http://schemas.microsoft.com/office/spreadsheetml/2014/revision" xmlns:xr2="http://schemas.microsoft.com/office/spreadsheetml/2015/revision2" xmlns:xr3="http://schemas.microsoft.com/office/spreadsheetml/2016/revision3" xr:uid="{44D7AED6-1F8D-40BD-9D92-3254FAA9D9DB}"><dimension ref="A1:D23"/><sheetViews><sheetView workbookViewId="0"><selection activeCell="A2" sqref="A2"/></sheetView></sheetViews><sheetFormatPr defaultRowHeight="14.4" x14ac:dyDescent="0.3"/><cols><col min="1" max="1" width="12.21875" customWidth="1"/><col min="2" max="2" width="2" bestFit="1" customWidth="1"/><col min="3" max="3" width="255.77734375" bestFit="1" customWidth="1"/></cols><sheetData><row r="1" spans="1:4" x14ac:dyDescent="0.3"><c r="A1" s="26" t="s"><v>49554</v></c></row><row r="2" spans="1:4" x14ac:dyDescent="0.3"><c r="A2" s="24" t="s"><v>66846</v></c></row><row r="3" spans="1:4" x14ac:dyDescent="0.3"><c r="A3" t="s"><v>66614</v></c><c r="B3"><v>5</v></c><c r="C3" t="s"><v>66615</v></c><c r="D3" t="s"><v>66616</v></c></row><row r="4" spans="1:4" x14ac:dyDescent="0.3"><c r="A4" t="s"><v>66617</v></c><c r="B4"><v>3</v></c><c r="C4" t="s"><v>66618</v></c><c r="D4" t="s"><v>66619</v></c></row><row r="5" spans="1:4" x14ac:dyDescent="0.3"><c r="A5" t="s"><v>66620</v></c><c r="B5"><v>3</v></c><c r="C5" t="s"><v>66621</v></c><c r="D5" t="s"><v>66622</v></c></row><row r="6" spans="1:4" x14ac:dyDescent="0.3"><c r="A6" t="s"><v>66623</v></c><c r="B6"><v>3</v></c><c r="C6" t="s"><v>66624</v></c><c r="D6" t="s"><v>66625</v></c></row><row r="7" spans="1:4" x14ac:dyDescent="0.3"><c r="A7" t="s"><v>66626</v></c><c r="B7"><v>3</v></c><c r="C7" t="s"><v>66627</v></c><c r="D7" t="s"><v>66628</v></c></row><row r="8" spans="1:4" x14ac:dyDescent="0.3"><c r="A8" t="s"><v>66629</v></c><c r="B8"><v>3</v></c><c r="C8" t="s"><v>66630</v></c><c r="D8" t="s"><v>66631</v></c></row><row r="9" spans="1:4" x14ac:dyDescent="0.3"><c r="A9" t="s"><v>66632</v></c><c r="B9"><v>2</v></c><c r="C9" t="s"><v>66633</v></c><c r="D9" t="s"><v>66634</v></c></row><row r="10" spans="1:4" x14ac:dyDescent="0.3"><c r="A10" t="s"><v>66635</v></c><c r="B10"><v>2</v></c><c r="C10" t="s"><v>66636</v></c><c r="D10" t="s"><v>66637</v></c></row><row r="11" spans="1:4" x14ac:dyDescent="0.3"><c r="A11" t="s"><v>66638</v></c><c r="B11"><v>2</v></c><c r="C11" t="s"><v>66639</v></c><c r="D11" t="s"><v>66640</v></c></row><row r="12" spans="1:4" x14ac:dyDescent="0.3"><c r="A12" t="s"><v>66641</v></c><c r="B12"><v>2</v></c><c r="C12" t="s"><v>66642</v></c><c r="D12" t="s"><v>66643</v></c></row><row r="13" spans="1:4" x14ac:dyDescent="0.3"><c r="A13" t="s"><v>66644</v></c><c r="B13"><v>2</v></c><c r="C13" t="s"><v>66645</v></c><c r="D13" t="s"><v>66646</v></c></row><row r="14" spans="1:4" x14ac:dyDescent="0.3"><c r="A14" t="s"><v>66647</v></c><c r="B14"><v>2</v></c><c r="C14" t="s"><v>66648</v></c><c r="D14" t="s"><v>66649</v></c></row><row r="15" spans="1:4" x14ac:dyDescent="0.3"><c r="A15" t="s"><v>66650</v></c><c r="B15"><v>2</v></c><c r="C15" t="s"><v>66651</v></c><c r="D15" t="s"><v>66652</v></c></row><row r="16" spans="1:4" x14ac:dyDescent="0.3"><c r="A16" t="s"><v>66653</v></c><c r="B16"><v>2</v></c><c r="C16" t="s"><v>66654</v></c><c r="D16" t="s"><v>66655</v></c></row><row r="17" spans="1:4" x14ac:dyDescent="0.3"><c r="A17" t="s"><v>66656</v></c><c r="B17"><v>2</v></c><c r="C17" t="s"><v>66657</v></c><c r="D17" t="s"><v>66658</v></c></row><row r="18" spans="1:4" x14ac:dyDescent="0.3"><c r="A18" t="s"><v>66659</v></c><c r="B18"><v>2</v></c><c r="C18" t="s"><v>66660</v></c><c r="D18" t="s"><v>66661</v></c></row><row r="19" spans="1:4" x14ac:dyDescent="0.3"><c r="A19" t="s"><v>66662</v></c><c r="B19"><v>2</v></c><c r="C19" t="s"><v>66663</v></c><c r="D19" t="s"><v>66664</v></c></row><row r="20" spans="1:4" x14ac:dyDescent="0.3"><c r="A20" t="s"><v>66665</v></c><c r="B20"><v>2</v></c><c r="C20" t="s"><v>66666</v></c><c r="D20" t="s"><v>66667</v></c></row><row r="21" spans="1:4" x14ac:dyDescent="0.3"><c r="A21" t="s"><v>66668</v></c><c r="B21"><v>2</v></c><c r="C21" t="s"><v>66669</v></c><c r="D21" t="s"><v>66670</v></c></row><row r="22" spans="1:4" x14ac:dyDescent="0.3"><c r="A22" t="s"><v>66671</v></c><c r="B22"><v>2</v></c><c r="C22" t="s"><v>66672</v></c><c r="D22" t="s"><v>66673</v></c></row><row r="23" spans="1:4" x14ac:dyDescent="0.3"><c r="A23" t="s"><v>66674</v></c><c r="B23"><v>2</v></c><c r="C23" t="s"><v>66675</v></c><c r="D23" t="s"><v>66676</v></c></row></sheetData><pageMargins left="0.7" right="0.7" top="0.75" bottom="0.75" header="0.3" footer="0.3"/></worksheet>
