# Supplementary material for: First Genome Sequence of the Microcolonial Black Fungus Saxispiralis lemnorum MUM 23.14: Insights into the Unique Genomic Traits of the Aeminiaceae Family
Source: Microorganisms. 2024 Jan 4;12(1):104. doi: 10.3390/microorganisms12010104 (PMC10820743; doi:10.3390/microorganisms12010104)
Supplement: Supplementary file 1 [file microorganisms-12-00104-s001.zip › microorganisms-2750331-supplementary/xl/worksheets/sheet41.xml]

<?xml version="1.0" encoding="UTF-8" standalone="yes"?>
<worksheet xmlns="http://schemas.openxmlformats.org/spreadsheetml/2006/main" xmlns:r="http://schemas.openxmlformats.org/officeDocument/2006/relationships" xmlns:mc="http://schemas.openxmlformats.org/markup-compatibility/2006" mc:Ignorable="x14ac xr xr2 xr3" xmlns:x14ac="http://schemas.microsoft.com/office/spreadsheetml/2009/9/ac" xmlns:xr="http://schemas.microsoft.com/office/spreadsheetml/2014/revision" xmlns:xr2="http://schemas.microsoft.com/office/spreadsheetml/2015/revision2" xmlns:xr3="http://schemas.microsoft.com/office/spreadsheetml/2016/revision3" xr:uid="{C49D849E-6F09-4189-9F6B-BDBC3ECA8CFB}"><dimension ref="A1:C22"/><sheetViews><sheetView workbookViewId="0"><selection activeCell="A2" sqref="A2"/></sheetView></sheetViews><sheetFormatPr defaultRowHeight="14.4" x14ac:dyDescent="0.3"/><cols><col min="1" max="1" width="12.21875" customWidth="1"/><col min="2" max="2" width="44.5546875" bestFit="1" customWidth="1"/><col min="3" max="3" width="2" bestFit="1" customWidth="1"/></cols><sheetData><row r="1" spans="1:3" x14ac:dyDescent="0.3"><c r="A1" s="26" t="s"><v>49554</v></c></row><row r="2" spans="1:3" x14ac:dyDescent="0.3"><c r="A2" s="24" t="s"><v>66847</v></c></row><row r="3" spans="1:3" x14ac:dyDescent="0.3"><c r="A3" s="55" t="s"><v>49597</v></c><c r="B3" t="s"><v>49598</v></c><c r="C3"><v>1</v></c></row><row r="4" spans="1:3" x14ac:dyDescent="0.3"><c r="A4" t="s"><v>49599</v></c><c r="B4" t="s"><v>49600</v></c><c r="C4"><v>1</v></c></row><row r="5" spans="1:3" x14ac:dyDescent="0.3"><c r="A5" t="s"><v>49481</v></c><c r="B5" t="s"><v>39673</v></c><c r="C5"><v>1</v></c></row><row r="6" spans="1:3" x14ac:dyDescent="0.3"><c r="A6" t="s"><v>49612</v></c><c r="B6" t="s"><v>49613</v></c><c r="C6"><v>1</v></c></row><row r="7" spans="1:3" x14ac:dyDescent="0.3"><c r="A7" t="s"><v>49619</v></c><c r="B7" t="s"><v>49620</v></c><c r="C7"><v>1</v></c></row><row r="8" spans="1:3" x14ac:dyDescent="0.3"><c r="A8" t="s"><v>49628</v></c><c r="B8" t="s"><v>39755</v></c><c r="C8"><v>1</v></c></row><row r="9" spans="1:3" x14ac:dyDescent="0.3"><c r="A9" t="s"><v>49522</v></c><c r="B9" t="s"><v>39766</v></c><c r="C9"><v>2</v></c></row><row r="10" spans="1:3" x14ac:dyDescent="0.3"><c r="A10" t="s"><v>49629</v></c><c r="B10" t="s"><v>49630</v></c><c r="C10"><v>1</v></c></row><row r="11" spans="1:3" x14ac:dyDescent="0.3"><c r="A11" t="s"><v>49535</v></c><c r="B11" t="s"><v>49536</v></c><c r="C11"><v>1</v></c></row><row r="12" spans="1:3" x14ac:dyDescent="0.3"><c r="A12" t="s"><v>49654</v></c><c r="B12" t="s"><v>49561</v></c><c r="C12"><v>2</v></c></row><row r="13" spans="1:3" x14ac:dyDescent="0.3"><c r="A13" t="s"><v>49655</v></c><c r="B13" t="s"><v>47431</v></c><c r="C13"><v>2</v></c></row><row r="14" spans="1:3" x14ac:dyDescent="0.3"><c r="A14" t="s"><v>49670</v></c><c r="B14" t="s"><v>49671</v></c><c r="C14"><v>1</v></c></row><row r="15" spans="1:3" x14ac:dyDescent="0.3"><c r="A15" t="s"><v>49682</v></c><c r="B15" t="s"><v>49683</v></c><c r="C15"><v>1</v></c></row><row r="16" spans="1:3" x14ac:dyDescent="0.3"><c r="A16" t="s"><v>49706</v></c><c r="B16" t="s"><v>39767</v></c><c r="C16"><v>1</v></c></row><row r="17" spans="1:3" x14ac:dyDescent="0.3"><c r="A17" t="s"><v>49752</v></c><c r="B17" t="s"><v>49753</v></c><c r="C17"><v>1</v></c></row><row r="18" spans="1:3" x14ac:dyDescent="0.3"><c r="A18" t="s"><v>49762</v></c><c r="B18" t="s"><v>39729</v></c><c r="C18"><v>2</v></c></row><row r="19" spans="1:3" x14ac:dyDescent="0.3"><c r="A19" t="s"><v>49763</v></c><c r="B19" t="s"><v>49764</v></c><c r="C19"><v>1</v></c></row><row r="20" spans="1:3" x14ac:dyDescent="0.3"><c r="A20" t="s"><v>49773</v></c><c r="B20" t="s"><v>49774</v></c><c r="C20"><v>2</v></c></row><row r="21" spans="1:3" x14ac:dyDescent="0.3"><c r="A21" t="s"><v>49791</v></c><c r="B21" t="s"><v>47433</v></c><c r="C21"><v>1</v></c></row><row r="22" spans="1:3" x14ac:dyDescent="0.3"><c r="A22" t="s"><v>49801</v></c><c r="B22" t="s"><v>49802</v></c><c r="C22"><v>2</v></c></row></sheetData><pageMargins left="0.7" right="0.7" top="0.75" bottom="0.75" header="0.3" footer="0.3"/></worksheet>
