# Supplementary material for: First Genome Sequence of the Microcolonial Black Fungus Saxispiralis lemnorum MUM 23.14: Insights into the Unique Genomic Traits of the Aeminiaceae Family
Source: Microorganisms. 2024 Jan 4;12(1):104. doi: 10.3390/microorganisms12010104 (PMC10820743; doi:10.3390/microorganisms12010104)
Supplement: Supplementary file 1 [file microorganisms-12-00104-s001.zip › microorganisms-2750331-supplementary/xl/worksheets/sheet42.xml]

<?xml version="1.0" encoding="UTF-8" standalone="yes"?>
<worksheet xmlns="http://schemas.openxmlformats.org/spreadsheetml/2006/main" xmlns:r="http://schemas.openxmlformats.org/officeDocument/2006/relationships" xmlns:mc="http://schemas.openxmlformats.org/markup-compatibility/2006" mc:Ignorable="x14ac xr xr2 xr3" xmlns:x14ac="http://schemas.microsoft.com/office/spreadsheetml/2009/9/ac" xmlns:xr="http://schemas.microsoft.com/office/spreadsheetml/2014/revision" xmlns:xr2="http://schemas.microsoft.com/office/spreadsheetml/2015/revision2" xmlns:xr3="http://schemas.microsoft.com/office/spreadsheetml/2016/revision3" xr:uid="{AE46AD40-11F5-43DC-B2C9-35BECA846045}"><dimension ref="A1:C4"/><sheetViews><sheetView workbookViewId="0"><selection activeCell="A2" sqref="A2"/></sheetView></sheetViews><sheetFormatPr defaultRowHeight="14.4" x14ac:dyDescent="0.3"/><cols><col min="1" max="1" width="12.21875" customWidth="1"/><col min="2" max="2" width="20.109375" bestFit="1" customWidth="1"/><col min="3" max="3" width="2" bestFit="1" customWidth="1"/></cols><sheetData><row r="1" spans="1:3" x14ac:dyDescent="0.3"><c r="A1" s="26" t="s"><v>49554</v></c></row><row r="2" spans="1:3" x14ac:dyDescent="0.3"><c r="A2" s="24" t="s"><v>66848</v></c></row><row r="3" spans="1:3" x14ac:dyDescent="0.3"><c r="A3" t="s"><v>49485</v></c><c r="B3" t="s"><v>39812</v></c><c r="C3"><v>1</v></c></row><row r="4" spans="1:3" x14ac:dyDescent="0.3"><c r="A4" t="s"><v>66606</v></c><c r="B4" t="s"><v>39865</v></c><c r="C4"><v>1</v></c></row></sheetData><pageMargins left="0.7" right="0.7" top="0.75" bottom="0.75" header="0.3" footer="0.3"/></worksheet>
