# Supplementary material for: First Genome Sequence of the Microcolonial Black Fungus Saxispiralis lemnorum MUM 23.14: Insights into the Unique Genomic Traits of the Aeminiaceae Family
Source: Microorganisms. 2024 Jan 4;12(1):104. doi: 10.3390/microorganisms12010104 (PMC10820743; doi:10.3390/microorganisms12010104)
Supplement: Supplementary file 1 [file microorganisms-12-00104-s001.zip › microorganisms-2750331-supplementary/xl/worksheets/sheet44.xml]

<?xml version="1.0" encoding="UTF-8" standalone="yes"?>
<worksheet xmlns="http://schemas.openxmlformats.org/spreadsheetml/2006/main" xmlns:r="http://schemas.openxmlformats.org/officeDocument/2006/relationships" xmlns:mc="http://schemas.openxmlformats.org/markup-compatibility/2006" mc:Ignorable="x14ac xr xr2 xr3" xmlns:x14ac="http://schemas.microsoft.com/office/spreadsheetml/2009/9/ac" xmlns:xr="http://schemas.microsoft.com/office/spreadsheetml/2014/revision" xmlns:xr2="http://schemas.microsoft.com/office/spreadsheetml/2015/revision2" xmlns:xr3="http://schemas.microsoft.com/office/spreadsheetml/2016/revision3" xr:uid="{40F35EB2-34FB-44A7-8E1E-E1B26DA4B9C9}"><dimension ref="A1:D54"/><sheetViews><sheetView workbookViewId="0"><selection activeCell="A2" sqref="A2"/></sheetView></sheetViews><sheetFormatPr defaultRowHeight="14.4" x14ac:dyDescent="0.3"/><cols><col min="1" max="1" width="12.21875" customWidth="1"/><col min="2" max="2" width="2" bestFit="1" customWidth="1"/><col min="3" max="3" width="131.21875" bestFit="1" customWidth="1"/><col min="4" max="4" width="32.88671875" bestFit="1" customWidth="1"/></cols><sheetData><row r="1" spans="1:4" x14ac:dyDescent="0.3"><c r="A1" s="26" t="s"><v>49554</v></c></row><row r="2" spans="1:4" x14ac:dyDescent="0.3"><c r="A2" s="24" t="s"><v>66834</v></c></row><row r="3" spans="1:4" x14ac:dyDescent="0.3"><c r="A3" t="s"><v>66677</v></c><c r="B3"><v>4</v></c><c r="C3" t="s"><v>66678</v></c><c r="D3" t="s"><v>66679</v></c></row><row r="4" spans="1:4" x14ac:dyDescent="0.3"><c r="A4" t="s"><v>66680</v></c><c r="B4"><v>3</v></c><c r="C4" t="s"><v>66681</v></c><c r="D4" t="s"><v>66682</v></c></row><row r="5" spans="1:4" x14ac:dyDescent="0.3"><c r="A5" t="s"><v>66683</v></c><c r="B5"><v>3</v></c><c r="C5" t="s"><v>66684</v></c><c r="D5" t="s"><v>66685</v></c></row><row r="6" spans="1:4" x14ac:dyDescent="0.3"><c r="A6" t="s"><v>66686</v></c><c r="B6"><v>3</v></c><c r="C6" t="s"><v>66687</v></c><c r="D6" t="s"><v>66688</v></c></row><row r="7" spans="1:4" x14ac:dyDescent="0.3"><c r="A7" t="s"><v>66689</v></c><c r="B7"><v>2</v></c><c r="C7" t="s"><v>66690</v></c><c r="D7" t="s"><v>66691</v></c></row><row r="8" spans="1:4" x14ac:dyDescent="0.3"><c r="A8" t="s"><v>66692</v></c><c r="B8"><v>2</v></c><c r="C8" t="s"><v>66693</v></c><c r="D8" t="s"><v>66694</v></c></row><row r="9" spans="1:4" x14ac:dyDescent="0.3"><c r="A9" t="s"><v>66695</v></c><c r="B9"><v>2</v></c><c r="C9" t="s"><v>66696</v></c><c r="D9" t="s"><v>66697</v></c></row><row r="10" spans="1:4" x14ac:dyDescent="0.3"><c r="A10" t="s"><v>66698</v></c><c r="B10"><v>2</v></c><c r="C10" t="s"><v>66699</v></c><c r="D10" t="s"><v>66700</v></c></row><row r="11" spans="1:4" x14ac:dyDescent="0.3"><c r="A11" t="s"><v>66701</v></c><c r="B11"><v>2</v></c><c r="C11" t="s"><v>66702</v></c><c r="D11" t="s"><v>66703</v></c></row><row r="12" spans="1:4" x14ac:dyDescent="0.3"><c r="A12" t="s"><v>66704</v></c><c r="B12"><v>2</v></c><c r="C12" t="s"><v>66705</v></c><c r="D12" t="s"><v>66706</v></c></row><row r="13" spans="1:4" x14ac:dyDescent="0.3"><c r="A13" t="s"><v>66707</v></c><c r="B13"><v>2</v></c><c r="C13" t="s"><v>66708</v></c><c r="D13" t="s"><v>66709</v></c></row><row r="14" spans="1:4" x14ac:dyDescent="0.3"><c r="A14" t="s"><v>66710</v></c><c r="B14"><v>2</v></c><c r="C14" t="s"><v>66711</v></c><c r="D14" t="s"><v>66712</v></c></row><row r="15" spans="1:4" x14ac:dyDescent="0.3"><c r="A15" t="s"><v>66713</v></c><c r="B15"><v>2</v></c><c r="C15" t="s"><v>66714</v></c><c r="D15" t="s"><v>66715</v></c></row><row r="16" spans="1:4" x14ac:dyDescent="0.3"><c r="A16" t="s"><v>66716</v></c><c r="B16"><v>2</v></c><c r="C16" t="s"><v>66717</v></c><c r="D16" t="s"><v>66718</v></c></row><row r="17" spans="1:4" x14ac:dyDescent="0.3"><c r="A17" t="s"><v>66719</v></c><c r="B17"><v>2</v></c><c r="C17" t="s"><v>66720</v></c><c r="D17" t="s"><v>66721</v></c></row><row r="18" spans="1:4" x14ac:dyDescent="0.3"><c r="A18" t="s"><v>66722</v></c><c r="B18"><v>2</v></c><c r="C18" t="s"><v>66723</v></c><c r="D18" t="s"><v>66724</v></c></row><row r="19" spans="1:4" x14ac:dyDescent="0.3"><c r="A19" t="s"><v>66725</v></c><c r="B19"><v>2</v></c><c r="C19" t="s"><v>66726</v></c><c r="D19" t="s"><v>66727</v></c></row><row r="20" spans="1:4" x14ac:dyDescent="0.3"><c r="A20" t="s"><v>66728</v></c><c r="B20"><v>2</v></c><c r="C20" t="s"><v>66729</v></c><c r="D20" t="s"><v>66730</v></c></row><row r="21" spans="1:4" x14ac:dyDescent="0.3"><c r="A21" t="s"><v>66731</v></c><c r="B21"><v>2</v></c><c r="C21" t="s"><v>66732</v></c><c r="D21" t="s"><v>66733</v></c></row><row r="22" spans="1:4" x14ac:dyDescent="0.3"><c r="A22" t="s"><v>66734</v></c><c r="B22"><v>2</v></c><c r="C22" t="s"><v>66735</v></c><c r="D22" t="s"><v>66736</v></c></row><row r="23" spans="1:4" x14ac:dyDescent="0.3"><c r="A23" t="s"><v>66737</v></c><c r="B23"><v>2</v></c><c r="C23" t="s"><v>66738</v></c><c r="D23" t="s"><v>66739</v></c></row><row r="24" spans="1:4" x14ac:dyDescent="0.3"><c r="A24" t="s"><v>66740</v></c><c r="B24"><v>2</v></c><c r="C24" t="s"><v>66741</v></c><c r="D24" t="s"><v>66742</v></c></row><row r="25" spans="1:4" x14ac:dyDescent="0.3"><c r="A25" t="s"><v>66743</v></c><c r="B25"><v>2</v></c><c r="C25" t="s"><v>66744</v></c><c r="D25" t="s"><v>66745</v></c></row><row r="26" spans="1:4" x14ac:dyDescent="0.3"><c r="A26" t="s"><v>66746</v></c><c r="B26"><v>2</v></c><c r="C26" t="s"><v>66747</v></c><c r="D26" t="s"><v>66748</v></c></row><row r="27" spans="1:4" x14ac:dyDescent="0.3"><c r="A27" t="s"><v>66749</v></c><c r="B27"><v>2</v></c><c r="C27" t="s"><v>66750</v></c><c r="D27" t="s"><v>66751</v></c></row><row r="28" spans="1:4" x14ac:dyDescent="0.3"><c r="A28" t="s"><v>66752</v></c><c r="B28"><v>2</v></c><c r="C28" t="s"><v>66753</v></c><c r="D28" t="s"><v>66754</v></c></row><row r="29" spans="1:4" x14ac:dyDescent="0.3"><c r="A29" t="s"><v>66755</v></c><c r="B29"><v>2</v></c><c r="C29" t="s"><v>66756</v></c><c r="D29" t="s"><v>66757</v></c></row><row r="30" spans="1:4" x14ac:dyDescent="0.3"><c r="A30" t="s"><v>66758</v></c><c r="B30"><v>2</v></c><c r="C30" t="s"><v>66759</v></c><c r="D30" t="s"><v>66760</v></c></row><row r="31" spans="1:4" x14ac:dyDescent="0.3"><c r="A31" t="s"><v>66761</v></c><c r="B31"><v>2</v></c><c r="C31" t="s"><v>66762</v></c><c r="D31" t="s"><v>66763</v></c></row><row r="32" spans="1:4" x14ac:dyDescent="0.3"><c r="A32" t="s"><v>66764</v></c><c r="B32"><v>2</v></c><c r="C32" t="s"><v>66765</v></c><c r="D32" t="s"><v>66766</v></c></row><row r="33" spans="1:4" x14ac:dyDescent="0.3"><c r="A33" t="s"><v>66767</v></c><c r="B33"><v>2</v></c><c r="C33" t="s"><v>66768</v></c><c r="D33" t="s"><v>66769</v></c></row><row r="34" spans="1:4" x14ac:dyDescent="0.3"><c r="A34" t="s"><v>66770</v></c><c r="B34"><v>2</v></c><c r="C34" t="s"><v>66771</v></c><c r="D34" t="s"><v>66772</v></c></row><row r="35" spans="1:4" x14ac:dyDescent="0.3"><c r="A35" t="s"><v>66773</v></c><c r="B35"><v>2</v></c><c r="C35" t="s"><v>66774</v></c><c r="D35" t="s"><v>66775</v></c></row><row r="36" spans="1:4" x14ac:dyDescent="0.3"><c r="A36" t="s"><v>66776</v></c><c r="B36"><v>2</v></c><c r="C36" t="s"><v>66777</v></c><c r="D36" t="s"><v>66778</v></c></row><row r="37" spans="1:4" x14ac:dyDescent="0.3"><c r="A37" t="s"><v>66779</v></c><c r="B37"><v>2</v></c><c r="C37" t="s"><v>66780</v></c><c r="D37" t="s"><v>66781</v></c></row><row r="38" spans="1:4" x14ac:dyDescent="0.3"><c r="A38" t="s"><v>66782</v></c><c r="B38"><v>2</v></c><c r="C38" t="s"><v>66783</v></c><c r="D38" t="s"><v>66784</v></c></row><row r="39" spans="1:4" x14ac:dyDescent="0.3"><c r="A39" t="s"><v>66785</v></c><c r="B39"><v>2</v></c><c r="C39" t="s"><v>66786</v></c><c r="D39" t="s"><v>66787</v></c></row><row r="40" spans="1:4" x14ac:dyDescent="0.3"><c r="A40" t="s"><v>66788</v></c><c r="B40"><v>2</v></c><c r="C40" t="s"><v>66789</v></c><c r="D40" t="s"><v>66790</v></c></row><row r="41" spans="1:4" x14ac:dyDescent="0.3"><c r="A41" t="s"><v>66791</v></c><c r="B41"><v>2</v></c><c r="C41" t="s"><v>66792</v></c><c r="D41" t="s"><v>66793</v></c></row><row r="42" spans="1:4" x14ac:dyDescent="0.3"><c r="A42" t="s"><v>66794</v></c><c r="B42"><v>2</v></c><c r="C42" t="s"><v>66795</v></c><c r="D42" t="s"><v>66796</v></c></row><row r="43" spans="1:4" x14ac:dyDescent="0.3"><c r="A43" t="s"><v>66797</v></c><c r="B43"><v>2</v></c><c r="C43" t="s"><v>66798</v></c><c r="D43" t="s"><v>66799</v></c></row><row r="44" spans="1:4" x14ac:dyDescent="0.3"><c r="A44" t="s"><v>66800</v></c><c r="B44"><v>2</v></c><c r="C44" t="s"><v>66801</v></c><c r="D44" t="s"><v>66802</v></c></row><row r="45" spans="1:4" x14ac:dyDescent="0.3"><c r="A45" t="s"><v>66803</v></c><c r="B45"><v>2</v></c><c r="C45" t="s"><v>66804</v></c><c r="D45" t="s"><v>66805</v></c></row><row r="46" spans="1:4" x14ac:dyDescent="0.3"><c r="A46" t="s"><v>66806</v></c><c r="B46"><v>2</v></c><c r="C46" t="s"><v>66807</v></c><c r="D46" t="s"><v>66808</v></c></row><row r="47" spans="1:4" x14ac:dyDescent="0.3"><c r="A47" t="s"><v>66809</v></c><c r="B47"><v>2</v></c><c r="C47" t="s"><v>66810</v></c><c r="D47" t="s"><v>66811</v></c></row><row r="48" spans="1:4" x14ac:dyDescent="0.3"><c r="A48" t="s"><v>66812</v></c><c r="B48"><v>2</v></c><c r="C48" t="s"><v>66813</v></c><c r="D48" t="s"><v>66814</v></c></row><row r="49" spans="1:4" x14ac:dyDescent="0.3"><c r="A49" t="s"><v>66815</v></c><c r="B49"><v>2</v></c><c r="C49" t="s"><v>66816</v></c><c r="D49" t="s"><v>66817</v></c></row><row r="50" spans="1:4" x14ac:dyDescent="0.3"><c r="A50" t="s"><v>66818</v></c><c r="B50"><v>2</v></c><c r="C50" t="s"><v>66819</v></c><c r="D50" t="s"><v>66820</v></c></row><row r="51" spans="1:4" x14ac:dyDescent="0.3"><c r="A51" t="s"><v>66821</v></c><c r="B51"><v>2</v></c><c r="C51" t="s"><v>66822</v></c><c r="D51" t="s"><v>66823</v></c></row><row r="52" spans="1:4" x14ac:dyDescent="0.3"><c r="A52" t="s"><v>66824</v></c><c r="B52"><v>2</v></c><c r="C52" t="s"><v>66825</v></c><c r="D52" t="s"><v>66826</v></c></row><row r="53" spans="1:4" x14ac:dyDescent="0.3"><c r="A53" t="s"><v>66827</v></c><c r="B53"><v>2</v></c><c r="C53" t="s"><v>66828</v></c><c r="D53" t="s"><v>66829</v></c></row><row r="54" spans="1:4" x14ac:dyDescent="0.3"><c r="A54" t="s"><v>66830</v></c><c r="B54"><v>2</v></c><c r="C54" t="s"><v>66831</v></c><c r="D54" t="s"><v>66832</v></c></row></sheetData><pageMargins left="0.7" right="0.7" top="0.75" bottom="0.75" header="0.3" footer="0.3"/></worksheet>
