# Supplementary material for: First Genome Sequence of the Microcolonial Black Fungus Saxispiralis lemnorum MUM 23.14: Insights into the Unique Genomic Traits of the Aeminiaceae Family
Source: Microorganisms. 2024 Jan 4;12(1):104. doi: 10.3390/microorganisms12010104 (PMC10820743; doi:10.3390/microorganisms12010104)
Supplement: Supplementary file 1 [file microorganisms-12-00104-s001.zip › microorganisms-2750331-supplementary/xl/worksheets/sheet6.xml]

<?xml version="1.0" encoding="UTF-8" standalone="yes"?>
<worksheet xmlns="http://schemas.openxmlformats.org/spreadsheetml/2006/main" xmlns:r="http://schemas.openxmlformats.org/officeDocument/2006/relationships" xmlns:mc="http://schemas.openxmlformats.org/markup-compatibility/2006" mc:Ignorable="x14ac xr xr2 xr3" xmlns:x14ac="http://schemas.microsoft.com/office/spreadsheetml/2009/9/ac" xmlns:xr="http://schemas.microsoft.com/office/spreadsheetml/2014/revision" xmlns:xr2="http://schemas.microsoft.com/office/spreadsheetml/2015/revision2" xmlns:xr3="http://schemas.microsoft.com/office/spreadsheetml/2016/revision3" xr:uid="{00000000-0001-0000-0500-000000000000}"><dimension ref="A1:B2601"/><sheetViews><sheetView workbookViewId="0"/></sheetViews><sheetFormatPr defaultColWidth="14.44140625" defaultRowHeight="14.4" x14ac:dyDescent="0.3"/><cols><col min="1" max="1" width="87.109375" bestFit="1" customWidth="1"/><col min="2" max="2" width="5.6640625" customWidth="1"/><col min="3" max="26" width="8.6640625" customWidth="1"/></cols><sheetData><row r="1" spans="1:2" ht="15" thickBot="1" x14ac:dyDescent="0.35"><c r="A1" s="24" t="s"><v>66862</v></c><c r="B1" s="23"/></row><row r="2" spans="1:2" ht="15" thickBot="1" x14ac:dyDescent="0.35"><c r="A2" s="30" t="s"><v>43499</v></c><c r="B2" s="30" t="s"><v>39655</v></c></row><row r="3" spans="1:2" x14ac:dyDescent="0.3"><c r="A3" s="9" t="s"><v>43500</v></c><c r="B3" s="9"><v>116</v></c></row><row r="4" spans="1:2" x14ac:dyDescent="0.3"><c r="A4" s="9" t="s"><v>43501</v></c><c r="B4" s="9"><v>108</v></c></row><row r="5" spans="1:2" x14ac:dyDescent="0.3"><c r="A5" s="9" t="s"><v>43502</v></c><c r="B5" s="9"><v>84</v></c></row><row r="6" spans="1:2" x14ac:dyDescent="0.3"><c r="A6" s="9" t="s"><v>43503</v></c><c r="B6" s="9"><v>83</v></c></row><row r="7" spans="1:2" x14ac:dyDescent="0.3"><c r="A7" s="9" t="s"><v>43504</v></c><c r="B7" s="9"><v>74</v></c></row><row r="8" spans="1:2" x14ac:dyDescent="0.3"><c r="A8" s="9" t="s"><v>43505</v></c><c r="B8" s="9"><v>74</v></c></row><row r="9" spans="1:2" x14ac:dyDescent="0.3"><c r="A9" s="9" t="s"><v>43506</v></c><c r="B9" s="9"><v>60</v></c></row><row r="10" spans="1:2" x14ac:dyDescent="0.3"><c r="A10" s="9" t="s"><v>43507</v></c><c r="B10" s="9"><v>57</v></c></row><row r="11" spans="1:2" x14ac:dyDescent="0.3"><c r="A11" s="9" t="s"><v>43508</v></c><c r="B11" s="9"><v>57</v></c></row><row r="12" spans="1:2" x14ac:dyDescent="0.3"><c r="A12" s="9" t="s"><v>43509</v></c><c r="B12" s="9"><v>43</v></c></row><row r="13" spans="1:2" x14ac:dyDescent="0.3"><c r="A13" s="9" t="s"><v>43510</v></c><c r="B13" s="9"><v>38</v></c></row><row r="14" spans="1:2" x14ac:dyDescent="0.3"><c r="A14" s="9" t="s"><v>43511</v></c><c r="B14" s="9"><v>34</v></c></row><row r="15" spans="1:2" x14ac:dyDescent="0.3"><c r="A15" s="9" t="s"><v>43512</v></c><c r="B15" s="9"><v>34</v></c></row><row r="16" spans="1:2" x14ac:dyDescent="0.3"><c r="A16" s="9" t="s"><v>43513</v></c><c r="B16" s="9"><v>32</v></c></row><row r="17" spans="1:2" x14ac:dyDescent="0.3"><c r="A17" s="9" t="s"><v>43514</v></c><c r="B17" s="9"><v>28</v></c></row><row r="18" spans="1:2" x14ac:dyDescent="0.3"><c r="A18" s="9" t="s"><v>43515</v></c><c r="B18" s="9"><v>26</v></c></row><row r="19" spans="1:2" x14ac:dyDescent="0.3"><c r="A19" s="9" t="s"><v>43516</v></c><c r="B19" s="9"><v>25</v></c></row><row r="20" spans="1:2" x14ac:dyDescent="0.3"><c r="A20" s="9" t="s"><v>43517</v></c><c r="B20" s="9"><v>25</v></c></row><row r="21" spans="1:2" x14ac:dyDescent="0.3"><c r="A21" s="9" t="s"><v>43518</v></c><c r="B21" s="9"><v>24</v></c></row><row r="22" spans="1:2" x14ac:dyDescent="0.3"><c r="A22" s="9" t="s"><v>43519</v></c><c r="B22" s="9"><v>22</v></c></row><row r="23" spans="1:2" x14ac:dyDescent="0.3"><c r="A23" s="9" t="s"><v>43520</v></c><c r="B23" s="9"><v>21</v></c></row><row r="24" spans="1:2" x14ac:dyDescent="0.3"><c r="A24" s="9" t="s"><v>43521</v></c><c r="B24" s="9"><v>20</v></c></row><row r="25" spans="1:2" x14ac:dyDescent="0.3"><c r="A25" s="9" t="s"><v>43522</v></c><c r="B25" s="9"><v>20</v></c></row><row r="26" spans="1:2" x14ac:dyDescent="0.3"><c r="A26" s="9" t="s"><v>43523</v></c><c r="B26" s="9"><v>20</v></c></row><row r="27" spans="1:2" x14ac:dyDescent="0.3"><c r="A27" s="9" t="s"><v>43524</v></c><c r="B27" s="9"><v>19</v></c></row><row r="28" spans="1:2" x14ac:dyDescent="0.3"><c r="A28" s="9" t="s"><v>43525</v></c><c r="B28" s="9"><v>19</v></c></row><row r="29" spans="1:2" x14ac:dyDescent="0.3"><c r="A29" s="9" t="s"><v>43526</v></c><c r="B29" s="9"><v>18</v></c></row><row r="30" spans="1:2" x14ac:dyDescent="0.3"><c r="A30" s="9" t="s"><v>43527</v></c><c r="B30" s="9"><v>18</v></c></row><row r="31" spans="1:2" x14ac:dyDescent="0.3"><c r="A31" s="9" t="s"><v>43528</v></c><c r="B31" s="9"><v>17</v></c></row><row r="32" spans="1:2" x14ac:dyDescent="0.3"><c r="A32" s="9" t="s"><v>43529</v></c><c r="B32" s="9"><v>17</v></c></row><row r="33" spans="1:2" x14ac:dyDescent="0.3"><c r="A33" s="9" t="s"><v>43530</v></c><c r="B33" s="9"><v>17</v></c></row><row r="34" spans="1:2" x14ac:dyDescent="0.3"><c r="A34" s="9" t="s"><v>43531</v></c><c r="B34" s="9"><v>17</v></c></row><row r="35" spans="1:2" x14ac:dyDescent="0.3"><c r="A35" s="9" t="s"><v>43532</v></c><c r="B35" s="9"><v>16</v></c></row><row r="36" spans="1:2" x14ac:dyDescent="0.3"><c r="A36" s="9" t="s"><v>43533</v></c><c r="B36" s="9"><v>16</v></c></row><row r="37" spans="1:2" x14ac:dyDescent="0.3"><c r="A37" s="9" t="s"><v>43534</v></c><c r="B37" s="9"><v>16</v></c></row><row r="38" spans="1:2" x14ac:dyDescent="0.3"><c r="A38" s="9" t="s"><v>43535</v></c><c r="B38" s="9"><v>16</v></c></row><row r="39" spans="1:2" x14ac:dyDescent="0.3"><c r="A39" s="9" t="s"><v>43536</v></c><c r="B39" s="9"><v>16</v></c></row><row r="40" spans="1:2" x14ac:dyDescent="0.3"><c r="A40" s="9" t="s"><v>43537</v></c><c r="B40" s="9"><v>15</v></c></row><row r="41" spans="1:2" x14ac:dyDescent="0.3"><c r="A41" s="9" t="s"><v>43538</v></c><c r="B41" s="9"><v>15</v></c></row><row r="42" spans="1:2" x14ac:dyDescent="0.3"><c r="A42" s="9" t="s"><v>43539</v></c><c r="B42" s="9"><v>15</v></c></row><row r="43" spans="1:2" x14ac:dyDescent="0.3"><c r="A43" s="9" t="s"><v>43540</v></c><c r="B43" s="9"><v>15</v></c></row><row r="44" spans="1:2" x14ac:dyDescent="0.3"><c r="A44" s="9" t="s"><v>43541</v></c><c r="B44" s="9"><v>15</v></c></row><row r="45" spans="1:2" x14ac:dyDescent="0.3"><c r="A45" s="9" t="s"><v>43542</v></c><c r="B45" s="9"><v>15</v></c></row><row r="46" spans="1:2" x14ac:dyDescent="0.3"><c r="A46" s="9" t="s"><v>43543</v></c><c r="B46" s="9"><v>15</v></c></row><row r="47" spans="1:2" x14ac:dyDescent="0.3"><c r="A47" s="9" t="s"><v>43544</v></c><c r="B47" s="9"><v>15</v></c></row><row r="48" spans="1:2" x14ac:dyDescent="0.3"><c r="A48" s="9" t="s"><v>43545</v></c><c r="B48" s="9"><v>15</v></c></row><row r="49" spans="1:2" x14ac:dyDescent="0.3"><c r="A49" s="9" t="s"><v>43546</v></c><c r="B49" s="9"><v>15</v></c></row><row r="50" spans="1:2" x14ac:dyDescent="0.3"><c r="A50" s="9" t="s"><v>43547</v></c><c r="B50" s="9"><v>14</v></c></row><row r="51" spans="1:2" x14ac:dyDescent="0.3"><c r="A51" s="9" t="s"><v>43548</v></c><c r="B51" s="9"><v>14</v></c></row><row r="52" spans="1:2" x14ac:dyDescent="0.3"><c r="A52" s="9" t="s"><v>43549</v></c><c r="B52" s="9"><v>14</v></c></row><row r="53" spans="1:2" x14ac:dyDescent="0.3"><c r="A53" s="9" t="s"><v>43550</v></c><c r="B53" s="9"><v>14</v></c></row><row r="54" spans="1:2" x14ac:dyDescent="0.3"><c r="A54" s="9" t="s"><v>43551</v></c><c r="B54" s="9"><v>13</v></c></row><row r="55" spans="1:2" x14ac:dyDescent="0.3"><c r="A55" s="9" t="s"><v>43552</v></c><c r="B55" s="9"><v>13</v></c></row><row r="56" spans="1:2" x14ac:dyDescent="0.3"><c r="A56" s="9" t="s"><v>43553</v></c><c r="B56" s="9"><v>13</v></c></row><row r="57" spans="1:2" x14ac:dyDescent="0.3"><c r="A57" s="9" t="s"><v>43554</v></c><c r="B57" s="9"><v>13</v></c></row><row r="58" spans="1:2" x14ac:dyDescent="0.3"><c r="A58" s="9" t="s"><v>43555</v></c><c r="B58" s="9"><v>13</v></c></row><row r="59" spans="1:2" x14ac:dyDescent="0.3"><c r="A59" s="9" t="s"><v>43556</v></c><c r="B59" s="9"><v>13</v></c></row><row r="60" spans="1:2" x14ac:dyDescent="0.3"><c r="A60" s="9" t="s"><v>43557</v></c><c r="B60" s="9"><v>12</v></c></row><row r="61" spans="1:2" x14ac:dyDescent="0.3"><c r="A61" s="9" t="s"><v>43558</v></c><c r="B61" s="9"><v>12</v></c></row><row r="62" spans="1:2" x14ac:dyDescent="0.3"><c r="A62" s="9" t="s"><v>43559</v></c><c r="B62" s="9"><v>12</v></c></row><row r="63" spans="1:2" x14ac:dyDescent="0.3"><c r="A63" s="9" t="s"><v>43560</v></c><c r="B63" s="9"><v>12</v></c></row><row r="64" spans="1:2" x14ac:dyDescent="0.3"><c r="A64" s="9" t="s"><v>43561</v></c><c r="B64" s="9"><v>12</v></c></row><row r="65" spans="1:2" x14ac:dyDescent="0.3"><c r="A65" s="9" t="s"><v>43562</v></c><c r="B65" s="9"><v>12</v></c></row><row r="66" spans="1:2" x14ac:dyDescent="0.3"><c r="A66" s="9" t="s"><v>43563</v></c><c r="B66" s="9"><v>11</v></c></row><row r="67" spans="1:2" x14ac:dyDescent="0.3"><c r="A67" s="9" t="s"><v>43564</v></c><c r="B67" s="9"><v>11</v></c></row><row r="68" spans="1:2" x14ac:dyDescent="0.3"><c r="A68" s="9" t="s"><v>43565</v></c><c r="B68" s="9"><v>11</v></c></row><row r="69" spans="1:2" x14ac:dyDescent="0.3"><c r="A69" s="9" t="s"><v>43566</v></c><c r="B69" s="9"><v>11</v></c></row><row r="70" spans="1:2" x14ac:dyDescent="0.3"><c r="A70" s="9" t="s"><v>43567</v></c><c r="B70" s="9"><v>11</v></c></row><row r="71" spans="1:2" x14ac:dyDescent="0.3"><c r="A71" s="9" t="s"><v>43568</v></c><c r="B71" s="9"><v>11</v></c></row><row r="72" spans="1:2" x14ac:dyDescent="0.3"><c r="A72" s="9" t="s"><v>43569</v></c><c r="B72" s="9"><v>11</v></c></row><row r="73" spans="1:2" x14ac:dyDescent="0.3"><c r="A73" s="9" t="s"><v>43570</v></c><c r="B73" s="9"><v>10</v></c></row><row r="74" spans="1:2" x14ac:dyDescent="0.3"><c r="A74" s="9" t="s"><v>43571</v></c><c r="B74" s="9"><v>10</v></c></row><row r="75" spans="1:2" x14ac:dyDescent="0.3"><c r="A75" s="9" t="s"><v>43572</v></c><c r="B75" s="9"><v>10</v></c></row><row r="76" spans="1:2" x14ac:dyDescent="0.3"><c r="A76" s="9" t="s"><v>43573</v></c><c r="B76" s="9"><v>10</v></c></row><row r="77" spans="1:2" x14ac:dyDescent="0.3"><c r="A77" s="9" t="s"><v>43574</v></c><c r="B77" s="9"><v>10</v></c></row><row r="78" spans="1:2" x14ac:dyDescent="0.3"><c r="A78" s="9" t="s"><v>43575</v></c><c r="B78" s="9"><v>10</v></c></row><row r="79" spans="1:2" x14ac:dyDescent="0.3"><c r="A79" s="9" t="s"><v>43576</v></c><c r="B79" s="9"><v>10</v></c></row><row r="80" spans="1:2" x14ac:dyDescent="0.3"><c r="A80" s="9" t="s"><v>43577</v></c><c r="B80" s="9"><v>10</v></c></row><row r="81" spans="1:2" x14ac:dyDescent="0.3"><c r="A81" s="9" t="s"><v>43578</v></c><c r="B81" s="9"><v>9</v></c></row><row r="82" spans="1:2" x14ac:dyDescent="0.3"><c r="A82" s="9" t="s"><v>43579</v></c><c r="B82" s="9"><v>9</v></c></row><row r="83" spans="1:2" x14ac:dyDescent="0.3"><c r="A83" s="9" t="s"><v>43580</v></c><c r="B83" s="9"><v>9</v></c></row><row r="84" spans="1:2" x14ac:dyDescent="0.3"><c r="A84" s="9" t="s"><v>43581</v></c><c r="B84" s="9"><v>9</v></c></row><row r="85" spans="1:2" x14ac:dyDescent="0.3"><c r="A85" s="9" t="s"><v>43582</v></c><c r="B85" s="9"><v>9</v></c></row><row r="86" spans="1:2" x14ac:dyDescent="0.3"><c r="A86" s="9" t="s"><v>43583</v></c><c r="B86" s="9"><v>9</v></c></row><row r="87" spans="1:2" x14ac:dyDescent="0.3"><c r="A87" s="9" t="s"><v>43584</v></c><c r="B87" s="9"><v>9</v></c></row><row r="88" spans="1:2" x14ac:dyDescent="0.3"><c r="A88" s="9" t="s"><v>43585</v></c><c r="B88" s="9"><v>9</v></c></row><row r="89" spans="1:2" x14ac:dyDescent="0.3"><c r="A89" s="9" t="s"><v>43586</v></c><c r="B89" s="9"><v>9</v></c></row><row r="90" spans="1:2" x14ac:dyDescent="0.3"><c r="A90" s="9" t="s"><v>43587</v></c><c r="B90" s="9"><v>9</v></c></row><row r="91" spans="1:2" x14ac:dyDescent="0.3"><c r="A91" s="9" t="s"><v>43588</v></c><c r="B91" s="9"><v>9</v></c></row><row r="92" spans="1:2" x14ac:dyDescent="0.3"><c r="A92" s="9" t="s"><v>43589</v></c><c r="B92" s="9"><v>9</v></c></row><row r="93" spans="1:2" x14ac:dyDescent="0.3"><c r="A93" s="9" t="s"><v>43590</v></c><c r="B93" s="9"><v>9</v></c></row><row r="94" spans="1:2" x14ac:dyDescent="0.3"><c r="A94" s="9" t="s"><v>43591</v></c><c r="B94" s="9"><v>9</v></c></row><row r="95" spans="1:2" x14ac:dyDescent="0.3"><c r="A95" s="9" t="s"><v>43592</v></c><c r="B95" s="9"><v>9</v></c></row><row r="96" spans="1:2" x14ac:dyDescent="0.3"><c r="A96" s="9" t="s"><v>43593</v></c><c r="B96" s="9"><v>9</v></c></row><row r="97" spans="1:2" x14ac:dyDescent="0.3"><c r="A97" s="9" t="s"><v>43594</v></c><c r="B97" s="9"><v>9</v></c></row><row r="98" spans="1:2" x14ac:dyDescent="0.3"><c r="A98" s="9" t="s"><v>43595</v></c><c r="B98" s="9"><v>8</v></c></row><row r="99" spans="1:2" x14ac:dyDescent="0.3"><c r="A99" s="9" t="s"><v>43596</v></c><c r="B99" s="9"><v>8</v></c></row><row r="100" spans="1:2" x14ac:dyDescent="0.3"><c r="A100" s="9" t="s"><v>43597</v></c><c r="B100" s="9"><v>8</v></c></row><row r="101" spans="1:2" x14ac:dyDescent="0.3"><c r="A101" s="9" t="s"><v>43598</v></c><c r="B101" s="9"><v>8</v></c></row><row r="102" spans="1:2" x14ac:dyDescent="0.3"><c r="A102" s="9" t="s"><v>43599</v></c><c r="B102" s="9"><v>8</v></c></row><row r="103" spans="1:2" x14ac:dyDescent="0.3"><c r="A103" s="9" t="s"><v>43600</v></c><c r="B103" s="9"><v>8</v></c></row><row r="104" spans="1:2" x14ac:dyDescent="0.3"><c r="A104" s="9" t="s"><v>43601</v></c><c r="B104" s="9"><v>8</v></c></row><row r="105" spans="1:2" x14ac:dyDescent="0.3"><c r="A105" s="9" t="s"><v>43602</v></c><c r="B105" s="9"><v>8</v></c></row><row r="106" spans="1:2" x14ac:dyDescent="0.3"><c r="A106" s="9" t="s"><v>43603</v></c><c r="B106" s="9"><v>8</v></c></row><row r="107" spans="1:2" x14ac:dyDescent="0.3"><c r="A107" s="9" t="s"><v>43604</v></c><c r="B107" s="9"><v>8</v></c></row><row r="108" spans="1:2" x14ac:dyDescent="0.3"><c r="A108" s="9" t="s"><v>43605</v></c><c r="B108" s="9"><v>8</v></c></row><row r="109" spans="1:2" x14ac:dyDescent="0.3"><c r="A109" s="9" t="s"><v>43606</v></c><c r="B109" s="9"><v>8</v></c></row><row r="110" spans="1:2" x14ac:dyDescent="0.3"><c r="A110" s="9" t="s"><v>43607</v></c><c r="B110" s="9"><v>8</v></c></row><row r="111" spans="1:2" x14ac:dyDescent="0.3"><c r="A111" s="9" t="s"><v>43608</v></c><c r="B111" s="9"><v>8</v></c></row><row r="112" spans="1:2" x14ac:dyDescent="0.3"><c r="A112" s="9" t="s"><v>43609</v></c><c r="B112" s="9"><v>8</v></c></row><row r="113" spans="1:2" x14ac:dyDescent="0.3"><c r="A113" s="9" t="s"><v>43610</v></c><c r="B113" s="9"><v>8</v></c></row><row r="114" spans="1:2" x14ac:dyDescent="0.3"><c r="A114" s="9" t="s"><v>43611</v></c><c r="B114" s="9"><v>8</v></c></row><row r="115" spans="1:2" x14ac:dyDescent="0.3"><c r="A115" s="9" t="s"><v>43612</v></c><c r="B115" s="9"><v>8</v></c></row><row r="116" spans="1:2" x14ac:dyDescent="0.3"><c r="A116" s="9" t="s"><v>43613</v></c><c r="B116" s="9"><v>8</v></c></row><row r="117" spans="1:2" x14ac:dyDescent="0.3"><c r="A117" s="9" t="s"><v>43614</v></c><c r="B117" s="9"><v>8</v></c></row><row r="118" spans="1:2" x14ac:dyDescent="0.3"><c r="A118" s="9" t="s"><v>43615</v></c><c r="B118" s="9"><v>8</v></c></row><row r="119" spans="1:2" x14ac:dyDescent="0.3"><c r="A119" s="9" t="s"><v>43616</v></c><c r="B119" s="9"><v>8</v></c></row><row r="120" spans="1:2" x14ac:dyDescent="0.3"><c r="A120" s="9" t="s"><v>43617</v></c><c r="B120" s="9"><v>8</v></c></row><row r="121" spans="1:2" x14ac:dyDescent="0.3"><c r="A121" s="9" t="s"><v>43618</v></c><c r="B121" s="9"><v>8</v></c></row><row r="122" spans="1:2" x14ac:dyDescent="0.3"><c r="A122" s="9" t="s"><v>43619</v></c><c r="B122" s="9"><v>8</v></c></row><row r="123" spans="1:2" x14ac:dyDescent="0.3"><c r="A123" s="9" t="s"><v>43620</v></c><c r="B123" s="9"><v>8</v></c></row><row r="124" spans="1:2" x14ac:dyDescent="0.3"><c r="A124" s="9" t="s"><v>43621</v></c><c r="B124" s="9"><v>8</v></c></row><row r="125" spans="1:2" x14ac:dyDescent="0.3"><c r="A125" s="9" t="s"><v>43622</v></c><c r="B125" s="9"><v>8</v></c></row><row r="126" spans="1:2" x14ac:dyDescent="0.3"><c r="A126" s="9" t="s"><v>43623</v></c><c r="B126" s="9"><v>8</v></c></row><row r="127" spans="1:2" x14ac:dyDescent="0.3"><c r="A127" s="9" t="s"><v>43624</v></c><c r="B127" s="9"><v>8</v></c></row><row r="128" spans="1:2" x14ac:dyDescent="0.3"><c r="A128" s="9" t="s"><v>43625</v></c><c r="B128" s="9"><v>7</v></c></row><row r="129" spans="1:2" x14ac:dyDescent="0.3"><c r="A129" s="9" t="s"><v>43626</v></c><c r="B129" s="9"><v>7</v></c></row><row r="130" spans="1:2" x14ac:dyDescent="0.3"><c r="A130" s="9" t="s"><v>43627</v></c><c r="B130" s="9"><v>7</v></c></row><row r="131" spans="1:2" x14ac:dyDescent="0.3"><c r="A131" s="9" t="s"><v>43628</v></c><c r="B131" s="9"><v>7</v></c></row><row r="132" spans="1:2" x14ac:dyDescent="0.3"><c r="A132" s="9" t="s"><v>43629</v></c><c r="B132" s="9"><v>7</v></c></row><row r="133" spans="1:2" x14ac:dyDescent="0.3"><c r="A133" s="9" t="s"><v>43630</v></c><c r="B133" s="9"><v>7</v></c></row><row r="134" spans="1:2" x14ac:dyDescent="0.3"><c r="A134" s="9" t="s"><v>43631</v></c><c r="B134" s="9"><v>7</v></c></row><row r="135" spans="1:2" x14ac:dyDescent="0.3"><c r="A135" s="9" t="s"><v>43632</v></c><c r="B135" s="9"><v>7</v></c></row><row r="136" spans="1:2" x14ac:dyDescent="0.3"><c r="A136" s="9" t="s"><v>43633</v></c><c r="B136" s="9"><v>7</v></c></row><row r="137" spans="1:2" x14ac:dyDescent="0.3"><c r="A137" s="9" t="s"><v>43634</v></c><c r="B137" s="9"><v>7</v></c></row><row r="138" spans="1:2" x14ac:dyDescent="0.3"><c r="A138" s="9" t="s"><v>43635</v></c><c r="B138" s="9"><v>7</v></c></row><row r="139" spans="1:2" x14ac:dyDescent="0.3"><c r="A139" s="9" t="s"><v>43636</v></c><c r="B139" s="9"><v>7</v></c></row><row r="140" spans="1:2" x14ac:dyDescent="0.3"><c r="A140" s="9" t="s"><v>43637</v></c><c r="B140" s="9"><v>7</v></c></row><row r="141" spans="1:2" x14ac:dyDescent="0.3"><c r="A141" s="9" t="s"><v>43638</v></c><c r="B141" s="9"><v>7</v></c></row><row r="142" spans="1:2" x14ac:dyDescent="0.3"><c r="A142" s="9" t="s"><v>43639</v></c><c r="B142" s="9"><v>7</v></c></row><row r="143" spans="1:2" x14ac:dyDescent="0.3"><c r="A143" s="9" t="s"><v>43640</v></c><c r="B143" s="9"><v>7</v></c></row><row r="144" spans="1:2" x14ac:dyDescent="0.3"><c r="A144" s="9" t="s"><v>43641</v></c><c r="B144" s="9"><v>7</v></c></row><row r="145" spans="1:2" x14ac:dyDescent="0.3"><c r="A145" s="9" t="s"><v>43642</v></c><c r="B145" s="9"><v>7</v></c></row><row r="146" spans="1:2" x14ac:dyDescent="0.3"><c r="A146" s="9" t="s"><v>43643</v></c><c r="B146" s="9"><v>7</v></c></row><row r="147" spans="1:2" x14ac:dyDescent="0.3"><c r="A147" s="9" t="s"><v>43644</v></c><c r="B147" s="9"><v>7</v></c></row><row r="148" spans="1:2" x14ac:dyDescent="0.3"><c r="A148" s="9" t="s"><v>43645</v></c><c r="B148" s="9"><v>7</v></c></row><row r="149" spans="1:2" x14ac:dyDescent="0.3"><c r="A149" s="9" t="s"><v>43646</v></c><c r="B149" s="9"><v>7</v></c></row><row r="150" spans="1:2" x14ac:dyDescent="0.3"><c r="A150" s="9" t="s"><v>43647</v></c><c r="B150" s="9"><v>7</v></c></row><row r="151" spans="1:2" x14ac:dyDescent="0.3"><c r="A151" s="9" t="s"><v>43648</v></c><c r="B151" s="9"><v>7</v></c></row><row r="152" spans="1:2" x14ac:dyDescent="0.3"><c r="A152" s="9" t="s"><v>43649</v></c><c r="B152" s="9"><v>7</v></c></row><row r="153" spans="1:2" x14ac:dyDescent="0.3"><c r="A153" s="9" t="s"><v>43650</v></c><c r="B153" s="9"><v>7</v></c></row><row r="154" spans="1:2" x14ac:dyDescent="0.3"><c r="A154" s="9" t="s"><v>43651</v></c><c r="B154" s="9"><v>7</v></c></row><row r="155" spans="1:2" x14ac:dyDescent="0.3"><c r="A155" s="9" t="s"><v>43652</v></c><c r="B155" s="9"><v>7</v></c></row><row r="156" spans="1:2" x14ac:dyDescent="0.3"><c r="A156" s="9" t="s"><v>43653</v></c><c r="B156" s="9"><v>6</v></c></row><row r="157" spans="1:2" x14ac:dyDescent="0.3"><c r="A157" s="9" t="s"><v>43654</v></c><c r="B157" s="9"><v>6</v></c></row><row r="158" spans="1:2" x14ac:dyDescent="0.3"><c r="A158" s="9" t="s"><v>43655</v></c><c r="B158" s="9"><v>6</v></c></row><row r="159" spans="1:2" x14ac:dyDescent="0.3"><c r="A159" s="9" t="s"><v>43656</v></c><c r="B159" s="9"><v>6</v></c></row><row r="160" spans="1:2" x14ac:dyDescent="0.3"><c r="A160" s="9" t="s"><v>43657</v></c><c r="B160" s="9"><v>6</v></c></row><row r="161" spans="1:2" x14ac:dyDescent="0.3"><c r="A161" s="9" t="s"><v>43658</v></c><c r="B161" s="9"><v>6</v></c></row><row r="162" spans="1:2" x14ac:dyDescent="0.3"><c r="A162" s="9" t="s"><v>43659</v></c><c r="B162" s="9"><v>6</v></c></row><row r="163" spans="1:2" x14ac:dyDescent="0.3"><c r="A163" s="9" t="s"><v>43660</v></c><c r="B163" s="9"><v>6</v></c></row><row r="164" spans="1:2" x14ac:dyDescent="0.3"><c r="A164" s="9" t="s"><v>43661</v></c><c r="B164" s="9"><v>6</v></c></row><row r="165" spans="1:2" x14ac:dyDescent="0.3"><c r="A165" s="9" t="s"><v>43662</v></c><c r="B165" s="9"><v>6</v></c></row><row r="166" spans="1:2" x14ac:dyDescent="0.3"><c r="A166" s="9" t="s"><v>43663</v></c><c r="B166" s="9"><v>6</v></c></row><row r="167" spans="1:2" x14ac:dyDescent="0.3"><c r="A167" s="9" t="s"><v>43664</v></c><c r="B167" s="9"><v>6</v></c></row><row r="168" spans="1:2" x14ac:dyDescent="0.3"><c r="A168" s="9" t="s"><v>43665</v></c><c r="B168" s="9"><v>6</v></c></row><row r="169" spans="1:2" x14ac:dyDescent="0.3"><c r="A169" s="9" t="s"><v>43666</v></c><c r="B169" s="9"><v>6</v></c></row><row r="170" spans="1:2" x14ac:dyDescent="0.3"><c r="A170" s="9" t="s"><v>43667</v></c><c r="B170" s="9"><v>6</v></c></row><row r="171" spans="1:2" x14ac:dyDescent="0.3"><c r="A171" s="9" t="s"><v>43668</v></c><c r="B171" s="9"><v>6</v></c></row><row r="172" spans="1:2" x14ac:dyDescent="0.3"><c r="A172" s="9" t="s"><v>43669</v></c><c r="B172" s="9"><v>6</v></c></row><row r="173" spans="1:2" x14ac:dyDescent="0.3"><c r="A173" s="9" t="s"><v>43670</v></c><c r="B173" s="9"><v>6</v></c></row><row r="174" spans="1:2" x14ac:dyDescent="0.3"><c r="A174" s="9" t="s"><v>43671</v></c><c r="B174" s="9"><v>6</v></c></row><row r="175" spans="1:2" x14ac:dyDescent="0.3"><c r="A175" s="9" t="s"><v>43672</v></c><c r="B175" s="9"><v>6</v></c></row><row r="176" spans="1:2" x14ac:dyDescent="0.3"><c r="A176" s="9" t="s"><v>43673</v></c><c r="B176" s="9"><v>6</v></c></row><row r="177" spans="1:2" x14ac:dyDescent="0.3"><c r="A177" s="9" t="s"><v>43674</v></c><c r="B177" s="9"><v>6</v></c></row><row r="178" spans="1:2" x14ac:dyDescent="0.3"><c r="A178" s="9" t="s"><v>43675</v></c><c r="B178" s="9"><v>6</v></c></row><row r="179" spans="1:2" x14ac:dyDescent="0.3"><c r="A179" s="9" t="s"><v>43676</v></c><c r="B179" s="9"><v>6</v></c></row><row r="180" spans="1:2" x14ac:dyDescent="0.3"><c r="A180" s="9" t="s"><v>43677</v></c><c r="B180" s="9"><v>6</v></c></row><row r="181" spans="1:2" x14ac:dyDescent="0.3"><c r="A181" s="9" t="s"><v>43678</v></c><c r="B181" s="9"><v>6</v></c></row><row r="182" spans="1:2" x14ac:dyDescent="0.3"><c r="A182" s="9" t="s"><v>43679</v></c><c r="B182" s="9"><v>6</v></c></row><row r="183" spans="1:2" x14ac:dyDescent="0.3"><c r="A183" s="9" t="s"><v>43680</v></c><c r="B183" s="9"><v>6</v></c></row><row r="184" spans="1:2" x14ac:dyDescent="0.3"><c r="A184" s="9" t="s"><v>43681</v></c><c r="B184" s="9"><v>6</v></c></row><row r="185" spans="1:2" x14ac:dyDescent="0.3"><c r="A185" s="9" t="s"><v>43682</v></c><c r="B185" s="9"><v>6</v></c></row><row r="186" spans="1:2" x14ac:dyDescent="0.3"><c r="A186" s="9" t="s"><v>43683</v></c><c r="B186" s="9"><v>6</v></c></row><row r="187" spans="1:2" x14ac:dyDescent="0.3"><c r="A187" s="9" t="s"><v>43684</v></c><c r="B187" s="9"><v>6</v></c></row><row r="188" spans="1:2" x14ac:dyDescent="0.3"><c r="A188" s="9" t="s"><v>43685</v></c><c r="B188" s="9"><v>6</v></c></row><row r="189" spans="1:2" x14ac:dyDescent="0.3"><c r="A189" s="9" t="s"><v>43686</v></c><c r="B189" s="9"><v>6</v></c></row><row r="190" spans="1:2" x14ac:dyDescent="0.3"><c r="A190" s="9" t="s"><v>43687</v></c><c r="B190" s="9"><v>6</v></c></row><row r="191" spans="1:2" x14ac:dyDescent="0.3"><c r="A191" s="9" t="s"><v>43688</v></c><c r="B191" s="9"><v>6</v></c></row><row r="192" spans="1:2" x14ac:dyDescent="0.3"><c r="A192" s="9" t="s"><v>43689</v></c><c r="B192" s="9"><v>6</v></c></row><row r="193" spans="1:2" x14ac:dyDescent="0.3"><c r="A193" s="9" t="s"><v>43690</v></c><c r="B193" s="9"><v>6</v></c></row><row r="194" spans="1:2" x14ac:dyDescent="0.3"><c r="A194" s="9" t="s"><v>43691</v></c><c r="B194" s="9"><v>6</v></c></row><row r="195" spans="1:2" x14ac:dyDescent="0.3"><c r="A195" s="9" t="s"><v>43692</v></c><c r="B195" s="9"><v>6</v></c></row><row r="196" spans="1:2" x14ac:dyDescent="0.3"><c r="A196" s="9" t="s"><v>43693</v></c><c r="B196" s="9"><v>6</v></c></row><row r="197" spans="1:2" x14ac:dyDescent="0.3"><c r="A197" s="9" t="s"><v>43694</v></c><c r="B197" s="9"><v>6</v></c></row><row r="198" spans="1:2" x14ac:dyDescent="0.3"><c r="A198" s="9" t="s"><v>43695</v></c><c r="B198" s="9"><v>6</v></c></row><row r="199" spans="1:2" x14ac:dyDescent="0.3"><c r="A199" s="9" t="s"><v>43696</v></c><c r="B199" s="9"><v>6</v></c></row><row r="200" spans="1:2" x14ac:dyDescent="0.3"><c r="A200" s="9" t="s"><v>43697</v></c><c r="B200" s="9"><v>6</v></c></row><row r="201" spans="1:2" x14ac:dyDescent="0.3"><c r="A201" s="9" t="s"><v>43698</v></c><c r="B201" s="9"><v>5</v></c></row><row r="202" spans="1:2" x14ac:dyDescent="0.3"><c r="A202" s="9" t="s"><v>43699</v></c><c r="B202" s="9"><v>5</v></c></row><row r="203" spans="1:2" x14ac:dyDescent="0.3"><c r="A203" s="9" t="s"><v>43700</v></c><c r="B203" s="9"><v>5</v></c></row><row r="204" spans="1:2" x14ac:dyDescent="0.3"><c r="A204" s="9" t="s"><v>43701</v></c><c r="B204" s="9"><v>5</v></c></row><row r="205" spans="1:2" x14ac:dyDescent="0.3"><c r="A205" s="9" t="s"><v>43702</v></c><c r="B205" s="9"><v>5</v></c></row><row r="206" spans="1:2" x14ac:dyDescent="0.3"><c r="A206" s="9" t="s"><v>43703</v></c><c r="B206" s="9"><v>5</v></c></row><row r="207" spans="1:2" x14ac:dyDescent="0.3"><c r="A207" s="9" t="s"><v>43704</v></c><c r="B207" s="9"><v>5</v></c></row><row r="208" spans="1:2" x14ac:dyDescent="0.3"><c r="A208" s="9" t="s"><v>43705</v></c><c r="B208" s="9"><v>5</v></c></row><row r="209" spans="1:2" x14ac:dyDescent="0.3"><c r="A209" s="9" t="s"><v>43706</v></c><c r="B209" s="9"><v>5</v></c></row><row r="210" spans="1:2" x14ac:dyDescent="0.3"><c r="A210" s="9" t="s"><v>43707</v></c><c r="B210" s="9"><v>5</v></c></row><row r="211" spans="1:2" x14ac:dyDescent="0.3"><c r="A211" s="9" t="s"><v>43708</v></c><c r="B211" s="9"><v>5</v></c></row><row r="212" spans="1:2" x14ac:dyDescent="0.3"><c r="A212" s="9" t="s"><v>43709</v></c><c r="B212" s="9"><v>5</v></c></row><row r="213" spans="1:2" x14ac:dyDescent="0.3"><c r="A213" s="9" t="s"><v>43710</v></c><c r="B213" s="9"><v>5</v></c></row><row r="214" spans="1:2" x14ac:dyDescent="0.3"><c r="A214" s="9" t="s"><v>43711</v></c><c r="B214" s="9"><v>5</v></c></row><row r="215" spans="1:2" x14ac:dyDescent="0.3"><c r="A215" s="9" t="s"><v>43712</v></c><c r="B215" s="9"><v>5</v></c></row><row r="216" spans="1:2" x14ac:dyDescent="0.3"><c r="A216" s="9" t="s"><v>43713</v></c><c r="B216" s="9"><v>5</v></c></row><row r="217" spans="1:2" x14ac:dyDescent="0.3"><c r="A217" s="9" t="s"><v>43714</v></c><c r="B217" s="9"><v>5</v></c></row><row r="218" spans="1:2" x14ac:dyDescent="0.3"><c r="A218" s="9" t="s"><v>43715</v></c><c r="B218" s="9"><v>5</v></c></row><row r="219" spans="1:2" x14ac:dyDescent="0.3"><c r="A219" s="9" t="s"><v>43716</v></c><c r="B219" s="9"><v>5</v></c></row><row r="220" spans="1:2" x14ac:dyDescent="0.3"><c r="A220" s="9" t="s"><v>43717</v></c><c r="B220" s="9"><v>5</v></c></row><row r="221" spans="1:2" x14ac:dyDescent="0.3"><c r="A221" s="9" t="s"><v>43718</v></c><c r="B221" s="9"><v>5</v></c></row><row r="222" spans="1:2" x14ac:dyDescent="0.3"><c r="A222" s="9" t="s"><v>43719</v></c><c r="B222" s="9"><v>5</v></c></row><row r="223" spans="1:2" x14ac:dyDescent="0.3"><c r="A223" s="9" t="s"><v>43720</v></c><c r="B223" s="9"><v>5</v></c></row><row r="224" spans="1:2" x14ac:dyDescent="0.3"><c r="A224" s="9" t="s"><v>43721</v></c><c r="B224" s="9"><v>5</v></c></row><row r="225" spans="1:2" x14ac:dyDescent="0.3"><c r="A225" s="9" t="s"><v>43722</v></c><c r="B225" s="9"><v>5</v></c></row><row r="226" spans="1:2" x14ac:dyDescent="0.3"><c r="A226" s="9" t="s"><v>43723</v></c><c r="B226" s="9"><v>5</v></c></row><row r="227" spans="1:2" x14ac:dyDescent="0.3"><c r="A227" s="9" t="s"><v>43724</v></c><c r="B227" s="9"><v>5</v></c></row><row r="228" spans="1:2" x14ac:dyDescent="0.3"><c r="A228" s="9" t="s"><v>43725</v></c><c r="B228" s="9"><v>5</v></c></row><row r="229" spans="1:2" x14ac:dyDescent="0.3"><c r="A229" s="9" t="s"><v>43726</v></c><c r="B229" s="9"><v>5</v></c></row><row r="230" spans="1:2" x14ac:dyDescent="0.3"><c r="A230" s="9" t="s"><v>43727</v></c><c r="B230" s="9"><v>5</v></c></row><row r="231" spans="1:2" x14ac:dyDescent="0.3"><c r="A231" s="9" t="s"><v>43728</v></c><c r="B231" s="9"><v>5</v></c></row><row r="232" spans="1:2" x14ac:dyDescent="0.3"><c r="A232" s="9" t="s"><v>43729</v></c><c r="B232" s="9"><v>5</v></c></row><row r="233" spans="1:2" x14ac:dyDescent="0.3"><c r="A233" s="9" t="s"><v>43730</v></c><c r="B233" s="9"><v>5</v></c></row><row r="234" spans="1:2" x14ac:dyDescent="0.3"><c r="A234" s="9" t="s"><v>43731</v></c><c r="B234" s="9"><v>5</v></c></row><row r="235" spans="1:2" x14ac:dyDescent="0.3"><c r="A235" s="9" t="s"><v>43732</v></c><c r="B235" s="9"><v>5</v></c></row><row r="236" spans="1:2" x14ac:dyDescent="0.3"><c r="A236" s="9" t="s"><v>43733</v></c><c r="B236" s="9"><v>5</v></c></row><row r="237" spans="1:2" x14ac:dyDescent="0.3"><c r="A237" s="9" t="s"><v>43734</v></c><c r="B237" s="9"><v>5</v></c></row><row r="238" spans="1:2" x14ac:dyDescent="0.3"><c r="A238" s="9" t="s"><v>43735</v></c><c r="B238" s="9"><v>5</v></c></row><row r="239" spans="1:2" x14ac:dyDescent="0.3"><c r="A239" s="9" t="s"><v>43736</v></c><c r="B239" s="9"><v>5</v></c></row><row r="240" spans="1:2" x14ac:dyDescent="0.3"><c r="A240" s="9" t="s"><v>43737</v></c><c r="B240" s="9"><v>5</v></c></row><row r="241" spans="1:2" x14ac:dyDescent="0.3"><c r="A241" s="9" t="s"><v>43738</v></c><c r="B241" s="9"><v>5</v></c></row><row r="242" spans="1:2" x14ac:dyDescent="0.3"><c r="A242" s="9" t="s"><v>43739</v></c><c r="B242" s="9"><v>5</v></c></row><row r="243" spans="1:2" x14ac:dyDescent="0.3"><c r="A243" s="9" t="s"><v>43740</v></c><c r="B243" s="9"><v>5</v></c></row><row r="244" spans="1:2" x14ac:dyDescent="0.3"><c r="A244" s="9" t="s"><v>43741</v></c><c r="B244" s="9"><v>5</v></c></row><row r="245" spans="1:2" x14ac:dyDescent="0.3"><c r="A245" s="9" t="s"><v>43742</v></c><c r="B245" s="9"><v>5</v></c></row><row r="246" spans="1:2" x14ac:dyDescent="0.3"><c r="A246" s="9" t="s"><v>43743</v></c><c r="B246" s="9"><v>5</v></c></row><row r="247" spans="1:2" x14ac:dyDescent="0.3"><c r="A247" s="9" t="s"><v>43744</v></c><c r="B247" s="9"><v>5</v></c></row><row r="248" spans="1:2" x14ac:dyDescent="0.3"><c r="A248" s="9" t="s"><v>43745</v></c><c r="B248" s="9"><v>5</v></c></row><row r="249" spans="1:2" x14ac:dyDescent="0.3"><c r="A249" s="9" t="s"><v>43746</v></c><c r="B249" s="9"><v>5</v></c></row><row r="250" spans="1:2" x14ac:dyDescent="0.3"><c r="A250" s="9" t="s"><v>43747</v></c><c r="B250" s="9"><v>5</v></c></row><row r="251" spans="1:2" x14ac:dyDescent="0.3"><c r="A251" s="9" t="s"><v>43748</v></c><c r="B251" s="9"><v>5</v></c></row><row r="252" spans="1:2" x14ac:dyDescent="0.3"><c r="A252" s="9" t="s"><v>43749</v></c><c r="B252" s="9"><v>5</v></c></row><row r="253" spans="1:2" x14ac:dyDescent="0.3"><c r="A253" s="9" t="s"><v>43750</v></c><c r="B253" s="9"><v>5</v></c></row><row r="254" spans="1:2" x14ac:dyDescent="0.3"><c r="A254" s="9" t="s"><v>43751</v></c><c r="B254" s="9"><v>5</v></c></row><row r="255" spans="1:2" x14ac:dyDescent="0.3"><c r="A255" s="9" t="s"><v>43752</v></c><c r="B255" s="9"><v>5</v></c></row><row r="256" spans="1:2" x14ac:dyDescent="0.3"><c r="A256" s="9" t="s"><v>43753</v></c><c r="B256" s="9"><v>5</v></c></row><row r="257" spans="1:2" x14ac:dyDescent="0.3"><c r="A257" s="9" t="s"><v>43754</v></c><c r="B257" s="9"><v>5</v></c></row><row r="258" spans="1:2" x14ac:dyDescent="0.3"><c r="A258" s="9" t="s"><v>43755</v></c><c r="B258" s="9"><v>5</v></c></row><row r="259" spans="1:2" x14ac:dyDescent="0.3"><c r="A259" s="9" t="s"><v>43756</v></c><c r="B259" s="9"><v>5</v></c></row><row r="260" spans="1:2" x14ac:dyDescent="0.3"><c r="A260" s="9" t="s"><v>43757</v></c><c r="B260" s="9"><v>5</v></c></row><row r="261" spans="1:2" x14ac:dyDescent="0.3"><c r="A261" s="9" t="s"><v>43758</v></c><c r="B261" s="9"><v>5</v></c></row><row r="262" spans="1:2" x14ac:dyDescent="0.3"><c r="A262" s="9" t="s"><v>43759</v></c><c r="B262" s="9"><v>5</v></c></row><row r="263" spans="1:2" x14ac:dyDescent="0.3"><c r="A263" s="9" t="s"><v>43760</v></c><c r="B263" s="9"><v>5</v></c></row><row r="264" spans="1:2" x14ac:dyDescent="0.3"><c r="A264" s="9" t="s"><v>43761</v></c><c r="B264" s="9"><v>5</v></c></row><row r="265" spans="1:2" x14ac:dyDescent="0.3"><c r="A265" s="9" t="s"><v>43762</v></c><c r="B265" s="9"><v>5</v></c></row><row r="266" spans="1:2" x14ac:dyDescent="0.3"><c r="A266" s="9" t="s"><v>43763</v></c><c r="B266" s="9"><v>5</v></c></row><row r="267" spans="1:2" x14ac:dyDescent="0.3"><c r="A267" s="9" t="s"><v>43764</v></c><c r="B267" s="9"><v>5</v></c></row><row r="268" spans="1:2" x14ac:dyDescent="0.3"><c r="A268" s="9" t="s"><v>43765</v></c><c r="B268" s="9"><v>5</v></c></row><row r="269" spans="1:2" x14ac:dyDescent="0.3"><c r="A269" s="9" t="s"><v>43766</v></c><c r="B269" s="9"><v>4</v></c></row><row r="270" spans="1:2" x14ac:dyDescent="0.3"><c r="A270" s="9" t="s"><v>43767</v></c><c r="B270" s="9"><v>4</v></c></row><row r="271" spans="1:2" x14ac:dyDescent="0.3"><c r="A271" s="9" t="s"><v>43768</v></c><c r="B271" s="9"><v>4</v></c></row><row r="272" spans="1:2" x14ac:dyDescent="0.3"><c r="A272" s="9" t="s"><v>43769</v></c><c r="B272" s="9"><v>4</v></c></row><row r="273" spans="1:2" x14ac:dyDescent="0.3"><c r="A273" s="9" t="s"><v>43770</v></c><c r="B273" s="9"><v>4</v></c></row><row r="274" spans="1:2" x14ac:dyDescent="0.3"><c r="A274" s="9" t="s"><v>43771</v></c><c r="B274" s="9"><v>4</v></c></row><row r="275" spans="1:2" x14ac:dyDescent="0.3"><c r="A275" s="9" t="s"><v>43772</v></c><c r="B275" s="9"><v>4</v></c></row><row r="276" spans="1:2" x14ac:dyDescent="0.3"><c r="A276" s="9" t="s"><v>43773</v></c><c r="B276" s="9"><v>4</v></c></row><row r="277" spans="1:2" x14ac:dyDescent="0.3"><c r="A277" s="9" t="s"><v>43774</v></c><c r="B277" s="9"><v>4</v></c></row><row r="278" spans="1:2" x14ac:dyDescent="0.3"><c r="A278" s="9" t="s"><v>43775</v></c><c r="B278" s="9"><v>4</v></c></row><row r="279" spans="1:2" x14ac:dyDescent="0.3"><c r="A279" s="9" t="s"><v>43776</v></c><c r="B279" s="9"><v>4</v></c></row><row r="280" spans="1:2" x14ac:dyDescent="0.3"><c r="A280" s="9" t="s"><v>43777</v></c><c r="B280" s="9"><v>4</v></c></row><row r="281" spans="1:2" x14ac:dyDescent="0.3"><c r="A281" s="9" t="s"><v>43778</v></c><c r="B281" s="9"><v>4</v></c></row><row r="282" spans="1:2" x14ac:dyDescent="0.3"><c r="A282" s="9" t="s"><v>43779</v></c><c r="B282" s="9"><v>4</v></c></row><row r="283" spans="1:2" x14ac:dyDescent="0.3"><c r="A283" s="9" t="s"><v>43780</v></c><c r="B283" s="9"><v>4</v></c></row><row r="284" spans="1:2" x14ac:dyDescent="0.3"><c r="A284" s="9" t="s"><v>43781</v></c><c r="B284" s="9"><v>4</v></c></row><row r="285" spans="1:2" x14ac:dyDescent="0.3"><c r="A285" s="9" t="s"><v>43782</v></c><c r="B285" s="9"><v>4</v></c></row><row r="286" spans="1:2" x14ac:dyDescent="0.3"><c r="A286" s="9" t="s"><v>43783</v></c><c r="B286" s="9"><v>4</v></c></row><row r="287" spans="1:2" x14ac:dyDescent="0.3"><c r="A287" s="9" t="s"><v>43784</v></c><c r="B287" s="9"><v>4</v></c></row><row r="288" spans="1:2" x14ac:dyDescent="0.3"><c r="A288" s="9" t="s"><v>43785</v></c><c r="B288" s="9"><v>4</v></c></row><row r="289" spans="1:2" x14ac:dyDescent="0.3"><c r="A289" s="9" t="s"><v>43786</v></c><c r="B289" s="9"><v>4</v></c></row><row r="290" spans="1:2" x14ac:dyDescent="0.3"><c r="A290" s="9" t="s"><v>43787</v></c><c r="B290" s="9"><v>4</v></c></row><row r="291" spans="1:2" x14ac:dyDescent="0.3"><c r="A291" s="9" t="s"><v>43788</v></c><c r="B291" s="9"><v>4</v></c></row><row r="292" spans="1:2" x14ac:dyDescent="0.3"><c r="A292" s="9" t="s"><v>43789</v></c><c r="B292" s="9"><v>4</v></c></row><row r="293" spans="1:2" x14ac:dyDescent="0.3"><c r="A293" s="9" t="s"><v>43790</v></c><c r="B293" s="9"><v>4</v></c></row><row r="294" spans="1:2" x14ac:dyDescent="0.3"><c r="A294" s="9" t="s"><v>43791</v></c><c r="B294" s="9"><v>4</v></c></row><row r="295" spans="1:2" x14ac:dyDescent="0.3"><c r="A295" s="9" t="s"><v>43792</v></c><c r="B295" s="9"><v>4</v></c></row><row r="296" spans="1:2" x14ac:dyDescent="0.3"><c r="A296" s="9" t="s"><v>43793</v></c><c r="B296" s="9"><v>4</v></c></row><row r="297" spans="1:2" x14ac:dyDescent="0.3"><c r="A297" s="9" t="s"><v>43794</v></c><c r="B297" s="9"><v>4</v></c></row><row r="298" spans="1:2" x14ac:dyDescent="0.3"><c r="A298" s="9" t="s"><v>43795</v></c><c r="B298" s="9"><v>4</v></c></row><row r="299" spans="1:2" x14ac:dyDescent="0.3"><c r="A299" s="9" t="s"><v>43796</v></c><c r="B299" s="9"><v>4</v></c></row><row r="300" spans="1:2" x14ac:dyDescent="0.3"><c r="A300" s="9" t="s"><v>43797</v></c><c r="B300" s="9"><v>4</v></c></row><row r="301" spans="1:2" x14ac:dyDescent="0.3"><c r="A301" s="9" t="s"><v>43798</v></c><c r="B301" s="9"><v>4</v></c></row><row r="302" spans="1:2" x14ac:dyDescent="0.3"><c r="A302" s="9" t="s"><v>43799</v></c><c r="B302" s="9"><v>4</v></c></row><row r="303" spans="1:2" x14ac:dyDescent="0.3"><c r="A303" s="9" t="s"><v>43800</v></c><c r="B303" s="9"><v>4</v></c></row><row r="304" spans="1:2" x14ac:dyDescent="0.3"><c r="A304" s="9" t="s"><v>43801</v></c><c r="B304" s="9"><v>4</v></c></row><row r="305" spans="1:2" x14ac:dyDescent="0.3"><c r="A305" s="9" t="s"><v>43802</v></c><c r="B305" s="9"><v>4</v></c></row><row r="306" spans="1:2" x14ac:dyDescent="0.3"><c r="A306" s="9" t="s"><v>43803</v></c><c r="B306" s="9"><v>4</v></c></row><row r="307" spans="1:2" x14ac:dyDescent="0.3"><c r="A307" s="9" t="s"><v>43804</v></c><c r="B307" s="9"><v>4</v></c></row><row r="308" spans="1:2" x14ac:dyDescent="0.3"><c r="A308" s="9" t="s"><v>43805</v></c><c r="B308" s="9"><v>4</v></c></row><row r="309" spans="1:2" x14ac:dyDescent="0.3"><c r="A309" s="9" t="s"><v>43806</v></c><c r="B309" s="9"><v>4</v></c></row><row r="310" spans="1:2" x14ac:dyDescent="0.3"><c r="A310" s="9" t="s"><v>43807</v></c><c r="B310" s="9"><v>4</v></c></row><row r="311" spans="1:2" x14ac:dyDescent="0.3"><c r="A311" s="9" t="s"><v>43808</v></c><c r="B311" s="9"><v>4</v></c></row><row r="312" spans="1:2" x14ac:dyDescent="0.3"><c r="A312" s="9" t="s"><v>43809</v></c><c r="B312" s="9"><v>4</v></c></row><row r="313" spans="1:2" x14ac:dyDescent="0.3"><c r="A313" s="9" t="s"><v>43810</v></c><c r="B313" s="9"><v>4</v></c></row><row r="314" spans="1:2" x14ac:dyDescent="0.3"><c r="A314" s="9" t="s"><v>43811</v></c><c r="B314" s="9"><v>4</v></c></row><row r="315" spans="1:2" x14ac:dyDescent="0.3"><c r="A315" s="9" t="s"><v>43812</v></c><c r="B315" s="9"><v>4</v></c></row><row r="316" spans="1:2" x14ac:dyDescent="0.3"><c r="A316" s="9" t="s"><v>43813</v></c><c r="B316" s="9"><v>4</v></c></row><row r="317" spans="1:2" x14ac:dyDescent="0.3"><c r="A317" s="9" t="s"><v>43814</v></c><c r="B317" s="9"><v>4</v></c></row><row r="318" spans="1:2" x14ac:dyDescent="0.3"><c r="A318" s="9" t="s"><v>43815</v></c><c r="B318" s="9"><v>4</v></c></row><row r="319" spans="1:2" x14ac:dyDescent="0.3"><c r="A319" s="9" t="s"><v>43816</v></c><c r="B319" s="9"><v>4</v></c></row><row r="320" spans="1:2" x14ac:dyDescent="0.3"><c r="A320" s="9" t="s"><v>43817</v></c><c r="B320" s="9"><v>4</v></c></row><row r="321" spans="1:2" x14ac:dyDescent="0.3"><c r="A321" s="9" t="s"><v>43818</v></c><c r="B321" s="9"><v>4</v></c></row><row r="322" spans="1:2" x14ac:dyDescent="0.3"><c r="A322" s="9" t="s"><v>43819</v></c><c r="B322" s="9"><v>4</v></c></row><row r="323" spans="1:2" x14ac:dyDescent="0.3"><c r="A323" s="9" t="s"><v>43820</v></c><c r="B323" s="9"><v>4</v></c></row><row r="324" spans="1:2" x14ac:dyDescent="0.3"><c r="A324" s="9" t="s"><v>43821</v></c><c r="B324" s="9"><v>4</v></c></row><row r="325" spans="1:2" x14ac:dyDescent="0.3"><c r="A325" s="9" t="s"><v>43822</v></c><c r="B325" s="9"><v>4</v></c></row><row r="326" spans="1:2" x14ac:dyDescent="0.3"><c r="A326" s="9" t="s"><v>43823</v></c><c r="B326" s="9"><v>4</v></c></row><row r="327" spans="1:2" x14ac:dyDescent="0.3"><c r="A327" s="9" t="s"><v>43824</v></c><c r="B327" s="9"><v>4</v></c></row><row r="328" spans="1:2" x14ac:dyDescent="0.3"><c r="A328" s="9" t="s"><v>43825</v></c><c r="B328" s="9"><v>4</v></c></row><row r="329" spans="1:2" x14ac:dyDescent="0.3"><c r="A329" s="9" t="s"><v>43826</v></c><c r="B329" s="9"><v>4</v></c></row><row r="330" spans="1:2" x14ac:dyDescent="0.3"><c r="A330" s="9" t="s"><v>43827</v></c><c r="B330" s="9"><v>4</v></c></row><row r="331" spans="1:2" x14ac:dyDescent="0.3"><c r="A331" s="9" t="s"><v>43828</v></c><c r="B331" s="9"><v>4</v></c></row><row r="332" spans="1:2" x14ac:dyDescent="0.3"><c r="A332" s="9" t="s"><v>43829</v></c><c r="B332" s="9"><v>4</v></c></row><row r="333" spans="1:2" x14ac:dyDescent="0.3"><c r="A333" s="9" t="s"><v>43830</v></c><c r="B333" s="9"><v>4</v></c></row><row r="334" spans="1:2" x14ac:dyDescent="0.3"><c r="A334" s="9" t="s"><v>43831</v></c><c r="B334" s="9"><v>4</v></c></row><row r="335" spans="1:2" x14ac:dyDescent="0.3"><c r="A335" s="9" t="s"><v>43832</v></c><c r="B335" s="9"><v>4</v></c></row><row r="336" spans="1:2" x14ac:dyDescent="0.3"><c r="A336" s="9" t="s"><v>43833</v></c><c r="B336" s="9"><v>4</v></c></row><row r="337" spans="1:2" x14ac:dyDescent="0.3"><c r="A337" s="9" t="s"><v>43834</v></c><c r="B337" s="9"><v>4</v></c></row><row r="338" spans="1:2" x14ac:dyDescent="0.3"><c r="A338" s="9" t="s"><v>43835</v></c><c r="B338" s="9"><v>4</v></c></row><row r="339" spans="1:2" x14ac:dyDescent="0.3"><c r="A339" s="9" t="s"><v>43836</v></c><c r="B339" s="9"><v>4</v></c></row><row r="340" spans="1:2" x14ac:dyDescent="0.3"><c r="A340" s="9" t="s"><v>43837</v></c><c r="B340" s="9"><v>4</v></c></row><row r="341" spans="1:2" x14ac:dyDescent="0.3"><c r="A341" s="9" t="s"><v>43838</v></c><c r="B341" s="9"><v>4</v></c></row><row r="342" spans="1:2" x14ac:dyDescent="0.3"><c r="A342" s="9" t="s"><v>43839</v></c><c r="B342" s="9"><v>4</v></c></row><row r="343" spans="1:2" x14ac:dyDescent="0.3"><c r="A343" s="9" t="s"><v>43840</v></c><c r="B343" s="9"><v>4</v></c></row><row r="344" spans="1:2" x14ac:dyDescent="0.3"><c r="A344" s="9" t="s"><v>43841</v></c><c r="B344" s="9"><v>4</v></c></row><row r="345" spans="1:2" x14ac:dyDescent="0.3"><c r="A345" s="9" t="s"><v>43842</v></c><c r="B345" s="9"><v>4</v></c></row><row r="346" spans="1:2" x14ac:dyDescent="0.3"><c r="A346" s="9" t="s"><v>43843</v></c><c r="B346" s="9"><v>4</v></c></row><row r="347" spans="1:2" x14ac:dyDescent="0.3"><c r="A347" s="9" t="s"><v>43844</v></c><c r="B347" s="9"><v>4</v></c></row><row r="348" spans="1:2" x14ac:dyDescent="0.3"><c r="A348" s="9" t="s"><v>43845</v></c><c r="B348" s="9"><v>4</v></c></row><row r="349" spans="1:2" x14ac:dyDescent="0.3"><c r="A349" s="9" t="s"><v>43846</v></c><c r="B349" s="9"><v>4</v></c></row><row r="350" spans="1:2" x14ac:dyDescent="0.3"><c r="A350" s="9" t="s"><v>43847</v></c><c r="B350" s="9"><v>4</v></c></row><row r="351" spans="1:2" x14ac:dyDescent="0.3"><c r="A351" s="9" t="s"><v>43848</v></c><c r="B351" s="9"><v>4</v></c></row><row r="352" spans="1:2" x14ac:dyDescent="0.3"><c r="A352" s="9" t="s"><v>43849</v></c><c r="B352" s="9"><v>4</v></c></row><row r="353" spans="1:2" x14ac:dyDescent="0.3"><c r="A353" s="9" t="s"><v>43850</v></c><c r="B353" s="9"><v>4</v></c></row><row r="354" spans="1:2" x14ac:dyDescent="0.3"><c r="A354" s="9" t="s"><v>43851</v></c><c r="B354" s="9"><v>4</v></c></row><row r="355" spans="1:2" x14ac:dyDescent="0.3"><c r="A355" s="9" t="s"><v>43852</v></c><c r="B355" s="9"><v>4</v></c></row><row r="356" spans="1:2" x14ac:dyDescent="0.3"><c r="A356" s="9" t="s"><v>43853</v></c><c r="B356" s="9"><v>4</v></c></row><row r="357" spans="1:2" x14ac:dyDescent="0.3"><c r="A357" s="9" t="s"><v>43854</v></c><c r="B357" s="9"><v>4</v></c></row><row r="358" spans="1:2" x14ac:dyDescent="0.3"><c r="A358" s="9" t="s"><v>43855</v></c><c r="B358" s="9"><v>4</v></c></row><row r="359" spans="1:2" x14ac:dyDescent="0.3"><c r="A359" s="9" t="s"><v>43856</v></c><c r="B359" s="9"><v>4</v></c></row><row r="360" spans="1:2" x14ac:dyDescent="0.3"><c r="A360" s="9" t="s"><v>43857</v></c><c r="B360" s="9"><v>4</v></c></row><row r="361" spans="1:2" x14ac:dyDescent="0.3"><c r="A361" s="9" t="s"><v>43858</v></c><c r="B361" s="9"><v>4</v></c></row><row r="362" spans="1:2" x14ac:dyDescent="0.3"><c r="A362" s="9" t="s"><v>43859</v></c><c r="B362" s="9"><v>4</v></c></row><row r="363" spans="1:2" x14ac:dyDescent="0.3"><c r="A363" s="9" t="s"><v>43860</v></c><c r="B363" s="9"><v>4</v></c></row><row r="364" spans="1:2" x14ac:dyDescent="0.3"><c r="A364" s="9" t="s"><v>43861</v></c><c r="B364" s="9"><v>4</v></c></row><row r="365" spans="1:2" x14ac:dyDescent="0.3"><c r="A365" s="9" t="s"><v>43862</v></c><c r="B365" s="9"><v>4</v></c></row><row r="366" spans="1:2" x14ac:dyDescent="0.3"><c r="A366" s="9" t="s"><v>43863</v></c><c r="B366" s="9"><v>4</v></c></row><row r="367" spans="1:2" x14ac:dyDescent="0.3"><c r="A367" s="9" t="s"><v>43864</v></c><c r="B367" s="9"><v>4</v></c></row><row r="368" spans="1:2" x14ac:dyDescent="0.3"><c r="A368" s="9" t="s"><v>43865</v></c><c r="B368" s="9"><v>4</v></c></row><row r="369" spans="1:2" x14ac:dyDescent="0.3"><c r="A369" s="9" t="s"><v>43866</v></c><c r="B369" s="9"><v>4</v></c></row><row r="370" spans="1:2" x14ac:dyDescent="0.3"><c r="A370" s="9" t="s"><v>43867</v></c><c r="B370" s="9"><v>4</v></c></row><row r="371" spans="1:2" x14ac:dyDescent="0.3"><c r="A371" s="9" t="s"><v>43868</v></c><c r="B371" s="9"><v>4</v></c></row><row r="372" spans="1:2" x14ac:dyDescent="0.3"><c r="A372" s="9" t="s"><v>43869</v></c><c r="B372" s="9"><v>4</v></c></row><row r="373" spans="1:2" x14ac:dyDescent="0.3"><c r="A373" s="9" t="s"><v>43870</v></c><c r="B373" s="9"><v>4</v></c></row><row r="374" spans="1:2" x14ac:dyDescent="0.3"><c r="A374" s="9" t="s"><v>43871</v></c><c r="B374" s="9"><v>4</v></c></row><row r="375" spans="1:2" x14ac:dyDescent="0.3"><c r="A375" s="9" t="s"><v>43872</v></c><c r="B375" s="9"><v>4</v></c></row><row r="376" spans="1:2" x14ac:dyDescent="0.3"><c r="A376" s="9" t="s"><v>43873</v></c><c r="B376" s="9"><v>4</v></c></row><row r="377" spans="1:2" x14ac:dyDescent="0.3"><c r="A377" s="9" t="s"><v>43874</v></c><c r="B377" s="9"><v>4</v></c></row><row r="378" spans="1:2" x14ac:dyDescent="0.3"><c r="A378" s="9" t="s"><v>43875</v></c><c r="B378" s="9"><v>4</v></c></row><row r="379" spans="1:2" x14ac:dyDescent="0.3"><c r="A379" s="9" t="s"><v>43876</v></c><c r="B379" s="9"><v>4</v></c></row><row r="380" spans="1:2" x14ac:dyDescent="0.3"><c r="A380" s="9" t="s"><v>43877</v></c><c r="B380" s="9"><v>4</v></c></row><row r="381" spans="1:2" x14ac:dyDescent="0.3"><c r="A381" s="9" t="s"><v>43878</v></c><c r="B381" s="9"><v>4</v></c></row><row r="382" spans="1:2" x14ac:dyDescent="0.3"><c r="A382" s="9" t="s"><v>43879</v></c><c r="B382" s="9"><v>4</v></c></row><row r="383" spans="1:2" x14ac:dyDescent="0.3"><c r="A383" s="9" t="s"><v>43880</v></c><c r="B383" s="9"><v>4</v></c></row><row r="384" spans="1:2" x14ac:dyDescent="0.3"><c r="A384" s="9" t="s"><v>43881</v></c><c r="B384" s="9"><v>4</v></c></row><row r="385" spans="1:2" x14ac:dyDescent="0.3"><c r="A385" s="9" t="s"><v>43882</v></c><c r="B385" s="9"><v>4</v></c></row><row r="386" spans="1:2" x14ac:dyDescent="0.3"><c r="A386" s="9" t="s"><v>43883</v></c><c r="B386" s="9"><v>4</v></c></row><row r="387" spans="1:2" x14ac:dyDescent="0.3"><c r="A387" s="9" t="s"><v>43884</v></c><c r="B387" s="9"><v>4</v></c></row><row r="388" spans="1:2" x14ac:dyDescent="0.3"><c r="A388" s="9" t="s"><v>43885</v></c><c r="B388" s="9"><v>4</v></c></row><row r="389" spans="1:2" x14ac:dyDescent="0.3"><c r="A389" s="9" t="s"><v>43886</v></c><c r="B389" s="9"><v>4</v></c></row><row r="390" spans="1:2" x14ac:dyDescent="0.3"><c r="A390" s="9" t="s"><v>43887</v></c><c r="B390" s="9"><v>4</v></c></row><row r="391" spans="1:2" x14ac:dyDescent="0.3"><c r="A391" s="9" t="s"><v>43888</v></c><c r="B391" s="9"><v>4</v></c></row><row r="392" spans="1:2" x14ac:dyDescent="0.3"><c r="A392" s="9" t="s"><v>43889</v></c><c r="B392" s="9"><v>4</v></c></row><row r="393" spans="1:2" x14ac:dyDescent="0.3"><c r="A393" s="9" t="s"><v>43890</v></c><c r="B393" s="9"><v>4</v></c></row><row r="394" spans="1:2" x14ac:dyDescent="0.3"><c r="A394" s="9" t="s"><v>43891</v></c><c r="B394" s="9"><v>4</v></c></row><row r="395" spans="1:2" x14ac:dyDescent="0.3"><c r="A395" s="9" t="s"><v>43892</v></c><c r="B395" s="9"><v>4</v></c></row><row r="396" spans="1:2" x14ac:dyDescent="0.3"><c r="A396" s="9" t="s"><v>43893</v></c><c r="B396" s="9"><v>4</v></c></row><row r="397" spans="1:2" x14ac:dyDescent="0.3"><c r="A397" s="9" t="s"><v>43894</v></c><c r="B397" s="9"><v>4</v></c></row><row r="398" spans="1:2" x14ac:dyDescent="0.3"><c r="A398" s="9" t="s"><v>43895</v></c><c r="B398" s="9"><v>4</v></c></row><row r="399" spans="1:2" x14ac:dyDescent="0.3"><c r="A399" s="9" t="s"><v>43896</v></c><c r="B399" s="9"><v>4</v></c></row><row r="400" spans="1:2" x14ac:dyDescent="0.3"><c r="A400" s="9" t="s"><v>43897</v></c><c r="B400" s="9"><v>3</v></c></row><row r="401" spans="1:2" x14ac:dyDescent="0.3"><c r="A401" s="9" t="s"><v>43898</v></c><c r="B401" s="9"><v>3</v></c></row><row r="402" spans="1:2" x14ac:dyDescent="0.3"><c r="A402" s="9" t="s"><v>43899</v></c><c r="B402" s="9"><v>3</v></c></row><row r="403" spans="1:2" x14ac:dyDescent="0.3"><c r="A403" s="9" t="s"><v>43900</v></c><c r="B403" s="9"><v>3</v></c></row><row r="404" spans="1:2" x14ac:dyDescent="0.3"><c r="A404" s="9" t="s"><v>43901</v></c><c r="B404" s="9"><v>3</v></c></row><row r="405" spans="1:2" x14ac:dyDescent="0.3"><c r="A405" s="9" t="s"><v>43902</v></c><c r="B405" s="9"><v>3</v></c></row><row r="406" spans="1:2" x14ac:dyDescent="0.3"><c r="A406" s="9" t="s"><v>43903</v></c><c r="B406" s="9"><v>3</v></c></row><row r="407" spans="1:2" x14ac:dyDescent="0.3"><c r="A407" s="9" t="s"><v>43904</v></c><c r="B407" s="9"><v>3</v></c></row><row r="408" spans="1:2" x14ac:dyDescent="0.3"><c r="A408" s="9" t="s"><v>43905</v></c><c r="B408" s="9"><v>3</v></c></row><row r="409" spans="1:2" x14ac:dyDescent="0.3"><c r="A409" s="9" t="s"><v>43906</v></c><c r="B409" s="9"><v>3</v></c></row><row r="410" spans="1:2" x14ac:dyDescent="0.3"><c r="A410" s="9" t="s"><v>43907</v></c><c r="B410" s="9"><v>3</v></c></row><row r="411" spans="1:2" x14ac:dyDescent="0.3"><c r="A411" s="9" t="s"><v>43908</v></c><c r="B411" s="9"><v>3</v></c></row><row r="412" spans="1:2" x14ac:dyDescent="0.3"><c r="A412" s="9" t="s"><v>43909</v></c><c r="B412" s="9"><v>3</v></c></row><row r="413" spans="1:2" x14ac:dyDescent="0.3"><c r="A413" s="9" t="s"><v>43910</v></c><c r="B413" s="9"><v>3</v></c></row><row r="414" spans="1:2" x14ac:dyDescent="0.3"><c r="A414" s="9" t="s"><v>43911</v></c><c r="B414" s="9"><v>3</v></c></row><row r="415" spans="1:2" x14ac:dyDescent="0.3"><c r="A415" s="9" t="s"><v>43912</v></c><c r="B415" s="9"><v>3</v></c></row><row r="416" spans="1:2" x14ac:dyDescent="0.3"><c r="A416" s="9" t="s"><v>43913</v></c><c r="B416" s="9"><v>3</v></c></row><row r="417" spans="1:2" x14ac:dyDescent="0.3"><c r="A417" s="9" t="s"><v>43914</v></c><c r="B417" s="9"><v>3</v></c></row><row r="418" spans="1:2" x14ac:dyDescent="0.3"><c r="A418" s="9" t="s"><v>43915</v></c><c r="B418" s="9"><v>3</v></c></row><row r="419" spans="1:2" x14ac:dyDescent="0.3"><c r="A419" s="9" t="s"><v>43916</v></c><c r="B419" s="9"><v>3</v></c></row><row r="420" spans="1:2" x14ac:dyDescent="0.3"><c r="A420" s="9" t="s"><v>43917</v></c><c r="B420" s="9"><v>3</v></c></row><row r="421" spans="1:2" x14ac:dyDescent="0.3"><c r="A421" s="9" t="s"><v>43918</v></c><c r="B421" s="9"><v>3</v></c></row><row r="422" spans="1:2" x14ac:dyDescent="0.3"><c r="A422" s="9" t="s"><v>43919</v></c><c r="B422" s="9"><v>3</v></c></row><row r="423" spans="1:2" x14ac:dyDescent="0.3"><c r="A423" s="9" t="s"><v>43920</v></c><c r="B423" s="9"><v>3</v></c></row><row r="424" spans="1:2" x14ac:dyDescent="0.3"><c r="A424" s="9" t="s"><v>43921</v></c><c r="B424" s="9"><v>3</v></c></row><row r="425" spans="1:2" x14ac:dyDescent="0.3"><c r="A425" s="9" t="s"><v>43922</v></c><c r="B425" s="9"><v>3</v></c></row><row r="426" spans="1:2" x14ac:dyDescent="0.3"><c r="A426" s="9" t="s"><v>43923</v></c><c r="B426" s="9"><v>3</v></c></row><row r="427" spans="1:2" x14ac:dyDescent="0.3"><c r="A427" s="9" t="s"><v>43924</v></c><c r="B427" s="9"><v>3</v></c></row><row r="428" spans="1:2" x14ac:dyDescent="0.3"><c r="A428" s="9" t="s"><v>43925</v></c><c r="B428" s="9"><v>3</v></c></row><row r="429" spans="1:2" x14ac:dyDescent="0.3"><c r="A429" s="9" t="s"><v>43926</v></c><c r="B429" s="9"><v>3</v></c></row><row r="430" spans="1:2" x14ac:dyDescent="0.3"><c r="A430" s="9" t="s"><v>43927</v></c><c r="B430" s="9"><v>3</v></c></row><row r="431" spans="1:2" x14ac:dyDescent="0.3"><c r="A431" s="9" t="s"><v>43928</v></c><c r="B431" s="9"><v>3</v></c></row><row r="432" spans="1:2" x14ac:dyDescent="0.3"><c r="A432" s="9" t="s"><v>43929</v></c><c r="B432" s="9"><v>3</v></c></row><row r="433" spans="1:2" x14ac:dyDescent="0.3"><c r="A433" s="9" t="s"><v>43930</v></c><c r="B433" s="9"><v>3</v></c></row><row r="434" spans="1:2" x14ac:dyDescent="0.3"><c r="A434" s="9" t="s"><v>43931</v></c><c r="B434" s="9"><v>3</v></c></row><row r="435" spans="1:2" x14ac:dyDescent="0.3"><c r="A435" s="9" t="s"><v>43932</v></c><c r="B435" s="9"><v>3</v></c></row><row r="436" spans="1:2" x14ac:dyDescent="0.3"><c r="A436" s="9" t="s"><v>43933</v></c><c r="B436" s="9"><v>3</v></c></row><row r="437" spans="1:2" x14ac:dyDescent="0.3"><c r="A437" s="9" t="s"><v>43934</v></c><c r="B437" s="9"><v>3</v></c></row><row r="438" spans="1:2" x14ac:dyDescent="0.3"><c r="A438" s="9" t="s"><v>43935</v></c><c r="B438" s="9"><v>3</v></c></row><row r="439" spans="1:2" x14ac:dyDescent="0.3"><c r="A439" s="9" t="s"><v>43936</v></c><c r="B439" s="9"><v>3</v></c></row><row r="440" spans="1:2" x14ac:dyDescent="0.3"><c r="A440" s="9" t="s"><v>43937</v></c><c r="B440" s="9"><v>3</v></c></row><row r="441" spans="1:2" x14ac:dyDescent="0.3"><c r="A441" s="9" t="s"><v>43938</v></c><c r="B441" s="9"><v>3</v></c></row><row r="442" spans="1:2" x14ac:dyDescent="0.3"><c r="A442" s="9" t="s"><v>43939</v></c><c r="B442" s="9"><v>3</v></c></row><row r="443" spans="1:2" x14ac:dyDescent="0.3"><c r="A443" s="9" t="s"><v>43940</v></c><c r="B443" s="9"><v>3</v></c></row><row r="444" spans="1:2" x14ac:dyDescent="0.3"><c r="A444" s="9" t="s"><v>43941</v></c><c r="B444" s="9"><v>3</v></c></row><row r="445" spans="1:2" x14ac:dyDescent="0.3"><c r="A445" s="9" t="s"><v>43942</v></c><c r="B445" s="9"><v>3</v></c></row><row r="446" spans="1:2" x14ac:dyDescent="0.3"><c r="A446" s="9" t="s"><v>43943</v></c><c r="B446" s="9"><v>3</v></c></row><row r="447" spans="1:2" x14ac:dyDescent="0.3"><c r="A447" s="9" t="s"><v>43944</v></c><c r="B447" s="9"><v>3</v></c></row><row r="448" spans="1:2" x14ac:dyDescent="0.3"><c r="A448" s="9" t="s"><v>43945</v></c><c r="B448" s="9"><v>3</v></c></row><row r="449" spans="1:2" x14ac:dyDescent="0.3"><c r="A449" s="9" t="s"><v>43946</v></c><c r="B449" s="9"><v>3</v></c></row><row r="450" spans="1:2" x14ac:dyDescent="0.3"><c r="A450" s="9" t="s"><v>43947</v></c><c r="B450" s="9"><v>3</v></c></row><row r="451" spans="1:2" x14ac:dyDescent="0.3"><c r="A451" s="9" t="s"><v>43948</v></c><c r="B451" s="9"><v>3</v></c></row><row r="452" spans="1:2" x14ac:dyDescent="0.3"><c r="A452" s="9" t="s"><v>43949</v></c><c r="B452" s="9"><v>3</v></c></row><row r="453" spans="1:2" x14ac:dyDescent="0.3"><c r="A453" s="9" t="s"><v>43950</v></c><c r="B453" s="9"><v>3</v></c></row><row r="454" spans="1:2" x14ac:dyDescent="0.3"><c r="A454" s="9" t="s"><v>43951</v></c><c r="B454" s="9"><v>3</v></c></row><row r="455" spans="1:2" x14ac:dyDescent="0.3"><c r="A455" s="9" t="s"><v>43952</v></c><c r="B455" s="9"><v>3</v></c></row><row r="456" spans="1:2" x14ac:dyDescent="0.3"><c r="A456" s="9" t="s"><v>43953</v></c><c r="B456" s="9"><v>3</v></c></row><row r="457" spans="1:2" x14ac:dyDescent="0.3"><c r="A457" s="9" t="s"><v>43954</v></c><c r="B457" s="9"><v>3</v></c></row><row r="458" spans="1:2" x14ac:dyDescent="0.3"><c r="A458" s="9" t="s"><v>43955</v></c><c r="B458" s="9"><v>3</v></c></row><row r="459" spans="1:2" x14ac:dyDescent="0.3"><c r="A459" s="9" t="s"><v>43956</v></c><c r="B459" s="9"><v>3</v></c></row><row r="460" spans="1:2" x14ac:dyDescent="0.3"><c r="A460" s="9" t="s"><v>43957</v></c><c r="B460" s="9"><v>3</v></c></row><row r="461" spans="1:2" x14ac:dyDescent="0.3"><c r="A461" s="9" t="s"><v>43958</v></c><c r="B461" s="9"><v>3</v></c></row><row r="462" spans="1:2" x14ac:dyDescent="0.3"><c r="A462" s="9" t="s"><v>43959</v></c><c r="B462" s="9"><v>3</v></c></row><row r="463" spans="1:2" x14ac:dyDescent="0.3"><c r="A463" s="9" t="s"><v>43960</v></c><c r="B463" s="9"><v>3</v></c></row><row r="464" spans="1:2" x14ac:dyDescent="0.3"><c r="A464" s="9" t="s"><v>43961</v></c><c r="B464" s="9"><v>3</v></c></row><row r="465" spans="1:2" x14ac:dyDescent="0.3"><c r="A465" s="9" t="s"><v>43962</v></c><c r="B465" s="9"><v>3</v></c></row><row r="466" spans="1:2" x14ac:dyDescent="0.3"><c r="A466" s="9" t="s"><v>43963</v></c><c r="B466" s="9"><v>3</v></c></row><row r="467" spans="1:2" x14ac:dyDescent="0.3"><c r="A467" s="9" t="s"><v>43964</v></c><c r="B467" s="9"><v>3</v></c></row><row r="468" spans="1:2" x14ac:dyDescent="0.3"><c r="A468" s="9" t="s"><v>43965</v></c><c r="B468" s="9"><v>3</v></c></row><row r="469" spans="1:2" x14ac:dyDescent="0.3"><c r="A469" s="9" t="s"><v>43966</v></c><c r="B469" s="9"><v>3</v></c></row><row r="470" spans="1:2" x14ac:dyDescent="0.3"><c r="A470" s="9" t="s"><v>43967</v></c><c r="B470" s="9"><v>3</v></c></row><row r="471" spans="1:2" x14ac:dyDescent="0.3"><c r="A471" s="9" t="s"><v>43968</v></c><c r="B471" s="9"><v>3</v></c></row><row r="472" spans="1:2" x14ac:dyDescent="0.3"><c r="A472" s="9" t="s"><v>43969</v></c><c r="B472" s="9"><v>3</v></c></row><row r="473" spans="1:2" x14ac:dyDescent="0.3"><c r="A473" s="9" t="s"><v>43970</v></c><c r="B473" s="9"><v>3</v></c></row><row r="474" spans="1:2" x14ac:dyDescent="0.3"><c r="A474" s="9" t="s"><v>43971</v></c><c r="B474" s="9"><v>3</v></c></row><row r="475" spans="1:2" x14ac:dyDescent="0.3"><c r="A475" s="9" t="s"><v>43972</v></c><c r="B475" s="9"><v>3</v></c></row><row r="476" spans="1:2" x14ac:dyDescent="0.3"><c r="A476" s="9" t="s"><v>43973</v></c><c r="B476" s="9"><v>3</v></c></row><row r="477" spans="1:2" x14ac:dyDescent="0.3"><c r="A477" s="9" t="s"><v>43974</v></c><c r="B477" s="9"><v>3</v></c></row><row r="478" spans="1:2" x14ac:dyDescent="0.3"><c r="A478" s="9" t="s"><v>43975</v></c><c r="B478" s="9"><v>3</v></c></row><row r="479" spans="1:2" x14ac:dyDescent="0.3"><c r="A479" s="9" t="s"><v>43976</v></c><c r="B479" s="9"><v>3</v></c></row><row r="480" spans="1:2" x14ac:dyDescent="0.3"><c r="A480" s="9" t="s"><v>43977</v></c><c r="B480" s="9"><v>3</v></c></row><row r="481" spans="1:2" x14ac:dyDescent="0.3"><c r="A481" s="9" t="s"><v>43978</v></c><c r="B481" s="9"><v>3</v></c></row><row r="482" spans="1:2" x14ac:dyDescent="0.3"><c r="A482" s="9" t="s"><v>43979</v></c><c r="B482" s="9"><v>3</v></c></row><row r="483" spans="1:2" x14ac:dyDescent="0.3"><c r="A483" s="9" t="s"><v>43980</v></c><c r="B483" s="9"><v>3</v></c></row><row r="484" spans="1:2" x14ac:dyDescent="0.3"><c r="A484" s="9" t="s"><v>43981</v></c><c r="B484" s="9"><v>3</v></c></row><row r="485" spans="1:2" x14ac:dyDescent="0.3"><c r="A485" s="9" t="s"><v>43982</v></c><c r="B485" s="9"><v>3</v></c></row><row r="486" spans="1:2" x14ac:dyDescent="0.3"><c r="A486" s="9" t="s"><v>43983</v></c><c r="B486" s="9"><v>3</v></c></row><row r="487" spans="1:2" x14ac:dyDescent="0.3"><c r="A487" s="9" t="s"><v>43984</v></c><c r="B487" s="9"><v>3</v></c></row><row r="488" spans="1:2" x14ac:dyDescent="0.3"><c r="A488" s="9" t="s"><v>43985</v></c><c r="B488" s="9"><v>3</v></c></row><row r="489" spans="1:2" x14ac:dyDescent="0.3"><c r="A489" s="9" t="s"><v>43986</v></c><c r="B489" s="9"><v>3</v></c></row><row r="490" spans="1:2" x14ac:dyDescent="0.3"><c r="A490" s="9" t="s"><v>43987</v></c><c r="B490" s="9"><v>3</v></c></row><row r="491" spans="1:2" x14ac:dyDescent="0.3"><c r="A491" s="9" t="s"><v>43988</v></c><c r="B491" s="9"><v>3</v></c></row><row r="492" spans="1:2" x14ac:dyDescent="0.3"><c r="A492" s="9" t="s"><v>43989</v></c><c r="B492" s="9"><v>3</v></c></row><row r="493" spans="1:2" x14ac:dyDescent="0.3"><c r="A493" s="9" t="s"><v>43990</v></c><c r="B493" s="9"><v>3</v></c></row><row r="494" spans="1:2" x14ac:dyDescent="0.3"><c r="A494" s="9" t="s"><v>43991</v></c><c r="B494" s="9"><v>3</v></c></row><row r="495" spans="1:2" x14ac:dyDescent="0.3"><c r="A495" s="9" t="s"><v>43992</v></c><c r="B495" s="9"><v>3</v></c></row><row r="496" spans="1:2" x14ac:dyDescent="0.3"><c r="A496" s="9" t="s"><v>43993</v></c><c r="B496" s="9"><v>3</v></c></row><row r="497" spans="1:2" x14ac:dyDescent="0.3"><c r="A497" s="9" t="s"><v>43994</v></c><c r="B497" s="9"><v>3</v></c></row><row r="498" spans="1:2" x14ac:dyDescent="0.3"><c r="A498" s="9" t="s"><v>43995</v></c><c r="B498" s="9"><v>3</v></c></row><row r="499" spans="1:2" x14ac:dyDescent="0.3"><c r="A499" s="9" t="s"><v>43996</v></c><c r="B499" s="9"><v>3</v></c></row><row r="500" spans="1:2" x14ac:dyDescent="0.3"><c r="A500" s="9" t="s"><v>43997</v></c><c r="B500" s="9"><v>3</v></c></row><row r="501" spans="1:2" x14ac:dyDescent="0.3"><c r="A501" s="9" t="s"><v>43998</v></c><c r="B501" s="9"><v>3</v></c></row><row r="502" spans="1:2" x14ac:dyDescent="0.3"><c r="A502" s="9" t="s"><v>43999</v></c><c r="B502" s="9"><v>3</v></c></row><row r="503" spans="1:2" x14ac:dyDescent="0.3"><c r="A503" s="9" t="s"><v>44000</v></c><c r="B503" s="9"><v>3</v></c></row><row r="504" spans="1:2" x14ac:dyDescent="0.3"><c r="A504" s="9" t="s"><v>44001</v></c><c r="B504" s="9"><v>3</v></c></row><row r="505" spans="1:2" x14ac:dyDescent="0.3"><c r="A505" s="9" t="s"><v>44002</v></c><c r="B505" s="9"><v>3</v></c></row><row r="506" spans="1:2" x14ac:dyDescent="0.3"><c r="A506" s="9" t="s"><v>44003</v></c><c r="B506" s="9"><v>3</v></c></row><row r="507" spans="1:2" x14ac:dyDescent="0.3"><c r="A507" s="9" t="s"><v>44004</v></c><c r="B507" s="9"><v>3</v></c></row><row r="508" spans="1:2" x14ac:dyDescent="0.3"><c r="A508" s="9" t="s"><v>44005</v></c><c r="B508" s="9"><v>3</v></c></row><row r="509" spans="1:2" x14ac:dyDescent="0.3"><c r="A509" s="9" t="s"><v>44006</v></c><c r="B509" s="9"><v>3</v></c></row><row r="510" spans="1:2" x14ac:dyDescent="0.3"><c r="A510" s="9" t="s"><v>44007</v></c><c r="B510" s="9"><v>3</v></c></row><row r="511" spans="1:2" x14ac:dyDescent="0.3"><c r="A511" s="9" t="s"><v>44008</v></c><c r="B511" s="9"><v>3</v></c></row><row r="512" spans="1:2" x14ac:dyDescent="0.3"><c r="A512" s="9" t="s"><v>44009</v></c><c r="B512" s="9"><v>3</v></c></row><row r="513" spans="1:2" x14ac:dyDescent="0.3"><c r="A513" s="9" t="s"><v>44010</v></c><c r="B513" s="9"><v>3</v></c></row><row r="514" spans="1:2" x14ac:dyDescent="0.3"><c r="A514" s="9" t="s"><v>44011</v></c><c r="B514" s="9"><v>3</v></c></row><row r="515" spans="1:2" x14ac:dyDescent="0.3"><c r="A515" s="9" t="s"><v>44012</v></c><c r="B515" s="9"><v>3</v></c></row><row r="516" spans="1:2" x14ac:dyDescent="0.3"><c r="A516" s="9" t="s"><v>44013</v></c><c r="B516" s="9"><v>3</v></c></row><row r="517" spans="1:2" x14ac:dyDescent="0.3"><c r="A517" s="9" t="s"><v>44014</v></c><c r="B517" s="9"><v>3</v></c></row><row r="518" spans="1:2" x14ac:dyDescent="0.3"><c r="A518" s="9" t="s"><v>44015</v></c><c r="B518" s="9"><v>3</v></c></row><row r="519" spans="1:2" x14ac:dyDescent="0.3"><c r="A519" s="9" t="s"><v>44016</v></c><c r="B519" s="9"><v>3</v></c></row><row r="520" spans="1:2" x14ac:dyDescent="0.3"><c r="A520" s="9" t="s"><v>44017</v></c><c r="B520" s="9"><v>3</v></c></row><row r="521" spans="1:2" x14ac:dyDescent="0.3"><c r="A521" s="9" t="s"><v>44018</v></c><c r="B521" s="9"><v>3</v></c></row><row r="522" spans="1:2" x14ac:dyDescent="0.3"><c r="A522" s="9" t="s"><v>44019</v></c><c r="B522" s="9"><v>3</v></c></row><row r="523" spans="1:2" x14ac:dyDescent="0.3"><c r="A523" s="9" t="s"><v>44020</v></c><c r="B523" s="9"><v>3</v></c></row><row r="524" spans="1:2" x14ac:dyDescent="0.3"><c r="A524" s="9" t="s"><v>44021</v></c><c r="B524" s="9"><v>3</v></c></row><row r="525" spans="1:2" x14ac:dyDescent="0.3"><c r="A525" s="9" t="s"><v>44022</v></c><c r="B525" s="9"><v>3</v></c></row><row r="526" spans="1:2" x14ac:dyDescent="0.3"><c r="A526" s="9" t="s"><v>44023</v></c><c r="B526" s="9"><v>3</v></c></row><row r="527" spans="1:2" x14ac:dyDescent="0.3"><c r="A527" s="9" t="s"><v>44024</v></c><c r="B527" s="9"><v>3</v></c></row><row r="528" spans="1:2" x14ac:dyDescent="0.3"><c r="A528" s="9" t="s"><v>44025</v></c><c r="B528" s="9"><v>3</v></c></row><row r="529" spans="1:2" x14ac:dyDescent="0.3"><c r="A529" s="9" t="s"><v>44026</v></c><c r="B529" s="9"><v>3</v></c></row><row r="530" spans="1:2" x14ac:dyDescent="0.3"><c r="A530" s="9" t="s"><v>44027</v></c><c r="B530" s="9"><v>3</v></c></row><row r="531" spans="1:2" x14ac:dyDescent="0.3"><c r="A531" s="9" t="s"><v>44028</v></c><c r="B531" s="9"><v>3</v></c></row><row r="532" spans="1:2" x14ac:dyDescent="0.3"><c r="A532" s="9" t="s"><v>44029</v></c><c r="B532" s="9"><v>3</v></c></row><row r="533" spans="1:2" x14ac:dyDescent="0.3"><c r="A533" s="9" t="s"><v>44030</v></c><c r="B533" s="9"><v>3</v></c></row><row r="534" spans="1:2" x14ac:dyDescent="0.3"><c r="A534" s="9" t="s"><v>44031</v></c><c r="B534" s="9"><v>3</v></c></row><row r="535" spans="1:2" x14ac:dyDescent="0.3"><c r="A535" s="9" t="s"><v>44032</v></c><c r="B535" s="9"><v>3</v></c></row><row r="536" spans="1:2" x14ac:dyDescent="0.3"><c r="A536" s="9" t="s"><v>44033</v></c><c r="B536" s="9"><v>3</v></c></row><row r="537" spans="1:2" x14ac:dyDescent="0.3"><c r="A537" s="9" t="s"><v>44034</v></c><c r="B537" s="9"><v>3</v></c></row><row r="538" spans="1:2" x14ac:dyDescent="0.3"><c r="A538" s="9" t="s"><v>44035</v></c><c r="B538" s="9"><v>3</v></c></row><row r="539" spans="1:2" x14ac:dyDescent="0.3"><c r="A539" s="9" t="s"><v>44036</v></c><c r="B539" s="9"><v>3</v></c></row><row r="540" spans="1:2" x14ac:dyDescent="0.3"><c r="A540" s="9" t="s"><v>44037</v></c><c r="B540" s="9"><v>3</v></c></row><row r="541" spans="1:2" x14ac:dyDescent="0.3"><c r="A541" s="9" t="s"><v>44038</v></c><c r="B541" s="9"><v>3</v></c></row><row r="542" spans="1:2" x14ac:dyDescent="0.3"><c r="A542" s="9" t="s"><v>44039</v></c><c r="B542" s="9"><v>3</v></c></row><row r="543" spans="1:2" x14ac:dyDescent="0.3"><c r="A543" s="9" t="s"><v>44040</v></c><c r="B543" s="9"><v>3</v></c></row><row r="544" spans="1:2" x14ac:dyDescent="0.3"><c r="A544" s="9" t="s"><v>44041</v></c><c r="B544" s="9"><v>3</v></c></row><row r="545" spans="1:2" x14ac:dyDescent="0.3"><c r="A545" s="9" t="s"><v>44042</v></c><c r="B545" s="9"><v>3</v></c></row><row r="546" spans="1:2" x14ac:dyDescent="0.3"><c r="A546" s="9" t="s"><v>44043</v></c><c r="B546" s="9"><v>3</v></c></row><row r="547" spans="1:2" x14ac:dyDescent="0.3"><c r="A547" s="9" t="s"><v>44044</v></c><c r="B547" s="9"><v>3</v></c></row><row r="548" spans="1:2" x14ac:dyDescent="0.3"><c r="A548" s="9" t="s"><v>44045</v></c><c r="B548" s="9"><v>3</v></c></row><row r="549" spans="1:2" x14ac:dyDescent="0.3"><c r="A549" s="9" t="s"><v>44046</v></c><c r="B549" s="9"><v>3</v></c></row><row r="550" spans="1:2" x14ac:dyDescent="0.3"><c r="A550" s="9" t="s"><v>44047</v></c><c r="B550" s="9"><v>3</v></c></row><row r="551" spans="1:2" x14ac:dyDescent="0.3"><c r="A551" s="9" t="s"><v>44048</v></c><c r="B551" s="9"><v>3</v></c></row><row r="552" spans="1:2" x14ac:dyDescent="0.3"><c r="A552" s="9" t="s"><v>44049</v></c><c r="B552" s="9"><v>3</v></c></row><row r="553" spans="1:2" x14ac:dyDescent="0.3"><c r="A553" s="9" t="s"><v>44050</v></c><c r="B553" s="9"><v>3</v></c></row><row r="554" spans="1:2" x14ac:dyDescent="0.3"><c r="A554" s="9" t="s"><v>44051</v></c><c r="B554" s="9"><v>3</v></c></row><row r="555" spans="1:2" x14ac:dyDescent="0.3"><c r="A555" s="9" t="s"><v>44052</v></c><c r="B555" s="9"><v>3</v></c></row><row r="556" spans="1:2" x14ac:dyDescent="0.3"><c r="A556" s="9" t="s"><v>44053</v></c><c r="B556" s="9"><v>3</v></c></row><row r="557" spans="1:2" x14ac:dyDescent="0.3"><c r="A557" s="9" t="s"><v>44054</v></c><c r="B557" s="9"><v>3</v></c></row><row r="558" spans="1:2" x14ac:dyDescent="0.3"><c r="A558" s="9" t="s"><v>44055</v></c><c r="B558" s="9"><v>3</v></c></row><row r="559" spans="1:2" x14ac:dyDescent="0.3"><c r="A559" s="9" t="s"><v>44056</v></c><c r="B559" s="9"><v>3</v></c></row><row r="560" spans="1:2" x14ac:dyDescent="0.3"><c r="A560" s="9" t="s"><v>44057</v></c><c r="B560" s="9"><v>3</v></c></row><row r="561" spans="1:2" x14ac:dyDescent="0.3"><c r="A561" s="9" t="s"><v>44058</v></c><c r="B561" s="9"><v>3</v></c></row><row r="562" spans="1:2" x14ac:dyDescent="0.3"><c r="A562" s="9" t="s"><v>44059</v></c><c r="B562" s="9"><v>3</v></c></row><row r="563" spans="1:2" x14ac:dyDescent="0.3"><c r="A563" s="9" t="s"><v>44060</v></c><c r="B563" s="9"><v>3</v></c></row><row r="564" spans="1:2" x14ac:dyDescent="0.3"><c r="A564" s="9" t="s"><v>44061</v></c><c r="B564" s="9"><v>3</v></c></row><row r="565" spans="1:2" x14ac:dyDescent="0.3"><c r="A565" s="9" t="s"><v>44062</v></c><c r="B565" s="9"><v>3</v></c></row><row r="566" spans="1:2" x14ac:dyDescent="0.3"><c r="A566" s="9" t="s"><v>44063</v></c><c r="B566" s="9"><v>3</v></c></row><row r="567" spans="1:2" x14ac:dyDescent="0.3"><c r="A567" s="9" t="s"><v>44064</v></c><c r="B567" s="9"><v>3</v></c></row><row r="568" spans="1:2" x14ac:dyDescent="0.3"><c r="A568" s="9" t="s"><v>44065</v></c><c r="B568" s="9"><v>3</v></c></row><row r="569" spans="1:2" x14ac:dyDescent="0.3"><c r="A569" s="9" t="s"><v>44066</v></c><c r="B569" s="9"><v>3</v></c></row><row r="570" spans="1:2" x14ac:dyDescent="0.3"><c r="A570" s="9" t="s"><v>44067</v></c><c r="B570" s="9"><v>3</v></c></row><row r="571" spans="1:2" x14ac:dyDescent="0.3"><c r="A571" s="9" t="s"><v>44068</v></c><c r="B571" s="9"><v>3</v></c></row><row r="572" spans="1:2" x14ac:dyDescent="0.3"><c r="A572" s="9" t="s"><v>44069</v></c><c r="B572" s="9"><v>3</v></c></row><row r="573" spans="1:2" x14ac:dyDescent="0.3"><c r="A573" s="9" t="s"><v>44070</v></c><c r="B573" s="9"><v>3</v></c></row><row r="574" spans="1:2" x14ac:dyDescent="0.3"><c r="A574" s="9" t="s"><v>44071</v></c><c r="B574" s="9"><v>3</v></c></row><row r="575" spans="1:2" x14ac:dyDescent="0.3"><c r="A575" s="9" t="s"><v>44072</v></c><c r="B575" s="9"><v>3</v></c></row><row r="576" spans="1:2" x14ac:dyDescent="0.3"><c r="A576" s="9" t="s"><v>44073</v></c><c r="B576" s="9"><v>3</v></c></row><row r="577" spans="1:2" x14ac:dyDescent="0.3"><c r="A577" s="9" t="s"><v>44074</v></c><c r="B577" s="9"><v>3</v></c></row><row r="578" spans="1:2" x14ac:dyDescent="0.3"><c r="A578" s="9" t="s"><v>44075</v></c><c r="B578" s="9"><v>3</v></c></row><row r="579" spans="1:2" x14ac:dyDescent="0.3"><c r="A579" s="9" t="s"><v>44076</v></c><c r="B579" s="9"><v>3</v></c></row><row r="580" spans="1:2" x14ac:dyDescent="0.3"><c r="A580" s="9" t="s"><v>44077</v></c><c r="B580" s="9"><v>3</v></c></row><row r="581" spans="1:2" x14ac:dyDescent="0.3"><c r="A581" s="9" t="s"><v>44078</v></c><c r="B581" s="9"><v>3</v></c></row><row r="582" spans="1:2" x14ac:dyDescent="0.3"><c r="A582" s="9" t="s"><v>44079</v></c><c r="B582" s="9"><v>2</v></c></row><row r="583" spans="1:2" x14ac:dyDescent="0.3"><c r="A583" s="9" t="s"><v>44080</v></c><c r="B583" s="9"><v>2</v></c></row><row r="584" spans="1:2" x14ac:dyDescent="0.3"><c r="A584" s="9" t="s"><v>44081</v></c><c r="B584" s="9"><v>2</v></c></row><row r="585" spans="1:2" x14ac:dyDescent="0.3"><c r="A585" s="9" t="s"><v>44082</v></c><c r="B585" s="9"><v>2</v></c></row><row r="586" spans="1:2" x14ac:dyDescent="0.3"><c r="A586" s="9" t="s"><v>44083</v></c><c r="B586" s="9"><v>2</v></c></row><row r="587" spans="1:2" x14ac:dyDescent="0.3"><c r="A587" s="9" t="s"><v>44084</v></c><c r="B587" s="9"><v>2</v></c></row><row r="588" spans="1:2" x14ac:dyDescent="0.3"><c r="A588" s="9" t="s"><v>44085</v></c><c r="B588" s="9"><v>2</v></c></row><row r="589" spans="1:2" x14ac:dyDescent="0.3"><c r="A589" s="9" t="s"><v>44086</v></c><c r="B589" s="9"><v>2</v></c></row><row r="590" spans="1:2" x14ac:dyDescent="0.3"><c r="A590" s="9" t="s"><v>44087</v></c><c r="B590" s="9"><v>2</v></c></row><row r="591" spans="1:2" x14ac:dyDescent="0.3"><c r="A591" s="9" t="s"><v>44088</v></c><c r="B591" s="9"><v>2</v></c></row><row r="592" spans="1:2" x14ac:dyDescent="0.3"><c r="A592" s="9" t="s"><v>44089</v></c><c r="B592" s="9"><v>2</v></c></row><row r="593" spans="1:2" x14ac:dyDescent="0.3"><c r="A593" s="9" t="s"><v>44090</v></c><c r="B593" s="9"><v>2</v></c></row><row r="594" spans="1:2" x14ac:dyDescent="0.3"><c r="A594" s="9" t="s"><v>44091</v></c><c r="B594" s="9"><v>2</v></c></row><row r="595" spans="1:2" x14ac:dyDescent="0.3"><c r="A595" s="9" t="s"><v>44092</v></c><c r="B595" s="9"><v>2</v></c></row><row r="596" spans="1:2" x14ac:dyDescent="0.3"><c r="A596" s="9" t="s"><v>44093</v></c><c r="B596" s="9"><v>2</v></c></row><row r="597" spans="1:2" x14ac:dyDescent="0.3"><c r="A597" s="9" t="s"><v>44094</v></c><c r="B597" s="9"><v>2</v></c></row><row r="598" spans="1:2" x14ac:dyDescent="0.3"><c r="A598" s="9" t="s"><v>44095</v></c><c r="B598" s="9"><v>2</v></c></row><row r="599" spans="1:2" x14ac:dyDescent="0.3"><c r="A599" s="9" t="s"><v>44096</v></c><c r="B599" s="9"><v>2</v></c></row><row r="600" spans="1:2" x14ac:dyDescent="0.3"><c r="A600" s="9" t="s"><v>44097</v></c><c r="B600" s="9"><v>2</v></c></row><row r="601" spans="1:2" x14ac:dyDescent="0.3"><c r="A601" s="9" t="s"><v>44098</v></c><c r="B601" s="9"><v>2</v></c></row><row r="602" spans="1:2" x14ac:dyDescent="0.3"><c r="A602" s="9" t="s"><v>44099</v></c><c r="B602" s="9"><v>2</v></c></row><row r="603" spans="1:2" x14ac:dyDescent="0.3"><c r="A603" s="9" t="s"><v>44100</v></c><c r="B603" s="9"><v>2</v></c></row><row r="604" spans="1:2" x14ac:dyDescent="0.3"><c r="A604" s="9" t="s"><v>44101</v></c><c r="B604" s="9"><v>2</v></c></row><row r="605" spans="1:2" x14ac:dyDescent="0.3"><c r="A605" s="9" t="s"><v>44102</v></c><c r="B605" s="9"><v>2</v></c></row><row r="606" spans="1:2" x14ac:dyDescent="0.3"><c r="A606" s="9" t="s"><v>44103</v></c><c r="B606" s="9"><v>2</v></c></row><row r="607" spans="1:2" x14ac:dyDescent="0.3"><c r="A607" s="9" t="s"><v>44104</v></c><c r="B607" s="9"><v>2</v></c></row><row r="608" spans="1:2" x14ac:dyDescent="0.3"><c r="A608" s="9" t="s"><v>44105</v></c><c r="B608" s="9"><v>2</v></c></row><row r="609" spans="1:2" x14ac:dyDescent="0.3"><c r="A609" s="9" t="s"><v>44106</v></c><c r="B609" s="9"><v>2</v></c></row><row r="610" spans="1:2" x14ac:dyDescent="0.3"><c r="A610" s="9" t="s"><v>44107</v></c><c r="B610" s="9"><v>2</v></c></row><row r="611" spans="1:2" x14ac:dyDescent="0.3"><c r="A611" s="9" t="s"><v>44108</v></c><c r="B611" s="9"><v>2</v></c></row><row r="612" spans="1:2" x14ac:dyDescent="0.3"><c r="A612" s="9" t="s"><v>44109</v></c><c r="B612" s="9"><v>2</v></c></row><row r="613" spans="1:2" x14ac:dyDescent="0.3"><c r="A613" s="9" t="s"><v>44110</v></c><c r="B613" s="9"><v>2</v></c></row><row r="614" spans="1:2" x14ac:dyDescent="0.3"><c r="A614" s="9" t="s"><v>44111</v></c><c r="B614" s="9"><v>2</v></c></row><row r="615" spans="1:2" x14ac:dyDescent="0.3"><c r="A615" s="9" t="s"><v>44112</v></c><c r="B615" s="9"><v>2</v></c></row><row r="616" spans="1:2" x14ac:dyDescent="0.3"><c r="A616" s="9" t="s"><v>44113</v></c><c r="B616" s="9"><v>2</v></c></row><row r="617" spans="1:2" x14ac:dyDescent="0.3"><c r="A617" s="9" t="s"><v>44114</v></c><c r="B617" s="9"><v>2</v></c></row><row r="618" spans="1:2" x14ac:dyDescent="0.3"><c r="A618" s="9" t="s"><v>44115</v></c><c r="B618" s="9"><v>2</v></c></row><row r="619" spans="1:2" x14ac:dyDescent="0.3"><c r="A619" s="9" t="s"><v>44116</v></c><c r="B619" s="9"><v>2</v></c></row><row r="620" spans="1:2" x14ac:dyDescent="0.3"><c r="A620" s="9" t="s"><v>44117</v></c><c r="B620" s="9"><v>2</v></c></row><row r="621" spans="1:2" x14ac:dyDescent="0.3"><c r="A621" s="9" t="s"><v>44118</v></c><c r="B621" s="9"><v>2</v></c></row><row r="622" spans="1:2" x14ac:dyDescent="0.3"><c r="A622" s="9" t="s"><v>44119</v></c><c r="B622" s="9"><v>2</v></c></row><row r="623" spans="1:2" x14ac:dyDescent="0.3"><c r="A623" s="9" t="s"><v>44120</v></c><c r="B623" s="9"><v>2</v></c></row><row r="624" spans="1:2" x14ac:dyDescent="0.3"><c r="A624" s="9" t="s"><v>44121</v></c><c r="B624" s="9"><v>2</v></c></row><row r="625" spans="1:2" x14ac:dyDescent="0.3"><c r="A625" s="9" t="s"><v>44122</v></c><c r="B625" s="9"><v>2</v></c></row><row r="626" spans="1:2" x14ac:dyDescent="0.3"><c r="A626" s="9" t="s"><v>44123</v></c><c r="B626" s="9"><v>2</v></c></row><row r="627" spans="1:2" x14ac:dyDescent="0.3"><c r="A627" s="9" t="s"><v>44124</v></c><c r="B627" s="9"><v>2</v></c></row><row r="628" spans="1:2" x14ac:dyDescent="0.3"><c r="A628" s="9" t="s"><v>44125</v></c><c r="B628" s="9"><v>2</v></c></row><row r="629" spans="1:2" x14ac:dyDescent="0.3"><c r="A629" s="9" t="s"><v>44126</v></c><c r="B629" s="9"><v>2</v></c></row><row r="630" spans="1:2" x14ac:dyDescent="0.3"><c r="A630" s="9" t="s"><v>44127</v></c><c r="B630" s="9"><v>2</v></c></row><row r="631" spans="1:2" x14ac:dyDescent="0.3"><c r="A631" s="9" t="s"><v>44128</v></c><c r="B631" s="9"><v>2</v></c></row><row r="632" spans="1:2" x14ac:dyDescent="0.3"><c r="A632" s="9" t="s"><v>44129</v></c><c r="B632" s="9"><v>2</v></c></row><row r="633" spans="1:2" x14ac:dyDescent="0.3"><c r="A633" s="9" t="s"><v>44130</v></c><c r="B633" s="9"><v>2</v></c></row><row r="634" spans="1:2" x14ac:dyDescent="0.3"><c r="A634" s="9" t="s"><v>44131</v></c><c r="B634" s="9"><v>2</v></c></row><row r="635" spans="1:2" x14ac:dyDescent="0.3"><c r="A635" s="9" t="s"><v>44132</v></c><c r="B635" s="9"><v>2</v></c></row><row r="636" spans="1:2" x14ac:dyDescent="0.3"><c r="A636" s="9" t="s"><v>44133</v></c><c r="B636" s="9"><v>2</v></c></row><row r="637" spans="1:2" x14ac:dyDescent="0.3"><c r="A637" s="9" t="s"><v>44134</v></c><c r="B637" s="9"><v>2</v></c></row><row r="638" spans="1:2" x14ac:dyDescent="0.3"><c r="A638" s="9" t="s"><v>44135</v></c><c r="B638" s="9"><v>2</v></c></row><row r="639" spans="1:2" x14ac:dyDescent="0.3"><c r="A639" s="9" t="s"><v>44136</v></c><c r="B639" s="9"><v>2</v></c></row><row r="640" spans="1:2" x14ac:dyDescent="0.3"><c r="A640" s="9" t="s"><v>44137</v></c><c r="B640" s="9"><v>2</v></c></row><row r="641" spans="1:2" x14ac:dyDescent="0.3"><c r="A641" s="9" t="s"><v>44138</v></c><c r="B641" s="9"><v>2</v></c></row><row r="642" spans="1:2" x14ac:dyDescent="0.3"><c r="A642" s="9" t="s"><v>44139</v></c><c r="B642" s="9"><v>2</v></c></row><row r="643" spans="1:2" x14ac:dyDescent="0.3"><c r="A643" s="9" t="s"><v>44140</v></c><c r="B643" s="9"><v>2</v></c></row><row r="644" spans="1:2" x14ac:dyDescent="0.3"><c r="A644" s="9" t="s"><v>44141</v></c><c r="B644" s="9"><v>2</v></c></row><row r="645" spans="1:2" x14ac:dyDescent="0.3"><c r="A645" s="9" t="s"><v>44142</v></c><c r="B645" s="9"><v>2</v></c></row><row r="646" spans="1:2" x14ac:dyDescent="0.3"><c r="A646" s="9" t="s"><v>44143</v></c><c r="B646" s="9"><v>2</v></c></row><row r="647" spans="1:2" x14ac:dyDescent="0.3"><c r="A647" s="9" t="s"><v>44144</v></c><c r="B647" s="9"><v>2</v></c></row><row r="648" spans="1:2" x14ac:dyDescent="0.3"><c r="A648" s="9" t="s"><v>44145</v></c><c r="B648" s="9"><v>2</v></c></row><row r="649" spans="1:2" x14ac:dyDescent="0.3"><c r="A649" s="9" t="s"><v>44146</v></c><c r="B649" s="9"><v>2</v></c></row><row r="650" spans="1:2" x14ac:dyDescent="0.3"><c r="A650" s="9" t="s"><v>44147</v></c><c r="B650" s="9"><v>2</v></c></row><row r="651" spans="1:2" x14ac:dyDescent="0.3"><c r="A651" s="9" t="s"><v>44148</v></c><c r="B651" s="9"><v>2</v></c></row><row r="652" spans="1:2" x14ac:dyDescent="0.3"><c r="A652" s="9" t="s"><v>44149</v></c><c r="B652" s="9"><v>2</v></c></row><row r="653" spans="1:2" x14ac:dyDescent="0.3"><c r="A653" s="9" t="s"><v>44150</v></c><c r="B653" s="9"><v>2</v></c></row><row r="654" spans="1:2" x14ac:dyDescent="0.3"><c r="A654" s="9" t="s"><v>44151</v></c><c r="B654" s="9"><v>2</v></c></row><row r="655" spans="1:2" x14ac:dyDescent="0.3"><c r="A655" s="9" t="s"><v>44152</v></c><c r="B655" s="9"><v>2</v></c></row><row r="656" spans="1:2" x14ac:dyDescent="0.3"><c r="A656" s="9" t="s"><v>44153</v></c><c r="B656" s="9"><v>2</v></c></row><row r="657" spans="1:2" x14ac:dyDescent="0.3"><c r="A657" s="9" t="s"><v>44154</v></c><c r="B657" s="9"><v>2</v></c></row><row r="658" spans="1:2" x14ac:dyDescent="0.3"><c r="A658" s="9" t="s"><v>44155</v></c><c r="B658" s="9"><v>2</v></c></row><row r="659" spans="1:2" x14ac:dyDescent="0.3"><c r="A659" s="9" t="s"><v>44156</v></c><c r="B659" s="9"><v>2</v></c></row><row r="660" spans="1:2" x14ac:dyDescent="0.3"><c r="A660" s="9" t="s"><v>44157</v></c><c r="B660" s="9"><v>2</v></c></row><row r="661" spans="1:2" x14ac:dyDescent="0.3"><c r="A661" s="9" t="s"><v>44158</v></c><c r="B661" s="9"><v>2</v></c></row><row r="662" spans="1:2" x14ac:dyDescent="0.3"><c r="A662" s="9" t="s"><v>44159</v></c><c r="B662" s="9"><v>2</v></c></row><row r="663" spans="1:2" x14ac:dyDescent="0.3"><c r="A663" s="9" t="s"><v>44160</v></c><c r="B663" s="9"><v>2</v></c></row><row r="664" spans="1:2" x14ac:dyDescent="0.3"><c r="A664" s="9" t="s"><v>44161</v></c><c r="B664" s="9"><v>2</v></c></row><row r="665" spans="1:2" x14ac:dyDescent="0.3"><c r="A665" s="9" t="s"><v>44162</v></c><c r="B665" s="9"><v>2</v></c></row><row r="666" spans="1:2" x14ac:dyDescent="0.3"><c r="A666" s="9" t="s"><v>44163</v></c><c r="B666" s="9"><v>2</v></c></row><row r="667" spans="1:2" x14ac:dyDescent="0.3"><c r="A667" s="9" t="s"><v>44164</v></c><c r="B667" s="9"><v>2</v></c></row><row r="668" spans="1:2" x14ac:dyDescent="0.3"><c r="A668" s="9" t="s"><v>44165</v></c><c r="B668" s="9"><v>2</v></c></row><row r="669" spans="1:2" x14ac:dyDescent="0.3"><c r="A669" s="9" t="s"><v>44166</v></c><c r="B669" s="9"><v>2</v></c></row><row r="670" spans="1:2" x14ac:dyDescent="0.3"><c r="A670" s="9" t="s"><v>44167</v></c><c r="B670" s="9"><v>2</v></c></row><row r="671" spans="1:2" x14ac:dyDescent="0.3"><c r="A671" s="9" t="s"><v>44168</v></c><c r="B671" s="9"><v>2</v></c></row><row r="672" spans="1:2" x14ac:dyDescent="0.3"><c r="A672" s="9" t="s"><v>44169</v></c><c r="B672" s="9"><v>2</v></c></row><row r="673" spans="1:2" x14ac:dyDescent="0.3"><c r="A673" s="9" t="s"><v>44170</v></c><c r="B673" s="9"><v>2</v></c></row><row r="674" spans="1:2" x14ac:dyDescent="0.3"><c r="A674" s="9" t="s"><v>44171</v></c><c r="B674" s="9"><v>2</v></c></row><row r="675" spans="1:2" x14ac:dyDescent="0.3"><c r="A675" s="9" t="s"><v>44172</v></c><c r="B675" s="9"><v>2</v></c></row><row r="676" spans="1:2" x14ac:dyDescent="0.3"><c r="A676" s="9" t="s"><v>44173</v></c><c r="B676" s="9"><v>2</v></c></row><row r="677" spans="1:2" x14ac:dyDescent="0.3"><c r="A677" s="9" t="s"><v>44174</v></c><c r="B677" s="9"><v>2</v></c></row><row r="678" spans="1:2" x14ac:dyDescent="0.3"><c r="A678" s="9" t="s"><v>44175</v></c><c r="B678" s="9"><v>2</v></c></row><row r="679" spans="1:2" x14ac:dyDescent="0.3"><c r="A679" s="9" t="s"><v>44176</v></c><c r="B679" s="9"><v>2</v></c></row><row r="680" spans="1:2" x14ac:dyDescent="0.3"><c r="A680" s="9" t="s"><v>44177</v></c><c r="B680" s="9"><v>2</v></c></row><row r="681" spans="1:2" x14ac:dyDescent="0.3"><c r="A681" s="9" t="s"><v>44178</v></c><c r="B681" s="9"><v>2</v></c></row><row r="682" spans="1:2" x14ac:dyDescent="0.3"><c r="A682" s="9" t="s"><v>44179</v></c><c r="B682" s="9"><v>2</v></c></row><row r="683" spans="1:2" x14ac:dyDescent="0.3"><c r="A683" s="9" t="s"><v>44180</v></c><c r="B683" s="9"><v>2</v></c></row><row r="684" spans="1:2" x14ac:dyDescent="0.3"><c r="A684" s="9" t="s"><v>44181</v></c><c r="B684" s="9"><v>2</v></c></row><row r="685" spans="1:2" x14ac:dyDescent="0.3"><c r="A685" s="9" t="s"><v>44182</v></c><c r="B685" s="9"><v>2</v></c></row><row r="686" spans="1:2" x14ac:dyDescent="0.3"><c r="A686" s="9" t="s"><v>44183</v></c><c r="B686" s="9"><v>2</v></c></row><row r="687" spans="1:2" x14ac:dyDescent="0.3"><c r="A687" s="9" t="s"><v>44184</v></c><c r="B687" s="9"><v>2</v></c></row><row r="688" spans="1:2" x14ac:dyDescent="0.3"><c r="A688" s="9" t="s"><v>44185</v></c><c r="B688" s="9"><v>2</v></c></row><row r="689" spans="1:2" x14ac:dyDescent="0.3"><c r="A689" s="9" t="s"><v>44186</v></c><c r="B689" s="9"><v>2</v></c></row><row r="690" spans="1:2" x14ac:dyDescent="0.3"><c r="A690" s="9" t="s"><v>44187</v></c><c r="B690" s="9"><v>2</v></c></row><row r="691" spans="1:2" x14ac:dyDescent="0.3"><c r="A691" s="9" t="s"><v>44188</v></c><c r="B691" s="9"><v>2</v></c></row><row r="692" spans="1:2" x14ac:dyDescent="0.3"><c r="A692" s="9" t="s"><v>44189</v></c><c r="B692" s="9"><v>2</v></c></row><row r="693" spans="1:2" x14ac:dyDescent="0.3"><c r="A693" s="9" t="s"><v>44190</v></c><c r="B693" s="9"><v>2</v></c></row><row r="694" spans="1:2" x14ac:dyDescent="0.3"><c r="A694" s="9" t="s"><v>44191</v></c><c r="B694" s="9"><v>2</v></c></row><row r="695" spans="1:2" x14ac:dyDescent="0.3"><c r="A695" s="9" t="s"><v>44192</v></c><c r="B695" s="9"><v>2</v></c></row><row r="696" spans="1:2" x14ac:dyDescent="0.3"><c r="A696" s="9" t="s"><v>44193</v></c><c r="B696" s="9"><v>2</v></c></row><row r="697" spans="1:2" x14ac:dyDescent="0.3"><c r="A697" s="9" t="s"><v>44194</v></c><c r="B697" s="9"><v>2</v></c></row><row r="698" spans="1:2" x14ac:dyDescent="0.3"><c r="A698" s="9" t="s"><v>44195</v></c><c r="B698" s="9"><v>2</v></c></row><row r="699" spans="1:2" x14ac:dyDescent="0.3"><c r="A699" s="9" t="s"><v>44196</v></c><c r="B699" s="9"><v>2</v></c></row><row r="700" spans="1:2" x14ac:dyDescent="0.3"><c r="A700" s="9" t="s"><v>44197</v></c><c r="B700" s="9"><v>2</v></c></row><row r="701" spans="1:2" x14ac:dyDescent="0.3"><c r="A701" s="9" t="s"><v>44198</v></c><c r="B701" s="9"><v>2</v></c></row><row r="702" spans="1:2" x14ac:dyDescent="0.3"><c r="A702" s="9" t="s"><v>44199</v></c><c r="B702" s="9"><v>2</v></c></row><row r="703" spans="1:2" x14ac:dyDescent="0.3"><c r="A703" s="9" t="s"><v>44200</v></c><c r="B703" s="9"><v>2</v></c></row><row r="704" spans="1:2" x14ac:dyDescent="0.3"><c r="A704" s="9" t="s"><v>44201</v></c><c r="B704" s="9"><v>2</v></c></row><row r="705" spans="1:2" x14ac:dyDescent="0.3"><c r="A705" s="9" t="s"><v>44202</v></c><c r="B705" s="9"><v>2</v></c></row><row r="706" spans="1:2" x14ac:dyDescent="0.3"><c r="A706" s="9" t="s"><v>44203</v></c><c r="B706" s="9"><v>2</v></c></row><row r="707" spans="1:2" x14ac:dyDescent="0.3"><c r="A707" s="9" t="s"><v>44204</v></c><c r="B707" s="9"><v>2</v></c></row><row r="708" spans="1:2" x14ac:dyDescent="0.3"><c r="A708" s="9" t="s"><v>44205</v></c><c r="B708" s="9"><v>2</v></c></row><row r="709" spans="1:2" x14ac:dyDescent="0.3"><c r="A709" s="9" t="s"><v>44206</v></c><c r="B709" s="9"><v>2</v></c></row><row r="710" spans="1:2" x14ac:dyDescent="0.3"><c r="A710" s="9" t="s"><v>44207</v></c><c r="B710" s="9"><v>2</v></c></row><row r="711" spans="1:2" x14ac:dyDescent="0.3"><c r="A711" s="9" t="s"><v>44208</v></c><c r="B711" s="9"><v>2</v></c></row><row r="712" spans="1:2" x14ac:dyDescent="0.3"><c r="A712" s="9" t="s"><v>44209</v></c><c r="B712" s="9"><v>2</v></c></row><row r="713" spans="1:2" x14ac:dyDescent="0.3"><c r="A713" s="9" t="s"><v>44210</v></c><c r="B713" s="9"><v>2</v></c></row><row r="714" spans="1:2" x14ac:dyDescent="0.3"><c r="A714" s="9" t="s"><v>44211</v></c><c r="B714" s="9"><v>2</v></c></row><row r="715" spans="1:2" x14ac:dyDescent="0.3"><c r="A715" s="9" t="s"><v>44212</v></c><c r="B715" s="9"><v>2</v></c></row><row r="716" spans="1:2" x14ac:dyDescent="0.3"><c r="A716" s="9" t="s"><v>44213</v></c><c r="B716" s="9"><v>2</v></c></row><row r="717" spans="1:2" x14ac:dyDescent="0.3"><c r="A717" s="9" t="s"><v>44214</v></c><c r="B717" s="9"><v>2</v></c></row><row r="718" spans="1:2" x14ac:dyDescent="0.3"><c r="A718" s="9" t="s"><v>44215</v></c><c r="B718" s="9"><v>2</v></c></row><row r="719" spans="1:2" x14ac:dyDescent="0.3"><c r="A719" s="9" t="s"><v>44216</v></c><c r="B719" s="9"><v>2</v></c></row><row r="720" spans="1:2" x14ac:dyDescent="0.3"><c r="A720" s="9" t="s"><v>44217</v></c><c r="B720" s="9"><v>2</v></c></row><row r="721" spans="1:2" x14ac:dyDescent="0.3"><c r="A721" s="9" t="s"><v>44218</v></c><c r="B721" s="9"><v>2</v></c></row><row r="722" spans="1:2" x14ac:dyDescent="0.3"><c r="A722" s="9" t="s"><v>44219</v></c><c r="B722" s="9"><v>2</v></c></row><row r="723" spans="1:2" x14ac:dyDescent="0.3"><c r="A723" s="9" t="s"><v>44220</v></c><c r="B723" s="9"><v>2</v></c></row><row r="724" spans="1:2" x14ac:dyDescent="0.3"><c r="A724" s="9" t="s"><v>44221</v></c><c r="B724" s="9"><v>2</v></c></row><row r="725" spans="1:2" x14ac:dyDescent="0.3"><c r="A725" s="9" t="s"><v>44222</v></c><c r="B725" s="9"><v>2</v></c></row><row r="726" spans="1:2" x14ac:dyDescent="0.3"><c r="A726" s="9" t="s"><v>44223</v></c><c r="B726" s="9"><v>2</v></c></row><row r="727" spans="1:2" x14ac:dyDescent="0.3"><c r="A727" s="9" t="s"><v>44224</v></c><c r="B727" s="9"><v>2</v></c></row><row r="728" spans="1:2" x14ac:dyDescent="0.3"><c r="A728" s="9" t="s"><v>44225</v></c><c r="B728" s="9"><v>2</v></c></row><row r="729" spans="1:2" x14ac:dyDescent="0.3"><c r="A729" s="9" t="s"><v>44226</v></c><c r="B729" s="9"><v>2</v></c></row><row r="730" spans="1:2" x14ac:dyDescent="0.3"><c r="A730" s="9" t="s"><v>44227</v></c><c r="B730" s="9"><v>2</v></c></row><row r="731" spans="1:2" x14ac:dyDescent="0.3"><c r="A731" s="9" t="s"><v>44228</v></c><c r="B731" s="9"><v>2</v></c></row><row r="732" spans="1:2" x14ac:dyDescent="0.3"><c r="A732" s="9" t="s"><v>44229</v></c><c r="B732" s="9"><v>2</v></c></row><row r="733" spans="1:2" x14ac:dyDescent="0.3"><c r="A733" s="9" t="s"><v>44230</v></c><c r="B733" s="9"><v>2</v></c></row><row r="734" spans="1:2" x14ac:dyDescent="0.3"><c r="A734" s="9" t="s"><v>44231</v></c><c r="B734" s="9"><v>2</v></c></row><row r="735" spans="1:2" x14ac:dyDescent="0.3"><c r="A735" s="9" t="s"><v>44232</v></c><c r="B735" s="9"><v>2</v></c></row><row r="736" spans="1:2" x14ac:dyDescent="0.3"><c r="A736" s="9" t="s"><v>44233</v></c><c r="B736" s="9"><v>2</v></c></row><row r="737" spans="1:2" x14ac:dyDescent="0.3"><c r="A737" s="9" t="s"><v>44234</v></c><c r="B737" s="9"><v>2</v></c></row><row r="738" spans="1:2" x14ac:dyDescent="0.3"><c r="A738" s="9" t="s"><v>44235</v></c><c r="B738" s="9"><v>2</v></c></row><row r="739" spans="1:2" x14ac:dyDescent="0.3"><c r="A739" s="9" t="s"><v>44236</v></c><c r="B739" s="9"><v>2</v></c></row><row r="740" spans="1:2" x14ac:dyDescent="0.3"><c r="A740" s="9" t="s"><v>44237</v></c><c r="B740" s="9"><v>2</v></c></row><row r="741" spans="1:2" x14ac:dyDescent="0.3"><c r="A741" s="9" t="s"><v>44238</v></c><c r="B741" s="9"><v>2</v></c></row><row r="742" spans="1:2" x14ac:dyDescent="0.3"><c r="A742" s="9" t="s"><v>44239</v></c><c r="B742" s="9"><v>2</v></c></row><row r="743" spans="1:2" x14ac:dyDescent="0.3"><c r="A743" s="9" t="s"><v>44240</v></c><c r="B743" s="9"><v>2</v></c></row><row r="744" spans="1:2" x14ac:dyDescent="0.3"><c r="A744" s="9" t="s"><v>44241</v></c><c r="B744" s="9"><v>2</v></c></row><row r="745" spans="1:2" x14ac:dyDescent="0.3"><c r="A745" s="9" t="s"><v>44242</v></c><c r="B745" s="9"><v>2</v></c></row><row r="746" spans="1:2" x14ac:dyDescent="0.3"><c r="A746" s="9" t="s"><v>44243</v></c><c r="B746" s="9"><v>2</v></c></row><row r="747" spans="1:2" x14ac:dyDescent="0.3"><c r="A747" s="9" t="s"><v>44244</v></c><c r="B747" s="9"><v>2</v></c></row><row r="748" spans="1:2" x14ac:dyDescent="0.3"><c r="A748" s="9" t="s"><v>44245</v></c><c r="B748" s="9"><v>2</v></c></row><row r="749" spans="1:2" x14ac:dyDescent="0.3"><c r="A749" s="9" t="s"><v>44246</v></c><c r="B749" s="9"><v>2</v></c></row><row r="750" spans="1:2" x14ac:dyDescent="0.3"><c r="A750" s="9" t="s"><v>44247</v></c><c r="B750" s="9"><v>2</v></c></row><row r="751" spans="1:2" x14ac:dyDescent="0.3"><c r="A751" s="9" t="s"><v>44248</v></c><c r="B751" s="9"><v>2</v></c></row><row r="752" spans="1:2" x14ac:dyDescent="0.3"><c r="A752" s="9" t="s"><v>44249</v></c><c r="B752" s="9"><v>2</v></c></row><row r="753" spans="1:2" x14ac:dyDescent="0.3"><c r="A753" s="9" t="s"><v>44250</v></c><c r="B753" s="9"><v>2</v></c></row><row r="754" spans="1:2" x14ac:dyDescent="0.3"><c r="A754" s="9" t="s"><v>44251</v></c><c r="B754" s="9"><v>2</v></c></row><row r="755" spans="1:2" x14ac:dyDescent="0.3"><c r="A755" s="9" t="s"><v>44252</v></c><c r="B755" s="9"><v>2</v></c></row><row r="756" spans="1:2" x14ac:dyDescent="0.3"><c r="A756" s="9" t="s"><v>44253</v></c><c r="B756" s="9"><v>2</v></c></row><row r="757" spans="1:2" x14ac:dyDescent="0.3"><c r="A757" s="9" t="s"><v>44254</v></c><c r="B757" s="9"><v>2</v></c></row><row r="758" spans="1:2" x14ac:dyDescent="0.3"><c r="A758" s="9" t="s"><v>44255</v></c><c r="B758" s="9"><v>2</v></c></row><row r="759" spans="1:2" x14ac:dyDescent="0.3"><c r="A759" s="9" t="s"><v>44256</v></c><c r="B759" s="9"><v>2</v></c></row><row r="760" spans="1:2" x14ac:dyDescent="0.3"><c r="A760" s="9" t="s"><v>44257</v></c><c r="B760" s="9"><v>2</v></c></row><row r="761" spans="1:2" x14ac:dyDescent="0.3"><c r="A761" s="9" t="s"><v>44258</v></c><c r="B761" s="9"><v>2</v></c></row><row r="762" spans="1:2" x14ac:dyDescent="0.3"><c r="A762" s="9" t="s"><v>44259</v></c><c r="B762" s="9"><v>2</v></c></row><row r="763" spans="1:2" x14ac:dyDescent="0.3"><c r="A763" s="9" t="s"><v>44260</v></c><c r="B763" s="9"><v>2</v></c></row><row r="764" spans="1:2" x14ac:dyDescent="0.3"><c r="A764" s="9" t="s"><v>44261</v></c><c r="B764" s="9"><v>2</v></c></row><row r="765" spans="1:2" x14ac:dyDescent="0.3"><c r="A765" s="9" t="s"><v>44262</v></c><c r="B765" s="9"><v>2</v></c></row><row r="766" spans="1:2" x14ac:dyDescent="0.3"><c r="A766" s="9" t="s"><v>44263</v></c><c r="B766" s="9"><v>2</v></c></row><row r="767" spans="1:2" x14ac:dyDescent="0.3"><c r="A767" s="9" t="s"><v>44264</v></c><c r="B767" s="9"><v>2</v></c></row><row r="768" spans="1:2" x14ac:dyDescent="0.3"><c r="A768" s="9" t="s"><v>44265</v></c><c r="B768" s="9"><v>2</v></c></row><row r="769" spans="1:2" x14ac:dyDescent="0.3"><c r="A769" s="9" t="s"><v>44266</v></c><c r="B769" s="9"><v>2</v></c></row><row r="770" spans="1:2" x14ac:dyDescent="0.3"><c r="A770" s="9" t="s"><v>44267</v></c><c r="B770" s="9"><v>2</v></c></row><row r="771" spans="1:2" x14ac:dyDescent="0.3"><c r="A771" s="9" t="s"><v>44268</v></c><c r="B771" s="9"><v>2</v></c></row><row r="772" spans="1:2" x14ac:dyDescent="0.3"><c r="A772" s="9" t="s"><v>44269</v></c><c r="B772" s="9"><v>2</v></c></row><row r="773" spans="1:2" x14ac:dyDescent="0.3"><c r="A773" s="9" t="s"><v>44270</v></c><c r="B773" s="9"><v>2</v></c></row><row r="774" spans="1:2" x14ac:dyDescent="0.3"><c r="A774" s="9" t="s"><v>44271</v></c><c r="B774" s="9"><v>2</v></c></row><row r="775" spans="1:2" x14ac:dyDescent="0.3"><c r="A775" s="9" t="s"><v>44272</v></c><c r="B775" s="9"><v>2</v></c></row><row r="776" spans="1:2" x14ac:dyDescent="0.3"><c r="A776" s="9" t="s"><v>44273</v></c><c r="B776" s="9"><v>2</v></c></row><row r="777" spans="1:2" x14ac:dyDescent="0.3"><c r="A777" s="9" t="s"><v>44274</v></c><c r="B777" s="9"><v>2</v></c></row><row r="778" spans="1:2" x14ac:dyDescent="0.3"><c r="A778" s="9" t="s"><v>44275</v></c><c r="B778" s="9"><v>2</v></c></row><row r="779" spans="1:2" x14ac:dyDescent="0.3"><c r="A779" s="9" t="s"><v>44276</v></c><c r="B779" s="9"><v>2</v></c></row><row r="780" spans="1:2" x14ac:dyDescent="0.3"><c r="A780" s="9" t="s"><v>44277</v></c><c r="B780" s="9"><v>2</v></c></row><row r="781" spans="1:2" x14ac:dyDescent="0.3"><c r="A781" s="9" t="s"><v>44278</v></c><c r="B781" s="9"><v>2</v></c></row><row r="782" spans="1:2" x14ac:dyDescent="0.3"><c r="A782" s="9" t="s"><v>44279</v></c><c r="B782" s="9"><v>2</v></c></row><row r="783" spans="1:2" x14ac:dyDescent="0.3"><c r="A783" s="9" t="s"><v>44280</v></c><c r="B783" s="9"><v>2</v></c></row><row r="784" spans="1:2" x14ac:dyDescent="0.3"><c r="A784" s="9" t="s"><v>44281</v></c><c r="B784" s="9"><v>2</v></c></row><row r="785" spans="1:2" x14ac:dyDescent="0.3"><c r="A785" s="9" t="s"><v>44282</v></c><c r="B785" s="9"><v>2</v></c></row><row r="786" spans="1:2" x14ac:dyDescent="0.3"><c r="A786" s="9" t="s"><v>44283</v></c><c r="B786" s="9"><v>2</v></c></row><row r="787" spans="1:2" x14ac:dyDescent="0.3"><c r="A787" s="9" t="s"><v>44284</v></c><c r="B787" s="9"><v>2</v></c></row><row r="788" spans="1:2" x14ac:dyDescent="0.3"><c r="A788" s="9" t="s"><v>44285</v></c><c r="B788" s="9"><v>2</v></c></row><row r="789" spans="1:2" x14ac:dyDescent="0.3"><c r="A789" s="9" t="s"><v>44286</v></c><c r="B789" s="9"><v>2</v></c></row><row r="790" spans="1:2" x14ac:dyDescent="0.3"><c r="A790" s="9" t="s"><v>44287</v></c><c r="B790" s="9"><v>2</v></c></row><row r="791" spans="1:2" x14ac:dyDescent="0.3"><c r="A791" s="9" t="s"><v>44288</v></c><c r="B791" s="9"><v>2</v></c></row><row r="792" spans="1:2" x14ac:dyDescent="0.3"><c r="A792" s="9" t="s"><v>44289</v></c><c r="B792" s="9"><v>2</v></c></row><row r="793" spans="1:2" x14ac:dyDescent="0.3"><c r="A793" s="9" t="s"><v>44290</v></c><c r="B793" s="9"><v>2</v></c></row><row r="794" spans="1:2" x14ac:dyDescent="0.3"><c r="A794" s="9" t="s"><v>44291</v></c><c r="B794" s="9"><v>2</v></c></row><row r="795" spans="1:2" x14ac:dyDescent="0.3"><c r="A795" s="9" t="s"><v>44292</v></c><c r="B795" s="9"><v>2</v></c></row><row r="796" spans="1:2" x14ac:dyDescent="0.3"><c r="A796" s="9" t="s"><v>44293</v></c><c r="B796" s="9"><v>2</v></c></row><row r="797" spans="1:2" x14ac:dyDescent="0.3"><c r="A797" s="9" t="s"><v>44294</v></c><c r="B797" s="9"><v>2</v></c></row><row r="798" spans="1:2" x14ac:dyDescent="0.3"><c r="A798" s="9" t="s"><v>44295</v></c><c r="B798" s="9"><v>2</v></c></row><row r="799" spans="1:2" x14ac:dyDescent="0.3"><c r="A799" s="9" t="s"><v>44296</v></c><c r="B799" s="9"><v>2</v></c></row><row r="800" spans="1:2" x14ac:dyDescent="0.3"><c r="A800" s="9" t="s"><v>44297</v></c><c r="B800" s="9"><v>2</v></c></row><row r="801" spans="1:2" x14ac:dyDescent="0.3"><c r="A801" s="9" t="s"><v>44298</v></c><c r="B801" s="9"><v>2</v></c></row><row r="802" spans="1:2" x14ac:dyDescent="0.3"><c r="A802" s="9" t="s"><v>44299</v></c><c r="B802" s="9"><v>2</v></c></row><row r="803" spans="1:2" x14ac:dyDescent="0.3"><c r="A803" s="9" t="s"><v>44300</v></c><c r="B803" s="9"><v>2</v></c></row><row r="804" spans="1:2" x14ac:dyDescent="0.3"><c r="A804" s="9" t="s"><v>44301</v></c><c r="B804" s="9"><v>2</v></c></row><row r="805" spans="1:2" x14ac:dyDescent="0.3"><c r="A805" s="9" t="s"><v>44302</v></c><c r="B805" s="9"><v>2</v></c></row><row r="806" spans="1:2" x14ac:dyDescent="0.3"><c r="A806" s="9" t="s"><v>44303</v></c><c r="B806" s="9"><v>2</v></c></row><row r="807" spans="1:2" x14ac:dyDescent="0.3"><c r="A807" s="9" t="s"><v>44304</v></c><c r="B807" s="9"><v>2</v></c></row><row r="808" spans="1:2" x14ac:dyDescent="0.3"><c r="A808" s="9" t="s"><v>44305</v></c><c r="B808" s="9"><v>2</v></c></row><row r="809" spans="1:2" x14ac:dyDescent="0.3"><c r="A809" s="9" t="s"><v>44306</v></c><c r="B809" s="9"><v>2</v></c></row><row r="810" spans="1:2" x14ac:dyDescent="0.3"><c r="A810" s="9" t="s"><v>44307</v></c><c r="B810" s="9"><v>2</v></c></row><row r="811" spans="1:2" x14ac:dyDescent="0.3"><c r="A811" s="9" t="s"><v>44308</v></c><c r="B811" s="9"><v>2</v></c></row><row r="812" spans="1:2" x14ac:dyDescent="0.3"><c r="A812" s="9" t="s"><v>44309</v></c><c r="B812" s="9"><v>2</v></c></row><row r="813" spans="1:2" x14ac:dyDescent="0.3"><c r="A813" s="9" t="s"><v>44310</v></c><c r="B813" s="9"><v>2</v></c></row><row r="814" spans="1:2" x14ac:dyDescent="0.3"><c r="A814" s="9" t="s"><v>44311</v></c><c r="B814" s="9"><v>2</v></c></row><row r="815" spans="1:2" x14ac:dyDescent="0.3"><c r="A815" s="9" t="s"><v>44312</v></c><c r="B815" s="9"><v>2</v></c></row><row r="816" spans="1:2" x14ac:dyDescent="0.3"><c r="A816" s="9" t="s"><v>44313</v></c><c r="B816" s="9"><v>2</v></c></row><row r="817" spans="1:2" x14ac:dyDescent="0.3"><c r="A817" s="9" t="s"><v>44314</v></c><c r="B817" s="9"><v>2</v></c></row><row r="818" spans="1:2" x14ac:dyDescent="0.3"><c r="A818" s="9" t="s"><v>44315</v></c><c r="B818" s="9"><v>2</v></c></row><row r="819" spans="1:2" x14ac:dyDescent="0.3"><c r="A819" s="9" t="s"><v>44316</v></c><c r="B819" s="9"><v>2</v></c></row><row r="820" spans="1:2" x14ac:dyDescent="0.3"><c r="A820" s="9" t="s"><v>44317</v></c><c r="B820" s="9"><v>2</v></c></row><row r="821" spans="1:2" x14ac:dyDescent="0.3"><c r="A821" s="9" t="s"><v>44318</v></c><c r="B821" s="9"><v>2</v></c></row><row r="822" spans="1:2" x14ac:dyDescent="0.3"><c r="A822" s="9" t="s"><v>44319</v></c><c r="B822" s="9"><v>2</v></c></row><row r="823" spans="1:2" x14ac:dyDescent="0.3"><c r="A823" s="9" t="s"><v>44320</v></c><c r="B823" s="9"><v>2</v></c></row><row r="824" spans="1:2" x14ac:dyDescent="0.3"><c r="A824" s="9" t="s"><v>44321</v></c><c r="B824" s="9"><v>2</v></c></row><row r="825" spans="1:2" x14ac:dyDescent="0.3"><c r="A825" s="9" t="s"><v>44322</v></c><c r="B825" s="9"><v>2</v></c></row><row r="826" spans="1:2" x14ac:dyDescent="0.3"><c r="A826" s="9" t="s"><v>44323</v></c><c r="B826" s="9"><v>2</v></c></row><row r="827" spans="1:2" x14ac:dyDescent="0.3"><c r="A827" s="9" t="s"><v>44324</v></c><c r="B827" s="9"><v>2</v></c></row><row r="828" spans="1:2" x14ac:dyDescent="0.3"><c r="A828" s="9" t="s"><v>44325</v></c><c r="B828" s="9"><v>2</v></c></row><row r="829" spans="1:2" x14ac:dyDescent="0.3"><c r="A829" s="9" t="s"><v>44326</v></c><c r="B829" s="9"><v>2</v></c></row><row r="830" spans="1:2" x14ac:dyDescent="0.3"><c r="A830" s="9" t="s"><v>44327</v></c><c r="B830" s="9"><v>2</v></c></row><row r="831" spans="1:2" x14ac:dyDescent="0.3"><c r="A831" s="9" t="s"><v>44328</v></c><c r="B831" s="9"><v>2</v></c></row><row r="832" spans="1:2" x14ac:dyDescent="0.3"><c r="A832" s="9" t="s"><v>44329</v></c><c r="B832" s="9"><v>2</v></c></row><row r="833" spans="1:2" x14ac:dyDescent="0.3"><c r="A833" s="9" t="s"><v>44330</v></c><c r="B833" s="9"><v>2</v></c></row><row r="834" spans="1:2" x14ac:dyDescent="0.3"><c r="A834" s="9" t="s"><v>44331</v></c><c r="B834" s="9"><v>2</v></c></row><row r="835" spans="1:2" x14ac:dyDescent="0.3"><c r="A835" s="9" t="s"><v>44332</v></c><c r="B835" s="9"><v>2</v></c></row><row r="836" spans="1:2" x14ac:dyDescent="0.3"><c r="A836" s="9" t="s"><v>44333</v></c><c r="B836" s="9"><v>2</v></c></row><row r="837" spans="1:2" x14ac:dyDescent="0.3"><c r="A837" s="9" t="s"><v>44334</v></c><c r="B837" s="9"><v>2</v></c></row><row r="838" spans="1:2" x14ac:dyDescent="0.3"><c r="A838" s="9" t="s"><v>44335</v></c><c r="B838" s="9"><v>2</v></c></row><row r="839" spans="1:2" x14ac:dyDescent="0.3"><c r="A839" s="9" t="s"><v>44336</v></c><c r="B839" s="9"><v>2</v></c></row><row r="840" spans="1:2" x14ac:dyDescent="0.3"><c r="A840" s="9" t="s"><v>44337</v></c><c r="B840" s="9"><v>2</v></c></row><row r="841" spans="1:2" x14ac:dyDescent="0.3"><c r="A841" s="9" t="s"><v>44338</v></c><c r="B841" s="9"><v>2</v></c></row><row r="842" spans="1:2" x14ac:dyDescent="0.3"><c r="A842" s="9" t="s"><v>44339</v></c><c r="B842" s="9"><v>2</v></c></row><row r="843" spans="1:2" x14ac:dyDescent="0.3"><c r="A843" s="9" t="s"><v>44340</v></c><c r="B843" s="9"><v>2</v></c></row><row r="844" spans="1:2" x14ac:dyDescent="0.3"><c r="A844" s="9" t="s"><v>44341</v></c><c r="B844" s="9"><v>2</v></c></row><row r="845" spans="1:2" x14ac:dyDescent="0.3"><c r="A845" s="9" t="s"><v>44342</v></c><c r="B845" s="9"><v>2</v></c></row><row r="846" spans="1:2" x14ac:dyDescent="0.3"><c r="A846" s="9" t="s"><v>44343</v></c><c r="B846" s="9"><v>2</v></c></row><row r="847" spans="1:2" x14ac:dyDescent="0.3"><c r="A847" s="9" t="s"><v>44344</v></c><c r="B847" s="9"><v>2</v></c></row><row r="848" spans="1:2" x14ac:dyDescent="0.3"><c r="A848" s="9" t="s"><v>44345</v></c><c r="B848" s="9"><v>2</v></c></row><row r="849" spans="1:2" x14ac:dyDescent="0.3"><c r="A849" s="9" t="s"><v>44346</v></c><c r="B849" s="9"><v>2</v></c></row><row r="850" spans="1:2" x14ac:dyDescent="0.3"><c r="A850" s="9" t="s"><v>44347</v></c><c r="B850" s="9"><v>2</v></c></row><row r="851" spans="1:2" x14ac:dyDescent="0.3"><c r="A851" s="9" t="s"><v>44348</v></c><c r="B851" s="9"><v>2</v></c></row><row r="852" spans="1:2" x14ac:dyDescent="0.3"><c r="A852" s="9" t="s"><v>44349</v></c><c r="B852" s="9"><v>2</v></c></row><row r="853" spans="1:2" x14ac:dyDescent="0.3"><c r="A853" s="9" t="s"><v>44350</v></c><c r="B853" s="9"><v>2</v></c></row><row r="854" spans="1:2" x14ac:dyDescent="0.3"><c r="A854" s="9" t="s"><v>44351</v></c><c r="B854" s="9"><v>2</v></c></row><row r="855" spans="1:2" x14ac:dyDescent="0.3"><c r="A855" s="9" t="s"><v>44352</v></c><c r="B855" s="9"><v>2</v></c></row><row r="856" spans="1:2" x14ac:dyDescent="0.3"><c r="A856" s="9" t="s"><v>44353</v></c><c r="B856" s="9"><v>2</v></c></row><row r="857" spans="1:2" x14ac:dyDescent="0.3"><c r="A857" s="9" t="s"><v>44354</v></c><c r="B857" s="9"><v>2</v></c></row><row r="858" spans="1:2" x14ac:dyDescent="0.3"><c r="A858" s="9" t="s"><v>44355</v></c><c r="B858" s="9"><v>2</v></c></row><row r="859" spans="1:2" x14ac:dyDescent="0.3"><c r="A859" s="9" t="s"><v>44356</v></c><c r="B859" s="9"><v>2</v></c></row><row r="860" spans="1:2" x14ac:dyDescent="0.3"><c r="A860" s="9" t="s"><v>44357</v></c><c r="B860" s="9"><v>2</v></c></row><row r="861" spans="1:2" x14ac:dyDescent="0.3"><c r="A861" s="9" t="s"><v>44358</v></c><c r="B861" s="9"><v>2</v></c></row><row r="862" spans="1:2" x14ac:dyDescent="0.3"><c r="A862" s="9" t="s"><v>44359</v></c><c r="B862" s="9"><v>2</v></c></row><row r="863" spans="1:2" x14ac:dyDescent="0.3"><c r="A863" s="9" t="s"><v>44360</v></c><c r="B863" s="9"><v>2</v></c></row><row r="864" spans="1:2" x14ac:dyDescent="0.3"><c r="A864" s="9" t="s"><v>44361</v></c><c r="B864" s="9"><v>2</v></c></row><row r="865" spans="1:2" x14ac:dyDescent="0.3"><c r="A865" s="9" t="s"><v>44362</v></c><c r="B865" s="9"><v>2</v></c></row><row r="866" spans="1:2" x14ac:dyDescent="0.3"><c r="A866" s="9" t="s"><v>44363</v></c><c r="B866" s="9"><v>2</v></c></row><row r="867" spans="1:2" x14ac:dyDescent="0.3"><c r="A867" s="9" t="s"><v>44364</v></c><c r="B867" s="9"><v>2</v></c></row><row r="868" spans="1:2" x14ac:dyDescent="0.3"><c r="A868" s="9" t="s"><v>44365</v></c><c r="B868" s="9"><v>2</v></c></row><row r="869" spans="1:2" x14ac:dyDescent="0.3"><c r="A869" s="9" t="s"><v>44366</v></c><c r="B869" s="9"><v>2</v></c></row><row r="870" spans="1:2" x14ac:dyDescent="0.3"><c r="A870" s="9" t="s"><v>44367</v></c><c r="B870" s="9"><v>2</v></c></row><row r="871" spans="1:2" x14ac:dyDescent="0.3"><c r="A871" s="9" t="s"><v>44368</v></c><c r="B871" s="9"><v>2</v></c></row><row r="872" spans="1:2" x14ac:dyDescent="0.3"><c r="A872" s="9" t="s"><v>44369</v></c><c r="B872" s="9"><v>2</v></c></row><row r="873" spans="1:2" x14ac:dyDescent="0.3"><c r="A873" s="9" t="s"><v>44370</v></c><c r="B873" s="9"><v>2</v></c></row><row r="874" spans="1:2" x14ac:dyDescent="0.3"><c r="A874" s="9" t="s"><v>44371</v></c><c r="B874" s="9"><v>2</v></c></row><row r="875" spans="1:2" x14ac:dyDescent="0.3"><c r="A875" s="9" t="s"><v>44372</v></c><c r="B875" s="9"><v>2</v></c></row><row r="876" spans="1:2" x14ac:dyDescent="0.3"><c r="A876" s="9" t="s"><v>44373</v></c><c r="B876" s="9"><v>2</v></c></row><row r="877" spans="1:2" x14ac:dyDescent="0.3"><c r="A877" s="9" t="s"><v>44374</v></c><c r="B877" s="9"><v>2</v></c></row><row r="878" spans="1:2" x14ac:dyDescent="0.3"><c r="A878" s="9" t="s"><v>44375</v></c><c r="B878" s="9"><v>2</v></c></row><row r="879" spans="1:2" x14ac:dyDescent="0.3"><c r="A879" s="9" t="s"><v>44376</v></c><c r="B879" s="9"><v>2</v></c></row><row r="880" spans="1:2" x14ac:dyDescent="0.3"><c r="A880" s="9" t="s"><v>44377</v></c><c r="B880" s="9"><v>2</v></c></row><row r="881" spans="1:2" x14ac:dyDescent="0.3"><c r="A881" s="9" t="s"><v>44378</v></c><c r="B881" s="9"><v>2</v></c></row><row r="882" spans="1:2" x14ac:dyDescent="0.3"><c r="A882" s="9" t="s"><v>44379</v></c><c r="B882" s="9"><v>2</v></c></row><row r="883" spans="1:2" x14ac:dyDescent="0.3"><c r="A883" s="9" t="s"><v>44380</v></c><c r="B883" s="9"><v>2</v></c></row><row r="884" spans="1:2" x14ac:dyDescent="0.3"><c r="A884" s="9" t="s"><v>44381</v></c><c r="B884" s="9"><v>2</v></c></row><row r="885" spans="1:2" x14ac:dyDescent="0.3"><c r="A885" s="9" t="s"><v>44382</v></c><c r="B885" s="9"><v>2</v></c></row><row r="886" spans="1:2" x14ac:dyDescent="0.3"><c r="A886" s="9" t="s"><v>44383</v></c><c r="B886" s="9"><v>2</v></c></row><row r="887" spans="1:2" x14ac:dyDescent="0.3"><c r="A887" s="9" t="s"><v>44384</v></c><c r="B887" s="9"><v>2</v></c></row><row r="888" spans="1:2" x14ac:dyDescent="0.3"><c r="A888" s="9" t="s"><v>44385</v></c><c r="B888" s="9"><v>2</v></c></row><row r="889" spans="1:2" x14ac:dyDescent="0.3"><c r="A889" s="9" t="s"><v>44386</v></c><c r="B889" s="9"><v>2</v></c></row><row r="890" spans="1:2" x14ac:dyDescent="0.3"><c r="A890" s="9" t="s"><v>44387</v></c><c r="B890" s="9"><v>2</v></c></row><row r="891" spans="1:2" x14ac:dyDescent="0.3"><c r="A891" s="9" t="s"><v>44388</v></c><c r="B891" s="9"><v>2</v></c></row><row r="892" spans="1:2" x14ac:dyDescent="0.3"><c r="A892" s="9" t="s"><v>44389</v></c><c r="B892" s="9"><v>2</v></c></row><row r="893" spans="1:2" x14ac:dyDescent="0.3"><c r="A893" s="9" t="s"><v>44390</v></c><c r="B893" s="9"><v>2</v></c></row><row r="894" spans="1:2" x14ac:dyDescent="0.3"><c r="A894" s="9" t="s"><v>44391</v></c><c r="B894" s="9"><v>2</v></c></row><row r="895" spans="1:2" x14ac:dyDescent="0.3"><c r="A895" s="9" t="s"><v>44392</v></c><c r="B895" s="9"><v>2</v></c></row><row r="896" spans="1:2" x14ac:dyDescent="0.3"><c r="A896" s="9" t="s"><v>44393</v></c><c r="B896" s="9"><v>2</v></c></row><row r="897" spans="1:2" x14ac:dyDescent="0.3"><c r="A897" s="9" t="s"><v>44394</v></c><c r="B897" s="9"><v>2</v></c></row><row r="898" spans="1:2" x14ac:dyDescent="0.3"><c r="A898" s="9" t="s"><v>44395</v></c><c r="B898" s="9"><v>2</v></c></row><row r="899" spans="1:2" x14ac:dyDescent="0.3"><c r="A899" s="9" t="s"><v>44396</v></c><c r="B899" s="9"><v>2</v></c></row><row r="900" spans="1:2" x14ac:dyDescent="0.3"><c r="A900" s="9" t="s"><v>44397</v></c><c r="B900" s="9"><v>2</v></c></row><row r="901" spans="1:2" x14ac:dyDescent="0.3"><c r="A901" s="9" t="s"><v>44398</v></c><c r="B901" s="9"><v>2</v></c></row><row r="902" spans="1:2" x14ac:dyDescent="0.3"><c r="A902" s="9" t="s"><v>44399</v></c><c r="B902" s="9"><v>2</v></c></row><row r="903" spans="1:2" x14ac:dyDescent="0.3"><c r="A903" s="9" t="s"><v>44400</v></c><c r="B903" s="9"><v>2</v></c></row><row r="904" spans="1:2" x14ac:dyDescent="0.3"><c r="A904" s="9" t="s"><v>44401</v></c><c r="B904" s="9"><v>2</v></c></row><row r="905" spans="1:2" x14ac:dyDescent="0.3"><c r="A905" s="9" t="s"><v>44402</v></c><c r="B905" s="9"><v>2</v></c></row><row r="906" spans="1:2" x14ac:dyDescent="0.3"><c r="A906" s="9" t="s"><v>44403</v></c><c r="B906" s="9"><v>2</v></c></row><row r="907" spans="1:2" x14ac:dyDescent="0.3"><c r="A907" s="9" t="s"><v>44404</v></c><c r="B907" s="9"><v>2</v></c></row><row r="908" spans="1:2" x14ac:dyDescent="0.3"><c r="A908" s="9" t="s"><v>44405</v></c><c r="B908" s="9"><v>2</v></c></row><row r="909" spans="1:2" x14ac:dyDescent="0.3"><c r="A909" s="9" t="s"><v>44406</v></c><c r="B909" s="9"><v>2</v></c></row><row r="910" spans="1:2" x14ac:dyDescent="0.3"><c r="A910" s="9" t="s"><v>44407</v></c><c r="B910" s="9"><v>2</v></c></row><row r="911" spans="1:2" x14ac:dyDescent="0.3"><c r="A911" s="9" t="s"><v>44408</v></c><c r="B911" s="9"><v>2</v></c></row><row r="912" spans="1:2" x14ac:dyDescent="0.3"><c r="A912" s="9" t="s"><v>44409</v></c><c r="B912" s="9"><v>2</v></c></row><row r="913" spans="1:2" x14ac:dyDescent="0.3"><c r="A913" s="9" t="s"><v>44410</v></c><c r="B913" s="9"><v>2</v></c></row><row r="914" spans="1:2" x14ac:dyDescent="0.3"><c r="A914" s="9" t="s"><v>44411</v></c><c r="B914" s="9"><v>2</v></c></row><row r="915" spans="1:2" x14ac:dyDescent="0.3"><c r="A915" s="9" t="s"><v>44412</v></c><c r="B915" s="9"><v>2</v></c></row><row r="916" spans="1:2" x14ac:dyDescent="0.3"><c r="A916" s="9" t="s"><v>44413</v></c><c r="B916" s="9"><v>2</v></c></row><row r="917" spans="1:2" x14ac:dyDescent="0.3"><c r="A917" s="9" t="s"><v>44414</v></c><c r="B917" s="9"><v>2</v></c></row><row r="918" spans="1:2" x14ac:dyDescent="0.3"><c r="A918" s="9" t="s"><v>44415</v></c><c r="B918" s="9"><v>2</v></c></row><row r="919" spans="1:2" x14ac:dyDescent="0.3"><c r="A919" s="9" t="s"><v>44416</v></c><c r="B919" s="9"><v>2</v></c></row><row r="920" spans="1:2" x14ac:dyDescent="0.3"><c r="A920" s="9" t="s"><v>44417</v></c><c r="B920" s="9"><v>2</v></c></row><row r="921" spans="1:2" x14ac:dyDescent="0.3"><c r="A921" s="9" t="s"><v>44418</v></c><c r="B921" s="9"><v>2</v></c></row><row r="922" spans="1:2" x14ac:dyDescent="0.3"><c r="A922" s="9" t="s"><v>44419</v></c><c r="B922" s="9"><v>2</v></c></row><row r="923" spans="1:2" x14ac:dyDescent="0.3"><c r="A923" s="9" t="s"><v>44420</v></c><c r="B923" s="9"><v>2</v></c></row><row r="924" spans="1:2" x14ac:dyDescent="0.3"><c r="A924" s="9" t="s"><v>44421</v></c><c r="B924" s="9"><v>2</v></c></row><row r="925" spans="1:2" x14ac:dyDescent="0.3"><c r="A925" s="9" t="s"><v>44422</v></c><c r="B925" s="9"><v>2</v></c></row><row r="926" spans="1:2" x14ac:dyDescent="0.3"><c r="A926" s="9" t="s"><v>44423</v></c><c r="B926" s="9"><v>2</v></c></row><row r="927" spans="1:2" x14ac:dyDescent="0.3"><c r="A927" s="9" t="s"><v>44424</v></c><c r="B927" s="9"><v>2</v></c></row><row r="928" spans="1:2" x14ac:dyDescent="0.3"><c r="A928" s="9" t="s"><v>44425</v></c><c r="B928" s="9"><v>2</v></c></row><row r="929" spans="1:2" x14ac:dyDescent="0.3"><c r="A929" s="9" t="s"><v>44426</v></c><c r="B929" s="9"><v>2</v></c></row><row r="930" spans="1:2" x14ac:dyDescent="0.3"><c r="A930" s="9" t="s"><v>44427</v></c><c r="B930" s="9"><v>2</v></c></row><row r="931" spans="1:2" x14ac:dyDescent="0.3"><c r="A931" s="9" t="s"><v>44428</v></c><c r="B931" s="9"><v>2</v></c></row><row r="932" spans="1:2" x14ac:dyDescent="0.3"><c r="A932" s="9" t="s"><v>44429</v></c><c r="B932" s="9"><v>2</v></c></row><row r="933" spans="1:2" x14ac:dyDescent="0.3"><c r="A933" s="9" t="s"><v>44430</v></c><c r="B933" s="9"><v>2</v></c></row><row r="934" spans="1:2" x14ac:dyDescent="0.3"><c r="A934" s="9" t="s"><v>44431</v></c><c r="B934" s="9"><v>2</v></c></row><row r="935" spans="1:2" x14ac:dyDescent="0.3"><c r="A935" s="9" t="s"><v>44432</v></c><c r="B935" s="9"><v>2</v></c></row><row r="936" spans="1:2" x14ac:dyDescent="0.3"><c r="A936" s="9" t="s"><v>44433</v></c><c r="B936" s="9"><v>2</v></c></row><row r="937" spans="1:2" x14ac:dyDescent="0.3"><c r="A937" s="9" t="s"><v>44434</v></c><c r="B937" s="9"><v>2</v></c></row><row r="938" spans="1:2" x14ac:dyDescent="0.3"><c r="A938" s="9" t="s"><v>44435</v></c><c r="B938" s="9"><v>2</v></c></row><row r="939" spans="1:2" x14ac:dyDescent="0.3"><c r="A939" s="9" t="s"><v>44436</v></c><c r="B939" s="9"><v>2</v></c></row><row r="940" spans="1:2" x14ac:dyDescent="0.3"><c r="A940" s="9" t="s"><v>44437</v></c><c r="B940" s="9"><v>2</v></c></row><row r="941" spans="1:2" x14ac:dyDescent="0.3"><c r="A941" s="9" t="s"><v>44438</v></c><c r="B941" s="9"><v>2</v></c></row><row r="942" spans="1:2" x14ac:dyDescent="0.3"><c r="A942" s="9" t="s"><v>44439</v></c><c r="B942" s="9"><v>2</v></c></row><row r="943" spans="1:2" x14ac:dyDescent="0.3"><c r="A943" s="9" t="s"><v>44440</v></c><c r="B943" s="9"><v>2</v></c></row><row r="944" spans="1:2" x14ac:dyDescent="0.3"><c r="A944" s="9" t="s"><v>44441</v></c><c r="B944" s="9"><v>2</v></c></row><row r="945" spans="1:2" x14ac:dyDescent="0.3"><c r="A945" s="9" t="s"><v>44442</v></c><c r="B945" s="9"><v>2</v></c></row><row r="946" spans="1:2" x14ac:dyDescent="0.3"><c r="A946" s="9" t="s"><v>44443</v></c><c r="B946" s="9"><v>2</v></c></row><row r="947" spans="1:2" x14ac:dyDescent="0.3"><c r="A947" s="9" t="s"><v>44444</v></c><c r="B947" s="9"><v>2</v></c></row><row r="948" spans="1:2" x14ac:dyDescent="0.3"><c r="A948" s="9" t="s"><v>44445</v></c><c r="B948" s="9"><v>2</v></c></row><row r="949" spans="1:2" x14ac:dyDescent="0.3"><c r="A949" s="9" t="s"><v>44446</v></c><c r="B949" s="9"><v>2</v></c></row><row r="950" spans="1:2" x14ac:dyDescent="0.3"><c r="A950" s="9" t="s"><v>44447</v></c><c r="B950" s="9"><v>2</v></c></row><row r="951" spans="1:2" x14ac:dyDescent="0.3"><c r="A951" s="9" t="s"><v>44448</v></c><c r="B951" s="9"><v>2</v></c></row><row r="952" spans="1:2" x14ac:dyDescent="0.3"><c r="A952" s="9" t="s"><v>44449</v></c><c r="B952" s="9"><v>2</v></c></row><row r="953" spans="1:2" x14ac:dyDescent="0.3"><c r="A953" s="9" t="s"><v>44450</v></c><c r="B953" s="9"><v>2</v></c></row><row r="954" spans="1:2" x14ac:dyDescent="0.3"><c r="A954" s="9" t="s"><v>44451</v></c><c r="B954" s="9"><v>2</v></c></row><row r="955" spans="1:2" x14ac:dyDescent="0.3"><c r="A955" s="9" t="s"><v>44452</v></c><c r="B955" s="9"><v>2</v></c></row><row r="956" spans="1:2" x14ac:dyDescent="0.3"><c r="A956" s="9" t="s"><v>44453</v></c><c r="B956" s="9"><v>2</v></c></row><row r="957" spans="1:2" x14ac:dyDescent="0.3"><c r="A957" s="9" t="s"><v>44454</v></c><c r="B957" s="9"><v>2</v></c></row><row r="958" spans="1:2" x14ac:dyDescent="0.3"><c r="A958" s="9" t="s"><v>44455</v></c><c r="B958" s="9"><v>2</v></c></row><row r="959" spans="1:2" x14ac:dyDescent="0.3"><c r="A959" s="9" t="s"><v>44456</v></c><c r="B959" s="9"><v>2</v></c></row><row r="960" spans="1:2" x14ac:dyDescent="0.3"><c r="A960" s="9" t="s"><v>44457</v></c><c r="B960" s="9"><v>2</v></c></row><row r="961" spans="1:2" x14ac:dyDescent="0.3"><c r="A961" s="9" t="s"><v>44458</v></c><c r="B961" s="9"><v>2</v></c></row><row r="962" spans="1:2" x14ac:dyDescent="0.3"><c r="A962" s="9" t="s"><v>44459</v></c><c r="B962" s="9"><v>2</v></c></row><row r="963" spans="1:2" x14ac:dyDescent="0.3"><c r="A963" s="9" t="s"><v>44460</v></c><c r="B963" s="9"><v>2</v></c></row><row r="964" spans="1:2" x14ac:dyDescent="0.3"><c r="A964" s="9" t="s"><v>44461</v></c><c r="B964" s="9"><v>2</v></c></row><row r="965" spans="1:2" x14ac:dyDescent="0.3"><c r="A965" s="9" t="s"><v>44462</v></c><c r="B965" s="9"><v>2</v></c></row><row r="966" spans="1:2" x14ac:dyDescent="0.3"><c r="A966" s="9" t="s"><v>44463</v></c><c r="B966" s="9"><v>2</v></c></row><row r="967" spans="1:2" x14ac:dyDescent="0.3"><c r="A967" s="9" t="s"><v>44464</v></c><c r="B967" s="9"><v>2</v></c></row><row r="968" spans="1:2" x14ac:dyDescent="0.3"><c r="A968" s="9" t="s"><v>44465</v></c><c r="B968" s="9"><v>2</v></c></row><row r="969" spans="1:2" x14ac:dyDescent="0.3"><c r="A969" s="9" t="s"><v>44466</v></c><c r="B969" s="9"><v>2</v></c></row><row r="970" spans="1:2" x14ac:dyDescent="0.3"><c r="A970" s="9" t="s"><v>44467</v></c><c r="B970" s="9"><v>2</v></c></row><row r="971" spans="1:2" x14ac:dyDescent="0.3"><c r="A971" s="9" t="s"><v>44468</v></c><c r="B971" s="9"><v>2</v></c></row><row r="972" spans="1:2" x14ac:dyDescent="0.3"><c r="A972" s="9" t="s"><v>44469</v></c><c r="B972" s="9"><v>2</v></c></row><row r="973" spans="1:2" x14ac:dyDescent="0.3"><c r="A973" s="9" t="s"><v>44470</v></c><c r="B973" s="9"><v>2</v></c></row><row r="974" spans="1:2" x14ac:dyDescent="0.3"><c r="A974" s="9" t="s"><v>44471</v></c><c r="B974" s="9"><v>2</v></c></row><row r="975" spans="1:2" x14ac:dyDescent="0.3"><c r="A975" s="9" t="s"><v>44472</v></c><c r="B975" s="9"><v>2</v></c></row><row r="976" spans="1:2" x14ac:dyDescent="0.3"><c r="A976" s="9" t="s"><v>44473</v></c><c r="B976" s="9"><v>2</v></c></row><row r="977" spans="1:2" x14ac:dyDescent="0.3"><c r="A977" s="9" t="s"><v>44474</v></c><c r="B977" s="9"><v>1</v></c></row><row r="978" spans="1:2" x14ac:dyDescent="0.3"><c r="A978" s="9" t="s"><v>44475</v></c><c r="B978" s="9"><v>1</v></c></row><row r="979" spans="1:2" x14ac:dyDescent="0.3"><c r="A979" s="9" t="s"><v>44476</v></c><c r="B979" s="9"><v>1</v></c></row><row r="980" spans="1:2" x14ac:dyDescent="0.3"><c r="A980" s="9" t="s"><v>44477</v></c><c r="B980" s="9"><v>1</v></c></row><row r="981" spans="1:2" x14ac:dyDescent="0.3"><c r="A981" s="9" t="s"><v>44478</v></c><c r="B981" s="9"><v>1</v></c></row><row r="982" spans="1:2" x14ac:dyDescent="0.3"><c r="A982" s="9" t="s"><v>44479</v></c><c r="B982" s="9"><v>1</v></c></row><row r="983" spans="1:2" x14ac:dyDescent="0.3"><c r="A983" s="9" t="s"><v>44480</v></c><c r="B983" s="9"><v>1</v></c></row><row r="984" spans="1:2" x14ac:dyDescent="0.3"><c r="A984" s="9" t="s"><v>44481</v></c><c r="B984" s="9"><v>1</v></c></row><row r="985" spans="1:2" x14ac:dyDescent="0.3"><c r="A985" s="9" t="s"><v>44482</v></c><c r="B985" s="9"><v>1</v></c></row><row r="986" spans="1:2" x14ac:dyDescent="0.3"><c r="A986" s="9" t="s"><v>44483</v></c><c r="B986" s="9"><v>1</v></c></row><row r="987" spans="1:2" x14ac:dyDescent="0.3"><c r="A987" s="9" t="s"><v>44484</v></c><c r="B987" s="9"><v>1</v></c></row><row r="988" spans="1:2" x14ac:dyDescent="0.3"><c r="A988" s="9" t="s"><v>44485</v></c><c r="B988" s="9"><v>1</v></c></row><row r="989" spans="1:2" x14ac:dyDescent="0.3"><c r="A989" s="9" t="s"><v>44486</v></c><c r="B989" s="9"><v>1</v></c></row><row r="990" spans="1:2" x14ac:dyDescent="0.3"><c r="A990" s="9" t="s"><v>44487</v></c><c r="B990" s="9"><v>1</v></c></row><row r="991" spans="1:2" x14ac:dyDescent="0.3"><c r="A991" s="9" t="s"><v>44488</v></c><c r="B991" s="9"><v>1</v></c></row><row r="992" spans="1:2" x14ac:dyDescent="0.3"><c r="A992" s="9" t="s"><v>44489</v></c><c r="B992" s="9"><v>1</v></c></row><row r="993" spans="1:2" x14ac:dyDescent="0.3"><c r="A993" s="9" t="s"><v>44490</v></c><c r="B993" s="9"><v>1</v></c></row><row r="994" spans="1:2" x14ac:dyDescent="0.3"><c r="A994" s="9" t="s"><v>44491</v></c><c r="B994" s="9"><v>1</v></c></row><row r="995" spans="1:2" x14ac:dyDescent="0.3"><c r="A995" s="9" t="s"><v>44492</v></c><c r="B995" s="9"><v>1</v></c></row><row r="996" spans="1:2" x14ac:dyDescent="0.3"><c r="A996" s="9" t="s"><v>44493</v></c><c r="B996" s="9"><v>1</v></c></row><row r="997" spans="1:2" x14ac:dyDescent="0.3"><c r="A997" s="9" t="s"><v>44494</v></c><c r="B997" s="9"><v>1</v></c></row><row r="998" spans="1:2" x14ac:dyDescent="0.3"><c r="A998" s="9" t="s"><v>44495</v></c><c r="B998" s="9"><v>1</v></c></row><row r="999" spans="1:2" x14ac:dyDescent="0.3"><c r="A999" s="9" t="s"><v>44496</v></c><c r="B999" s="9"><v>1</v></c></row><row r="1000" spans="1:2" x14ac:dyDescent="0.3"><c r="A1000" s="9" t="s"><v>44497</v></c><c r="B1000" s="9"><v>1</v></c></row><row r="1001" spans="1:2" x14ac:dyDescent="0.3"><c r="A1001" s="9" t="s"><v>44498</v></c><c r="B1001" s="9"><v>1</v></c></row><row r="1002" spans="1:2" x14ac:dyDescent="0.3"><c r="A1002" s="9" t="s"><v>44499</v></c><c r="B1002" s="9"><v>1</v></c></row><row r="1003" spans="1:2" x14ac:dyDescent="0.3"><c r="A1003" s="9" t="s"><v>44500</v></c><c r="B1003" s="9"><v>1</v></c></row><row r="1004" spans="1:2" x14ac:dyDescent="0.3"><c r="A1004" s="9" t="s"><v>44501</v></c><c r="B1004" s="9"><v>1</v></c></row><row r="1005" spans="1:2" x14ac:dyDescent="0.3"><c r="A1005" s="9" t="s"><v>44502</v></c><c r="B1005" s="9"><v>1</v></c></row><row r="1006" spans="1:2" x14ac:dyDescent="0.3"><c r="A1006" s="9" t="s"><v>44503</v></c><c r="B1006" s="9"><v>1</v></c></row><row r="1007" spans="1:2" x14ac:dyDescent="0.3"><c r="A1007" s="9" t="s"><v>44504</v></c><c r="B1007" s="9"><v>1</v></c></row><row r="1008" spans="1:2" x14ac:dyDescent="0.3"><c r="A1008" s="9" t="s"><v>44505</v></c><c r="B1008" s="9"><v>1</v></c></row><row r="1009" spans="1:2" x14ac:dyDescent="0.3"><c r="A1009" s="9" t="s"><v>44506</v></c><c r="B1009" s="9"><v>1</v></c></row><row r="1010" spans="1:2" x14ac:dyDescent="0.3"><c r="A1010" s="9" t="s"><v>44507</v></c><c r="B1010" s="9"><v>1</v></c></row><row r="1011" spans="1:2" x14ac:dyDescent="0.3"><c r="A1011" s="9" t="s"><v>44508</v></c><c r="B1011" s="9"><v>1</v></c></row><row r="1012" spans="1:2" x14ac:dyDescent="0.3"><c r="A1012" s="9" t="s"><v>44509</v></c><c r="B1012" s="9"><v>1</v></c></row><row r="1013" spans="1:2" x14ac:dyDescent="0.3"><c r="A1013" s="9" t="s"><v>44510</v></c><c r="B1013" s="9"><v>1</v></c></row><row r="1014" spans="1:2" x14ac:dyDescent="0.3"><c r="A1014" s="9" t="s"><v>44511</v></c><c r="B1014" s="9"><v>1</v></c></row><row r="1015" spans="1:2" x14ac:dyDescent="0.3"><c r="A1015" s="9" t="s"><v>44512</v></c><c r="B1015" s="9"><v>1</v></c></row><row r="1016" spans="1:2" x14ac:dyDescent="0.3"><c r="A1016" s="9" t="s"><v>44513</v></c><c r="B1016" s="9"><v>1</v></c></row><row r="1017" spans="1:2" x14ac:dyDescent="0.3"><c r="A1017" s="9" t="s"><v>44514</v></c><c r="B1017" s="9"><v>1</v></c></row><row r="1018" spans="1:2" x14ac:dyDescent="0.3"><c r="A1018" s="9" t="s"><v>44515</v></c><c r="B1018" s="9"><v>1</v></c></row><row r="1019" spans="1:2" x14ac:dyDescent="0.3"><c r="A1019" s="9" t="s"><v>44516</v></c><c r="B1019" s="9"><v>1</v></c></row><row r="1020" spans="1:2" x14ac:dyDescent="0.3"><c r="A1020" s="9" t="s"><v>44517</v></c><c r="B1020" s="9"><v>1</v></c></row><row r="1021" spans="1:2" x14ac:dyDescent="0.3"><c r="A1021" s="9" t="s"><v>44518</v></c><c r="B1021" s="9"><v>1</v></c></row><row r="1022" spans="1:2" x14ac:dyDescent="0.3"><c r="A1022" s="9" t="s"><v>44519</v></c><c r="B1022" s="9"><v>1</v></c></row><row r="1023" spans="1:2" x14ac:dyDescent="0.3"><c r="A1023" s="9" t="s"><v>44520</v></c><c r="B1023" s="9"><v>1</v></c></row><row r="1024" spans="1:2" x14ac:dyDescent="0.3"><c r="A1024" s="9" t="s"><v>44521</v></c><c r="B1024" s="9"><v>1</v></c></row><row r="1025" spans="1:2" x14ac:dyDescent="0.3"><c r="A1025" s="9" t="s"><v>44522</v></c><c r="B1025" s="9"><v>1</v></c></row><row r="1026" spans="1:2" x14ac:dyDescent="0.3"><c r="A1026" s="9" t="s"><v>44523</v></c><c r="B1026" s="9"><v>1</v></c></row><row r="1027" spans="1:2" x14ac:dyDescent="0.3"><c r="A1027" s="9" t="s"><v>44524</v></c><c r="B1027" s="9"><v>1</v></c></row><row r="1028" spans="1:2" x14ac:dyDescent="0.3"><c r="A1028" s="9" t="s"><v>44525</v></c><c r="B1028" s="9"><v>1</v></c></row><row r="1029" spans="1:2" x14ac:dyDescent="0.3"><c r="A1029" s="9" t="s"><v>44526</v></c><c r="B1029" s="9"><v>1</v></c></row><row r="1030" spans="1:2" x14ac:dyDescent="0.3"><c r="A1030" s="9" t="s"><v>44527</v></c><c r="B1030" s="9"><v>1</v></c></row><row r="1031" spans="1:2" x14ac:dyDescent="0.3"><c r="A1031" s="9" t="s"><v>44528</v></c><c r="B1031" s="9"><v>1</v></c></row><row r="1032" spans="1:2" x14ac:dyDescent="0.3"><c r="A1032" s="9" t="s"><v>44529</v></c><c r="B1032" s="9"><v>1</v></c></row><row r="1033" spans="1:2" x14ac:dyDescent="0.3"><c r="A1033" s="9" t="s"><v>44530</v></c><c r="B1033" s="9"><v>1</v></c></row><row r="1034" spans="1:2" x14ac:dyDescent="0.3"><c r="A1034" s="9" t="s"><v>44531</v></c><c r="B1034" s="9"><v>1</v></c></row><row r="1035" spans="1:2" x14ac:dyDescent="0.3"><c r="A1035" s="9" t="s"><v>44532</v></c><c r="B1035" s="9"><v>1</v></c></row><row r="1036" spans="1:2" x14ac:dyDescent="0.3"><c r="A1036" s="9" t="s"><v>44533</v></c><c r="B1036" s="9"><v>1</v></c></row><row r="1037" spans="1:2" x14ac:dyDescent="0.3"><c r="A1037" s="9" t="s"><v>44534</v></c><c r="B1037" s="9"><v>1</v></c></row><row r="1038" spans="1:2" x14ac:dyDescent="0.3"><c r="A1038" s="9" t="s"><v>44535</v></c><c r="B1038" s="9"><v>1</v></c></row><row r="1039" spans="1:2" x14ac:dyDescent="0.3"><c r="A1039" s="9" t="s"><v>44536</v></c><c r="B1039" s="9"><v>1</v></c></row><row r="1040" spans="1:2" x14ac:dyDescent="0.3"><c r="A1040" s="9" t="s"><v>44537</v></c><c r="B1040" s="9"><v>1</v></c></row><row r="1041" spans="1:2" x14ac:dyDescent="0.3"><c r="A1041" s="9" t="s"><v>44538</v></c><c r="B1041" s="9"><v>1</v></c></row><row r="1042" spans="1:2" x14ac:dyDescent="0.3"><c r="A1042" s="9" t="s"><v>44539</v></c><c r="B1042" s="9"><v>1</v></c></row><row r="1043" spans="1:2" x14ac:dyDescent="0.3"><c r="A1043" s="9" t="s"><v>44540</v></c><c r="B1043" s="9"><v>1</v></c></row><row r="1044" spans="1:2" x14ac:dyDescent="0.3"><c r="A1044" s="9" t="s"><v>44541</v></c><c r="B1044" s="9"><v>1</v></c></row><row r="1045" spans="1:2" x14ac:dyDescent="0.3"><c r="A1045" s="9" t="s"><v>44542</v></c><c r="B1045" s="9"><v>1</v></c></row><row r="1046" spans="1:2" x14ac:dyDescent="0.3"><c r="A1046" s="9" t="s"><v>44543</v></c><c r="B1046" s="9"><v>1</v></c></row><row r="1047" spans="1:2" x14ac:dyDescent="0.3"><c r="A1047" s="9" t="s"><v>44544</v></c><c r="B1047" s="9"><v>1</v></c></row><row r="1048" spans="1:2" x14ac:dyDescent="0.3"><c r="A1048" s="9" t="s"><v>44545</v></c><c r="B1048" s="9"><v>1</v></c></row><row r="1049" spans="1:2" x14ac:dyDescent="0.3"><c r="A1049" s="9" t="s"><v>44546</v></c><c r="B1049" s="9"><v>1</v></c></row><row r="1050" spans="1:2" x14ac:dyDescent="0.3"><c r="A1050" s="9" t="s"><v>44547</v></c><c r="B1050" s="9"><v>1</v></c></row><row r="1051" spans="1:2" x14ac:dyDescent="0.3"><c r="A1051" s="9" t="s"><v>44548</v></c><c r="B1051" s="9"><v>1</v></c></row><row r="1052" spans="1:2" x14ac:dyDescent="0.3"><c r="A1052" s="9" t="s"><v>44549</v></c><c r="B1052" s="9"><v>1</v></c></row><row r="1053" spans="1:2" x14ac:dyDescent="0.3"><c r="A1053" s="9" t="s"><v>44550</v></c><c r="B1053" s="9"><v>1</v></c></row><row r="1054" spans="1:2" x14ac:dyDescent="0.3"><c r="A1054" s="9" t="s"><v>44551</v></c><c r="B1054" s="9"><v>1</v></c></row><row r="1055" spans="1:2" x14ac:dyDescent="0.3"><c r="A1055" s="9" t="s"><v>44552</v></c><c r="B1055" s="9"><v>1</v></c></row><row r="1056" spans="1:2" x14ac:dyDescent="0.3"><c r="A1056" s="9" t="s"><v>44553</v></c><c r="B1056" s="9"><v>1</v></c></row><row r="1057" spans="1:2" x14ac:dyDescent="0.3"><c r="A1057" s="9" t="s"><v>44554</v></c><c r="B1057" s="9"><v>1</v></c></row><row r="1058" spans="1:2" x14ac:dyDescent="0.3"><c r="A1058" s="9" t="s"><v>44555</v></c><c r="B1058" s="9"><v>1</v></c></row><row r="1059" spans="1:2" x14ac:dyDescent="0.3"><c r="A1059" s="9" t="s"><v>44556</v></c><c r="B1059" s="9"><v>1</v></c></row><row r="1060" spans="1:2" x14ac:dyDescent="0.3"><c r="A1060" s="9" t="s"><v>44557</v></c><c r="B1060" s="9"><v>1</v></c></row><row r="1061" spans="1:2" x14ac:dyDescent="0.3"><c r="A1061" s="9" t="s"><v>44558</v></c><c r="B1061" s="9"><v>1</v></c></row><row r="1062" spans="1:2" x14ac:dyDescent="0.3"><c r="A1062" s="9" t="s"><v>44559</v></c><c r="B1062" s="9"><v>1</v></c></row><row r="1063" spans="1:2" x14ac:dyDescent="0.3"><c r="A1063" s="9" t="s"><v>44560</v></c><c r="B1063" s="9"><v>1</v></c></row><row r="1064" spans="1:2" x14ac:dyDescent="0.3"><c r="A1064" s="9" t="s"><v>44561</v></c><c r="B1064" s="9"><v>1</v></c></row><row r="1065" spans="1:2" x14ac:dyDescent="0.3"><c r="A1065" s="9" t="s"><v>44562</v></c><c r="B1065" s="9"><v>1</v></c></row><row r="1066" spans="1:2" x14ac:dyDescent="0.3"><c r="A1066" s="9" t="s"><v>44563</v></c><c r="B1066" s="9"><v>1</v></c></row><row r="1067" spans="1:2" x14ac:dyDescent="0.3"><c r="A1067" s="9" t="s"><v>44564</v></c><c r="B1067" s="9"><v>1</v></c></row><row r="1068" spans="1:2" x14ac:dyDescent="0.3"><c r="A1068" s="9" t="s"><v>44565</v></c><c r="B1068" s="9"><v>1</v></c></row><row r="1069" spans="1:2" x14ac:dyDescent="0.3"><c r="A1069" s="9" t="s"><v>44566</v></c><c r="B1069" s="9"><v>1</v></c></row><row r="1070" spans="1:2" x14ac:dyDescent="0.3"><c r="A1070" s="9" t="s"><v>44567</v></c><c r="B1070" s="9"><v>1</v></c></row><row r="1071" spans="1:2" x14ac:dyDescent="0.3"><c r="A1071" s="9" t="s"><v>44568</v></c><c r="B1071" s="9"><v>1</v></c></row><row r="1072" spans="1:2" x14ac:dyDescent="0.3"><c r="A1072" s="9" t="s"><v>44569</v></c><c r="B1072" s="9"><v>1</v></c></row><row r="1073" spans="1:2" x14ac:dyDescent="0.3"><c r="A1073" s="9" t="s"><v>44570</v></c><c r="B1073" s="9"><v>1</v></c></row><row r="1074" spans="1:2" x14ac:dyDescent="0.3"><c r="A1074" s="9" t="s"><v>44571</v></c><c r="B1074" s="9"><v>1</v></c></row><row r="1075" spans="1:2" x14ac:dyDescent="0.3"><c r="A1075" s="9" t="s"><v>44572</v></c><c r="B1075" s="9"><v>1</v></c></row><row r="1076" spans="1:2" x14ac:dyDescent="0.3"><c r="A1076" s="9" t="s"><v>44573</v></c><c r="B1076" s="9"><v>1</v></c></row><row r="1077" spans="1:2" x14ac:dyDescent="0.3"><c r="A1077" s="9" t="s"><v>44574</v></c><c r="B1077" s="9"><v>1</v></c></row><row r="1078" spans="1:2" x14ac:dyDescent="0.3"><c r="A1078" s="9" t="s"><v>44575</v></c><c r="B1078" s="9"><v>1</v></c></row><row r="1079" spans="1:2" x14ac:dyDescent="0.3"><c r="A1079" s="9" t="s"><v>44576</v></c><c r="B1079" s="9"><v>1</v></c></row><row r="1080" spans="1:2" x14ac:dyDescent="0.3"><c r="A1080" s="9" t="s"><v>44577</v></c><c r="B1080" s="9"><v>1</v></c></row><row r="1081" spans="1:2" x14ac:dyDescent="0.3"><c r="A1081" s="9" t="s"><v>44578</v></c><c r="B1081" s="9"><v>1</v></c></row><row r="1082" spans="1:2" x14ac:dyDescent="0.3"><c r="A1082" s="9" t="s"><v>44579</v></c><c r="B1082" s="9"><v>1</v></c></row><row r="1083" spans="1:2" x14ac:dyDescent="0.3"><c r="A1083" s="9" t="s"><v>44580</v></c><c r="B1083" s="9"><v>1</v></c></row><row r="1084" spans="1:2" x14ac:dyDescent="0.3"><c r="A1084" s="9" t="s"><v>44581</v></c><c r="B1084" s="9"><v>1</v></c></row><row r="1085" spans="1:2" x14ac:dyDescent="0.3"><c r="A1085" s="9" t="s"><v>44582</v></c><c r="B1085" s="9"><v>1</v></c></row><row r="1086" spans="1:2" x14ac:dyDescent="0.3"><c r="A1086" s="9" t="s"><v>44583</v></c><c r="B1086" s="9"><v>1</v></c></row><row r="1087" spans="1:2" x14ac:dyDescent="0.3"><c r="A1087" s="9" t="s"><v>44584</v></c><c r="B1087" s="9"><v>1</v></c></row><row r="1088" spans="1:2" x14ac:dyDescent="0.3"><c r="A1088" s="9" t="s"><v>44585</v></c><c r="B1088" s="9"><v>1</v></c></row><row r="1089" spans="1:2" x14ac:dyDescent="0.3"><c r="A1089" s="9" t="s"><v>44586</v></c><c r="B1089" s="9"><v>1</v></c></row><row r="1090" spans="1:2" x14ac:dyDescent="0.3"><c r="A1090" s="9" t="s"><v>44587</v></c><c r="B1090" s="9"><v>1</v></c></row><row r="1091" spans="1:2" x14ac:dyDescent="0.3"><c r="A1091" s="9" t="s"><v>44588</v></c><c r="B1091" s="9"><v>1</v></c></row><row r="1092" spans="1:2" x14ac:dyDescent="0.3"><c r="A1092" s="9" t="s"><v>44589</v></c><c r="B1092" s="9"><v>1</v></c></row><row r="1093" spans="1:2" x14ac:dyDescent="0.3"><c r="A1093" s="9" t="s"><v>44590</v></c><c r="B1093" s="9"><v>1</v></c></row><row r="1094" spans="1:2" x14ac:dyDescent="0.3"><c r="A1094" s="9" t="s"><v>44591</v></c><c r="B1094" s="9"><v>1</v></c></row><row r="1095" spans="1:2" x14ac:dyDescent="0.3"><c r="A1095" s="9" t="s"><v>44592</v></c><c r="B1095" s="9"><v>1</v></c></row><row r="1096" spans="1:2" x14ac:dyDescent="0.3"><c r="A1096" s="9" t="s"><v>44593</v></c><c r="B1096" s="9"><v>1</v></c></row><row r="1097" spans="1:2" x14ac:dyDescent="0.3"><c r="A1097" s="9" t="s"><v>44594</v></c><c r="B1097" s="9"><v>1</v></c></row><row r="1098" spans="1:2" x14ac:dyDescent="0.3"><c r="A1098" s="9" t="s"><v>44595</v></c><c r="B1098" s="9"><v>1</v></c></row><row r="1099" spans="1:2" x14ac:dyDescent="0.3"><c r="A1099" s="9" t="s"><v>44596</v></c><c r="B1099" s="9"><v>1</v></c></row><row r="1100" spans="1:2" x14ac:dyDescent="0.3"><c r="A1100" s="9" t="s"><v>44597</v></c><c r="B1100" s="9"><v>1</v></c></row><row r="1101" spans="1:2" x14ac:dyDescent="0.3"><c r="A1101" s="9" t="s"><v>44598</v></c><c r="B1101" s="9"><v>1</v></c></row><row r="1102" spans="1:2" x14ac:dyDescent="0.3"><c r="A1102" s="9" t="s"><v>44599</v></c><c r="B1102" s="9"><v>1</v></c></row><row r="1103" spans="1:2" x14ac:dyDescent="0.3"><c r="A1103" s="9" t="s"><v>44600</v></c><c r="B1103" s="9"><v>1</v></c></row><row r="1104" spans="1:2" x14ac:dyDescent="0.3"><c r="A1104" s="9" t="s"><v>44601</v></c><c r="B1104" s="9"><v>1</v></c></row><row r="1105" spans="1:2" x14ac:dyDescent="0.3"><c r="A1105" s="9" t="s"><v>44602</v></c><c r="B1105" s="9"><v>1</v></c></row><row r="1106" spans="1:2" x14ac:dyDescent="0.3"><c r="A1106" s="9" t="s"><v>44603</v></c><c r="B1106" s="9"><v>1</v></c></row><row r="1107" spans="1:2" x14ac:dyDescent="0.3"><c r="A1107" s="9" t="s"><v>44604</v></c><c r="B1107" s="9"><v>1</v></c></row><row r="1108" spans="1:2" x14ac:dyDescent="0.3"><c r="A1108" s="9" t="s"><v>44605</v></c><c r="B1108" s="9"><v>1</v></c></row><row r="1109" spans="1:2" x14ac:dyDescent="0.3"><c r="A1109" s="9" t="s"><v>44606</v></c><c r="B1109" s="9"><v>1</v></c></row><row r="1110" spans="1:2" x14ac:dyDescent="0.3"><c r="A1110" s="9" t="s"><v>44607</v></c><c r="B1110" s="9"><v>1</v></c></row><row r="1111" spans="1:2" x14ac:dyDescent="0.3"><c r="A1111" s="9" t="s"><v>44608</v></c><c r="B1111" s="9"><v>1</v></c></row><row r="1112" spans="1:2" x14ac:dyDescent="0.3"><c r="A1112" s="9" t="s"><v>44609</v></c><c r="B1112" s="9"><v>1</v></c></row><row r="1113" spans="1:2" x14ac:dyDescent="0.3"><c r="A1113" s="9" t="s"><v>44610</v></c><c r="B1113" s="9"><v>1</v></c></row><row r="1114" spans="1:2" x14ac:dyDescent="0.3"><c r="A1114" s="9" t="s"><v>44611</v></c><c r="B1114" s="9"><v>1</v></c></row><row r="1115" spans="1:2" x14ac:dyDescent="0.3"><c r="A1115" s="9" t="s"><v>44612</v></c><c r="B1115" s="9"><v>1</v></c></row><row r="1116" spans="1:2" x14ac:dyDescent="0.3"><c r="A1116" s="9" t="s"><v>44613</v></c><c r="B1116" s="9"><v>1</v></c></row><row r="1117" spans="1:2" x14ac:dyDescent="0.3"><c r="A1117" s="9" t="s"><v>44614</v></c><c r="B1117" s="9"><v>1</v></c></row><row r="1118" spans="1:2" x14ac:dyDescent="0.3"><c r="A1118" s="9" t="s"><v>44615</v></c><c r="B1118" s="9"><v>1</v></c></row><row r="1119" spans="1:2" x14ac:dyDescent="0.3"><c r="A1119" s="9" t="s"><v>44616</v></c><c r="B1119" s="9"><v>1</v></c></row><row r="1120" spans="1:2" x14ac:dyDescent="0.3"><c r="A1120" s="9" t="s"><v>44617</v></c><c r="B1120" s="9"><v>1</v></c></row><row r="1121" spans="1:2" x14ac:dyDescent="0.3"><c r="A1121" s="9" t="s"><v>44618</v></c><c r="B1121" s="9"><v>1</v></c></row><row r="1122" spans="1:2" x14ac:dyDescent="0.3"><c r="A1122" s="9" t="s"><v>44619</v></c><c r="B1122" s="9"><v>1</v></c></row><row r="1123" spans="1:2" x14ac:dyDescent="0.3"><c r="A1123" s="9" t="s"><v>44620</v></c><c r="B1123" s="9"><v>1</v></c></row><row r="1124" spans="1:2" x14ac:dyDescent="0.3"><c r="A1124" s="9" t="s"><v>44621</v></c><c r="B1124" s="9"><v>1</v></c></row><row r="1125" spans="1:2" x14ac:dyDescent="0.3"><c r="A1125" s="9" t="s"><v>44622</v></c><c r="B1125" s="9"><v>1</v></c></row><row r="1126" spans="1:2" x14ac:dyDescent="0.3"><c r="A1126" s="9" t="s"><v>44623</v></c><c r="B1126" s="9"><v>1</v></c></row><row r="1127" spans="1:2" x14ac:dyDescent="0.3"><c r="A1127" s="9" t="s"><v>44624</v></c><c r="B1127" s="9"><v>1</v></c></row><row r="1128" spans="1:2" x14ac:dyDescent="0.3"><c r="A1128" s="9" t="s"><v>44625</v></c><c r="B1128" s="9"><v>1</v></c></row><row r="1129" spans="1:2" x14ac:dyDescent="0.3"><c r="A1129" s="9" t="s"><v>44626</v></c><c r="B1129" s="9"><v>1</v></c></row><row r="1130" spans="1:2" x14ac:dyDescent="0.3"><c r="A1130" s="9" t="s"><v>44627</v></c><c r="B1130" s="9"><v>1</v></c></row><row r="1131" spans="1:2" x14ac:dyDescent="0.3"><c r="A1131" s="9" t="s"><v>44628</v></c><c r="B1131" s="9"><v>1</v></c></row><row r="1132" spans="1:2" x14ac:dyDescent="0.3"><c r="A1132" s="9" t="s"><v>44629</v></c><c r="B1132" s="9"><v>1</v></c></row><row r="1133" spans="1:2" x14ac:dyDescent="0.3"><c r="A1133" s="9" t="s"><v>44630</v></c><c r="B1133" s="9"><v>1</v></c></row><row r="1134" spans="1:2" x14ac:dyDescent="0.3"><c r="A1134" s="9" t="s"><v>44631</v></c><c r="B1134" s="9"><v>1</v></c></row><row r="1135" spans="1:2" x14ac:dyDescent="0.3"><c r="A1135" s="9" t="s"><v>44632</v></c><c r="B1135" s="9"><v>1</v></c></row><row r="1136" spans="1:2" x14ac:dyDescent="0.3"><c r="A1136" s="9" t="s"><v>44633</v></c><c r="B1136" s="9"><v>1</v></c></row><row r="1137" spans="1:2" x14ac:dyDescent="0.3"><c r="A1137" s="9" t="s"><v>44634</v></c><c r="B1137" s="9"><v>1</v></c></row><row r="1138" spans="1:2" x14ac:dyDescent="0.3"><c r="A1138" s="9" t="s"><v>44635</v></c><c r="B1138" s="9"><v>1</v></c></row><row r="1139" spans="1:2" x14ac:dyDescent="0.3"><c r="A1139" s="9" t="s"><v>44636</v></c><c r="B1139" s="9"><v>1</v></c></row><row r="1140" spans="1:2" x14ac:dyDescent="0.3"><c r="A1140" s="9" t="s"><v>44637</v></c><c r="B1140" s="9"><v>1</v></c></row><row r="1141" spans="1:2" x14ac:dyDescent="0.3"><c r="A1141" s="9" t="s"><v>44638</v></c><c r="B1141" s="9"><v>1</v></c></row><row r="1142" spans="1:2" x14ac:dyDescent="0.3"><c r="A1142" s="9" t="s"><v>44639</v></c><c r="B1142" s="9"><v>1</v></c></row><row r="1143" spans="1:2" x14ac:dyDescent="0.3"><c r="A1143" s="9" t="s"><v>44640</v></c><c r="B1143" s="9"><v>1</v></c></row><row r="1144" spans="1:2" x14ac:dyDescent="0.3"><c r="A1144" s="9" t="s"><v>44641</v></c><c r="B1144" s="9"><v>1</v></c></row><row r="1145" spans="1:2" x14ac:dyDescent="0.3"><c r="A1145" s="9" t="s"><v>44642</v></c><c r="B1145" s="9"><v>1</v></c></row><row r="1146" spans="1:2" x14ac:dyDescent="0.3"><c r="A1146" s="9" t="s"><v>44643</v></c><c r="B1146" s="9"><v>1</v></c></row><row r="1147" spans="1:2" x14ac:dyDescent="0.3"><c r="A1147" s="9" t="s"><v>44644</v></c><c r="B1147" s="9"><v>1</v></c></row><row r="1148" spans="1:2" x14ac:dyDescent="0.3"><c r="A1148" s="9" t="s"><v>44645</v></c><c r="B1148" s="9"><v>1</v></c></row><row r="1149" spans="1:2" x14ac:dyDescent="0.3"><c r="A1149" s="9" t="s"><v>44646</v></c><c r="B1149" s="9"><v>1</v></c></row><row r="1150" spans="1:2" x14ac:dyDescent="0.3"><c r="A1150" s="9" t="s"><v>44647</v></c><c r="B1150" s="9"><v>1</v></c></row><row r="1151" spans="1:2" x14ac:dyDescent="0.3"><c r="A1151" s="9" t="s"><v>44648</v></c><c r="B1151" s="9"><v>1</v></c></row><row r="1152" spans="1:2" x14ac:dyDescent="0.3"><c r="A1152" s="9" t="s"><v>44649</v></c><c r="B1152" s="9"><v>1</v></c></row><row r="1153" spans="1:2" x14ac:dyDescent="0.3"><c r="A1153" s="9" t="s"><v>44650</v></c><c r="B1153" s="9"><v>1</v></c></row><row r="1154" spans="1:2" x14ac:dyDescent="0.3"><c r="A1154" s="9" t="s"><v>44651</v></c><c r="B1154" s="9"><v>1</v></c></row><row r="1155" spans="1:2" x14ac:dyDescent="0.3"><c r="A1155" s="9" t="s"><v>44652</v></c><c r="B1155" s="9"><v>1</v></c></row><row r="1156" spans="1:2" x14ac:dyDescent="0.3"><c r="A1156" s="9" t="s"><v>44653</v></c><c r="B1156" s="9"><v>1</v></c></row><row r="1157" spans="1:2" x14ac:dyDescent="0.3"><c r="A1157" s="9" t="s"><v>44654</v></c><c r="B1157" s="9"><v>1</v></c></row><row r="1158" spans="1:2" x14ac:dyDescent="0.3"><c r="A1158" s="9" t="s"><v>44655</v></c><c r="B1158" s="9"><v>1</v></c></row><row r="1159" spans="1:2" x14ac:dyDescent="0.3"><c r="A1159" s="9" t="s"><v>44656</v></c><c r="B1159" s="9"><v>1</v></c></row><row r="1160" spans="1:2" x14ac:dyDescent="0.3"><c r="A1160" s="9" t="s"><v>44657</v></c><c r="B1160" s="9"><v>1</v></c></row><row r="1161" spans="1:2" x14ac:dyDescent="0.3"><c r="A1161" s="9" t="s"><v>44658</v></c><c r="B1161" s="9"><v>1</v></c></row><row r="1162" spans="1:2" x14ac:dyDescent="0.3"><c r="A1162" s="9" t="s"><v>44659</v></c><c r="B1162" s="9"><v>1</v></c></row><row r="1163" spans="1:2" x14ac:dyDescent="0.3"><c r="A1163" s="9" t="s"><v>44660</v></c><c r="B1163" s="9"><v>1</v></c></row><row r="1164" spans="1:2" x14ac:dyDescent="0.3"><c r="A1164" s="9" t="s"><v>44661</v></c><c r="B1164" s="9"><v>1</v></c></row><row r="1165" spans="1:2" x14ac:dyDescent="0.3"><c r="A1165" s="9" t="s"><v>44662</v></c><c r="B1165" s="9"><v>1</v></c></row><row r="1166" spans="1:2" x14ac:dyDescent="0.3"><c r="A1166" s="9" t="s"><v>44663</v></c><c r="B1166" s="9"><v>1</v></c></row><row r="1167" spans="1:2" x14ac:dyDescent="0.3"><c r="A1167" s="9" t="s"><v>44664</v></c><c r="B1167" s="9"><v>1</v></c></row><row r="1168" spans="1:2" x14ac:dyDescent="0.3"><c r="A1168" s="9" t="s"><v>44665</v></c><c r="B1168" s="9"><v>1</v></c></row><row r="1169" spans="1:2" x14ac:dyDescent="0.3"><c r="A1169" s="9" t="s"><v>44666</v></c><c r="B1169" s="9"><v>1</v></c></row><row r="1170" spans="1:2" x14ac:dyDescent="0.3"><c r="A1170" s="9" t="s"><v>44667</v></c><c r="B1170" s="9"><v>1</v></c></row><row r="1171" spans="1:2" x14ac:dyDescent="0.3"><c r="A1171" s="9" t="s"><v>44668</v></c><c r="B1171" s="9"><v>1</v></c></row><row r="1172" spans="1:2" x14ac:dyDescent="0.3"><c r="A1172" s="9" t="s"><v>44669</v></c><c r="B1172" s="9"><v>1</v></c></row><row r="1173" spans="1:2" x14ac:dyDescent="0.3"><c r="A1173" s="9" t="s"><v>44670</v></c><c r="B1173" s="9"><v>1</v></c></row><row r="1174" spans="1:2" x14ac:dyDescent="0.3"><c r="A1174" s="9" t="s"><v>44671</v></c><c r="B1174" s="9"><v>1</v></c></row><row r="1175" spans="1:2" x14ac:dyDescent="0.3"><c r="A1175" s="9" t="s"><v>44672</v></c><c r="B1175" s="9"><v>1</v></c></row><row r="1176" spans="1:2" x14ac:dyDescent="0.3"><c r="A1176" s="9" t="s"><v>44673</v></c><c r="B1176" s="9"><v>1</v></c></row><row r="1177" spans="1:2" x14ac:dyDescent="0.3"><c r="A1177" s="9" t="s"><v>44674</v></c><c r="B1177" s="9"><v>1</v></c></row><row r="1178" spans="1:2" x14ac:dyDescent="0.3"><c r="A1178" s="9" t="s"><v>44675</v></c><c r="B1178" s="9"><v>1</v></c></row><row r="1179" spans="1:2" x14ac:dyDescent="0.3"><c r="A1179" s="9" t="s"><v>44676</v></c><c r="B1179" s="9"><v>1</v></c></row><row r="1180" spans="1:2" x14ac:dyDescent="0.3"><c r="A1180" s="9" t="s"><v>44677</v></c><c r="B1180" s="9"><v>1</v></c></row><row r="1181" spans="1:2" x14ac:dyDescent="0.3"><c r="A1181" s="9" t="s"><v>44678</v></c><c r="B1181" s="9"><v>1</v></c></row><row r="1182" spans="1:2" x14ac:dyDescent="0.3"><c r="A1182" s="9" t="s"><v>44679</v></c><c r="B1182" s="9"><v>1</v></c></row><row r="1183" spans="1:2" x14ac:dyDescent="0.3"><c r="A1183" s="9" t="s"><v>44680</v></c><c r="B1183" s="9"><v>1</v></c></row><row r="1184" spans="1:2" x14ac:dyDescent="0.3"><c r="A1184" s="9" t="s"><v>44681</v></c><c r="B1184" s="9"><v>1</v></c></row><row r="1185" spans="1:2" x14ac:dyDescent="0.3"><c r="A1185" s="9" t="s"><v>44682</v></c><c r="B1185" s="9"><v>1</v></c></row><row r="1186" spans="1:2" x14ac:dyDescent="0.3"><c r="A1186" s="9" t="s"><v>44683</v></c><c r="B1186" s="9"><v>1</v></c></row><row r="1187" spans="1:2" x14ac:dyDescent="0.3"><c r="A1187" s="9" t="s"><v>44684</v></c><c r="B1187" s="9"><v>1</v></c></row><row r="1188" spans="1:2" x14ac:dyDescent="0.3"><c r="A1188" s="9" t="s"><v>44685</v></c><c r="B1188" s="9"><v>1</v></c></row><row r="1189" spans="1:2" x14ac:dyDescent="0.3"><c r="A1189" s="9" t="s"><v>44686</v></c><c r="B1189" s="9"><v>1</v></c></row><row r="1190" spans="1:2" x14ac:dyDescent="0.3"><c r="A1190" s="9" t="s"><v>44687</v></c><c r="B1190" s="9"><v>1</v></c></row><row r="1191" spans="1:2" x14ac:dyDescent="0.3"><c r="A1191" s="9" t="s"><v>44688</v></c><c r="B1191" s="9"><v>1</v></c></row><row r="1192" spans="1:2" x14ac:dyDescent="0.3"><c r="A1192" s="9" t="s"><v>44689</v></c><c r="B1192" s="9"><v>1</v></c></row><row r="1193" spans="1:2" x14ac:dyDescent="0.3"><c r="A1193" s="9" t="s"><v>44690</v></c><c r="B1193" s="9"><v>1</v></c></row><row r="1194" spans="1:2" x14ac:dyDescent="0.3"><c r="A1194" s="9" t="s"><v>44691</v></c><c r="B1194" s="9"><v>1</v></c></row><row r="1195" spans="1:2" x14ac:dyDescent="0.3"><c r="A1195" s="9" t="s"><v>44692</v></c><c r="B1195" s="9"><v>1</v></c></row><row r="1196" spans="1:2" x14ac:dyDescent="0.3"><c r="A1196" s="9" t="s"><v>44693</v></c><c r="B1196" s="9"><v>1</v></c></row><row r="1197" spans="1:2" x14ac:dyDescent="0.3"><c r="A1197" s="9" t="s"><v>44694</v></c><c r="B1197" s="9"><v>1</v></c></row><row r="1198" spans="1:2" x14ac:dyDescent="0.3"><c r="A1198" s="9" t="s"><v>44695</v></c><c r="B1198" s="9"><v>1</v></c></row><row r="1199" spans="1:2" x14ac:dyDescent="0.3"><c r="A1199" s="9" t="s"><v>44696</v></c><c r="B1199" s="9"><v>1</v></c></row><row r="1200" spans="1:2" x14ac:dyDescent="0.3"><c r="A1200" s="9" t="s"><v>44697</v></c><c r="B1200" s="9"><v>1</v></c></row><row r="1201" spans="1:2" x14ac:dyDescent="0.3"><c r="A1201" s="9" t="s"><v>44698</v></c><c r="B1201" s="9"><v>1</v></c></row><row r="1202" spans="1:2" x14ac:dyDescent="0.3"><c r="A1202" s="9" t="s"><v>44699</v></c><c r="B1202" s="9"><v>1</v></c></row><row r="1203" spans="1:2" x14ac:dyDescent="0.3"><c r="A1203" s="9" t="s"><v>44700</v></c><c r="B1203" s="9"><v>1</v></c></row><row r="1204" spans="1:2" x14ac:dyDescent="0.3"><c r="A1204" s="9" t="s"><v>44701</v></c><c r="B1204" s="9"><v>1</v></c></row><row r="1205" spans="1:2" x14ac:dyDescent="0.3"><c r="A1205" s="9" t="s"><v>44702</v></c><c r="B1205" s="9"><v>1</v></c></row><row r="1206" spans="1:2" x14ac:dyDescent="0.3"><c r="A1206" s="9" t="s"><v>44703</v></c><c r="B1206" s="9"><v>1</v></c></row><row r="1207" spans="1:2" x14ac:dyDescent="0.3"><c r="A1207" s="9" t="s"><v>44704</v></c><c r="B1207" s="9"><v>1</v></c></row><row r="1208" spans="1:2" x14ac:dyDescent="0.3"><c r="A1208" s="9" t="s"><v>44705</v></c><c r="B1208" s="9"><v>1</v></c></row><row r="1209" spans="1:2" x14ac:dyDescent="0.3"><c r="A1209" s="9" t="s"><v>44706</v></c><c r="B1209" s="9"><v>1</v></c></row><row r="1210" spans="1:2" x14ac:dyDescent="0.3"><c r="A1210" s="9" t="s"><v>44707</v></c><c r="B1210" s="9"><v>1</v></c></row><row r="1211" spans="1:2" x14ac:dyDescent="0.3"><c r="A1211" s="9" t="s"><v>44708</v></c><c r="B1211" s="9"><v>1</v></c></row><row r="1212" spans="1:2" x14ac:dyDescent="0.3"><c r="A1212" s="9" t="s"><v>44709</v></c><c r="B1212" s="9"><v>1</v></c></row><row r="1213" spans="1:2" x14ac:dyDescent="0.3"><c r="A1213" s="9" t="s"><v>44710</v></c><c r="B1213" s="9"><v>1</v></c></row><row r="1214" spans="1:2" x14ac:dyDescent="0.3"><c r="A1214" s="9" t="s"><v>44711</v></c><c r="B1214" s="9"><v>1</v></c></row><row r="1215" spans="1:2" x14ac:dyDescent="0.3"><c r="A1215" s="9" t="s"><v>44712</v></c><c r="B1215" s="9"><v>1</v></c></row><row r="1216" spans="1:2" x14ac:dyDescent="0.3"><c r="A1216" s="9" t="s"><v>44713</v></c><c r="B1216" s="9"><v>1</v></c></row><row r="1217" spans="1:2" x14ac:dyDescent="0.3"><c r="A1217" s="9" t="s"><v>44714</v></c><c r="B1217" s="9"><v>1</v></c></row><row r="1218" spans="1:2" x14ac:dyDescent="0.3"><c r="A1218" s="9" t="s"><v>44715</v></c><c r="B1218" s="9"><v>1</v></c></row><row r="1219" spans="1:2" x14ac:dyDescent="0.3"><c r="A1219" s="9" t="s"><v>44716</v></c><c r="B1219" s="9"><v>1</v></c></row><row r="1220" spans="1:2" x14ac:dyDescent="0.3"><c r="A1220" s="9" t="s"><v>44717</v></c><c r="B1220" s="9"><v>1</v></c></row><row r="1221" spans="1:2" x14ac:dyDescent="0.3"><c r="A1221" s="9" t="s"><v>44718</v></c><c r="B1221" s="9"><v>1</v></c></row><row r="1222" spans="1:2" x14ac:dyDescent="0.3"><c r="A1222" s="9" t="s"><v>44719</v></c><c r="B1222" s="9"><v>1</v></c></row><row r="1223" spans="1:2" x14ac:dyDescent="0.3"><c r="A1223" s="9" t="s"><v>44720</v></c><c r="B1223" s="9"><v>1</v></c></row><row r="1224" spans="1:2" x14ac:dyDescent="0.3"><c r="A1224" s="9" t="s"><v>44721</v></c><c r="B1224" s="9"><v>1</v></c></row><row r="1225" spans="1:2" x14ac:dyDescent="0.3"><c r="A1225" s="9" t="s"><v>44722</v></c><c r="B1225" s="9"><v>1</v></c></row><row r="1226" spans="1:2" x14ac:dyDescent="0.3"><c r="A1226" s="9" t="s"><v>44723</v></c><c r="B1226" s="9"><v>1</v></c></row><row r="1227" spans="1:2" x14ac:dyDescent="0.3"><c r="A1227" s="9" t="s"><v>44724</v></c><c r="B1227" s="9"><v>1</v></c></row><row r="1228" spans="1:2" x14ac:dyDescent="0.3"><c r="A1228" s="9" t="s"><v>44725</v></c><c r="B1228" s="9"><v>1</v></c></row><row r="1229" spans="1:2" x14ac:dyDescent="0.3"><c r="A1229" s="9" t="s"><v>44726</v></c><c r="B1229" s="9"><v>1</v></c></row><row r="1230" spans="1:2" x14ac:dyDescent="0.3"><c r="A1230" s="9" t="s"><v>44727</v></c><c r="B1230" s="9"><v>1</v></c></row><row r="1231" spans="1:2" x14ac:dyDescent="0.3"><c r="A1231" s="9" t="s"><v>44728</v></c><c r="B1231" s="9"><v>1</v></c></row><row r="1232" spans="1:2" x14ac:dyDescent="0.3"><c r="A1232" s="9" t="s"><v>44729</v></c><c r="B1232" s="9"><v>1</v></c></row><row r="1233" spans="1:2" x14ac:dyDescent="0.3"><c r="A1233" s="9" t="s"><v>44730</v></c><c r="B1233" s="9"><v>1</v></c></row><row r="1234" spans="1:2" x14ac:dyDescent="0.3"><c r="A1234" s="9" t="s"><v>44731</v></c><c r="B1234" s="9"><v>1</v></c></row><row r="1235" spans="1:2" x14ac:dyDescent="0.3"><c r="A1235" s="9" t="s"><v>44732</v></c><c r="B1235" s="9"><v>1</v></c></row><row r="1236" spans="1:2" x14ac:dyDescent="0.3"><c r="A1236" s="9" t="s"><v>44733</v></c><c r="B1236" s="9"><v>1</v></c></row><row r="1237" spans="1:2" x14ac:dyDescent="0.3"><c r="A1237" s="9" t="s"><v>44734</v></c><c r="B1237" s="9"><v>1</v></c></row><row r="1238" spans="1:2" x14ac:dyDescent="0.3"><c r="A1238" s="9" t="s"><v>44735</v></c><c r="B1238" s="9"><v>1</v></c></row><row r="1239" spans="1:2" x14ac:dyDescent="0.3"><c r="A1239" s="9" t="s"><v>44736</v></c><c r="B1239" s="9"><v>1</v></c></row><row r="1240" spans="1:2" x14ac:dyDescent="0.3"><c r="A1240" s="9" t="s"><v>44737</v></c><c r="B1240" s="9"><v>1</v></c></row><row r="1241" spans="1:2" x14ac:dyDescent="0.3"><c r="A1241" s="9" t="s"><v>44738</v></c><c r="B1241" s="9"><v>1</v></c></row><row r="1242" spans="1:2" x14ac:dyDescent="0.3"><c r="A1242" s="9" t="s"><v>44739</v></c><c r="B1242" s="9"><v>1</v></c></row><row r="1243" spans="1:2" x14ac:dyDescent="0.3"><c r="A1243" s="9" t="s"><v>44740</v></c><c r="B1243" s="9"><v>1</v></c></row><row r="1244" spans="1:2" x14ac:dyDescent="0.3"><c r="A1244" s="9" t="s"><v>44741</v></c><c r="B1244" s="9"><v>1</v></c></row><row r="1245" spans="1:2" x14ac:dyDescent="0.3"><c r="A1245" s="9" t="s"><v>44742</v></c><c r="B1245" s="9"><v>1</v></c></row><row r="1246" spans="1:2" x14ac:dyDescent="0.3"><c r="A1246" s="9" t="s"><v>44743</v></c><c r="B1246" s="9"><v>1</v></c></row><row r="1247" spans="1:2" x14ac:dyDescent="0.3"><c r="A1247" s="9" t="s"><v>44744</v></c><c r="B1247" s="9"><v>1</v></c></row><row r="1248" spans="1:2" x14ac:dyDescent="0.3"><c r="A1248" s="9" t="s"><v>44745</v></c><c r="B1248" s="9"><v>1</v></c></row><row r="1249" spans="1:2" x14ac:dyDescent="0.3"><c r="A1249" s="9" t="s"><v>44746</v></c><c r="B1249" s="9"><v>1</v></c></row><row r="1250" spans="1:2" x14ac:dyDescent="0.3"><c r="A1250" s="9" t="s"><v>44747</v></c><c r="B1250" s="9"><v>1</v></c></row><row r="1251" spans="1:2" x14ac:dyDescent="0.3"><c r="A1251" s="9" t="s"><v>44748</v></c><c r="B1251" s="9"><v>1</v></c></row><row r="1252" spans="1:2" x14ac:dyDescent="0.3"><c r="A1252" s="9" t="s"><v>44749</v></c><c r="B1252" s="9"><v>1</v></c></row><row r="1253" spans="1:2" x14ac:dyDescent="0.3"><c r="A1253" s="9" t="s"><v>44750</v></c><c r="B1253" s="9"><v>1</v></c></row><row r="1254" spans="1:2" x14ac:dyDescent="0.3"><c r="A1254" s="9" t="s"><v>44751</v></c><c r="B1254" s="9"><v>1</v></c></row><row r="1255" spans="1:2" x14ac:dyDescent="0.3"><c r="A1255" s="9" t="s"><v>44752</v></c><c r="B1255" s="9"><v>1</v></c></row><row r="1256" spans="1:2" x14ac:dyDescent="0.3"><c r="A1256" s="9" t="s"><v>44753</v></c><c r="B1256" s="9"><v>1</v></c></row><row r="1257" spans="1:2" x14ac:dyDescent="0.3"><c r="A1257" s="9" t="s"><v>44754</v></c><c r="B1257" s="9"><v>1</v></c></row><row r="1258" spans="1:2" x14ac:dyDescent="0.3"><c r="A1258" s="9" t="s"><v>44755</v></c><c r="B1258" s="9"><v>1</v></c></row><row r="1259" spans="1:2" x14ac:dyDescent="0.3"><c r="A1259" s="9" t="s"><v>44756</v></c><c r="B1259" s="9"><v>1</v></c></row><row r="1260" spans="1:2" x14ac:dyDescent="0.3"><c r="A1260" s="9" t="s"><v>44757</v></c><c r="B1260" s="9"><v>1</v></c></row><row r="1261" spans="1:2" x14ac:dyDescent="0.3"><c r="A1261" s="9" t="s"><v>44758</v></c><c r="B1261" s="9"><v>1</v></c></row><row r="1262" spans="1:2" x14ac:dyDescent="0.3"><c r="A1262" s="9" t="s"><v>44759</v></c><c r="B1262" s="9"><v>1</v></c></row><row r="1263" spans="1:2" x14ac:dyDescent="0.3"><c r="A1263" s="9" t="s"><v>44760</v></c><c r="B1263" s="9"><v>1</v></c></row><row r="1264" spans="1:2" x14ac:dyDescent="0.3"><c r="A1264" s="9" t="s"><v>44761</v></c><c r="B1264" s="9"><v>1</v></c></row><row r="1265" spans="1:2" x14ac:dyDescent="0.3"><c r="A1265" s="9" t="s"><v>44762</v></c><c r="B1265" s="9"><v>1</v></c></row><row r="1266" spans="1:2" x14ac:dyDescent="0.3"><c r="A1266" s="9" t="s"><v>44763</v></c><c r="B1266" s="9"><v>1</v></c></row><row r="1267" spans="1:2" x14ac:dyDescent="0.3"><c r="A1267" s="9" t="s"><v>44764</v></c><c r="B1267" s="9"><v>1</v></c></row><row r="1268" spans="1:2" x14ac:dyDescent="0.3"><c r="A1268" s="9" t="s"><v>44765</v></c><c r="B1268" s="9"><v>1</v></c></row><row r="1269" spans="1:2" x14ac:dyDescent="0.3"><c r="A1269" s="9" t="s"><v>44766</v></c><c r="B1269" s="9"><v>1</v></c></row><row r="1270" spans="1:2" x14ac:dyDescent="0.3"><c r="A1270" s="9" t="s"><v>44767</v></c><c r="B1270" s="9"><v>1</v></c></row><row r="1271" spans="1:2" x14ac:dyDescent="0.3"><c r="A1271" s="9" t="s"><v>44768</v></c><c r="B1271" s="9"><v>1</v></c></row><row r="1272" spans="1:2" x14ac:dyDescent="0.3"><c r="A1272" s="9" t="s"><v>44769</v></c><c r="B1272" s="9"><v>1</v></c></row><row r="1273" spans="1:2" x14ac:dyDescent="0.3"><c r="A1273" s="9" t="s"><v>44770</v></c><c r="B1273" s="9"><v>1</v></c></row><row r="1274" spans="1:2" x14ac:dyDescent="0.3"><c r="A1274" s="9" t="s"><v>44771</v></c><c r="B1274" s="9"><v>1</v></c></row><row r="1275" spans="1:2" x14ac:dyDescent="0.3"><c r="A1275" s="9" t="s"><v>44772</v></c><c r="B1275" s="9"><v>1</v></c></row><row r="1276" spans="1:2" x14ac:dyDescent="0.3"><c r="A1276" s="9" t="s"><v>44773</v></c><c r="B1276" s="9"><v>1</v></c></row><row r="1277" spans="1:2" x14ac:dyDescent="0.3"><c r="A1277" s="9" t="s"><v>44774</v></c><c r="B1277" s="9"><v>1</v></c></row><row r="1278" spans="1:2" x14ac:dyDescent="0.3"><c r="A1278" s="9" t="s"><v>44775</v></c><c r="B1278" s="9"><v>1</v></c></row><row r="1279" spans="1:2" x14ac:dyDescent="0.3"><c r="A1279" s="9" t="s"><v>44776</v></c><c r="B1279" s="9"><v>1</v></c></row><row r="1280" spans="1:2" x14ac:dyDescent="0.3"><c r="A1280" s="9" t="s"><v>44777</v></c><c r="B1280" s="9"><v>1</v></c></row><row r="1281" spans="1:2" x14ac:dyDescent="0.3"><c r="A1281" s="9" t="s"><v>44778</v></c><c r="B1281" s="9"><v>1</v></c></row><row r="1282" spans="1:2" x14ac:dyDescent="0.3"><c r="A1282" s="9" t="s"><v>44779</v></c><c r="B1282" s="9"><v>1</v></c></row><row r="1283" spans="1:2" x14ac:dyDescent="0.3"><c r="A1283" s="9" t="s"><v>44780</v></c><c r="B1283" s="9"><v>1</v></c></row><row r="1284" spans="1:2" x14ac:dyDescent="0.3"><c r="A1284" s="9" t="s"><v>44781</v></c><c r="B1284" s="9"><v>1</v></c></row><row r="1285" spans="1:2" x14ac:dyDescent="0.3"><c r="A1285" s="9" t="s"><v>44782</v></c><c r="B1285" s="9"><v>1</v></c></row><row r="1286" spans="1:2" x14ac:dyDescent="0.3"><c r="A1286" s="9" t="s"><v>44783</v></c><c r="B1286" s="9"><v>1</v></c></row><row r="1287" spans="1:2" x14ac:dyDescent="0.3"><c r="A1287" s="9" t="s"><v>44784</v></c><c r="B1287" s="9"><v>1</v></c></row><row r="1288" spans="1:2" x14ac:dyDescent="0.3"><c r="A1288" s="9" t="s"><v>44785</v></c><c r="B1288" s="9"><v>1</v></c></row><row r="1289" spans="1:2" x14ac:dyDescent="0.3"><c r="A1289" s="9" t="s"><v>44786</v></c><c r="B1289" s="9"><v>1</v></c></row><row r="1290" spans="1:2" x14ac:dyDescent="0.3"><c r="A1290" s="9" t="s"><v>44787</v></c><c r="B1290" s="9"><v>1</v></c></row><row r="1291" spans="1:2" x14ac:dyDescent="0.3"><c r="A1291" s="9" t="s"><v>44788</v></c><c r="B1291" s="9"><v>1</v></c></row><row r="1292" spans="1:2" x14ac:dyDescent="0.3"><c r="A1292" s="9" t="s"><v>44789</v></c><c r="B1292" s="9"><v>1</v></c></row><row r="1293" spans="1:2" x14ac:dyDescent="0.3"><c r="A1293" s="9" t="s"><v>44790</v></c><c r="B1293" s="9"><v>1</v></c></row><row r="1294" spans="1:2" x14ac:dyDescent="0.3"><c r="A1294" s="9" t="s"><v>44791</v></c><c r="B1294" s="9"><v>1</v></c></row><row r="1295" spans="1:2" x14ac:dyDescent="0.3"><c r="A1295" s="9" t="s"><v>44792</v></c><c r="B1295" s="9"><v>1</v></c></row><row r="1296" spans="1:2" x14ac:dyDescent="0.3"><c r="A1296" s="9" t="s"><v>44793</v></c><c r="B1296" s="9"><v>1</v></c></row><row r="1297" spans="1:2" x14ac:dyDescent="0.3"><c r="A1297" s="9" t="s"><v>44794</v></c><c r="B1297" s="9"><v>1</v></c></row><row r="1298" spans="1:2" x14ac:dyDescent="0.3"><c r="A1298" s="9" t="s"><v>44795</v></c><c r="B1298" s="9"><v>1</v></c></row><row r="1299" spans="1:2" x14ac:dyDescent="0.3"><c r="A1299" s="9" t="s"><v>44796</v></c><c r="B1299" s="9"><v>1</v></c></row><row r="1300" spans="1:2" x14ac:dyDescent="0.3"><c r="A1300" s="9" t="s"><v>44797</v></c><c r="B1300" s="9"><v>1</v></c></row><row r="1301" spans="1:2" x14ac:dyDescent="0.3"><c r="A1301" s="9" t="s"><v>44798</v></c><c r="B1301" s="9"><v>1</v></c></row><row r="1302" spans="1:2" x14ac:dyDescent="0.3"><c r="A1302" s="9" t="s"><v>44799</v></c><c r="B1302" s="9"><v>1</v></c></row><row r="1303" spans="1:2" x14ac:dyDescent="0.3"><c r="A1303" s="9" t="s"><v>44800</v></c><c r="B1303" s="9"><v>1</v></c></row><row r="1304" spans="1:2" x14ac:dyDescent="0.3"><c r="A1304" s="9" t="s"><v>44801</v></c><c r="B1304" s="9"><v>1</v></c></row><row r="1305" spans="1:2" x14ac:dyDescent="0.3"><c r="A1305" s="9" t="s"><v>44802</v></c><c r="B1305" s="9"><v>1</v></c></row><row r="1306" spans="1:2" x14ac:dyDescent="0.3"><c r="A1306" s="9" t="s"><v>44803</v></c><c r="B1306" s="9"><v>1</v></c></row><row r="1307" spans="1:2" x14ac:dyDescent="0.3"><c r="A1307" s="9" t="s"><v>44804</v></c><c r="B1307" s="9"><v>1</v></c></row><row r="1308" spans="1:2" x14ac:dyDescent="0.3"><c r="A1308" s="9" t="s"><v>44805</v></c><c r="B1308" s="9"><v>1</v></c></row><row r="1309" spans="1:2" x14ac:dyDescent="0.3"><c r="A1309" s="9" t="s"><v>44806</v></c><c r="B1309" s="9"><v>1</v></c></row><row r="1310" spans="1:2" x14ac:dyDescent="0.3"><c r="A1310" s="9" t="s"><v>44807</v></c><c r="B1310" s="9"><v>1</v></c></row><row r="1311" spans="1:2" x14ac:dyDescent="0.3"><c r="A1311" s="9" t="s"><v>44808</v></c><c r="B1311" s="9"><v>1</v></c></row><row r="1312" spans="1:2" x14ac:dyDescent="0.3"><c r="A1312" s="9" t="s"><v>44809</v></c><c r="B1312" s="9"><v>1</v></c></row><row r="1313" spans="1:2" x14ac:dyDescent="0.3"><c r="A1313" s="9" t="s"><v>44810</v></c><c r="B1313" s="9"><v>1</v></c></row><row r="1314" spans="1:2" x14ac:dyDescent="0.3"><c r="A1314" s="9" t="s"><v>44811</v></c><c r="B1314" s="9"><v>1</v></c></row><row r="1315" spans="1:2" x14ac:dyDescent="0.3"><c r="A1315" s="9" t="s"><v>44812</v></c><c r="B1315" s="9"><v>1</v></c></row><row r="1316" spans="1:2" x14ac:dyDescent="0.3"><c r="A1316" s="9" t="s"><v>44813</v></c><c r="B1316" s="9"><v>1</v></c></row><row r="1317" spans="1:2" x14ac:dyDescent="0.3"><c r="A1317" s="9" t="s"><v>44814</v></c><c r="B1317" s="9"><v>1</v></c></row><row r="1318" spans="1:2" x14ac:dyDescent="0.3"><c r="A1318" s="9" t="s"><v>44815</v></c><c r="B1318" s="9"><v>1</v></c></row><row r="1319" spans="1:2" x14ac:dyDescent="0.3"><c r="A1319" s="9" t="s"><v>44816</v></c><c r="B1319" s="9"><v>1</v></c></row><row r="1320" spans="1:2" x14ac:dyDescent="0.3"><c r="A1320" s="9" t="s"><v>44817</v></c><c r="B1320" s="9"><v>1</v></c></row><row r="1321" spans="1:2" x14ac:dyDescent="0.3"><c r="A1321" s="9" t="s"><v>44818</v></c><c r="B1321" s="9"><v>1</v></c></row><row r="1322" spans="1:2" x14ac:dyDescent="0.3"><c r="A1322" s="9" t="s"><v>44819</v></c><c r="B1322" s="9"><v>1</v></c></row><row r="1323" spans="1:2" x14ac:dyDescent="0.3"><c r="A1323" s="9" t="s"><v>44820</v></c><c r="B1323" s="9"><v>1</v></c></row><row r="1324" spans="1:2" x14ac:dyDescent="0.3"><c r="A1324" s="9" t="s"><v>44821</v></c><c r="B1324" s="9"><v>1</v></c></row><row r="1325" spans="1:2" x14ac:dyDescent="0.3"><c r="A1325" s="9" t="s"><v>44822</v></c><c r="B1325" s="9"><v>1</v></c></row><row r="1326" spans="1:2" x14ac:dyDescent="0.3"><c r="A1326" s="9" t="s"><v>44823</v></c><c r="B1326" s="9"><v>1</v></c></row><row r="1327" spans="1:2" x14ac:dyDescent="0.3"><c r="A1327" s="9" t="s"><v>44824</v></c><c r="B1327" s="9"><v>1</v></c></row><row r="1328" spans="1:2" x14ac:dyDescent="0.3"><c r="A1328" s="9" t="s"><v>44825</v></c><c r="B1328" s="9"><v>1</v></c></row><row r="1329" spans="1:2" x14ac:dyDescent="0.3"><c r="A1329" s="9" t="s"><v>44826</v></c><c r="B1329" s="9"><v>1</v></c></row><row r="1330" spans="1:2" x14ac:dyDescent="0.3"><c r="A1330" s="9" t="s"><v>44827</v></c><c r="B1330" s="9"><v>1</v></c></row><row r="1331" spans="1:2" x14ac:dyDescent="0.3"><c r="A1331" s="9" t="s"><v>44828</v></c><c r="B1331" s="9"><v>1</v></c></row><row r="1332" spans="1:2" x14ac:dyDescent="0.3"><c r="A1332" s="9" t="s"><v>44829</v></c><c r="B1332" s="9"><v>1</v></c></row><row r="1333" spans="1:2" x14ac:dyDescent="0.3"><c r="A1333" s="9" t="s"><v>44830</v></c><c r="B1333" s="9"><v>1</v></c></row><row r="1334" spans="1:2" x14ac:dyDescent="0.3"><c r="A1334" s="9" t="s"><v>44831</v></c><c r="B1334" s="9"><v>1</v></c></row><row r="1335" spans="1:2" x14ac:dyDescent="0.3"><c r="A1335" s="9" t="s"><v>44832</v></c><c r="B1335" s="9"><v>1</v></c></row><row r="1336" spans="1:2" x14ac:dyDescent="0.3"><c r="A1336" s="9" t="s"><v>44833</v></c><c r="B1336" s="9"><v>1</v></c></row><row r="1337" spans="1:2" x14ac:dyDescent="0.3"><c r="A1337" s="9" t="s"><v>44834</v></c><c r="B1337" s="9"><v>1</v></c></row><row r="1338" spans="1:2" x14ac:dyDescent="0.3"><c r="A1338" s="9" t="s"><v>44835</v></c><c r="B1338" s="9"><v>1</v></c></row><row r="1339" spans="1:2" x14ac:dyDescent="0.3"><c r="A1339" s="9" t="s"><v>44836</v></c><c r="B1339" s="9"><v>1</v></c></row><row r="1340" spans="1:2" x14ac:dyDescent="0.3"><c r="A1340" s="9" t="s"><v>44837</v></c><c r="B1340" s="9"><v>1</v></c></row><row r="1341" spans="1:2" x14ac:dyDescent="0.3"><c r="A1341" s="9" t="s"><v>44838</v></c><c r="B1341" s="9"><v>1</v></c></row><row r="1342" spans="1:2" x14ac:dyDescent="0.3"><c r="A1342" s="9" t="s"><v>44839</v></c><c r="B1342" s="9"><v>1</v></c></row><row r="1343" spans="1:2" x14ac:dyDescent="0.3"><c r="A1343" s="9" t="s"><v>44840</v></c><c r="B1343" s="9"><v>1</v></c></row><row r="1344" spans="1:2" x14ac:dyDescent="0.3"><c r="A1344" s="9" t="s"><v>44841</v></c><c r="B1344" s="9"><v>1</v></c></row><row r="1345" spans="1:2" x14ac:dyDescent="0.3"><c r="A1345" s="9" t="s"><v>44842</v></c><c r="B1345" s="9"><v>1</v></c></row><row r="1346" spans="1:2" x14ac:dyDescent="0.3"><c r="A1346" s="9" t="s"><v>44843</v></c><c r="B1346" s="9"><v>1</v></c></row><row r="1347" spans="1:2" x14ac:dyDescent="0.3"><c r="A1347" s="9" t="s"><v>44844</v></c><c r="B1347" s="9"><v>1</v></c></row><row r="1348" spans="1:2" x14ac:dyDescent="0.3"><c r="A1348" s="9" t="s"><v>44845</v></c><c r="B1348" s="9"><v>1</v></c></row><row r="1349" spans="1:2" x14ac:dyDescent="0.3"><c r="A1349" s="9" t="s"><v>44846</v></c><c r="B1349" s="9"><v>1</v></c></row><row r="1350" spans="1:2" x14ac:dyDescent="0.3"><c r="A1350" s="9" t="s"><v>44847</v></c><c r="B1350" s="9"><v>1</v></c></row><row r="1351" spans="1:2" x14ac:dyDescent="0.3"><c r="A1351" s="9" t="s"><v>44848</v></c><c r="B1351" s="9"><v>1</v></c></row><row r="1352" spans="1:2" x14ac:dyDescent="0.3"><c r="A1352" s="9" t="s"><v>44849</v></c><c r="B1352" s="9"><v>1</v></c></row><row r="1353" spans="1:2" x14ac:dyDescent="0.3"><c r="A1353" s="9" t="s"><v>44850</v></c><c r="B1353" s="9"><v>1</v></c></row><row r="1354" spans="1:2" x14ac:dyDescent="0.3"><c r="A1354" s="9" t="s"><v>44851</v></c><c r="B1354" s="9"><v>1</v></c></row><row r="1355" spans="1:2" x14ac:dyDescent="0.3"><c r="A1355" s="9" t="s"><v>44852</v></c><c r="B1355" s="9"><v>1</v></c></row><row r="1356" spans="1:2" x14ac:dyDescent="0.3"><c r="A1356" s="9" t="s"><v>44853</v></c><c r="B1356" s="9"><v>1</v></c></row><row r="1357" spans="1:2" x14ac:dyDescent="0.3"><c r="A1357" s="9" t="s"><v>44854</v></c><c r="B1357" s="9"><v>1</v></c></row><row r="1358" spans="1:2" x14ac:dyDescent="0.3"><c r="A1358" s="9" t="s"><v>44855</v></c><c r="B1358" s="9"><v>1</v></c></row><row r="1359" spans="1:2" x14ac:dyDescent="0.3"><c r="A1359" s="9" t="s"><v>44856</v></c><c r="B1359" s="9"><v>1</v></c></row><row r="1360" spans="1:2" x14ac:dyDescent="0.3"><c r="A1360" s="9" t="s"><v>44857</v></c><c r="B1360" s="9"><v>1</v></c></row><row r="1361" spans="1:2" x14ac:dyDescent="0.3"><c r="A1361" s="9" t="s"><v>44858</v></c><c r="B1361" s="9"><v>1</v></c></row><row r="1362" spans="1:2" x14ac:dyDescent="0.3"><c r="A1362" s="9" t="s"><v>44859</v></c><c r="B1362" s="9"><v>1</v></c></row><row r="1363" spans="1:2" x14ac:dyDescent="0.3"><c r="A1363" s="9" t="s"><v>44860</v></c><c r="B1363" s="9"><v>1</v></c></row><row r="1364" spans="1:2" x14ac:dyDescent="0.3"><c r="A1364" s="9" t="s"><v>44861</v></c><c r="B1364" s="9"><v>1</v></c></row><row r="1365" spans="1:2" x14ac:dyDescent="0.3"><c r="A1365" s="9" t="s"><v>44862</v></c><c r="B1365" s="9"><v>1</v></c></row><row r="1366" spans="1:2" x14ac:dyDescent="0.3"><c r="A1366" s="9" t="s"><v>44863</v></c><c r="B1366" s="9"><v>1</v></c></row><row r="1367" spans="1:2" x14ac:dyDescent="0.3"><c r="A1367" s="9" t="s"><v>44864</v></c><c r="B1367" s="9"><v>1</v></c></row><row r="1368" spans="1:2" x14ac:dyDescent="0.3"><c r="A1368" s="9" t="s"><v>44865</v></c><c r="B1368" s="9"><v>1</v></c></row><row r="1369" spans="1:2" x14ac:dyDescent="0.3"><c r="A1369" s="9" t="s"><v>44866</v></c><c r="B1369" s="9"><v>1</v></c></row><row r="1370" spans="1:2" x14ac:dyDescent="0.3"><c r="A1370" s="9" t="s"><v>44867</v></c><c r="B1370" s="9"><v>1</v></c></row><row r="1371" spans="1:2" x14ac:dyDescent="0.3"><c r="A1371" s="9" t="s"><v>44868</v></c><c r="B1371" s="9"><v>1</v></c></row><row r="1372" spans="1:2" x14ac:dyDescent="0.3"><c r="A1372" s="9" t="s"><v>44869</v></c><c r="B1372" s="9"><v>1</v></c></row><row r="1373" spans="1:2" x14ac:dyDescent="0.3"><c r="A1373" s="9" t="s"><v>44870</v></c><c r="B1373" s="9"><v>1</v></c></row><row r="1374" spans="1:2" x14ac:dyDescent="0.3"><c r="A1374" s="9" t="s"><v>44871</v></c><c r="B1374" s="9"><v>1</v></c></row><row r="1375" spans="1:2" x14ac:dyDescent="0.3"><c r="A1375" s="9" t="s"><v>44872</v></c><c r="B1375" s="9"><v>1</v></c></row><row r="1376" spans="1:2" x14ac:dyDescent="0.3"><c r="A1376" s="9" t="s"><v>44873</v></c><c r="B1376" s="9"><v>1</v></c></row><row r="1377" spans="1:2" x14ac:dyDescent="0.3"><c r="A1377" s="9" t="s"><v>44874</v></c><c r="B1377" s="9"><v>1</v></c></row><row r="1378" spans="1:2" x14ac:dyDescent="0.3"><c r="A1378" s="9" t="s"><v>44875</v></c><c r="B1378" s="9"><v>1</v></c></row><row r="1379" spans="1:2" x14ac:dyDescent="0.3"><c r="A1379" s="9" t="s"><v>44876</v></c><c r="B1379" s="9"><v>1</v></c></row><row r="1380" spans="1:2" x14ac:dyDescent="0.3"><c r="A1380" s="9" t="s"><v>44877</v></c><c r="B1380" s="9"><v>1</v></c></row><row r="1381" spans="1:2" x14ac:dyDescent="0.3"><c r="A1381" s="9" t="s"><v>44878</v></c><c r="B1381" s="9"><v>1</v></c></row><row r="1382" spans="1:2" x14ac:dyDescent="0.3"><c r="A1382" s="9" t="s"><v>44879</v></c><c r="B1382" s="9"><v>1</v></c></row><row r="1383" spans="1:2" x14ac:dyDescent="0.3"><c r="A1383" s="9" t="s"><v>44880</v></c><c r="B1383" s="9"><v>1</v></c></row><row r="1384" spans="1:2" x14ac:dyDescent="0.3"><c r="A1384" s="9" t="s"><v>44881</v></c><c r="B1384" s="9"><v>1</v></c></row><row r="1385" spans="1:2" x14ac:dyDescent="0.3"><c r="A1385" s="9" t="s"><v>44882</v></c><c r="B1385" s="9"><v>1</v></c></row><row r="1386" spans="1:2" x14ac:dyDescent="0.3"><c r="A1386" s="9" t="s"><v>44883</v></c><c r="B1386" s="9"><v>1</v></c></row><row r="1387" spans="1:2" x14ac:dyDescent="0.3"><c r="A1387" s="9" t="s"><v>44884</v></c><c r="B1387" s="9"><v>1</v></c></row><row r="1388" spans="1:2" x14ac:dyDescent="0.3"><c r="A1388" s="9" t="s"><v>44885</v></c><c r="B1388" s="9"><v>1</v></c></row><row r="1389" spans="1:2" x14ac:dyDescent="0.3"><c r="A1389" s="9" t="s"><v>44886</v></c><c r="B1389" s="9"><v>1</v></c></row><row r="1390" spans="1:2" x14ac:dyDescent="0.3"><c r="A1390" s="9" t="s"><v>44887</v></c><c r="B1390" s="9"><v>1</v></c></row><row r="1391" spans="1:2" x14ac:dyDescent="0.3"><c r="A1391" s="9" t="s"><v>44888</v></c><c r="B1391" s="9"><v>1</v></c></row><row r="1392" spans="1:2" x14ac:dyDescent="0.3"><c r="A1392" s="9" t="s"><v>44889</v></c><c r="B1392" s="9"><v>1</v></c></row><row r="1393" spans="1:2" x14ac:dyDescent="0.3"><c r="A1393" s="9" t="s"><v>44890</v></c><c r="B1393" s="9"><v>1</v></c></row><row r="1394" spans="1:2" x14ac:dyDescent="0.3"><c r="A1394" s="9" t="s"><v>44891</v></c><c r="B1394" s="9"><v>1</v></c></row><row r="1395" spans="1:2" x14ac:dyDescent="0.3"><c r="A1395" s="9" t="s"><v>44892</v></c><c r="B1395" s="9"><v>1</v></c></row><row r="1396" spans="1:2" x14ac:dyDescent="0.3"><c r="A1396" s="9" t="s"><v>44893</v></c><c r="B1396" s="9"><v>1</v></c></row><row r="1397" spans="1:2" x14ac:dyDescent="0.3"><c r="A1397" s="9" t="s"><v>44894</v></c><c r="B1397" s="9"><v>1</v></c></row><row r="1398" spans="1:2" x14ac:dyDescent="0.3"><c r="A1398" s="9" t="s"><v>44895</v></c><c r="B1398" s="9"><v>1</v></c></row><row r="1399" spans="1:2" x14ac:dyDescent="0.3"><c r="A1399" s="9" t="s"><v>44896</v></c><c r="B1399" s="9"><v>1</v></c></row><row r="1400" spans="1:2" x14ac:dyDescent="0.3"><c r="A1400" s="9" t="s"><v>44897</v></c><c r="B1400" s="9"><v>1</v></c></row><row r="1401" spans="1:2" x14ac:dyDescent="0.3"><c r="A1401" s="9" t="s"><v>44898</v></c><c r="B1401" s="9"><v>1</v></c></row><row r="1402" spans="1:2" x14ac:dyDescent="0.3"><c r="A1402" s="9" t="s"><v>44899</v></c><c r="B1402" s="9"><v>1</v></c></row><row r="1403" spans="1:2" x14ac:dyDescent="0.3"><c r="A1403" s="9" t="s"><v>44900</v></c><c r="B1403" s="9"><v>1</v></c></row><row r="1404" spans="1:2" x14ac:dyDescent="0.3"><c r="A1404" s="9" t="s"><v>44901</v></c><c r="B1404" s="9"><v>1</v></c></row><row r="1405" spans="1:2" x14ac:dyDescent="0.3"><c r="A1405" s="9" t="s"><v>44902</v></c><c r="B1405" s="9"><v>1</v></c></row><row r="1406" spans="1:2" x14ac:dyDescent="0.3"><c r="A1406" s="9" t="s"><v>44903</v></c><c r="B1406" s="9"><v>1</v></c></row><row r="1407" spans="1:2" x14ac:dyDescent="0.3"><c r="A1407" s="9" t="s"><v>44904</v></c><c r="B1407" s="9"><v>1</v></c></row><row r="1408" spans="1:2" x14ac:dyDescent="0.3"><c r="A1408" s="9" t="s"><v>44905</v></c><c r="B1408" s="9"><v>1</v></c></row><row r="1409" spans="1:2" x14ac:dyDescent="0.3"><c r="A1409" s="9" t="s"><v>44906</v></c><c r="B1409" s="9"><v>1</v></c></row><row r="1410" spans="1:2" x14ac:dyDescent="0.3"><c r="A1410" s="9" t="s"><v>44907</v></c><c r="B1410" s="9"><v>1</v></c></row><row r="1411" spans="1:2" x14ac:dyDescent="0.3"><c r="A1411" s="9" t="s"><v>44908</v></c><c r="B1411" s="9"><v>1</v></c></row><row r="1412" spans="1:2" x14ac:dyDescent="0.3"><c r="A1412" s="9" t="s"><v>44909</v></c><c r="B1412" s="9"><v>1</v></c></row><row r="1413" spans="1:2" x14ac:dyDescent="0.3"><c r="A1413" s="9" t="s"><v>44910</v></c><c r="B1413" s="9"><v>1</v></c></row><row r="1414" spans="1:2" x14ac:dyDescent="0.3"><c r="A1414" s="9" t="s"><v>44911</v></c><c r="B1414" s="9"><v>1</v></c></row><row r="1415" spans="1:2" x14ac:dyDescent="0.3"><c r="A1415" s="9" t="s"><v>44912</v></c><c r="B1415" s="9"><v>1</v></c></row><row r="1416" spans="1:2" x14ac:dyDescent="0.3"><c r="A1416" s="9" t="s"><v>44913</v></c><c r="B1416" s="9"><v>1</v></c></row><row r="1417" spans="1:2" x14ac:dyDescent="0.3"><c r="A1417" s="9" t="s"><v>44914</v></c><c r="B1417" s="9"><v>1</v></c></row><row r="1418" spans="1:2" x14ac:dyDescent="0.3"><c r="A1418" s="9" t="s"><v>44915</v></c><c r="B1418" s="9"><v>1</v></c></row><row r="1419" spans="1:2" x14ac:dyDescent="0.3"><c r="A1419" s="9" t="s"><v>44916</v></c><c r="B1419" s="9"><v>1</v></c></row><row r="1420" spans="1:2" x14ac:dyDescent="0.3"><c r="A1420" s="9" t="s"><v>44917</v></c><c r="B1420" s="9"><v>1</v></c></row><row r="1421" spans="1:2" x14ac:dyDescent="0.3"><c r="A1421" s="9" t="s"><v>44918</v></c><c r="B1421" s="9"><v>1</v></c></row><row r="1422" spans="1:2" x14ac:dyDescent="0.3"><c r="A1422" s="9" t="s"><v>44919</v></c><c r="B1422" s="9"><v>1</v></c></row><row r="1423" spans="1:2" x14ac:dyDescent="0.3"><c r="A1423" s="9" t="s"><v>44920</v></c><c r="B1423" s="9"><v>1</v></c></row><row r="1424" spans="1:2" x14ac:dyDescent="0.3"><c r="A1424" s="9" t="s"><v>44921</v></c><c r="B1424" s="9"><v>1</v></c></row><row r="1425" spans="1:2" x14ac:dyDescent="0.3"><c r="A1425" s="9" t="s"><v>44922</v></c><c r="B1425" s="9"><v>1</v></c></row><row r="1426" spans="1:2" x14ac:dyDescent="0.3"><c r="A1426" s="9" t="s"><v>44923</v></c><c r="B1426" s="9"><v>1</v></c></row><row r="1427" spans="1:2" x14ac:dyDescent="0.3"><c r="A1427" s="9" t="s"><v>44924</v></c><c r="B1427" s="9"><v>1</v></c></row><row r="1428" spans="1:2" x14ac:dyDescent="0.3"><c r="A1428" s="9" t="s"><v>44925</v></c><c r="B1428" s="9"><v>1</v></c></row><row r="1429" spans="1:2" x14ac:dyDescent="0.3"><c r="A1429" s="9" t="s"><v>44926</v></c><c r="B1429" s="9"><v>1</v></c></row><row r="1430" spans="1:2" x14ac:dyDescent="0.3"><c r="A1430" s="9" t="s"><v>44927</v></c><c r="B1430" s="9"><v>1</v></c></row><row r="1431" spans="1:2" x14ac:dyDescent="0.3"><c r="A1431" s="9" t="s"><v>44928</v></c><c r="B1431" s="9"><v>1</v></c></row><row r="1432" spans="1:2" x14ac:dyDescent="0.3"><c r="A1432" s="9" t="s"><v>44929</v></c><c r="B1432" s="9"><v>1</v></c></row><row r="1433" spans="1:2" x14ac:dyDescent="0.3"><c r="A1433" s="9" t="s"><v>44930</v></c><c r="B1433" s="9"><v>1</v></c></row><row r="1434" spans="1:2" x14ac:dyDescent="0.3"><c r="A1434" s="9" t="s"><v>44931</v></c><c r="B1434" s="9"><v>1</v></c></row><row r="1435" spans="1:2" x14ac:dyDescent="0.3"><c r="A1435" s="9" t="s"><v>44932</v></c><c r="B1435" s="9"><v>1</v></c></row><row r="1436" spans="1:2" x14ac:dyDescent="0.3"><c r="A1436" s="9" t="s"><v>44933</v></c><c r="B1436" s="9"><v>1</v></c></row><row r="1437" spans="1:2" x14ac:dyDescent="0.3"><c r="A1437" s="9" t="s"><v>44934</v></c><c r="B1437" s="9"><v>1</v></c></row><row r="1438" spans="1:2" x14ac:dyDescent="0.3"><c r="A1438" s="9" t="s"><v>44935</v></c><c r="B1438" s="9"><v>1</v></c></row><row r="1439" spans="1:2" x14ac:dyDescent="0.3"><c r="A1439" s="9" t="s"><v>44936</v></c><c r="B1439" s="9"><v>1</v></c></row><row r="1440" spans="1:2" x14ac:dyDescent="0.3"><c r="A1440" s="9" t="s"><v>44937</v></c><c r="B1440" s="9"><v>1</v></c></row><row r="1441" spans="1:2" x14ac:dyDescent="0.3"><c r="A1441" s="9" t="s"><v>44938</v></c><c r="B1441" s="9"><v>1</v></c></row><row r="1442" spans="1:2" x14ac:dyDescent="0.3"><c r="A1442" s="9" t="s"><v>44939</v></c><c r="B1442" s="9"><v>1</v></c></row><row r="1443" spans="1:2" x14ac:dyDescent="0.3"><c r="A1443" s="9" t="s"><v>44940</v></c><c r="B1443" s="9"><v>1</v></c></row><row r="1444" spans="1:2" x14ac:dyDescent="0.3"><c r="A1444" s="9" t="s"><v>44941</v></c><c r="B1444" s="9"><v>1</v></c></row><row r="1445" spans="1:2" x14ac:dyDescent="0.3"><c r="A1445" s="9" t="s"><v>44942</v></c><c r="B1445" s="9"><v>1</v></c></row><row r="1446" spans="1:2" x14ac:dyDescent="0.3"><c r="A1446" s="9" t="s"><v>44943</v></c><c r="B1446" s="9"><v>1</v></c></row><row r="1447" spans="1:2" x14ac:dyDescent="0.3"><c r="A1447" s="9" t="s"><v>44944</v></c><c r="B1447" s="9"><v>1</v></c></row><row r="1448" spans="1:2" x14ac:dyDescent="0.3"><c r="A1448" s="9" t="s"><v>44945</v></c><c r="B1448" s="9"><v>1</v></c></row><row r="1449" spans="1:2" x14ac:dyDescent="0.3"><c r="A1449" s="9" t="s"><v>44946</v></c><c r="B1449" s="9"><v>1</v></c></row><row r="1450" spans="1:2" x14ac:dyDescent="0.3"><c r="A1450" s="9" t="s"><v>44947</v></c><c r="B1450" s="9"><v>1</v></c></row><row r="1451" spans="1:2" x14ac:dyDescent="0.3"><c r="A1451" s="9" t="s"><v>44948</v></c><c r="B1451" s="9"><v>1</v></c></row><row r="1452" spans="1:2" x14ac:dyDescent="0.3"><c r="A1452" s="9" t="s"><v>44949</v></c><c r="B1452" s="9"><v>1</v></c></row><row r="1453" spans="1:2" x14ac:dyDescent="0.3"><c r="A1453" s="9" t="s"><v>44950</v></c><c r="B1453" s="9"><v>1</v></c></row><row r="1454" spans="1:2" x14ac:dyDescent="0.3"><c r="A1454" s="9" t="s"><v>44951</v></c><c r="B1454" s="9"><v>1</v></c></row><row r="1455" spans="1:2" x14ac:dyDescent="0.3"><c r="A1455" s="9" t="s"><v>44952</v></c><c r="B1455" s="9"><v>1</v></c></row><row r="1456" spans="1:2" x14ac:dyDescent="0.3"><c r="A1456" s="9" t="s"><v>44953</v></c><c r="B1456" s="9"><v>1</v></c></row><row r="1457" spans="1:2" x14ac:dyDescent="0.3"><c r="A1457" s="9" t="s"><v>44954</v></c><c r="B1457" s="9"><v>1</v></c></row><row r="1458" spans="1:2" x14ac:dyDescent="0.3"><c r="A1458" s="9" t="s"><v>44955</v></c><c r="B1458" s="9"><v>1</v></c></row><row r="1459" spans="1:2" x14ac:dyDescent="0.3"><c r="A1459" s="9" t="s"><v>44956</v></c><c r="B1459" s="9"><v>1</v></c></row><row r="1460" spans="1:2" x14ac:dyDescent="0.3"><c r="A1460" s="9" t="s"><v>44957</v></c><c r="B1460" s="9"><v>1</v></c></row><row r="1461" spans="1:2" x14ac:dyDescent="0.3"><c r="A1461" s="9" t="s"><v>44958</v></c><c r="B1461" s="9"><v>1</v></c></row><row r="1462" spans="1:2" x14ac:dyDescent="0.3"><c r="A1462" s="9" t="s"><v>44959</v></c><c r="B1462" s="9"><v>1</v></c></row><row r="1463" spans="1:2" x14ac:dyDescent="0.3"><c r="A1463" s="9" t="s"><v>44960</v></c><c r="B1463" s="9"><v>1</v></c></row><row r="1464" spans="1:2" x14ac:dyDescent="0.3"><c r="A1464" s="9" t="s"><v>44961</v></c><c r="B1464" s="9"><v>1</v></c></row><row r="1465" spans="1:2" x14ac:dyDescent="0.3"><c r="A1465" s="9" t="s"><v>44962</v></c><c r="B1465" s="9"><v>1</v></c></row><row r="1466" spans="1:2" x14ac:dyDescent="0.3"><c r="A1466" s="9" t="s"><v>44963</v></c><c r="B1466" s="9"><v>1</v></c></row><row r="1467" spans="1:2" x14ac:dyDescent="0.3"><c r="A1467" s="9" t="s"><v>44964</v></c><c r="B1467" s="9"><v>1</v></c></row><row r="1468" spans="1:2" x14ac:dyDescent="0.3"><c r="A1468" s="9" t="s"><v>44965</v></c><c r="B1468" s="9"><v>1</v></c></row><row r="1469" spans="1:2" x14ac:dyDescent="0.3"><c r="A1469" s="9" t="s"><v>44966</v></c><c r="B1469" s="9"><v>1</v></c></row><row r="1470" spans="1:2" x14ac:dyDescent="0.3"><c r="A1470" s="9" t="s"><v>44967</v></c><c r="B1470" s="9"><v>1</v></c></row><row r="1471" spans="1:2" x14ac:dyDescent="0.3"><c r="A1471" s="9" t="s"><v>44968</v></c><c r="B1471" s="9"><v>1</v></c></row><row r="1472" spans="1:2" x14ac:dyDescent="0.3"><c r="A1472" s="9" t="s"><v>44969</v></c><c r="B1472" s="9"><v>1</v></c></row><row r="1473" spans="1:2" x14ac:dyDescent="0.3"><c r="A1473" s="9" t="s"><v>44970</v></c><c r="B1473" s="9"><v>1</v></c></row><row r="1474" spans="1:2" x14ac:dyDescent="0.3"><c r="A1474" s="9" t="s"><v>44971</v></c><c r="B1474" s="9"><v>1</v></c></row><row r="1475" spans="1:2" x14ac:dyDescent="0.3"><c r="A1475" s="9" t="s"><v>44972</v></c><c r="B1475" s="9"><v>1</v></c></row><row r="1476" spans="1:2" x14ac:dyDescent="0.3"><c r="A1476" s="9" t="s"><v>44973</v></c><c r="B1476" s="9"><v>1</v></c></row><row r="1477" spans="1:2" x14ac:dyDescent="0.3"><c r="A1477" s="9" t="s"><v>44974</v></c><c r="B1477" s="9"><v>1</v></c></row><row r="1478" spans="1:2" x14ac:dyDescent="0.3"><c r="A1478" s="9" t="s"><v>44975</v></c><c r="B1478" s="9"><v>1</v></c></row><row r="1479" spans="1:2" x14ac:dyDescent="0.3"><c r="A1479" s="9" t="s"><v>44976</v></c><c r="B1479" s="9"><v>1</v></c></row><row r="1480" spans="1:2" x14ac:dyDescent="0.3"><c r="A1480" s="9" t="s"><v>44977</v></c><c r="B1480" s="9"><v>1</v></c></row><row r="1481" spans="1:2" x14ac:dyDescent="0.3"><c r="A1481" s="9" t="s"><v>44978</v></c><c r="B1481" s="9"><v>1</v></c></row><row r="1482" spans="1:2" x14ac:dyDescent="0.3"><c r="A1482" s="9" t="s"><v>44979</v></c><c r="B1482" s="9"><v>1</v></c></row><row r="1483" spans="1:2" x14ac:dyDescent="0.3"><c r="A1483" s="9" t="s"><v>44980</v></c><c r="B1483" s="9"><v>1</v></c></row><row r="1484" spans="1:2" x14ac:dyDescent="0.3"><c r="A1484" s="9" t="s"><v>44981</v></c><c r="B1484" s="9"><v>1</v></c></row><row r="1485" spans="1:2" x14ac:dyDescent="0.3"><c r="A1485" s="9" t="s"><v>44982</v></c><c r="B1485" s="9"><v>1</v></c></row><row r="1486" spans="1:2" x14ac:dyDescent="0.3"><c r="A1486" s="9" t="s"><v>44983</v></c><c r="B1486" s="9"><v>1</v></c></row><row r="1487" spans="1:2" x14ac:dyDescent="0.3"><c r="A1487" s="9" t="s"><v>44984</v></c><c r="B1487" s="9"><v>1</v></c></row><row r="1488" spans="1:2" x14ac:dyDescent="0.3"><c r="A1488" s="9" t="s"><v>44985</v></c><c r="B1488" s="9"><v>1</v></c></row><row r="1489" spans="1:2" x14ac:dyDescent="0.3"><c r="A1489" s="9" t="s"><v>44986</v></c><c r="B1489" s="9"><v>1</v></c></row><row r="1490" spans="1:2" x14ac:dyDescent="0.3"><c r="A1490" s="9" t="s"><v>44987</v></c><c r="B1490" s="9"><v>1</v></c></row><row r="1491" spans="1:2" x14ac:dyDescent="0.3"><c r="A1491" s="9" t="s"><v>44988</v></c><c r="B1491" s="9"><v>1</v></c></row><row r="1492" spans="1:2" x14ac:dyDescent="0.3"><c r="A1492" s="9" t="s"><v>44989</v></c><c r="B1492" s="9"><v>1</v></c></row><row r="1493" spans="1:2" x14ac:dyDescent="0.3"><c r="A1493" s="9" t="s"><v>44990</v></c><c r="B1493" s="9"><v>1</v></c></row><row r="1494" spans="1:2" x14ac:dyDescent="0.3"><c r="A1494" s="9" t="s"><v>44991</v></c><c r="B1494" s="9"><v>1</v></c></row><row r="1495" spans="1:2" x14ac:dyDescent="0.3"><c r="A1495" s="9" t="s"><v>44992</v></c><c r="B1495" s="9"><v>1</v></c></row><row r="1496" spans="1:2" x14ac:dyDescent="0.3"><c r="A1496" s="9" t="s"><v>44993</v></c><c r="B1496" s="9"><v>1</v></c></row><row r="1497" spans="1:2" x14ac:dyDescent="0.3"><c r="A1497" s="9" t="s"><v>44994</v></c><c r="B1497" s="9"><v>1</v></c></row><row r="1498" spans="1:2" x14ac:dyDescent="0.3"><c r="A1498" s="9" t="s"><v>44995</v></c><c r="B1498" s="9"><v>1</v></c></row><row r="1499" spans="1:2" x14ac:dyDescent="0.3"><c r="A1499" s="9" t="s"><v>44996</v></c><c r="B1499" s="9"><v>1</v></c></row><row r="1500" spans="1:2" x14ac:dyDescent="0.3"><c r="A1500" s="9" t="s"><v>44997</v></c><c r="B1500" s="9"><v>1</v></c></row><row r="1501" spans="1:2" x14ac:dyDescent="0.3"><c r="A1501" s="9" t="s"><v>44998</v></c><c r="B1501" s="9"><v>1</v></c></row><row r="1502" spans="1:2" x14ac:dyDescent="0.3"><c r="A1502" s="9" t="s"><v>44999</v></c><c r="B1502" s="9"><v>1</v></c></row><row r="1503" spans="1:2" x14ac:dyDescent="0.3"><c r="A1503" s="9" t="s"><v>45000</v></c><c r="B1503" s="9"><v>1</v></c></row><row r="1504" spans="1:2" x14ac:dyDescent="0.3"><c r="A1504" s="9" t="s"><v>45001</v></c><c r="B1504" s="9"><v>1</v></c></row><row r="1505" spans="1:2" x14ac:dyDescent="0.3"><c r="A1505" s="9" t="s"><v>45002</v></c><c r="B1505" s="9"><v>1</v></c></row><row r="1506" spans="1:2" x14ac:dyDescent="0.3"><c r="A1506" s="9" t="s"><v>45003</v></c><c r="B1506" s="9"><v>1</v></c></row><row r="1507" spans="1:2" x14ac:dyDescent="0.3"><c r="A1507" s="9" t="s"><v>45004</v></c><c r="B1507" s="9"><v>1</v></c></row><row r="1508" spans="1:2" x14ac:dyDescent="0.3"><c r="A1508" s="9" t="s"><v>45005</v></c><c r="B1508" s="9"><v>1</v></c></row><row r="1509" spans="1:2" x14ac:dyDescent="0.3"><c r="A1509" s="9" t="s"><v>45006</v></c><c r="B1509" s="9"><v>1</v></c></row><row r="1510" spans="1:2" x14ac:dyDescent="0.3"><c r="A1510" s="9" t="s"><v>45007</v></c><c r="B1510" s="9"><v>1</v></c></row><row r="1511" spans="1:2" x14ac:dyDescent="0.3"><c r="A1511" s="9" t="s"><v>45008</v></c><c r="B1511" s="9"><v>1</v></c></row><row r="1512" spans="1:2" x14ac:dyDescent="0.3"><c r="A1512" s="9" t="s"><v>45009</v></c><c r="B1512" s="9"><v>1</v></c></row><row r="1513" spans="1:2" x14ac:dyDescent="0.3"><c r="A1513" s="9" t="s"><v>45010</v></c><c r="B1513" s="9"><v>1</v></c></row><row r="1514" spans="1:2" x14ac:dyDescent="0.3"><c r="A1514" s="9" t="s"><v>45011</v></c><c r="B1514" s="9"><v>1</v></c></row><row r="1515" spans="1:2" x14ac:dyDescent="0.3"><c r="A1515" s="9" t="s"><v>45012</v></c><c r="B1515" s="9"><v>1</v></c></row><row r="1516" spans="1:2" x14ac:dyDescent="0.3"><c r="A1516" s="9" t="s"><v>45013</v></c><c r="B1516" s="9"><v>1</v></c></row><row r="1517" spans="1:2" x14ac:dyDescent="0.3"><c r="A1517" s="9" t="s"><v>45014</v></c><c r="B1517" s="9"><v>1</v></c></row><row r="1518" spans="1:2" x14ac:dyDescent="0.3"><c r="A1518" s="9" t="s"><v>45015</v></c><c r="B1518" s="9"><v>1</v></c></row><row r="1519" spans="1:2" x14ac:dyDescent="0.3"><c r="A1519" s="9" t="s"><v>45016</v></c><c r="B1519" s="9"><v>1</v></c></row><row r="1520" spans="1:2" x14ac:dyDescent="0.3"><c r="A1520" s="9" t="s"><v>45017</v></c><c r="B1520" s="9"><v>1</v></c></row><row r="1521" spans="1:2" x14ac:dyDescent="0.3"><c r="A1521" s="9" t="s"><v>45018</v></c><c r="B1521" s="9"><v>1</v></c></row><row r="1522" spans="1:2" x14ac:dyDescent="0.3"><c r="A1522" s="9" t="s"><v>45019</v></c><c r="B1522" s="9"><v>1</v></c></row><row r="1523" spans="1:2" x14ac:dyDescent="0.3"><c r="A1523" s="9" t="s"><v>45020</v></c><c r="B1523" s="9"><v>1</v></c></row><row r="1524" spans="1:2" x14ac:dyDescent="0.3"><c r="A1524" s="9" t="s"><v>45021</v></c><c r="B1524" s="9"><v>1</v></c></row><row r="1525" spans="1:2" x14ac:dyDescent="0.3"><c r="A1525" s="9" t="s"><v>45022</v></c><c r="B1525" s="9"><v>1</v></c></row><row r="1526" spans="1:2" x14ac:dyDescent="0.3"><c r="A1526" s="9" t="s"><v>45023</v></c><c r="B1526" s="9"><v>1</v></c></row><row r="1527" spans="1:2" x14ac:dyDescent="0.3"><c r="A1527" s="9" t="s"><v>45024</v></c><c r="B1527" s="9"><v>1</v></c></row><row r="1528" spans="1:2" x14ac:dyDescent="0.3"><c r="A1528" s="9" t="s"><v>45025</v></c><c r="B1528" s="9"><v>1</v></c></row><row r="1529" spans="1:2" x14ac:dyDescent="0.3"><c r="A1529" s="9" t="s"><v>45026</v></c><c r="B1529" s="9"><v>1</v></c></row><row r="1530" spans="1:2" x14ac:dyDescent="0.3"><c r="A1530" s="9" t="s"><v>45027</v></c><c r="B1530" s="9"><v>1</v></c></row><row r="1531" spans="1:2" x14ac:dyDescent="0.3"><c r="A1531" s="9" t="s"><v>45028</v></c><c r="B1531" s="9"><v>1</v></c></row><row r="1532" spans="1:2" x14ac:dyDescent="0.3"><c r="A1532" s="9" t="s"><v>45029</v></c><c r="B1532" s="9"><v>1</v></c></row><row r="1533" spans="1:2" x14ac:dyDescent="0.3"><c r="A1533" s="9" t="s"><v>45030</v></c><c r="B1533" s="9"><v>1</v></c></row><row r="1534" spans="1:2" x14ac:dyDescent="0.3"><c r="A1534" s="9" t="s"><v>45031</v></c><c r="B1534" s="9"><v>1</v></c></row><row r="1535" spans="1:2" x14ac:dyDescent="0.3"><c r="A1535" s="9" t="s"><v>45032</v></c><c r="B1535" s="9"><v>1</v></c></row><row r="1536" spans="1:2" x14ac:dyDescent="0.3"><c r="A1536" s="9" t="s"><v>45033</v></c><c r="B1536" s="9"><v>1</v></c></row><row r="1537" spans="1:2" x14ac:dyDescent="0.3"><c r="A1537" s="9" t="s"><v>45034</v></c><c r="B1537" s="9"><v>1</v></c></row><row r="1538" spans="1:2" x14ac:dyDescent="0.3"><c r="A1538" s="9" t="s"><v>45035</v></c><c r="B1538" s="9"><v>1</v></c></row><row r="1539" spans="1:2" x14ac:dyDescent="0.3"><c r="A1539" s="9" t="s"><v>45036</v></c><c r="B1539" s="9"><v>1</v></c></row><row r="1540" spans="1:2" x14ac:dyDescent="0.3"><c r="A1540" s="9" t="s"><v>45037</v></c><c r="B1540" s="9"><v>1</v></c></row><row r="1541" spans="1:2" x14ac:dyDescent="0.3"><c r="A1541" s="9" t="s"><v>45038</v></c><c r="B1541" s="9"><v>1</v></c></row><row r="1542" spans="1:2" x14ac:dyDescent="0.3"><c r="A1542" s="9" t="s"><v>45039</v></c><c r="B1542" s="9"><v>1</v></c></row><row r="1543" spans="1:2" x14ac:dyDescent="0.3"><c r="A1543" s="9" t="s"><v>45040</v></c><c r="B1543" s="9"><v>1</v></c></row><row r="1544" spans="1:2" x14ac:dyDescent="0.3"><c r="A1544" s="9" t="s"><v>45041</v></c><c r="B1544" s="9"><v>1</v></c></row><row r="1545" spans="1:2" x14ac:dyDescent="0.3"><c r="A1545" s="9" t="s"><v>45042</v></c><c r="B1545" s="9"><v>1</v></c></row><row r="1546" spans="1:2" x14ac:dyDescent="0.3"><c r="A1546" s="9" t="s"><v>45043</v></c><c r="B1546" s="9"><v>1</v></c></row><row r="1547" spans="1:2" x14ac:dyDescent="0.3"><c r="A1547" s="9" t="s"><v>45044</v></c><c r="B1547" s="9"><v>1</v></c></row><row r="1548" spans="1:2" x14ac:dyDescent="0.3"><c r="A1548" s="9" t="s"><v>45045</v></c><c r="B1548" s="9"><v>1</v></c></row><row r="1549" spans="1:2" x14ac:dyDescent="0.3"><c r="A1549" s="9" t="s"><v>45046</v></c><c r="B1549" s="9"><v>1</v></c></row><row r="1550" spans="1:2" x14ac:dyDescent="0.3"><c r="A1550" s="9" t="s"><v>45047</v></c><c r="B1550" s="9"><v>1</v></c></row><row r="1551" spans="1:2" x14ac:dyDescent="0.3"><c r="A1551" s="9" t="s"><v>45048</v></c><c r="B1551" s="9"><v>1</v></c></row><row r="1552" spans="1:2" x14ac:dyDescent="0.3"><c r="A1552" s="9" t="s"><v>45049</v></c><c r="B1552" s="9"><v>1</v></c></row><row r="1553" spans="1:2" x14ac:dyDescent="0.3"><c r="A1553" s="9" t="s"><v>45050</v></c><c r="B1553" s="9"><v>1</v></c></row><row r="1554" spans="1:2" x14ac:dyDescent="0.3"><c r="A1554" s="9" t="s"><v>45051</v></c><c r="B1554" s="9"><v>1</v></c></row><row r="1555" spans="1:2" x14ac:dyDescent="0.3"><c r="A1555" s="9" t="s"><v>45052</v></c><c r="B1555" s="9"><v>1</v></c></row><row r="1556" spans="1:2" x14ac:dyDescent="0.3"><c r="A1556" s="9" t="s"><v>45053</v></c><c r="B1556" s="9"><v>1</v></c></row><row r="1557" spans="1:2" x14ac:dyDescent="0.3"><c r="A1557" s="9" t="s"><v>45054</v></c><c r="B1557" s="9"><v>1</v></c></row><row r="1558" spans="1:2" x14ac:dyDescent="0.3"><c r="A1558" s="9" t="s"><v>45055</v></c><c r="B1558" s="9"><v>1</v></c></row><row r="1559" spans="1:2" x14ac:dyDescent="0.3"><c r="A1559" s="9" t="s"><v>45056</v></c><c r="B1559" s="9"><v>1</v></c></row><row r="1560" spans="1:2" x14ac:dyDescent="0.3"><c r="A1560" s="9" t="s"><v>45057</v></c><c r="B1560" s="9"><v>1</v></c></row><row r="1561" spans="1:2" x14ac:dyDescent="0.3"><c r="A1561" s="9" t="s"><v>45058</v></c><c r="B1561" s="9"><v>1</v></c></row><row r="1562" spans="1:2" x14ac:dyDescent="0.3"><c r="A1562" s="9" t="s"><v>45059</v></c><c r="B1562" s="9"><v>1</v></c></row><row r="1563" spans="1:2" x14ac:dyDescent="0.3"><c r="A1563" s="9" t="s"><v>45060</v></c><c r="B1563" s="9"><v>1</v></c></row><row r="1564" spans="1:2" x14ac:dyDescent="0.3"><c r="A1564" s="9" t="s"><v>45061</v></c><c r="B1564" s="9"><v>1</v></c></row><row r="1565" spans="1:2" x14ac:dyDescent="0.3"><c r="A1565" s="9" t="s"><v>45062</v></c><c r="B1565" s="9"><v>1</v></c></row><row r="1566" spans="1:2" x14ac:dyDescent="0.3"><c r="A1566" s="9" t="s"><v>45063</v></c><c r="B1566" s="9"><v>1</v></c></row><row r="1567" spans="1:2" x14ac:dyDescent="0.3"><c r="A1567" s="9" t="s"><v>45064</v></c><c r="B1567" s="9"><v>1</v></c></row><row r="1568" spans="1:2" x14ac:dyDescent="0.3"><c r="A1568" s="9" t="s"><v>45065</v></c><c r="B1568" s="9"><v>1</v></c></row><row r="1569" spans="1:2" x14ac:dyDescent="0.3"><c r="A1569" s="9" t="s"><v>45066</v></c><c r="B1569" s="9"><v>1</v></c></row><row r="1570" spans="1:2" x14ac:dyDescent="0.3"><c r="A1570" s="9" t="s"><v>45067</v></c><c r="B1570" s="9"><v>1</v></c></row><row r="1571" spans="1:2" x14ac:dyDescent="0.3"><c r="A1571" s="9" t="s"><v>45068</v></c><c r="B1571" s="9"><v>1</v></c></row><row r="1572" spans="1:2" x14ac:dyDescent="0.3"><c r="A1572" s="9" t="s"><v>45069</v></c><c r="B1572" s="9"><v>1</v></c></row><row r="1573" spans="1:2" x14ac:dyDescent="0.3"><c r="A1573" s="9" t="s"><v>45070</v></c><c r="B1573" s="9"><v>1</v></c></row><row r="1574" spans="1:2" x14ac:dyDescent="0.3"><c r="A1574" s="9" t="s"><v>45071</v></c><c r="B1574" s="9"><v>1</v></c></row><row r="1575" spans="1:2" x14ac:dyDescent="0.3"><c r="A1575" s="9" t="s"><v>45072</v></c><c r="B1575" s="9"><v>1</v></c></row><row r="1576" spans="1:2" x14ac:dyDescent="0.3"><c r="A1576" s="9" t="s"><v>45073</v></c><c r="B1576" s="9"><v>1</v></c></row><row r="1577" spans="1:2" x14ac:dyDescent="0.3"><c r="A1577" s="9" t="s"><v>45074</v></c><c r="B1577" s="9"><v>1</v></c></row><row r="1578" spans="1:2" x14ac:dyDescent="0.3"><c r="A1578" s="9" t="s"><v>45075</v></c><c r="B1578" s="9"><v>1</v></c></row><row r="1579" spans="1:2" x14ac:dyDescent="0.3"><c r="A1579" s="9" t="s"><v>45076</v></c><c r="B1579" s="9"><v>1</v></c></row><row r="1580" spans="1:2" x14ac:dyDescent="0.3"><c r="A1580" s="9" t="s"><v>45077</v></c><c r="B1580" s="9"><v>1</v></c></row><row r="1581" spans="1:2" x14ac:dyDescent="0.3"><c r="A1581" s="9" t="s"><v>45078</v></c><c r="B1581" s="9"><v>1</v></c></row><row r="1582" spans="1:2" x14ac:dyDescent="0.3"><c r="A1582" s="9" t="s"><v>45079</v></c><c r="B1582" s="9"><v>1</v></c></row><row r="1583" spans="1:2" x14ac:dyDescent="0.3"><c r="A1583" s="9" t="s"><v>45080</v></c><c r="B1583" s="9"><v>1</v></c></row><row r="1584" spans="1:2" x14ac:dyDescent="0.3"><c r="A1584" s="9" t="s"><v>45081</v></c><c r="B1584" s="9"><v>1</v></c></row><row r="1585" spans="1:2" x14ac:dyDescent="0.3"><c r="A1585" s="9" t="s"><v>45082</v></c><c r="B1585" s="9"><v>1</v></c></row><row r="1586" spans="1:2" x14ac:dyDescent="0.3"><c r="A1586" s="9" t="s"><v>45083</v></c><c r="B1586" s="9"><v>1</v></c></row><row r="1587" spans="1:2" x14ac:dyDescent="0.3"><c r="A1587" s="9" t="s"><v>45084</v></c><c r="B1587" s="9"><v>1</v></c></row><row r="1588" spans="1:2" x14ac:dyDescent="0.3"><c r="A1588" s="9" t="s"><v>45085</v></c><c r="B1588" s="9"><v>1</v></c></row><row r="1589" spans="1:2" x14ac:dyDescent="0.3"><c r="A1589" s="9" t="s"><v>45086</v></c><c r="B1589" s="9"><v>1</v></c></row><row r="1590" spans="1:2" x14ac:dyDescent="0.3"><c r="A1590" s="9" t="s"><v>45087</v></c><c r="B1590" s="9"><v>1</v></c></row><row r="1591" spans="1:2" x14ac:dyDescent="0.3"><c r="A1591" s="9" t="s"><v>45088</v></c><c r="B1591" s="9"><v>1</v></c></row><row r="1592" spans="1:2" x14ac:dyDescent="0.3"><c r="A1592" s="9" t="s"><v>45089</v></c><c r="B1592" s="9"><v>1</v></c></row><row r="1593" spans="1:2" x14ac:dyDescent="0.3"><c r="A1593" s="9" t="s"><v>45090</v></c><c r="B1593" s="9"><v>1</v></c></row><row r="1594" spans="1:2" x14ac:dyDescent="0.3"><c r="A1594" s="9" t="s"><v>45091</v></c><c r="B1594" s="9"><v>1</v></c></row><row r="1595" spans="1:2" x14ac:dyDescent="0.3"><c r="A1595" s="9" t="s"><v>45092</v></c><c r="B1595" s="9"><v>1</v></c></row><row r="1596" spans="1:2" x14ac:dyDescent="0.3"><c r="A1596" s="9" t="s"><v>45093</v></c><c r="B1596" s="9"><v>1</v></c></row><row r="1597" spans="1:2" x14ac:dyDescent="0.3"><c r="A1597" s="9" t="s"><v>45094</v></c><c r="B1597" s="9"><v>1</v></c></row><row r="1598" spans="1:2" x14ac:dyDescent="0.3"><c r="A1598" s="9" t="s"><v>45095</v></c><c r="B1598" s="9"><v>1</v></c></row><row r="1599" spans="1:2" x14ac:dyDescent="0.3"><c r="A1599" s="9" t="s"><v>45096</v></c><c r="B1599" s="9"><v>1</v></c></row><row r="1600" spans="1:2" x14ac:dyDescent="0.3"><c r="A1600" s="9" t="s"><v>45097</v></c><c r="B1600" s="9"><v>1</v></c></row><row r="1601" spans="1:2" x14ac:dyDescent="0.3"><c r="A1601" s="9" t="s"><v>45098</v></c><c r="B1601" s="9"><v>1</v></c></row><row r="1602" spans="1:2" x14ac:dyDescent="0.3"><c r="A1602" s="9" t="s"><v>45099</v></c><c r="B1602" s="9"><v>1</v></c></row><row r="1603" spans="1:2" x14ac:dyDescent="0.3"><c r="A1603" s="9" t="s"><v>45100</v></c><c r="B1603" s="9"><v>1</v></c></row><row r="1604" spans="1:2" x14ac:dyDescent="0.3"><c r="A1604" s="9" t="s"><v>45101</v></c><c r="B1604" s="9"><v>1</v></c></row><row r="1605" spans="1:2" x14ac:dyDescent="0.3"><c r="A1605" s="9" t="s"><v>45102</v></c><c r="B1605" s="9"><v>1</v></c></row><row r="1606" spans="1:2" x14ac:dyDescent="0.3"><c r="A1606" s="9" t="s"><v>45103</v></c><c r="B1606" s="9"><v>1</v></c></row><row r="1607" spans="1:2" x14ac:dyDescent="0.3"><c r="A1607" s="9" t="s"><v>45104</v></c><c r="B1607" s="9"><v>1</v></c></row><row r="1608" spans="1:2" x14ac:dyDescent="0.3"><c r="A1608" s="9" t="s"><v>45105</v></c><c r="B1608" s="9"><v>1</v></c></row><row r="1609" spans="1:2" x14ac:dyDescent="0.3"><c r="A1609" s="9" t="s"><v>45106</v></c><c r="B1609" s="9"><v>1</v></c></row><row r="1610" spans="1:2" x14ac:dyDescent="0.3"><c r="A1610" s="9" t="s"><v>45107</v></c><c r="B1610" s="9"><v>1</v></c></row><row r="1611" spans="1:2" x14ac:dyDescent="0.3"><c r="A1611" s="9" t="s"><v>45108</v></c><c r="B1611" s="9"><v>1</v></c></row><row r="1612" spans="1:2" x14ac:dyDescent="0.3"><c r="A1612" s="9" t="s"><v>45109</v></c><c r="B1612" s="9"><v>1</v></c></row><row r="1613" spans="1:2" x14ac:dyDescent="0.3"><c r="A1613" s="9" t="s"><v>45110</v></c><c r="B1613" s="9"><v>1</v></c></row><row r="1614" spans="1:2" x14ac:dyDescent="0.3"><c r="A1614" s="9" t="s"><v>45111</v></c><c r="B1614" s="9"><v>1</v></c></row><row r="1615" spans="1:2" x14ac:dyDescent="0.3"><c r="A1615" s="9" t="s"><v>45112</v></c><c r="B1615" s="9"><v>1</v></c></row><row r="1616" spans="1:2" x14ac:dyDescent="0.3"><c r="A1616" s="9" t="s"><v>45113</v></c><c r="B1616" s="9"><v>1</v></c></row><row r="1617" spans="1:2" x14ac:dyDescent="0.3"><c r="A1617" s="9" t="s"><v>45114</v></c><c r="B1617" s="9"><v>1</v></c></row><row r="1618" spans="1:2" x14ac:dyDescent="0.3"><c r="A1618" s="9" t="s"><v>45115</v></c><c r="B1618" s="9"><v>1</v></c></row><row r="1619" spans="1:2" x14ac:dyDescent="0.3"><c r="A1619" s="9" t="s"><v>45116</v></c><c r="B1619" s="9"><v>1</v></c></row><row r="1620" spans="1:2" x14ac:dyDescent="0.3"><c r="A1620" s="9" t="s"><v>45117</v></c><c r="B1620" s="9"><v>1</v></c></row><row r="1621" spans="1:2" x14ac:dyDescent="0.3"><c r="A1621" s="9" t="s"><v>45118</v></c><c r="B1621" s="9"><v>1</v></c></row><row r="1622" spans="1:2" x14ac:dyDescent="0.3"><c r="A1622" s="9" t="s"><v>45119</v></c><c r="B1622" s="9"><v>1</v></c></row><row r="1623" spans="1:2" x14ac:dyDescent="0.3"><c r="A1623" s="9" t="s"><v>45120</v></c><c r="B1623" s="9"><v>1</v></c></row><row r="1624" spans="1:2" x14ac:dyDescent="0.3"><c r="A1624" s="9" t="s"><v>45121</v></c><c r="B1624" s="9"><v>1</v></c></row><row r="1625" spans="1:2" x14ac:dyDescent="0.3"><c r="A1625" s="9" t="s"><v>45122</v></c><c r="B1625" s="9"><v>1</v></c></row><row r="1626" spans="1:2" x14ac:dyDescent="0.3"><c r="A1626" s="9" t="s"><v>45123</v></c><c r="B1626" s="9"><v>1</v></c></row><row r="1627" spans="1:2" x14ac:dyDescent="0.3"><c r="A1627" s="9" t="s"><v>45124</v></c><c r="B1627" s="9"><v>1</v></c></row><row r="1628" spans="1:2" x14ac:dyDescent="0.3"><c r="A1628" s="9" t="s"><v>45125</v></c><c r="B1628" s="9"><v>1</v></c></row><row r="1629" spans="1:2" x14ac:dyDescent="0.3"><c r="A1629" s="9" t="s"><v>45126</v></c><c r="B1629" s="9"><v>1</v></c></row><row r="1630" spans="1:2" x14ac:dyDescent="0.3"><c r="A1630" s="9" t="s"><v>45127</v></c><c r="B1630" s="9"><v>1</v></c></row><row r="1631" spans="1:2" x14ac:dyDescent="0.3"><c r="A1631" s="9" t="s"><v>45128</v></c><c r="B1631" s="9"><v>1</v></c></row><row r="1632" spans="1:2" x14ac:dyDescent="0.3"><c r="A1632" s="9" t="s"><v>45129</v></c><c r="B1632" s="9"><v>1</v></c></row><row r="1633" spans="1:2" x14ac:dyDescent="0.3"><c r="A1633" s="9" t="s"><v>45130</v></c><c r="B1633" s="9"><v>1</v></c></row><row r="1634" spans="1:2" x14ac:dyDescent="0.3"><c r="A1634" s="9" t="s"><v>45131</v></c><c r="B1634" s="9"><v>1</v></c></row><row r="1635" spans="1:2" x14ac:dyDescent="0.3"><c r="A1635" s="9" t="s"><v>45132</v></c><c r="B1635" s="9"><v>1</v></c></row><row r="1636" spans="1:2" x14ac:dyDescent="0.3"><c r="A1636" s="9" t="s"><v>45133</v></c><c r="B1636" s="9"><v>1</v></c></row><row r="1637" spans="1:2" x14ac:dyDescent="0.3"><c r="A1637" s="9" t="s"><v>45134</v></c><c r="B1637" s="9"><v>1</v></c></row><row r="1638" spans="1:2" x14ac:dyDescent="0.3"><c r="A1638" s="9" t="s"><v>45135</v></c><c r="B1638" s="9"><v>1</v></c></row><row r="1639" spans="1:2" x14ac:dyDescent="0.3"><c r="A1639" s="9" t="s"><v>45136</v></c><c r="B1639" s="9"><v>1</v></c></row><row r="1640" spans="1:2" x14ac:dyDescent="0.3"><c r="A1640" s="9" t="s"><v>45137</v></c><c r="B1640" s="9"><v>1</v></c></row><row r="1641" spans="1:2" x14ac:dyDescent="0.3"><c r="A1641" s="9" t="s"><v>45138</v></c><c r="B1641" s="9"><v>1</v></c></row><row r="1642" spans="1:2" x14ac:dyDescent="0.3"><c r="A1642" s="9" t="s"><v>45139</v></c><c r="B1642" s="9"><v>1</v></c></row><row r="1643" spans="1:2" x14ac:dyDescent="0.3"><c r="A1643" s="9" t="s"><v>45140</v></c><c r="B1643" s="9"><v>1</v></c></row><row r="1644" spans="1:2" x14ac:dyDescent="0.3"><c r="A1644" s="9" t="s"><v>45141</v></c><c r="B1644" s="9"><v>1</v></c></row><row r="1645" spans="1:2" x14ac:dyDescent="0.3"><c r="A1645" s="9" t="s"><v>45142</v></c><c r="B1645" s="9"><v>1</v></c></row><row r="1646" spans="1:2" x14ac:dyDescent="0.3"><c r="A1646" s="9" t="s"><v>45143</v></c><c r="B1646" s="9"><v>1</v></c></row><row r="1647" spans="1:2" x14ac:dyDescent="0.3"><c r="A1647" s="9" t="s"><v>45144</v></c><c r="B1647" s="9"><v>1</v></c></row><row r="1648" spans="1:2" x14ac:dyDescent="0.3"><c r="A1648" s="9" t="s"><v>45145</v></c><c r="B1648" s="9"><v>1</v></c></row><row r="1649" spans="1:2" x14ac:dyDescent="0.3"><c r="A1649" s="9" t="s"><v>45146</v></c><c r="B1649" s="9"><v>1</v></c></row><row r="1650" spans="1:2" x14ac:dyDescent="0.3"><c r="A1650" s="9" t="s"><v>45147</v></c><c r="B1650" s="9"><v>1</v></c></row><row r="1651" spans="1:2" x14ac:dyDescent="0.3"><c r="A1651" s="9" t="s"><v>45148</v></c><c r="B1651" s="9"><v>1</v></c></row><row r="1652" spans="1:2" x14ac:dyDescent="0.3"><c r="A1652" s="9" t="s"><v>45149</v></c><c r="B1652" s="9"><v>1</v></c></row><row r="1653" spans="1:2" x14ac:dyDescent="0.3"><c r="A1653" s="9" t="s"><v>45150</v></c><c r="B1653" s="9"><v>1</v></c></row><row r="1654" spans="1:2" x14ac:dyDescent="0.3"><c r="A1654" s="9" t="s"><v>45151</v></c><c r="B1654" s="9"><v>1</v></c></row><row r="1655" spans="1:2" x14ac:dyDescent="0.3"><c r="A1655" s="9" t="s"><v>45152</v></c><c r="B1655" s="9"><v>1</v></c></row><row r="1656" spans="1:2" x14ac:dyDescent="0.3"><c r="A1656" s="9" t="s"><v>45153</v></c><c r="B1656" s="9"><v>1</v></c></row><row r="1657" spans="1:2" x14ac:dyDescent="0.3"><c r="A1657" s="9" t="s"><v>45154</v></c><c r="B1657" s="9"><v>1</v></c></row><row r="1658" spans="1:2" x14ac:dyDescent="0.3"><c r="A1658" s="9" t="s"><v>45155</v></c><c r="B1658" s="9"><v>1</v></c></row><row r="1659" spans="1:2" x14ac:dyDescent="0.3"><c r="A1659" s="9" t="s"><v>45156</v></c><c r="B1659" s="9"><v>1</v></c></row><row r="1660" spans="1:2" x14ac:dyDescent="0.3"><c r="A1660" s="9" t="s"><v>45157</v></c><c r="B1660" s="9"><v>1</v></c></row><row r="1661" spans="1:2" x14ac:dyDescent="0.3"><c r="A1661" s="9" t="s"><v>45158</v></c><c r="B1661" s="9"><v>1</v></c></row><row r="1662" spans="1:2" x14ac:dyDescent="0.3"><c r="A1662" s="9" t="s"><v>45159</v></c><c r="B1662" s="9"><v>1</v></c></row><row r="1663" spans="1:2" x14ac:dyDescent="0.3"><c r="A1663" s="9" t="s"><v>45160</v></c><c r="B1663" s="9"><v>1</v></c></row><row r="1664" spans="1:2" x14ac:dyDescent="0.3"><c r="A1664" s="9" t="s"><v>45161</v></c><c r="B1664" s="9"><v>1</v></c></row><row r="1665" spans="1:2" x14ac:dyDescent="0.3"><c r="A1665" s="9" t="s"><v>45162</v></c><c r="B1665" s="9"><v>1</v></c></row><row r="1666" spans="1:2" x14ac:dyDescent="0.3"><c r="A1666" s="9" t="s"><v>45163</v></c><c r="B1666" s="9"><v>1</v></c></row><row r="1667" spans="1:2" x14ac:dyDescent="0.3"><c r="A1667" s="9" t="s"><v>45164</v></c><c r="B1667" s="9"><v>1</v></c></row><row r="1668" spans="1:2" x14ac:dyDescent="0.3"><c r="A1668" s="9" t="s"><v>45165</v></c><c r="B1668" s="9"><v>1</v></c></row><row r="1669" spans="1:2" x14ac:dyDescent="0.3"><c r="A1669" s="9" t="s"><v>45166</v></c><c r="B1669" s="9"><v>1</v></c></row><row r="1670" spans="1:2" x14ac:dyDescent="0.3"><c r="A1670" s="9" t="s"><v>45167</v></c><c r="B1670" s="9"><v>1</v></c></row><row r="1671" spans="1:2" x14ac:dyDescent="0.3"><c r="A1671" s="9" t="s"><v>45168</v></c><c r="B1671" s="9"><v>1</v></c></row><row r="1672" spans="1:2" x14ac:dyDescent="0.3"><c r="A1672" s="9" t="s"><v>45169</v></c><c r="B1672" s="9"><v>1</v></c></row><row r="1673" spans="1:2" x14ac:dyDescent="0.3"><c r="A1673" s="9" t="s"><v>45170</v></c><c r="B1673" s="9"><v>1</v></c></row><row r="1674" spans="1:2" x14ac:dyDescent="0.3"><c r="A1674" s="9" t="s"><v>45171</v></c><c r="B1674" s="9"><v>1</v></c></row><row r="1675" spans="1:2" x14ac:dyDescent="0.3"><c r="A1675" s="9" t="s"><v>45172</v></c><c r="B1675" s="9"><v>1</v></c></row><row r="1676" spans="1:2" x14ac:dyDescent="0.3"><c r="A1676" s="9" t="s"><v>45173</v></c><c r="B1676" s="9"><v>1</v></c></row><row r="1677" spans="1:2" x14ac:dyDescent="0.3"><c r="A1677" s="9" t="s"><v>45174</v></c><c r="B1677" s="9"><v>1</v></c></row><row r="1678" spans="1:2" x14ac:dyDescent="0.3"><c r="A1678" s="9" t="s"><v>45175</v></c><c r="B1678" s="9"><v>1</v></c></row><row r="1679" spans="1:2" x14ac:dyDescent="0.3"><c r="A1679" s="9" t="s"><v>45176</v></c><c r="B1679" s="9"><v>1</v></c></row><row r="1680" spans="1:2" x14ac:dyDescent="0.3"><c r="A1680" s="9" t="s"><v>45177</v></c><c r="B1680" s="9"><v>1</v></c></row><row r="1681" spans="1:2" x14ac:dyDescent="0.3"><c r="A1681" s="9" t="s"><v>45178</v></c><c r="B1681" s="9"><v>1</v></c></row><row r="1682" spans="1:2" x14ac:dyDescent="0.3"><c r="A1682" s="9" t="s"><v>45179</v></c><c r="B1682" s="9"><v>1</v></c></row><row r="1683" spans="1:2" x14ac:dyDescent="0.3"><c r="A1683" s="9" t="s"><v>45180</v></c><c r="B1683" s="9"><v>1</v></c></row><row r="1684" spans="1:2" x14ac:dyDescent="0.3"><c r="A1684" s="9" t="s"><v>45181</v></c><c r="B1684" s="9"><v>1</v></c></row><row r="1685" spans="1:2" x14ac:dyDescent="0.3"><c r="A1685" s="9" t="s"><v>45182</v></c><c r="B1685" s="9"><v>1</v></c></row><row r="1686" spans="1:2" x14ac:dyDescent="0.3"><c r="A1686" s="9" t="s"><v>45183</v></c><c r="B1686" s="9"><v>1</v></c></row><row r="1687" spans="1:2" x14ac:dyDescent="0.3"><c r="A1687" s="9" t="s"><v>45184</v></c><c r="B1687" s="9"><v>1</v></c></row><row r="1688" spans="1:2" x14ac:dyDescent="0.3"><c r="A1688" s="9" t="s"><v>45185</v></c><c r="B1688" s="9"><v>1</v></c></row><row r="1689" spans="1:2" x14ac:dyDescent="0.3"><c r="A1689" s="9" t="s"><v>45186</v></c><c r="B1689" s="9"><v>1</v></c></row><row r="1690" spans="1:2" x14ac:dyDescent="0.3"><c r="A1690" s="9" t="s"><v>45187</v></c><c r="B1690" s="9"><v>1</v></c></row><row r="1691" spans="1:2" x14ac:dyDescent="0.3"><c r="A1691" s="9" t="s"><v>45188</v></c><c r="B1691" s="9"><v>1</v></c></row><row r="1692" spans="1:2" x14ac:dyDescent="0.3"><c r="A1692" s="9" t="s"><v>45189</v></c><c r="B1692" s="9"><v>1</v></c></row><row r="1693" spans="1:2" x14ac:dyDescent="0.3"><c r="A1693" s="9" t="s"><v>45190</v></c><c r="B1693" s="9"><v>1</v></c></row><row r="1694" spans="1:2" x14ac:dyDescent="0.3"><c r="A1694" s="9" t="s"><v>45191</v></c><c r="B1694" s="9"><v>1</v></c></row><row r="1695" spans="1:2" x14ac:dyDescent="0.3"><c r="A1695" s="9" t="s"><v>45192</v></c><c r="B1695" s="9"><v>1</v></c></row><row r="1696" spans="1:2" x14ac:dyDescent="0.3"><c r="A1696" s="9" t="s"><v>45193</v></c><c r="B1696" s="9"><v>1</v></c></row><row r="1697" spans="1:2" x14ac:dyDescent="0.3"><c r="A1697" s="9" t="s"><v>45194</v></c><c r="B1697" s="9"><v>1</v></c></row><row r="1698" spans="1:2" x14ac:dyDescent="0.3"><c r="A1698" s="9" t="s"><v>45195</v></c><c r="B1698" s="9"><v>1</v></c></row><row r="1699" spans="1:2" x14ac:dyDescent="0.3"><c r="A1699" s="9" t="s"><v>45196</v></c><c r="B1699" s="9"><v>1</v></c></row><row r="1700" spans="1:2" x14ac:dyDescent="0.3"><c r="A1700" s="9" t="s"><v>45197</v></c><c r="B1700" s="9"><v>1</v></c></row><row r="1701" spans="1:2" x14ac:dyDescent="0.3"><c r="A1701" s="9" t="s"><v>45198</v></c><c r="B1701" s="9"><v>1</v></c></row><row r="1702" spans="1:2" x14ac:dyDescent="0.3"><c r="A1702" s="9" t="s"><v>45199</v></c><c r="B1702" s="9"><v>1</v></c></row><row r="1703" spans="1:2" x14ac:dyDescent="0.3"><c r="A1703" s="9" t="s"><v>45200</v></c><c r="B1703" s="9"><v>1</v></c></row><row r="1704" spans="1:2" x14ac:dyDescent="0.3"><c r="A1704" s="9" t="s"><v>45201</v></c><c r="B1704" s="9"><v>1</v></c></row><row r="1705" spans="1:2" x14ac:dyDescent="0.3"><c r="A1705" s="9" t="s"><v>45202</v></c><c r="B1705" s="9"><v>1</v></c></row><row r="1706" spans="1:2" x14ac:dyDescent="0.3"><c r="A1706" s="9" t="s"><v>45203</v></c><c r="B1706" s="9"><v>1</v></c></row><row r="1707" spans="1:2" x14ac:dyDescent="0.3"><c r="A1707" s="9" t="s"><v>45204</v></c><c r="B1707" s="9"><v>1</v></c></row><row r="1708" spans="1:2" x14ac:dyDescent="0.3"><c r="A1708" s="9" t="s"><v>45205</v></c><c r="B1708" s="9"><v>1</v></c></row><row r="1709" spans="1:2" x14ac:dyDescent="0.3"><c r="A1709" s="9" t="s"><v>45206</v></c><c r="B1709" s="9"><v>1</v></c></row><row r="1710" spans="1:2" x14ac:dyDescent="0.3"><c r="A1710" s="9" t="s"><v>45207</v></c><c r="B1710" s="9"><v>1</v></c></row><row r="1711" spans="1:2" x14ac:dyDescent="0.3"><c r="A1711" s="9" t="s"><v>45208</v></c><c r="B1711" s="9"><v>1</v></c></row><row r="1712" spans="1:2" x14ac:dyDescent="0.3"><c r="A1712" s="9" t="s"><v>45209</v></c><c r="B1712" s="9"><v>1</v></c></row><row r="1713" spans="1:2" x14ac:dyDescent="0.3"><c r="A1713" s="9" t="s"><v>45210</v></c><c r="B1713" s="9"><v>1</v></c></row><row r="1714" spans="1:2" x14ac:dyDescent="0.3"><c r="A1714" s="9" t="s"><v>45211</v></c><c r="B1714" s="9"><v>1</v></c></row><row r="1715" spans="1:2" x14ac:dyDescent="0.3"><c r="A1715" s="9" t="s"><v>45212</v></c><c r="B1715" s="9"><v>1</v></c></row><row r="1716" spans="1:2" x14ac:dyDescent="0.3"><c r="A1716" s="9" t="s"><v>45213</v></c><c r="B1716" s="9"><v>1</v></c></row><row r="1717" spans="1:2" x14ac:dyDescent="0.3"><c r="A1717" s="9" t="s"><v>45214</v></c><c r="B1717" s="9"><v>1</v></c></row><row r="1718" spans="1:2" x14ac:dyDescent="0.3"><c r="A1718" s="9" t="s"><v>45215</v></c><c r="B1718" s="9"><v>1</v></c></row><row r="1719" spans="1:2" x14ac:dyDescent="0.3"><c r="A1719" s="9" t="s"><v>45216</v></c><c r="B1719" s="9"><v>1</v></c></row><row r="1720" spans="1:2" x14ac:dyDescent="0.3"><c r="A1720" s="9" t="s"><v>45217</v></c><c r="B1720" s="9"><v>1</v></c></row><row r="1721" spans="1:2" x14ac:dyDescent="0.3"><c r="A1721" s="9" t="s"><v>45218</v></c><c r="B1721" s="9"><v>1</v></c></row><row r="1722" spans="1:2" x14ac:dyDescent="0.3"><c r="A1722" s="9" t="s"><v>45219</v></c><c r="B1722" s="9"><v>1</v></c></row><row r="1723" spans="1:2" x14ac:dyDescent="0.3"><c r="A1723" s="9" t="s"><v>45220</v></c><c r="B1723" s="9"><v>1</v></c></row><row r="1724" spans="1:2" x14ac:dyDescent="0.3"><c r="A1724" s="9" t="s"><v>45221</v></c><c r="B1724" s="9"><v>1</v></c></row><row r="1725" spans="1:2" x14ac:dyDescent="0.3"><c r="A1725" s="9" t="s"><v>45222</v></c><c r="B1725" s="9"><v>1</v></c></row><row r="1726" spans="1:2" x14ac:dyDescent="0.3"><c r="A1726" s="9" t="s"><v>45223</v></c><c r="B1726" s="9"><v>1</v></c></row><row r="1727" spans="1:2" x14ac:dyDescent="0.3"><c r="A1727" s="9" t="s"><v>45224</v></c><c r="B1727" s="9"><v>1</v></c></row><row r="1728" spans="1:2" x14ac:dyDescent="0.3"><c r="A1728" s="9" t="s"><v>45225</v></c><c r="B1728" s="9"><v>1</v></c></row><row r="1729" spans="1:2" x14ac:dyDescent="0.3"><c r="A1729" s="9" t="s"><v>45226</v></c><c r="B1729" s="9"><v>1</v></c></row><row r="1730" spans="1:2" x14ac:dyDescent="0.3"><c r="A1730" s="9" t="s"><v>45227</v></c><c r="B1730" s="9"><v>1</v></c></row><row r="1731" spans="1:2" x14ac:dyDescent="0.3"><c r="A1731" s="9" t="s"><v>45228</v></c><c r="B1731" s="9"><v>1</v></c></row><row r="1732" spans="1:2" x14ac:dyDescent="0.3"><c r="A1732" s="9" t="s"><v>45229</v></c><c r="B1732" s="9"><v>1</v></c></row><row r="1733" spans="1:2" x14ac:dyDescent="0.3"><c r="A1733" s="9" t="s"><v>45230</v></c><c r="B1733" s="9"><v>1</v></c></row><row r="1734" spans="1:2" x14ac:dyDescent="0.3"><c r="A1734" s="9" t="s"><v>45231</v></c><c r="B1734" s="9"><v>1</v></c></row><row r="1735" spans="1:2" x14ac:dyDescent="0.3"><c r="A1735" s="9" t="s"><v>45232</v></c><c r="B1735" s="9"><v>1</v></c></row><row r="1736" spans="1:2" x14ac:dyDescent="0.3"><c r="A1736" s="9" t="s"><v>45233</v></c><c r="B1736" s="9"><v>1</v></c></row><row r="1737" spans="1:2" x14ac:dyDescent="0.3"><c r="A1737" s="9" t="s"><v>45234</v></c><c r="B1737" s="9"><v>1</v></c></row><row r="1738" spans="1:2" x14ac:dyDescent="0.3"><c r="A1738" s="9" t="s"><v>45235</v></c><c r="B1738" s="9"><v>1</v></c></row><row r="1739" spans="1:2" x14ac:dyDescent="0.3"><c r="A1739" s="9" t="s"><v>45236</v></c><c r="B1739" s="9"><v>1</v></c></row><row r="1740" spans="1:2" x14ac:dyDescent="0.3"><c r="A1740" s="9" t="s"><v>45237</v></c><c r="B1740" s="9"><v>1</v></c></row><row r="1741" spans="1:2" x14ac:dyDescent="0.3"><c r="A1741" s="9" t="s"><v>45238</v></c><c r="B1741" s="9"><v>1</v></c></row><row r="1742" spans="1:2" x14ac:dyDescent="0.3"><c r="A1742" s="9" t="s"><v>45239</v></c><c r="B1742" s="9"><v>1</v></c></row><row r="1743" spans="1:2" x14ac:dyDescent="0.3"><c r="A1743" s="9" t="s"><v>45240</v></c><c r="B1743" s="9"><v>1</v></c></row><row r="1744" spans="1:2" x14ac:dyDescent="0.3"><c r="A1744" s="9" t="s"><v>45241</v></c><c r="B1744" s="9"><v>1</v></c></row><row r="1745" spans="1:2" x14ac:dyDescent="0.3"><c r="A1745" s="9" t="s"><v>45242</v></c><c r="B1745" s="9"><v>1</v></c></row><row r="1746" spans="1:2" x14ac:dyDescent="0.3"><c r="A1746" s="9" t="s"><v>45243</v></c><c r="B1746" s="9"><v>1</v></c></row><row r="1747" spans="1:2" x14ac:dyDescent="0.3"><c r="A1747" s="9" t="s"><v>45244</v></c><c r="B1747" s="9"><v>1</v></c></row><row r="1748" spans="1:2" x14ac:dyDescent="0.3"><c r="A1748" s="9" t="s"><v>45245</v></c><c r="B1748" s="9"><v>1</v></c></row><row r="1749" spans="1:2" x14ac:dyDescent="0.3"><c r="A1749" s="9" t="s"><v>45246</v></c><c r="B1749" s="9"><v>1</v></c></row><row r="1750" spans="1:2" x14ac:dyDescent="0.3"><c r="A1750" s="9" t="s"><v>45247</v></c><c r="B1750" s="9"><v>1</v></c></row><row r="1751" spans="1:2" x14ac:dyDescent="0.3"><c r="A1751" s="9" t="s"><v>45248</v></c><c r="B1751" s="9"><v>1</v></c></row><row r="1752" spans="1:2" x14ac:dyDescent="0.3"><c r="A1752" s="9" t="s"><v>45249</v></c><c r="B1752" s="9"><v>1</v></c></row><row r="1753" spans="1:2" x14ac:dyDescent="0.3"><c r="A1753" s="9" t="s"><v>45250</v></c><c r="B1753" s="9"><v>1</v></c></row><row r="1754" spans="1:2" x14ac:dyDescent="0.3"><c r="A1754" s="9" t="s"><v>45251</v></c><c r="B1754" s="9"><v>1</v></c></row><row r="1755" spans="1:2" x14ac:dyDescent="0.3"><c r="A1755" s="9" t="s"><v>45252</v></c><c r="B1755" s="9"><v>1</v></c></row><row r="1756" spans="1:2" x14ac:dyDescent="0.3"><c r="A1756" s="9" t="s"><v>45253</v></c><c r="B1756" s="9"><v>1</v></c></row><row r="1757" spans="1:2" x14ac:dyDescent="0.3"><c r="A1757" s="9" t="s"><v>45254</v></c><c r="B1757" s="9"><v>1</v></c></row><row r="1758" spans="1:2" x14ac:dyDescent="0.3"><c r="A1758" s="9" t="s"><v>45255</v></c><c r="B1758" s="9"><v>1</v></c></row><row r="1759" spans="1:2" x14ac:dyDescent="0.3"><c r="A1759" s="9" t="s"><v>45256</v></c><c r="B1759" s="9"><v>1</v></c></row><row r="1760" spans="1:2" x14ac:dyDescent="0.3"><c r="A1760" s="9" t="s"><v>45257</v></c><c r="B1760" s="9"><v>1</v></c></row><row r="1761" spans="1:2" x14ac:dyDescent="0.3"><c r="A1761" s="9" t="s"><v>45258</v></c><c r="B1761" s="9"><v>1</v></c></row><row r="1762" spans="1:2" x14ac:dyDescent="0.3"><c r="A1762" s="9" t="s"><v>45259</v></c><c r="B1762" s="9"><v>1</v></c></row><row r="1763" spans="1:2" x14ac:dyDescent="0.3"><c r="A1763" s="9" t="s"><v>45260</v></c><c r="B1763" s="9"><v>1</v></c></row><row r="1764" spans="1:2" x14ac:dyDescent="0.3"><c r="A1764" s="9" t="s"><v>45261</v></c><c r="B1764" s="9"><v>1</v></c></row><row r="1765" spans="1:2" x14ac:dyDescent="0.3"><c r="A1765" s="9" t="s"><v>45262</v></c><c r="B1765" s="9"><v>1</v></c></row><row r="1766" spans="1:2" x14ac:dyDescent="0.3"><c r="A1766" s="9" t="s"><v>45263</v></c><c r="B1766" s="9"><v>1</v></c></row><row r="1767" spans="1:2" x14ac:dyDescent="0.3"><c r="A1767" s="9" t="s"><v>45264</v></c><c r="B1767" s="9"><v>1</v></c></row><row r="1768" spans="1:2" x14ac:dyDescent="0.3"><c r="A1768" s="9" t="s"><v>45265</v></c><c r="B1768" s="9"><v>1</v></c></row><row r="1769" spans="1:2" x14ac:dyDescent="0.3"><c r="A1769" s="9" t="s"><v>45266</v></c><c r="B1769" s="9"><v>1</v></c></row><row r="1770" spans="1:2" x14ac:dyDescent="0.3"><c r="A1770" s="9" t="s"><v>45267</v></c><c r="B1770" s="9"><v>1</v></c></row><row r="1771" spans="1:2" x14ac:dyDescent="0.3"><c r="A1771" s="9" t="s"><v>45268</v></c><c r="B1771" s="9"><v>1</v></c></row><row r="1772" spans="1:2" x14ac:dyDescent="0.3"><c r="A1772" s="9" t="s"><v>45269</v></c><c r="B1772" s="9"><v>1</v></c></row><row r="1773" spans="1:2" x14ac:dyDescent="0.3"><c r="A1773" s="9" t="s"><v>45270</v></c><c r="B1773" s="9"><v>1</v></c></row><row r="1774" spans="1:2" x14ac:dyDescent="0.3"><c r="A1774" s="9" t="s"><v>45271</v></c><c r="B1774" s="9"><v>1</v></c></row><row r="1775" spans="1:2" x14ac:dyDescent="0.3"><c r="A1775" s="9" t="s"><v>45272</v></c><c r="B1775" s="9"><v>1</v></c></row><row r="1776" spans="1:2" x14ac:dyDescent="0.3"><c r="A1776" s="9" t="s"><v>45273</v></c><c r="B1776" s="9"><v>1</v></c></row><row r="1777" spans="1:2" x14ac:dyDescent="0.3"><c r="A1777" s="9" t="s"><v>45274</v></c><c r="B1777" s="9"><v>1</v></c></row><row r="1778" spans="1:2" x14ac:dyDescent="0.3"><c r="A1778" s="9" t="s"><v>45275</v></c><c r="B1778" s="9"><v>1</v></c></row><row r="1779" spans="1:2" x14ac:dyDescent="0.3"><c r="A1779" s="9" t="s"><v>45276</v></c><c r="B1779" s="9"><v>1</v></c></row><row r="1780" spans="1:2" x14ac:dyDescent="0.3"><c r="A1780" s="9" t="s"><v>45277</v></c><c r="B1780" s="9"><v>1</v></c></row><row r="1781" spans="1:2" x14ac:dyDescent="0.3"><c r="A1781" s="9" t="s"><v>45278</v></c><c r="B1781" s="9"><v>1</v></c></row><row r="1782" spans="1:2" x14ac:dyDescent="0.3"><c r="A1782" s="9" t="s"><v>45279</v></c><c r="B1782" s="9"><v>1</v></c></row><row r="1783" spans="1:2" x14ac:dyDescent="0.3"><c r="A1783" s="9" t="s"><v>45280</v></c><c r="B1783" s="9"><v>1</v></c></row><row r="1784" spans="1:2" x14ac:dyDescent="0.3"><c r="A1784" s="9" t="s"><v>45281</v></c><c r="B1784" s="9"><v>1</v></c></row><row r="1785" spans="1:2" x14ac:dyDescent="0.3"><c r="A1785" s="9" t="s"><v>45282</v></c><c r="B1785" s="9"><v>1</v></c></row><row r="1786" spans="1:2" x14ac:dyDescent="0.3"><c r="A1786" s="9" t="s"><v>45283</v></c><c r="B1786" s="9"><v>1</v></c></row><row r="1787" spans="1:2" x14ac:dyDescent="0.3"><c r="A1787" s="9" t="s"><v>45284</v></c><c r="B1787" s="9"><v>1</v></c></row><row r="1788" spans="1:2" x14ac:dyDescent="0.3"><c r="A1788" s="9" t="s"><v>45285</v></c><c r="B1788" s="9"><v>1</v></c></row><row r="1789" spans="1:2" x14ac:dyDescent="0.3"><c r="A1789" s="9" t="s"><v>45286</v></c><c r="B1789" s="9"><v>1</v></c></row><row r="1790" spans="1:2" x14ac:dyDescent="0.3"><c r="A1790" s="9" t="s"><v>45287</v></c><c r="B1790" s="9"><v>1</v></c></row><row r="1791" spans="1:2" x14ac:dyDescent="0.3"><c r="A1791" s="9" t="s"><v>45288</v></c><c r="B1791" s="9"><v>1</v></c></row><row r="1792" spans="1:2" x14ac:dyDescent="0.3"><c r="A1792" s="9" t="s"><v>45289</v></c><c r="B1792" s="9"><v>1</v></c></row><row r="1793" spans="1:2" x14ac:dyDescent="0.3"><c r="A1793" s="9" t="s"><v>45290</v></c><c r="B1793" s="9"><v>1</v></c></row><row r="1794" spans="1:2" x14ac:dyDescent="0.3"><c r="A1794" s="9" t="s"><v>45291</v></c><c r="B1794" s="9"><v>1</v></c></row><row r="1795" spans="1:2" x14ac:dyDescent="0.3"><c r="A1795" s="9" t="s"><v>45292</v></c><c r="B1795" s="9"><v>1</v></c></row><row r="1796" spans="1:2" x14ac:dyDescent="0.3"><c r="A1796" s="9" t="s"><v>45293</v></c><c r="B1796" s="9"><v>1</v></c></row><row r="1797" spans="1:2" x14ac:dyDescent="0.3"><c r="A1797" s="9" t="s"><v>45294</v></c><c r="B1797" s="9"><v>1</v></c></row><row r="1798" spans="1:2" x14ac:dyDescent="0.3"><c r="A1798" s="9" t="s"><v>45295</v></c><c r="B1798" s="9"><v>1</v></c></row><row r="1799" spans="1:2" x14ac:dyDescent="0.3"><c r="A1799" s="9" t="s"><v>45296</v></c><c r="B1799" s="9"><v>1</v></c></row><row r="1800" spans="1:2" x14ac:dyDescent="0.3"><c r="A1800" s="9" t="s"><v>45297</v></c><c r="B1800" s="9"><v>1</v></c></row><row r="1801" spans="1:2" x14ac:dyDescent="0.3"><c r="A1801" s="9" t="s"><v>45298</v></c><c r="B1801" s="9"><v>1</v></c></row><row r="1802" spans="1:2" x14ac:dyDescent="0.3"><c r="A1802" s="9" t="s"><v>45299</v></c><c r="B1802" s="9"><v>1</v></c></row><row r="1803" spans="1:2" x14ac:dyDescent="0.3"><c r="A1803" s="9" t="s"><v>45300</v></c><c r="B1803" s="9"><v>1</v></c></row><row r="1804" spans="1:2" x14ac:dyDescent="0.3"><c r="A1804" s="9" t="s"><v>45301</v></c><c r="B1804" s="9"><v>1</v></c></row><row r="1805" spans="1:2" x14ac:dyDescent="0.3"><c r="A1805" s="9" t="s"><v>45302</v></c><c r="B1805" s="9"><v>1</v></c></row><row r="1806" spans="1:2" x14ac:dyDescent="0.3"><c r="A1806" s="9" t="s"><v>45303</v></c><c r="B1806" s="9"><v>1</v></c></row><row r="1807" spans="1:2" x14ac:dyDescent="0.3"><c r="A1807" s="9" t="s"><v>45304</v></c><c r="B1807" s="9"><v>1</v></c></row><row r="1808" spans="1:2" x14ac:dyDescent="0.3"><c r="A1808" s="9" t="s"><v>45305</v></c><c r="B1808" s="9"><v>1</v></c></row><row r="1809" spans="1:2" x14ac:dyDescent="0.3"><c r="A1809" s="9" t="s"><v>45306</v></c><c r="B1809" s="9"><v>1</v></c></row><row r="1810" spans="1:2" x14ac:dyDescent="0.3"><c r="A1810" s="9" t="s"><v>45307</v></c><c r="B1810" s="9"><v>1</v></c></row><row r="1811" spans="1:2" x14ac:dyDescent="0.3"><c r="A1811" s="9" t="s"><v>45308</v></c><c r="B1811" s="9"><v>1</v></c></row><row r="1812" spans="1:2" x14ac:dyDescent="0.3"><c r="A1812" s="9" t="s"><v>45309</v></c><c r="B1812" s="9"><v>1</v></c></row><row r="1813" spans="1:2" x14ac:dyDescent="0.3"><c r="A1813" s="9" t="s"><v>45310</v></c><c r="B1813" s="9"><v>1</v></c></row><row r="1814" spans="1:2" x14ac:dyDescent="0.3"><c r="A1814" s="9" t="s"><v>45311</v></c><c r="B1814" s="9"><v>1</v></c></row><row r="1815" spans="1:2" x14ac:dyDescent="0.3"><c r="A1815" s="9" t="s"><v>45312</v></c><c r="B1815" s="9"><v>1</v></c></row><row r="1816" spans="1:2" x14ac:dyDescent="0.3"><c r="A1816" s="9" t="s"><v>45313</v></c><c r="B1816" s="9"><v>1</v></c></row><row r="1817" spans="1:2" x14ac:dyDescent="0.3"><c r="A1817" s="9" t="s"><v>45314</v></c><c r="B1817" s="9"><v>1</v></c></row><row r="1818" spans="1:2" x14ac:dyDescent="0.3"><c r="A1818" s="9" t="s"><v>45315</v></c><c r="B1818" s="9"><v>1</v></c></row><row r="1819" spans="1:2" x14ac:dyDescent="0.3"><c r="A1819" s="9" t="s"><v>45316</v></c><c r="B1819" s="9"><v>1</v></c></row><row r="1820" spans="1:2" x14ac:dyDescent="0.3"><c r="A1820" s="9" t="s"><v>45317</v></c><c r="B1820" s="9"><v>1</v></c></row><row r="1821" spans="1:2" x14ac:dyDescent="0.3"><c r="A1821" s="9" t="s"><v>45318</v></c><c r="B1821" s="9"><v>1</v></c></row><row r="1822" spans="1:2" x14ac:dyDescent="0.3"><c r="A1822" s="9" t="s"><v>45319</v></c><c r="B1822" s="9"><v>1</v></c></row><row r="1823" spans="1:2" x14ac:dyDescent="0.3"><c r="A1823" s="9" t="s"><v>45320</v></c><c r="B1823" s="9"><v>1</v></c></row><row r="1824" spans="1:2" x14ac:dyDescent="0.3"><c r="A1824" s="9" t="s"><v>45321</v></c><c r="B1824" s="9"><v>1</v></c></row><row r="1825" spans="1:2" x14ac:dyDescent="0.3"><c r="A1825" s="9" t="s"><v>45322</v></c><c r="B1825" s="9"><v>1</v></c></row><row r="1826" spans="1:2" x14ac:dyDescent="0.3"><c r="A1826" s="9" t="s"><v>45323</v></c><c r="B1826" s="9"><v>1</v></c></row><row r="1827" spans="1:2" x14ac:dyDescent="0.3"><c r="A1827" s="9" t="s"><v>45324</v></c><c r="B1827" s="9"><v>1</v></c></row><row r="1828" spans="1:2" x14ac:dyDescent="0.3"><c r="A1828" s="9" t="s"><v>45325</v></c><c r="B1828" s="9"><v>1</v></c></row><row r="1829" spans="1:2" x14ac:dyDescent="0.3"><c r="A1829" s="9" t="s"><v>45326</v></c><c r="B1829" s="9"><v>1</v></c></row><row r="1830" spans="1:2" x14ac:dyDescent="0.3"><c r="A1830" s="9" t="s"><v>45327</v></c><c r="B1830" s="9"><v>1</v></c></row><row r="1831" spans="1:2" x14ac:dyDescent="0.3"><c r="A1831" s="9" t="s"><v>45328</v></c><c r="B1831" s="9"><v>1</v></c></row><row r="1832" spans="1:2" x14ac:dyDescent="0.3"><c r="A1832" s="9" t="s"><v>45329</v></c><c r="B1832" s="9"><v>1</v></c></row><row r="1833" spans="1:2" x14ac:dyDescent="0.3"><c r="A1833" s="9" t="s"><v>45330</v></c><c r="B1833" s="9"><v>1</v></c></row><row r="1834" spans="1:2" x14ac:dyDescent="0.3"><c r="A1834" s="9" t="s"><v>45331</v></c><c r="B1834" s="9"><v>1</v></c></row><row r="1835" spans="1:2" x14ac:dyDescent="0.3"><c r="A1835" s="9" t="s"><v>45332</v></c><c r="B1835" s="9"><v>1</v></c></row><row r="1836" spans="1:2" x14ac:dyDescent="0.3"><c r="A1836" s="9" t="s"><v>45333</v></c><c r="B1836" s="9"><v>1</v></c></row><row r="1837" spans="1:2" x14ac:dyDescent="0.3"><c r="A1837" s="9" t="s"><v>45334</v></c><c r="B1837" s="9"><v>1</v></c></row><row r="1838" spans="1:2" x14ac:dyDescent="0.3"><c r="A1838" s="9" t="s"><v>45335</v></c><c r="B1838" s="9"><v>1</v></c></row><row r="1839" spans="1:2" x14ac:dyDescent="0.3"><c r="A1839" s="9" t="s"><v>45336</v></c><c r="B1839" s="9"><v>1</v></c></row><row r="1840" spans="1:2" x14ac:dyDescent="0.3"><c r="A1840" s="9" t="s"><v>45337</v></c><c r="B1840" s="9"><v>1</v></c></row><row r="1841" spans="1:2" x14ac:dyDescent="0.3"><c r="A1841" s="9" t="s"><v>45338</v></c><c r="B1841" s="9"><v>1</v></c></row><row r="1842" spans="1:2" x14ac:dyDescent="0.3"><c r="A1842" s="9" t="s"><v>45339</v></c><c r="B1842" s="9"><v>1</v></c></row><row r="1843" spans="1:2" x14ac:dyDescent="0.3"><c r="A1843" s="9" t="s"><v>45340</v></c><c r="B1843" s="9"><v>1</v></c></row><row r="1844" spans="1:2" x14ac:dyDescent="0.3"><c r="A1844" s="9" t="s"><v>45341</v></c><c r="B1844" s="9"><v>1</v></c></row><row r="1845" spans="1:2" x14ac:dyDescent="0.3"><c r="A1845" s="9" t="s"><v>45342</v></c><c r="B1845" s="9"><v>1</v></c></row><row r="1846" spans="1:2" x14ac:dyDescent="0.3"><c r="A1846" s="9" t="s"><v>45343</v></c><c r="B1846" s="9"><v>1</v></c></row><row r="1847" spans="1:2" x14ac:dyDescent="0.3"><c r="A1847" s="9" t="s"><v>45344</v></c><c r="B1847" s="9"><v>1</v></c></row><row r="1848" spans="1:2" x14ac:dyDescent="0.3"><c r="A1848" s="9" t="s"><v>45345</v></c><c r="B1848" s="9"><v>1</v></c></row><row r="1849" spans="1:2" x14ac:dyDescent="0.3"><c r="A1849" s="9" t="s"><v>45346</v></c><c r="B1849" s="9"><v>1</v></c></row><row r="1850" spans="1:2" x14ac:dyDescent="0.3"><c r="A1850" s="9" t="s"><v>45347</v></c><c r="B1850" s="9"><v>1</v></c></row><row r="1851" spans="1:2" x14ac:dyDescent="0.3"><c r="A1851" s="9" t="s"><v>45348</v></c><c r="B1851" s="9"><v>1</v></c></row><row r="1852" spans="1:2" x14ac:dyDescent="0.3"><c r="A1852" s="9" t="s"><v>45349</v></c><c r="B1852" s="9"><v>1</v></c></row><row r="1853" spans="1:2" x14ac:dyDescent="0.3"><c r="A1853" s="9" t="s"><v>45350</v></c><c r="B1853" s="9"><v>1</v></c></row><row r="1854" spans="1:2" x14ac:dyDescent="0.3"><c r="A1854" s="9" t="s"><v>45351</v></c><c r="B1854" s="9"><v>1</v></c></row><row r="1855" spans="1:2" x14ac:dyDescent="0.3"><c r="A1855" s="9" t="s"><v>45352</v></c><c r="B1855" s="9"><v>1</v></c></row><row r="1856" spans="1:2" x14ac:dyDescent="0.3"><c r="A1856" s="9" t="s"><v>45353</v></c><c r="B1856" s="9"><v>1</v></c></row><row r="1857" spans="1:2" x14ac:dyDescent="0.3"><c r="A1857" s="9" t="s"><v>45354</v></c><c r="B1857" s="9"><v>1</v></c></row><row r="1858" spans="1:2" x14ac:dyDescent="0.3"><c r="A1858" s="9" t="s"><v>45355</v></c><c r="B1858" s="9"><v>1</v></c></row><row r="1859" spans="1:2" x14ac:dyDescent="0.3"><c r="A1859" s="9" t="s"><v>45356</v></c><c r="B1859" s="9"><v>1</v></c></row><row r="1860" spans="1:2" x14ac:dyDescent="0.3"><c r="A1860" s="9" t="s"><v>45357</v></c><c r="B1860" s="9"><v>1</v></c></row><row r="1861" spans="1:2" x14ac:dyDescent="0.3"><c r="A1861" s="9" t="s"><v>45358</v></c><c r="B1861" s="9"><v>1</v></c></row><row r="1862" spans="1:2" x14ac:dyDescent="0.3"><c r="A1862" s="9" t="s"><v>45359</v></c><c r="B1862" s="9"><v>1</v></c></row><row r="1863" spans="1:2" x14ac:dyDescent="0.3"><c r="A1863" s="9" t="s"><v>45360</v></c><c r="B1863" s="9"><v>1</v></c></row><row r="1864" spans="1:2" x14ac:dyDescent="0.3"><c r="A1864" s="9" t="s"><v>45361</v></c><c r="B1864" s="9"><v>1</v></c></row><row r="1865" spans="1:2" x14ac:dyDescent="0.3"><c r="A1865" s="9" t="s"><v>45362</v></c><c r="B1865" s="9"><v>1</v></c></row><row r="1866" spans="1:2" x14ac:dyDescent="0.3"><c r="A1866" s="9" t="s"><v>45363</v></c><c r="B1866" s="9"><v>1</v></c></row><row r="1867" spans="1:2" x14ac:dyDescent="0.3"><c r="A1867" s="9" t="s"><v>45364</v></c><c r="B1867" s="9"><v>1</v></c></row><row r="1868" spans="1:2" x14ac:dyDescent="0.3"><c r="A1868" s="9" t="s"><v>45365</v></c><c r="B1868" s="9"><v>1</v></c></row><row r="1869" spans="1:2" x14ac:dyDescent="0.3"><c r="A1869" s="9" t="s"><v>45366</v></c><c r="B1869" s="9"><v>1</v></c></row><row r="1870" spans="1:2" x14ac:dyDescent="0.3"><c r="A1870" s="9" t="s"><v>45367</v></c><c r="B1870" s="9"><v>1</v></c></row><row r="1871" spans="1:2" x14ac:dyDescent="0.3"><c r="A1871" s="9" t="s"><v>45368</v></c><c r="B1871" s="9"><v>1</v></c></row><row r="1872" spans="1:2" x14ac:dyDescent="0.3"><c r="A1872" s="9" t="s"><v>45369</v></c><c r="B1872" s="9"><v>1</v></c></row><row r="1873" spans="1:2" x14ac:dyDescent="0.3"><c r="A1873" s="9" t="s"><v>45370</v></c><c r="B1873" s="9"><v>1</v></c></row><row r="1874" spans="1:2" x14ac:dyDescent="0.3"><c r="A1874" s="9" t="s"><v>45371</v></c><c r="B1874" s="9"><v>1</v></c></row><row r="1875" spans="1:2" x14ac:dyDescent="0.3"><c r="A1875" s="9" t="s"><v>45372</v></c><c r="B1875" s="9"><v>1</v></c></row><row r="1876" spans="1:2" x14ac:dyDescent="0.3"><c r="A1876" s="9" t="s"><v>45373</v></c><c r="B1876" s="9"><v>1</v></c></row><row r="1877" spans="1:2" x14ac:dyDescent="0.3"><c r="A1877" s="9" t="s"><v>45374</v></c><c r="B1877" s="9"><v>1</v></c></row><row r="1878" spans="1:2" x14ac:dyDescent="0.3"><c r="A1878" s="9" t="s"><v>45375</v></c><c r="B1878" s="9"><v>1</v></c></row><row r="1879" spans="1:2" x14ac:dyDescent="0.3"><c r="A1879" s="9" t="s"><v>45376</v></c><c r="B1879" s="9"><v>1</v></c></row><row r="1880" spans="1:2" x14ac:dyDescent="0.3"><c r="A1880" s="9" t="s"><v>45377</v></c><c r="B1880" s="9"><v>1</v></c></row><row r="1881" spans="1:2" x14ac:dyDescent="0.3"><c r="A1881" s="9" t="s"><v>45378</v></c><c r="B1881" s="9"><v>1</v></c></row><row r="1882" spans="1:2" x14ac:dyDescent="0.3"><c r="A1882" s="9" t="s"><v>45379</v></c><c r="B1882" s="9"><v>1</v></c></row><row r="1883" spans="1:2" x14ac:dyDescent="0.3"><c r="A1883" s="9" t="s"><v>45380</v></c><c r="B1883" s="9"><v>1</v></c></row><row r="1884" spans="1:2" x14ac:dyDescent="0.3"><c r="A1884" s="9" t="s"><v>45381</v></c><c r="B1884" s="9"><v>1</v></c></row><row r="1885" spans="1:2" x14ac:dyDescent="0.3"><c r="A1885" s="9" t="s"><v>45382</v></c><c r="B1885" s="9"><v>1</v></c></row><row r="1886" spans="1:2" x14ac:dyDescent="0.3"><c r="A1886" s="9" t="s"><v>45383</v></c><c r="B1886" s="9"><v>1</v></c></row><row r="1887" spans="1:2" x14ac:dyDescent="0.3"><c r="A1887" s="9" t="s"><v>45384</v></c><c r="B1887" s="9"><v>1</v></c></row><row r="1888" spans="1:2" x14ac:dyDescent="0.3"><c r="A1888" s="9" t="s"><v>45385</v></c><c r="B1888" s="9"><v>1</v></c></row><row r="1889" spans="1:2" x14ac:dyDescent="0.3"><c r="A1889" s="9" t="s"><v>45386</v></c><c r="B1889" s="9"><v>1</v></c></row><row r="1890" spans="1:2" x14ac:dyDescent="0.3"><c r="A1890" s="9" t="s"><v>45387</v></c><c r="B1890" s="9"><v>1</v></c></row><row r="1891" spans="1:2" x14ac:dyDescent="0.3"><c r="A1891" s="9" t="s"><v>45388</v></c><c r="B1891" s="9"><v>1</v></c></row><row r="1892" spans="1:2" x14ac:dyDescent="0.3"><c r="A1892" s="9" t="s"><v>45389</v></c><c r="B1892" s="9"><v>1</v></c></row><row r="1893" spans="1:2" x14ac:dyDescent="0.3"><c r="A1893" s="9" t="s"><v>45390</v></c><c r="B1893" s="9"><v>1</v></c></row><row r="1894" spans="1:2" x14ac:dyDescent="0.3"><c r="A1894" s="9" t="s"><v>45391</v></c><c r="B1894" s="9"><v>1</v></c></row><row r="1895" spans="1:2" x14ac:dyDescent="0.3"><c r="A1895" s="9" t="s"><v>45392</v></c><c r="B1895" s="9"><v>1</v></c></row><row r="1896" spans="1:2" x14ac:dyDescent="0.3"><c r="A1896" s="9" t="s"><v>45393</v></c><c r="B1896" s="9"><v>1</v></c></row><row r="1897" spans="1:2" x14ac:dyDescent="0.3"><c r="A1897" s="9" t="s"><v>45394</v></c><c r="B1897" s="9"><v>1</v></c></row><row r="1898" spans="1:2" x14ac:dyDescent="0.3"><c r="A1898" s="9" t="s"><v>45395</v></c><c r="B1898" s="9"><v>1</v></c></row><row r="1899" spans="1:2" x14ac:dyDescent="0.3"><c r="A1899" s="9" t="s"><v>45396</v></c><c r="B1899" s="9"><v>1</v></c></row><row r="1900" spans="1:2" x14ac:dyDescent="0.3"><c r="A1900" s="9" t="s"><v>45397</v></c><c r="B1900" s="9"><v>1</v></c></row><row r="1901" spans="1:2" x14ac:dyDescent="0.3"><c r="A1901" s="9" t="s"><v>45398</v></c><c r="B1901" s="9"><v>1</v></c></row><row r="1902" spans="1:2" x14ac:dyDescent="0.3"><c r="A1902" s="9" t="s"><v>45399</v></c><c r="B1902" s="9"><v>1</v></c></row><row r="1903" spans="1:2" x14ac:dyDescent="0.3"><c r="A1903" s="9" t="s"><v>45400</v></c><c r="B1903" s="9"><v>1</v></c></row><row r="1904" spans="1:2" x14ac:dyDescent="0.3"><c r="A1904" s="9" t="s"><v>45401</v></c><c r="B1904" s="9"><v>1</v></c></row><row r="1905" spans="1:2" x14ac:dyDescent="0.3"><c r="A1905" s="9" t="s"><v>45402</v></c><c r="B1905" s="9"><v>1</v></c></row><row r="1906" spans="1:2" x14ac:dyDescent="0.3"><c r="A1906" s="9" t="s"><v>45403</v></c><c r="B1906" s="9"><v>1</v></c></row><row r="1907" spans="1:2" x14ac:dyDescent="0.3"><c r="A1907" s="9" t="s"><v>45404</v></c><c r="B1907" s="9"><v>1</v></c></row><row r="1908" spans="1:2" x14ac:dyDescent="0.3"><c r="A1908" s="9" t="s"><v>45405</v></c><c r="B1908" s="9"><v>1</v></c></row><row r="1909" spans="1:2" x14ac:dyDescent="0.3"><c r="A1909" s="9" t="s"><v>45406</v></c><c r="B1909" s="9"><v>1</v></c></row><row r="1910" spans="1:2" x14ac:dyDescent="0.3"><c r="A1910" s="9" t="s"><v>45407</v></c><c r="B1910" s="9"><v>1</v></c></row><row r="1911" spans="1:2" x14ac:dyDescent="0.3"><c r="A1911" s="9" t="s"><v>45408</v></c><c r="B1911" s="9"><v>1</v></c></row><row r="1912" spans="1:2" x14ac:dyDescent="0.3"><c r="A1912" s="9" t="s"><v>45409</v></c><c r="B1912" s="9"><v>1</v></c></row><row r="1913" spans="1:2" x14ac:dyDescent="0.3"><c r="A1913" s="9" t="s"><v>45410</v></c><c r="B1913" s="9"><v>1</v></c></row><row r="1914" spans="1:2" x14ac:dyDescent="0.3"><c r="A1914" s="9" t="s"><v>45411</v></c><c r="B1914" s="9"><v>1</v></c></row><row r="1915" spans="1:2" x14ac:dyDescent="0.3"><c r="A1915" s="9" t="s"><v>45412</v></c><c r="B1915" s="9"><v>1</v></c></row><row r="1916" spans="1:2" x14ac:dyDescent="0.3"><c r="A1916" s="9" t="s"><v>45413</v></c><c r="B1916" s="9"><v>1</v></c></row><row r="1917" spans="1:2" x14ac:dyDescent="0.3"><c r="A1917" s="9" t="s"><v>45414</v></c><c r="B1917" s="9"><v>1</v></c></row><row r="1918" spans="1:2" x14ac:dyDescent="0.3"><c r="A1918" s="9" t="s"><v>45415</v></c><c r="B1918" s="9"><v>1</v></c></row><row r="1919" spans="1:2" x14ac:dyDescent="0.3"><c r="A1919" s="9" t="s"><v>45416</v></c><c r="B1919" s="9"><v>1</v></c></row><row r="1920" spans="1:2" x14ac:dyDescent="0.3"><c r="A1920" s="9" t="s"><v>45417</v></c><c r="B1920" s="9"><v>1</v></c></row><row r="1921" spans="1:2" x14ac:dyDescent="0.3"><c r="A1921" s="9" t="s"><v>45418</v></c><c r="B1921" s="9"><v>1</v></c></row><row r="1922" spans="1:2" x14ac:dyDescent="0.3"><c r="A1922" s="9" t="s"><v>45419</v></c><c r="B1922" s="9"><v>1</v></c></row><row r="1923" spans="1:2" x14ac:dyDescent="0.3"><c r="A1923" s="9" t="s"><v>45420</v></c><c r="B1923" s="9"><v>1</v></c></row><row r="1924" spans="1:2" x14ac:dyDescent="0.3"><c r="A1924" s="9" t="s"><v>45421</v></c><c r="B1924" s="9"><v>1</v></c></row><row r="1925" spans="1:2" x14ac:dyDescent="0.3"><c r="A1925" s="9" t="s"><v>45422</v></c><c r="B1925" s="9"><v>1</v></c></row><row r="1926" spans="1:2" x14ac:dyDescent="0.3"><c r="A1926" s="9" t="s"><v>45423</v></c><c r="B1926" s="9"><v>1</v></c></row><row r="1927" spans="1:2" x14ac:dyDescent="0.3"><c r="A1927" s="9" t="s"><v>45424</v></c><c r="B1927" s="9"><v>1</v></c></row><row r="1928" spans="1:2" x14ac:dyDescent="0.3"><c r="A1928" s="9" t="s"><v>45425</v></c><c r="B1928" s="9"><v>1</v></c></row><row r="1929" spans="1:2" x14ac:dyDescent="0.3"><c r="A1929" s="9" t="s"><v>45426</v></c><c r="B1929" s="9"><v>1</v></c></row><row r="1930" spans="1:2" x14ac:dyDescent="0.3"><c r="A1930" s="9" t="s"><v>45427</v></c><c r="B1930" s="9"><v>1</v></c></row><row r="1931" spans="1:2" x14ac:dyDescent="0.3"><c r="A1931" s="9" t="s"><v>45428</v></c><c r="B1931" s="9"><v>1</v></c></row><row r="1932" spans="1:2" x14ac:dyDescent="0.3"><c r="A1932" s="9" t="s"><v>45429</v></c><c r="B1932" s="9"><v>1</v></c></row><row r="1933" spans="1:2" x14ac:dyDescent="0.3"><c r="A1933" s="9" t="s"><v>45430</v></c><c r="B1933" s="9"><v>1</v></c></row><row r="1934" spans="1:2" x14ac:dyDescent="0.3"><c r="A1934" s="9" t="s"><v>45431</v></c><c r="B1934" s="9"><v>1</v></c></row><row r="1935" spans="1:2" x14ac:dyDescent="0.3"><c r="A1935" s="9" t="s"><v>45432</v></c><c r="B1935" s="9"><v>1</v></c></row><row r="1936" spans="1:2" x14ac:dyDescent="0.3"><c r="A1936" s="9" t="s"><v>45433</v></c><c r="B1936" s="9"><v>1</v></c></row><row r="1937" spans="1:2" x14ac:dyDescent="0.3"><c r="A1937" s="9" t="s"><v>45434</v></c><c r="B1937" s="9"><v>1</v></c></row><row r="1938" spans="1:2" x14ac:dyDescent="0.3"><c r="A1938" s="9" t="s"><v>45435</v></c><c r="B1938" s="9"><v>1</v></c></row><row r="1939" spans="1:2" x14ac:dyDescent="0.3"><c r="A1939" s="9" t="s"><v>45436</v></c><c r="B1939" s="9"><v>1</v></c></row><row r="1940" spans="1:2" x14ac:dyDescent="0.3"><c r="A1940" s="9" t="s"><v>45437</v></c><c r="B1940" s="9"><v>1</v></c></row><row r="1941" spans="1:2" x14ac:dyDescent="0.3"><c r="A1941" s="9" t="s"><v>45438</v></c><c r="B1941" s="9"><v>1</v></c></row><row r="1942" spans="1:2" x14ac:dyDescent="0.3"><c r="A1942" s="9" t="s"><v>45439</v></c><c r="B1942" s="9"><v>1</v></c></row><row r="1943" spans="1:2" x14ac:dyDescent="0.3"><c r="A1943" s="9" t="s"><v>45440</v></c><c r="B1943" s="9"><v>1</v></c></row><row r="1944" spans="1:2" x14ac:dyDescent="0.3"><c r="A1944" s="9" t="s"><v>45441</v></c><c r="B1944" s="9"><v>1</v></c></row><row r="1945" spans="1:2" x14ac:dyDescent="0.3"><c r="A1945" s="9" t="s"><v>45442</v></c><c r="B1945" s="9"><v>1</v></c></row><row r="1946" spans="1:2" x14ac:dyDescent="0.3"><c r="A1946" s="9" t="s"><v>45443</v></c><c r="B1946" s="9"><v>1</v></c></row><row r="1947" spans="1:2" x14ac:dyDescent="0.3"><c r="A1947" s="9" t="s"><v>45444</v></c><c r="B1947" s="9"><v>1</v></c></row><row r="1948" spans="1:2" x14ac:dyDescent="0.3"><c r="A1948" s="9" t="s"><v>45445</v></c><c r="B1948" s="9"><v>1</v></c></row><row r="1949" spans="1:2" x14ac:dyDescent="0.3"><c r="A1949" s="9" t="s"><v>45446</v></c><c r="B1949" s="9"><v>1</v></c></row><row r="1950" spans="1:2" x14ac:dyDescent="0.3"><c r="A1950" s="9" t="s"><v>45447</v></c><c r="B1950" s="9"><v>1</v></c></row><row r="1951" spans="1:2" x14ac:dyDescent="0.3"><c r="A1951" s="9" t="s"><v>45448</v></c><c r="B1951" s="9"><v>1</v></c></row><row r="1952" spans="1:2" x14ac:dyDescent="0.3"><c r="A1952" s="9" t="s"><v>45449</v></c><c r="B1952" s="9"><v>1</v></c></row><row r="1953" spans="1:2" x14ac:dyDescent="0.3"><c r="A1953" s="9" t="s"><v>45450</v></c><c r="B1953" s="9"><v>1</v></c></row><row r="1954" spans="1:2" x14ac:dyDescent="0.3"><c r="A1954" s="9" t="s"><v>45451</v></c><c r="B1954" s="9"><v>1</v></c></row><row r="1955" spans="1:2" x14ac:dyDescent="0.3"><c r="A1955" s="9" t="s"><v>45452</v></c><c r="B1955" s="9"><v>1</v></c></row><row r="1956" spans="1:2" x14ac:dyDescent="0.3"><c r="A1956" s="9" t="s"><v>45453</v></c><c r="B1956" s="9"><v>1</v></c></row><row r="1957" spans="1:2" x14ac:dyDescent="0.3"><c r="A1957" s="9" t="s"><v>45454</v></c><c r="B1957" s="9"><v>1</v></c></row><row r="1958" spans="1:2" x14ac:dyDescent="0.3"><c r="A1958" s="9" t="s"><v>45455</v></c><c r="B1958" s="9"><v>1</v></c></row><row r="1959" spans="1:2" x14ac:dyDescent="0.3"><c r="A1959" s="9" t="s"><v>45456</v></c><c r="B1959" s="9"><v>1</v></c></row><row r="1960" spans="1:2" x14ac:dyDescent="0.3"><c r="A1960" s="9" t="s"><v>45457</v></c><c r="B1960" s="9"><v>1</v></c></row><row r="1961" spans="1:2" x14ac:dyDescent="0.3"><c r="A1961" s="9" t="s"><v>45458</v></c><c r="B1961" s="9"><v>1</v></c></row><row r="1962" spans="1:2" x14ac:dyDescent="0.3"><c r="A1962" s="9" t="s"><v>45459</v></c><c r="B1962" s="9"><v>1</v></c></row><row r="1963" spans="1:2" x14ac:dyDescent="0.3"><c r="A1963" s="9" t="s"><v>45460</v></c><c r="B1963" s="9"><v>1</v></c></row><row r="1964" spans="1:2" x14ac:dyDescent="0.3"><c r="A1964" s="9" t="s"><v>45461</v></c><c r="B1964" s="9"><v>1</v></c></row><row r="1965" spans="1:2" x14ac:dyDescent="0.3"><c r="A1965" s="9" t="s"><v>45462</v></c><c r="B1965" s="9"><v>1</v></c></row><row r="1966" spans="1:2" x14ac:dyDescent="0.3"><c r="A1966" s="9" t="s"><v>45463</v></c><c r="B1966" s="9"><v>1</v></c></row><row r="1967" spans="1:2" x14ac:dyDescent="0.3"><c r="A1967" s="9" t="s"><v>45464</v></c><c r="B1967" s="9"><v>1</v></c></row><row r="1968" spans="1:2" x14ac:dyDescent="0.3"><c r="A1968" s="9" t="s"><v>45465</v></c><c r="B1968" s="9"><v>1</v></c></row><row r="1969" spans="1:2" x14ac:dyDescent="0.3"><c r="A1969" s="9" t="s"><v>45466</v></c><c r="B1969" s="9"><v>1</v></c></row><row r="1970" spans="1:2" x14ac:dyDescent="0.3"><c r="A1970" s="9" t="s"><v>45467</v></c><c r="B1970" s="9"><v>1</v></c></row><row r="1971" spans="1:2" x14ac:dyDescent="0.3"><c r="A1971" s="9" t="s"><v>45468</v></c><c r="B1971" s="9"><v>1</v></c></row><row r="1972" spans="1:2" x14ac:dyDescent="0.3"><c r="A1972" s="9" t="s"><v>45469</v></c><c r="B1972" s="9"><v>1</v></c></row><row r="1973" spans="1:2" x14ac:dyDescent="0.3"><c r="A1973" s="9" t="s"><v>45470</v></c><c r="B1973" s="9"><v>1</v></c></row><row r="1974" spans="1:2" x14ac:dyDescent="0.3"><c r="A1974" s="9" t="s"><v>45471</v></c><c r="B1974" s="9"><v>1</v></c></row><row r="1975" spans="1:2" x14ac:dyDescent="0.3"><c r="A1975" s="9" t="s"><v>45472</v></c><c r="B1975" s="9"><v>1</v></c></row><row r="1976" spans="1:2" x14ac:dyDescent="0.3"><c r="A1976" s="9" t="s"><v>45473</v></c><c r="B1976" s="9"><v>1</v></c></row><row r="1977" spans="1:2" x14ac:dyDescent="0.3"><c r="A1977" s="9" t="s"><v>45474</v></c><c r="B1977" s="9"><v>1</v></c></row><row r="1978" spans="1:2" x14ac:dyDescent="0.3"><c r="A1978" s="9" t="s"><v>45475</v></c><c r="B1978" s="9"><v>1</v></c></row><row r="1979" spans="1:2" x14ac:dyDescent="0.3"><c r="A1979" s="9" t="s"><v>45476</v></c><c r="B1979" s="9"><v>1</v></c></row><row r="1980" spans="1:2" x14ac:dyDescent="0.3"><c r="A1980" s="9" t="s"><v>45477</v></c><c r="B1980" s="9"><v>1</v></c></row><row r="1981" spans="1:2" x14ac:dyDescent="0.3"><c r="A1981" s="9" t="s"><v>45478</v></c><c r="B1981" s="9"><v>1</v></c></row><row r="1982" spans="1:2" x14ac:dyDescent="0.3"><c r="A1982" s="9" t="s"><v>45479</v></c><c r="B1982" s="9"><v>1</v></c></row><row r="1983" spans="1:2" x14ac:dyDescent="0.3"><c r="A1983" s="9" t="s"><v>45480</v></c><c r="B1983" s="9"><v>1</v></c></row><row r="1984" spans="1:2" x14ac:dyDescent="0.3"><c r="A1984" s="9" t="s"><v>45481</v></c><c r="B1984" s="9"><v>1</v></c></row><row r="1985" spans="1:2" x14ac:dyDescent="0.3"><c r="A1985" s="9" t="s"><v>45482</v></c><c r="B1985" s="9"><v>1</v></c></row><row r="1986" spans="1:2" x14ac:dyDescent="0.3"><c r="A1986" s="9" t="s"><v>45483</v></c><c r="B1986" s="9"><v>1</v></c></row><row r="1987" spans="1:2" x14ac:dyDescent="0.3"><c r="A1987" s="9" t="s"><v>45484</v></c><c r="B1987" s="9"><v>1</v></c></row><row r="1988" spans="1:2" x14ac:dyDescent="0.3"><c r="A1988" s="9" t="s"><v>45485</v></c><c r="B1988" s="9"><v>1</v></c></row><row r="1989" spans="1:2" x14ac:dyDescent="0.3"><c r="A1989" s="9" t="s"><v>45486</v></c><c r="B1989" s="9"><v>1</v></c></row><row r="1990" spans="1:2" x14ac:dyDescent="0.3"><c r="A1990" s="9" t="s"><v>45487</v></c><c r="B1990" s="9"><v>1</v></c></row><row r="1991" spans="1:2" x14ac:dyDescent="0.3"><c r="A1991" s="9" t="s"><v>45488</v></c><c r="B1991" s="9"><v>1</v></c></row><row r="1992" spans="1:2" x14ac:dyDescent="0.3"><c r="A1992" s="9" t="s"><v>45489</v></c><c r="B1992" s="9"><v>1</v></c></row><row r="1993" spans="1:2" x14ac:dyDescent="0.3"><c r="A1993" s="9" t="s"><v>45490</v></c><c r="B1993" s="9"><v>1</v></c></row><row r="1994" spans="1:2" x14ac:dyDescent="0.3"><c r="A1994" s="9" t="s"><v>45491</v></c><c r="B1994" s="9"><v>1</v></c></row><row r="1995" spans="1:2" x14ac:dyDescent="0.3"><c r="A1995" s="9" t="s"><v>45492</v></c><c r="B1995" s="9"><v>1</v></c></row><row r="1996" spans="1:2" x14ac:dyDescent="0.3"><c r="A1996" s="9" t="s"><v>45493</v></c><c r="B1996" s="9"><v>1</v></c></row><row r="1997" spans="1:2" x14ac:dyDescent="0.3"><c r="A1997" s="9" t="s"><v>45494</v></c><c r="B1997" s="9"><v>1</v></c></row><row r="1998" spans="1:2" x14ac:dyDescent="0.3"><c r="A1998" s="9" t="s"><v>45495</v></c><c r="B1998" s="9"><v>1</v></c></row><row r="1999" spans="1:2" x14ac:dyDescent="0.3"><c r="A1999" s="9" t="s"><v>45496</v></c><c r="B1999" s="9"><v>1</v></c></row><row r="2000" spans="1:2" x14ac:dyDescent="0.3"><c r="A2000" s="9" t="s"><v>45497</v></c><c r="B2000" s="9"><v>1</v></c></row><row r="2001" spans="1:2" x14ac:dyDescent="0.3"><c r="A2001" s="9" t="s"><v>45498</v></c><c r="B2001" s="9"><v>1</v></c></row><row r="2002" spans="1:2" x14ac:dyDescent="0.3"><c r="A2002" s="9" t="s"><v>45499</v></c><c r="B2002" s="9"><v>1</v></c></row><row r="2003" spans="1:2" x14ac:dyDescent="0.3"><c r="A2003" s="9" t="s"><v>45500</v></c><c r="B2003" s="9"><v>1</v></c></row><row r="2004" spans="1:2" x14ac:dyDescent="0.3"><c r="A2004" s="9" t="s"><v>45501</v></c><c r="B2004" s="9"><v>1</v></c></row><row r="2005" spans="1:2" x14ac:dyDescent="0.3"><c r="A2005" s="9" t="s"><v>45502</v></c><c r="B2005" s="9"><v>1</v></c></row><row r="2006" spans="1:2" x14ac:dyDescent="0.3"><c r="A2006" s="9" t="s"><v>45503</v></c><c r="B2006" s="9"><v>1</v></c></row><row r="2007" spans="1:2" x14ac:dyDescent="0.3"><c r="A2007" s="9" t="s"><v>45504</v></c><c r="B2007" s="9"><v>1</v></c></row><row r="2008" spans="1:2" x14ac:dyDescent="0.3"><c r="A2008" s="9" t="s"><v>45505</v></c><c r="B2008" s="9"><v>1</v></c></row><row r="2009" spans="1:2" x14ac:dyDescent="0.3"><c r="A2009" s="9" t="s"><v>45506</v></c><c r="B2009" s="9"><v>1</v></c></row><row r="2010" spans="1:2" x14ac:dyDescent="0.3"><c r="A2010" s="9" t="s"><v>45507</v></c><c r="B2010" s="9"><v>1</v></c></row><row r="2011" spans="1:2" x14ac:dyDescent="0.3"><c r="A2011" s="9" t="s"><v>45508</v></c><c r="B2011" s="9"><v>1</v></c></row><row r="2012" spans="1:2" x14ac:dyDescent="0.3"><c r="A2012" s="9" t="s"><v>45509</v></c><c r="B2012" s="9"><v>1</v></c></row><row r="2013" spans="1:2" x14ac:dyDescent="0.3"><c r="A2013" s="9" t="s"><v>45510</v></c><c r="B2013" s="9"><v>1</v></c></row><row r="2014" spans="1:2" x14ac:dyDescent="0.3"><c r="A2014" s="9" t="s"><v>45511</v></c><c r="B2014" s="9"><v>1</v></c></row><row r="2015" spans="1:2" x14ac:dyDescent="0.3"><c r="A2015" s="9" t="s"><v>45512</v></c><c r="B2015" s="9"><v>1</v></c></row><row r="2016" spans="1:2" x14ac:dyDescent="0.3"><c r="A2016" s="9" t="s"><v>45513</v></c><c r="B2016" s="9"><v>1</v></c></row><row r="2017" spans="1:2" x14ac:dyDescent="0.3"><c r="A2017" s="9" t="s"><v>45514</v></c><c r="B2017" s="9"><v>1</v></c></row><row r="2018" spans="1:2" x14ac:dyDescent="0.3"><c r="A2018" s="9" t="s"><v>45515</v></c><c r="B2018" s="9"><v>1</v></c></row><row r="2019" spans="1:2" x14ac:dyDescent="0.3"><c r="A2019" s="9" t="s"><v>45516</v></c><c r="B2019" s="9"><v>1</v></c></row><row r="2020" spans="1:2" x14ac:dyDescent="0.3"><c r="A2020" s="9" t="s"><v>45517</v></c><c r="B2020" s="9"><v>1</v></c></row><row r="2021" spans="1:2" x14ac:dyDescent="0.3"><c r="A2021" s="9" t="s"><v>45518</v></c><c r="B2021" s="9"><v>1</v></c></row><row r="2022" spans="1:2" x14ac:dyDescent="0.3"><c r="A2022" s="9" t="s"><v>45519</v></c><c r="B2022" s="9"><v>1</v></c></row><row r="2023" spans="1:2" x14ac:dyDescent="0.3"><c r="A2023" s="9" t="s"><v>45520</v></c><c r="B2023" s="9"><v>1</v></c></row><row r="2024" spans="1:2" x14ac:dyDescent="0.3"><c r="A2024" s="9" t="s"><v>45521</v></c><c r="B2024" s="9"><v>1</v></c></row><row r="2025" spans="1:2" x14ac:dyDescent="0.3"><c r="A2025" s="9" t="s"><v>45522</v></c><c r="B2025" s="9"><v>1</v></c></row><row r="2026" spans="1:2" x14ac:dyDescent="0.3"><c r="A2026" s="9" t="s"><v>45523</v></c><c r="B2026" s="9"><v>1</v></c></row><row r="2027" spans="1:2" x14ac:dyDescent="0.3"><c r="A2027" s="9" t="s"><v>45524</v></c><c r="B2027" s="9"><v>1</v></c></row><row r="2028" spans="1:2" x14ac:dyDescent="0.3"><c r="A2028" s="9" t="s"><v>45525</v></c><c r="B2028" s="9"><v>1</v></c></row><row r="2029" spans="1:2" x14ac:dyDescent="0.3"><c r="A2029" s="9" t="s"><v>45526</v></c><c r="B2029" s="9"><v>1</v></c></row><row r="2030" spans="1:2" x14ac:dyDescent="0.3"><c r="A2030" s="9" t="s"><v>45527</v></c><c r="B2030" s="9"><v>1</v></c></row><row r="2031" spans="1:2" x14ac:dyDescent="0.3"><c r="A2031" s="9" t="s"><v>45528</v></c><c r="B2031" s="9"><v>1</v></c></row><row r="2032" spans="1:2" x14ac:dyDescent="0.3"><c r="A2032" s="9" t="s"><v>45529</v></c><c r="B2032" s="9"><v>1</v></c></row><row r="2033" spans="1:2" x14ac:dyDescent="0.3"><c r="A2033" s="9" t="s"><v>45530</v></c><c r="B2033" s="9"><v>1</v></c></row><row r="2034" spans="1:2" x14ac:dyDescent="0.3"><c r="A2034" s="9" t="s"><v>45531</v></c><c r="B2034" s="9"><v>1</v></c></row><row r="2035" spans="1:2" x14ac:dyDescent="0.3"><c r="A2035" s="9" t="s"><v>45532</v></c><c r="B2035" s="9"><v>1</v></c></row><row r="2036" spans="1:2" x14ac:dyDescent="0.3"><c r="A2036" s="9" t="s"><v>45533</v></c><c r="B2036" s="9"><v>1</v></c></row><row r="2037" spans="1:2" x14ac:dyDescent="0.3"><c r="A2037" s="9" t="s"><v>45534</v></c><c r="B2037" s="9"><v>1</v></c></row><row r="2038" spans="1:2" x14ac:dyDescent="0.3"><c r="A2038" s="9" t="s"><v>45535</v></c><c r="B2038" s="9"><v>1</v></c></row><row r="2039" spans="1:2" x14ac:dyDescent="0.3"><c r="A2039" s="9" t="s"><v>45536</v></c><c r="B2039" s="9"><v>1</v></c></row><row r="2040" spans="1:2" x14ac:dyDescent="0.3"><c r="A2040" s="9" t="s"><v>45537</v></c><c r="B2040" s="9"><v>1</v></c></row><row r="2041" spans="1:2" x14ac:dyDescent="0.3"><c r="A2041" s="9" t="s"><v>45538</v></c><c r="B2041" s="9"><v>1</v></c></row><row r="2042" spans="1:2" x14ac:dyDescent="0.3"><c r="A2042" s="9" t="s"><v>45539</v></c><c r="B2042" s="9"><v>1</v></c></row><row r="2043" spans="1:2" x14ac:dyDescent="0.3"><c r="A2043" s="9" t="s"><v>45540</v></c><c r="B2043" s="9"><v>1</v></c></row><row r="2044" spans="1:2" x14ac:dyDescent="0.3"><c r="A2044" s="9" t="s"><v>45541</v></c><c r="B2044" s="9"><v>1</v></c></row><row r="2045" spans="1:2" x14ac:dyDescent="0.3"><c r="A2045" s="9" t="s"><v>45542</v></c><c r="B2045" s="9"><v>1</v></c></row><row r="2046" spans="1:2" x14ac:dyDescent="0.3"><c r="A2046" s="9" t="s"><v>45543</v></c><c r="B2046" s="9"><v>1</v></c></row><row r="2047" spans="1:2" x14ac:dyDescent="0.3"><c r="A2047" s="9" t="s"><v>45544</v></c><c r="B2047" s="9"><v>1</v></c></row><row r="2048" spans="1:2" x14ac:dyDescent="0.3"><c r="A2048" s="9" t="s"><v>45545</v></c><c r="B2048" s="9"><v>1</v></c></row><row r="2049" spans="1:2" x14ac:dyDescent="0.3"><c r="A2049" s="9" t="s"><v>45546</v></c><c r="B2049" s="9"><v>1</v></c></row><row r="2050" spans="1:2" x14ac:dyDescent="0.3"><c r="A2050" s="9" t="s"><v>45547</v></c><c r="B2050" s="9"><v>1</v></c></row><row r="2051" spans="1:2" x14ac:dyDescent="0.3"><c r="A2051" s="9" t="s"><v>45548</v></c><c r="B2051" s="9"><v>1</v></c></row><row r="2052" spans="1:2" x14ac:dyDescent="0.3"><c r="A2052" s="9" t="s"><v>45549</v></c><c r="B2052" s="9"><v>1</v></c></row><row r="2053" spans="1:2" x14ac:dyDescent="0.3"><c r="A2053" s="9" t="s"><v>45550</v></c><c r="B2053" s="9"><v>1</v></c></row><row r="2054" spans="1:2" x14ac:dyDescent="0.3"><c r="A2054" s="9" t="s"><v>45551</v></c><c r="B2054" s="9"><v>1</v></c></row><row r="2055" spans="1:2" x14ac:dyDescent="0.3"><c r="A2055" s="9" t="s"><v>45552</v></c><c r="B2055" s="9"><v>1</v></c></row><row r="2056" spans="1:2" x14ac:dyDescent="0.3"><c r="A2056" s="9" t="s"><v>45553</v></c><c r="B2056" s="9"><v>1</v></c></row><row r="2057" spans="1:2" x14ac:dyDescent="0.3"><c r="A2057" s="9" t="s"><v>45554</v></c><c r="B2057" s="9"><v>1</v></c></row><row r="2058" spans="1:2" x14ac:dyDescent="0.3"><c r="A2058" s="9" t="s"><v>45555</v></c><c r="B2058" s="9"><v>1</v></c></row><row r="2059" spans="1:2" x14ac:dyDescent="0.3"><c r="A2059" s="9" t="s"><v>45556</v></c><c r="B2059" s="9"><v>1</v></c></row><row r="2060" spans="1:2" x14ac:dyDescent="0.3"><c r="A2060" s="9" t="s"><v>45557</v></c><c r="B2060" s="9"><v>1</v></c></row><row r="2061" spans="1:2" x14ac:dyDescent="0.3"><c r="A2061" s="9" t="s"><v>45558</v></c><c r="B2061" s="9"><v>1</v></c></row><row r="2062" spans="1:2" x14ac:dyDescent="0.3"><c r="A2062" s="9" t="s"><v>45559</v></c><c r="B2062" s="9"><v>1</v></c></row><row r="2063" spans="1:2" x14ac:dyDescent="0.3"><c r="A2063" s="9" t="s"><v>45560</v></c><c r="B2063" s="9"><v>1</v></c></row><row r="2064" spans="1:2" x14ac:dyDescent="0.3"><c r="A2064" s="9" t="s"><v>45561</v></c><c r="B2064" s="9"><v>1</v></c></row><row r="2065" spans="1:2" x14ac:dyDescent="0.3"><c r="A2065" s="9" t="s"><v>45562</v></c><c r="B2065" s="9"><v>1</v></c></row><row r="2066" spans="1:2" x14ac:dyDescent="0.3"><c r="A2066" s="9" t="s"><v>45563</v></c><c r="B2066" s="9"><v>1</v></c></row><row r="2067" spans="1:2" x14ac:dyDescent="0.3"><c r="A2067" s="9" t="s"><v>45564</v></c><c r="B2067" s="9"><v>1</v></c></row><row r="2068" spans="1:2" x14ac:dyDescent="0.3"><c r="A2068" s="9" t="s"><v>45565</v></c><c r="B2068" s="9"><v>1</v></c></row><row r="2069" spans="1:2" x14ac:dyDescent="0.3"><c r="A2069" s="9" t="s"><v>45566</v></c><c r="B2069" s="9"><v>1</v></c></row><row r="2070" spans="1:2" x14ac:dyDescent="0.3"><c r="A2070" s="9" t="s"><v>45567</v></c><c r="B2070" s="9"><v>1</v></c></row><row r="2071" spans="1:2" x14ac:dyDescent="0.3"><c r="A2071" s="9" t="s"><v>45568</v></c><c r="B2071" s="9"><v>1</v></c></row><row r="2072" spans="1:2" x14ac:dyDescent="0.3"><c r="A2072" s="9" t="s"><v>45569</v></c><c r="B2072" s="9"><v>1</v></c></row><row r="2073" spans="1:2" x14ac:dyDescent="0.3"><c r="A2073" s="9" t="s"><v>45570</v></c><c r="B2073" s="9"><v>1</v></c></row><row r="2074" spans="1:2" x14ac:dyDescent="0.3"><c r="A2074" s="9" t="s"><v>45571</v></c><c r="B2074" s="9"><v>1</v></c></row><row r="2075" spans="1:2" x14ac:dyDescent="0.3"><c r="A2075" s="9" t="s"><v>45572</v></c><c r="B2075" s="9"><v>1</v></c></row><row r="2076" spans="1:2" x14ac:dyDescent="0.3"><c r="A2076" s="9" t="s"><v>45573</v></c><c r="B2076" s="9"><v>1</v></c></row><row r="2077" spans="1:2" x14ac:dyDescent="0.3"><c r="A2077" s="9" t="s"><v>45574</v></c><c r="B2077" s="9"><v>1</v></c></row><row r="2078" spans="1:2" x14ac:dyDescent="0.3"><c r="A2078" s="9" t="s"><v>45575</v></c><c r="B2078" s="9"><v>1</v></c></row><row r="2079" spans="1:2" x14ac:dyDescent="0.3"><c r="A2079" s="9" t="s"><v>45576</v></c><c r="B2079" s="9"><v>1</v></c></row><row r="2080" spans="1:2" x14ac:dyDescent="0.3"><c r="A2080" s="9" t="s"><v>45577</v></c><c r="B2080" s="9"><v>1</v></c></row><row r="2081" spans="1:2" x14ac:dyDescent="0.3"><c r="A2081" s="9" t="s"><v>45578</v></c><c r="B2081" s="9"><v>1</v></c></row><row r="2082" spans="1:2" x14ac:dyDescent="0.3"><c r="A2082" s="9" t="s"><v>45579</v></c><c r="B2082" s="9"><v>1</v></c></row><row r="2083" spans="1:2" x14ac:dyDescent="0.3"><c r="A2083" s="9" t="s"><v>45580</v></c><c r="B2083" s="9"><v>1</v></c></row><row r="2084" spans="1:2" x14ac:dyDescent="0.3"><c r="A2084" s="9" t="s"><v>45581</v></c><c r="B2084" s="9"><v>1</v></c></row><row r="2085" spans="1:2" x14ac:dyDescent="0.3"><c r="A2085" s="9" t="s"><v>45582</v></c><c r="B2085" s="9"><v>1</v></c></row><row r="2086" spans="1:2" x14ac:dyDescent="0.3"><c r="A2086" s="9" t="s"><v>45583</v></c><c r="B2086" s="9"><v>1</v></c></row><row r="2087" spans="1:2" x14ac:dyDescent="0.3"><c r="A2087" s="9" t="s"><v>45584</v></c><c r="B2087" s="9"><v>1</v></c></row><row r="2088" spans="1:2" x14ac:dyDescent="0.3"><c r="A2088" s="9" t="s"><v>45585</v></c><c r="B2088" s="9"><v>1</v></c></row><row r="2089" spans="1:2" x14ac:dyDescent="0.3"><c r="A2089" s="9" t="s"><v>45586</v></c><c r="B2089" s="9"><v>1</v></c></row><row r="2090" spans="1:2" x14ac:dyDescent="0.3"><c r="A2090" s="9" t="s"><v>45587</v></c><c r="B2090" s="9"><v>1</v></c></row><row r="2091" spans="1:2" x14ac:dyDescent="0.3"><c r="A2091" s="9" t="s"><v>45588</v></c><c r="B2091" s="9"><v>1</v></c></row><row r="2092" spans="1:2" x14ac:dyDescent="0.3"><c r="A2092" s="9" t="s"><v>45589</v></c><c r="B2092" s="9"><v>1</v></c></row><row r="2093" spans="1:2" x14ac:dyDescent="0.3"><c r="A2093" s="9" t="s"><v>45590</v></c><c r="B2093" s="9"><v>1</v></c></row><row r="2094" spans="1:2" x14ac:dyDescent="0.3"><c r="A2094" s="9" t="s"><v>45591</v></c><c r="B2094" s="9"><v>1</v></c></row><row r="2095" spans="1:2" x14ac:dyDescent="0.3"><c r="A2095" s="9" t="s"><v>45592</v></c><c r="B2095" s="9"><v>1</v></c></row><row r="2096" spans="1:2" x14ac:dyDescent="0.3"><c r="A2096" s="9" t="s"><v>45593</v></c><c r="B2096" s="9"><v>1</v></c></row><row r="2097" spans="1:2" x14ac:dyDescent="0.3"><c r="A2097" s="9" t="s"><v>45594</v></c><c r="B2097" s="9"><v>1</v></c></row><row r="2098" spans="1:2" x14ac:dyDescent="0.3"><c r="A2098" s="9" t="s"><v>45595</v></c><c r="B2098" s="9"><v>1</v></c></row><row r="2099" spans="1:2" x14ac:dyDescent="0.3"><c r="A2099" s="9" t="s"><v>45596</v></c><c r="B2099" s="9"><v>1</v></c></row><row r="2100" spans="1:2" x14ac:dyDescent="0.3"><c r="A2100" s="9" t="s"><v>45597</v></c><c r="B2100" s="9"><v>1</v></c></row><row r="2101" spans="1:2" x14ac:dyDescent="0.3"><c r="A2101" s="9" t="s"><v>45598</v></c><c r="B2101" s="9"><v>1</v></c></row><row r="2102" spans="1:2" x14ac:dyDescent="0.3"><c r="A2102" s="9" t="s"><v>45599</v></c><c r="B2102" s="9"><v>1</v></c></row><row r="2103" spans="1:2" x14ac:dyDescent="0.3"><c r="A2103" s="9" t="s"><v>45600</v></c><c r="B2103" s="9"><v>1</v></c></row><row r="2104" spans="1:2" x14ac:dyDescent="0.3"><c r="A2104" s="9" t="s"><v>45601</v></c><c r="B2104" s="9"><v>1</v></c></row><row r="2105" spans="1:2" x14ac:dyDescent="0.3"><c r="A2105" s="9" t="s"><v>45602</v></c><c r="B2105" s="9"><v>1</v></c></row><row r="2106" spans="1:2" x14ac:dyDescent="0.3"><c r="A2106" s="9" t="s"><v>45603</v></c><c r="B2106" s="9"><v>1</v></c></row><row r="2107" spans="1:2" x14ac:dyDescent="0.3"><c r="A2107" s="9" t="s"><v>45604</v></c><c r="B2107" s="9"><v>1</v></c></row><row r="2108" spans="1:2" x14ac:dyDescent="0.3"><c r="A2108" s="9" t="s"><v>45605</v></c><c r="B2108" s="9"><v>1</v></c></row><row r="2109" spans="1:2" x14ac:dyDescent="0.3"><c r="A2109" s="9" t="s"><v>45606</v></c><c r="B2109" s="9"><v>1</v></c></row><row r="2110" spans="1:2" x14ac:dyDescent="0.3"><c r="A2110" s="9" t="s"><v>45607</v></c><c r="B2110" s="9"><v>1</v></c></row><row r="2111" spans="1:2" x14ac:dyDescent="0.3"><c r="A2111" s="9" t="s"><v>45608</v></c><c r="B2111" s="9"><v>1</v></c></row><row r="2112" spans="1:2" x14ac:dyDescent="0.3"><c r="A2112" s="9" t="s"><v>45609</v></c><c r="B2112" s="9"><v>1</v></c></row><row r="2113" spans="1:2" x14ac:dyDescent="0.3"><c r="A2113" s="9" t="s"><v>45610</v></c><c r="B2113" s="9"><v>1</v></c></row><row r="2114" spans="1:2" x14ac:dyDescent="0.3"><c r="A2114" s="9" t="s"><v>45611</v></c><c r="B2114" s="9"><v>1</v></c></row><row r="2115" spans="1:2" x14ac:dyDescent="0.3"><c r="A2115" s="9" t="s"><v>45612</v></c><c r="B2115" s="9"><v>1</v></c></row><row r="2116" spans="1:2" x14ac:dyDescent="0.3"><c r="A2116" s="9" t="s"><v>45613</v></c><c r="B2116" s="9"><v>1</v></c></row><row r="2117" spans="1:2" x14ac:dyDescent="0.3"><c r="A2117" s="9" t="s"><v>45614</v></c><c r="B2117" s="9"><v>1</v></c></row><row r="2118" spans="1:2" x14ac:dyDescent="0.3"><c r="A2118" s="9" t="s"><v>45615</v></c><c r="B2118" s="9"><v>1</v></c></row><row r="2119" spans="1:2" x14ac:dyDescent="0.3"><c r="A2119" s="9" t="s"><v>45616</v></c><c r="B2119" s="9"><v>1</v></c></row><row r="2120" spans="1:2" x14ac:dyDescent="0.3"><c r="A2120" s="9" t="s"><v>45617</v></c><c r="B2120" s="9"><v>1</v></c></row><row r="2121" spans="1:2" x14ac:dyDescent="0.3"><c r="A2121" s="9" t="s"><v>45618</v></c><c r="B2121" s="9"><v>1</v></c></row><row r="2122" spans="1:2" x14ac:dyDescent="0.3"><c r="A2122" s="9" t="s"><v>45619</v></c><c r="B2122" s="9"><v>1</v></c></row><row r="2123" spans="1:2" x14ac:dyDescent="0.3"><c r="A2123" s="9" t="s"><v>45620</v></c><c r="B2123" s="9"><v>1</v></c></row><row r="2124" spans="1:2" x14ac:dyDescent="0.3"><c r="A2124" s="9" t="s"><v>45621</v></c><c r="B2124" s="9"><v>1</v></c></row><row r="2125" spans="1:2" x14ac:dyDescent="0.3"><c r="A2125" s="9" t="s"><v>45622</v></c><c r="B2125" s="9"><v>1</v></c></row><row r="2126" spans="1:2" x14ac:dyDescent="0.3"><c r="A2126" s="9" t="s"><v>45623</v></c><c r="B2126" s="9"><v>1</v></c></row><row r="2127" spans="1:2" x14ac:dyDescent="0.3"><c r="A2127" s="9" t="s"><v>45624</v></c><c r="B2127" s="9"><v>1</v></c></row><row r="2128" spans="1:2" x14ac:dyDescent="0.3"><c r="A2128" s="9" t="s"><v>45625</v></c><c r="B2128" s="9"><v>1</v></c></row><row r="2129" spans="1:2" x14ac:dyDescent="0.3"><c r="A2129" s="9" t="s"><v>45626</v></c><c r="B2129" s="9"><v>1</v></c></row><row r="2130" spans="1:2" x14ac:dyDescent="0.3"><c r="A2130" s="9" t="s"><v>45627</v></c><c r="B2130" s="9"><v>1</v></c></row><row r="2131" spans="1:2" x14ac:dyDescent="0.3"><c r="A2131" s="9" t="s"><v>45628</v></c><c r="B2131" s="9"><v>1</v></c></row><row r="2132" spans="1:2" x14ac:dyDescent="0.3"><c r="A2132" s="9" t="s"><v>45629</v></c><c r="B2132" s="9"><v>1</v></c></row><row r="2133" spans="1:2" x14ac:dyDescent="0.3"><c r="A2133" s="9" t="s"><v>45630</v></c><c r="B2133" s="9"><v>1</v></c></row><row r="2134" spans="1:2" x14ac:dyDescent="0.3"><c r="A2134" s="9" t="s"><v>45631</v></c><c r="B2134" s="9"><v>1</v></c></row><row r="2135" spans="1:2" x14ac:dyDescent="0.3"><c r="A2135" s="9" t="s"><v>45632</v></c><c r="B2135" s="9"><v>1</v></c></row><row r="2136" spans="1:2" x14ac:dyDescent="0.3"><c r="A2136" s="9" t="s"><v>45633</v></c><c r="B2136" s="9"><v>1</v></c></row><row r="2137" spans="1:2" x14ac:dyDescent="0.3"><c r="A2137" s="9" t="s"><v>45634</v></c><c r="B2137" s="9"><v>1</v></c></row><row r="2138" spans="1:2" x14ac:dyDescent="0.3"><c r="A2138" s="9" t="s"><v>45635</v></c><c r="B2138" s="9"><v>1</v></c></row><row r="2139" spans="1:2" x14ac:dyDescent="0.3"><c r="A2139" s="9" t="s"><v>45636</v></c><c r="B2139" s="9"><v>1</v></c></row><row r="2140" spans="1:2" x14ac:dyDescent="0.3"><c r="A2140" s="9" t="s"><v>45637</v></c><c r="B2140" s="9"><v>1</v></c></row><row r="2141" spans="1:2" x14ac:dyDescent="0.3"><c r="A2141" s="9" t="s"><v>45638</v></c><c r="B2141" s="9"><v>1</v></c></row><row r="2142" spans="1:2" x14ac:dyDescent="0.3"><c r="A2142" s="9" t="s"><v>45639</v></c><c r="B2142" s="9"><v>1</v></c></row><row r="2143" spans="1:2" x14ac:dyDescent="0.3"><c r="A2143" s="9" t="s"><v>45640</v></c><c r="B2143" s="9"><v>1</v></c></row><row r="2144" spans="1:2" x14ac:dyDescent="0.3"><c r="A2144" s="9" t="s"><v>45641</v></c><c r="B2144" s="9"><v>1</v></c></row><row r="2145" spans="1:2" x14ac:dyDescent="0.3"><c r="A2145" s="9" t="s"><v>45642</v></c><c r="B2145" s="9"><v>1</v></c></row><row r="2146" spans="1:2" x14ac:dyDescent="0.3"><c r="A2146" s="9" t="s"><v>45643</v></c><c r="B2146" s="9"><v>1</v></c></row><row r="2147" spans="1:2" x14ac:dyDescent="0.3"><c r="A2147" s="9" t="s"><v>45644</v></c><c r="B2147" s="9"><v>1</v></c></row><row r="2148" spans="1:2" x14ac:dyDescent="0.3"><c r="A2148" s="9" t="s"><v>45645</v></c><c r="B2148" s="9"><v>1</v></c></row><row r="2149" spans="1:2" x14ac:dyDescent="0.3"><c r="A2149" s="9" t="s"><v>45646</v></c><c r="B2149" s="9"><v>1</v></c></row><row r="2150" spans="1:2" x14ac:dyDescent="0.3"><c r="A2150" s="9" t="s"><v>45647</v></c><c r="B2150" s="9"><v>1</v></c></row><row r="2151" spans="1:2" x14ac:dyDescent="0.3"><c r="A2151" s="9" t="s"><v>45648</v></c><c r="B2151" s="9"><v>1</v></c></row><row r="2152" spans="1:2" x14ac:dyDescent="0.3"><c r="A2152" s="9" t="s"><v>45649</v></c><c r="B2152" s="9"><v>1</v></c></row><row r="2153" spans="1:2" x14ac:dyDescent="0.3"><c r="A2153" s="9" t="s"><v>45650</v></c><c r="B2153" s="9"><v>1</v></c></row><row r="2154" spans="1:2" x14ac:dyDescent="0.3"><c r="A2154" s="9" t="s"><v>45651</v></c><c r="B2154" s="9"><v>1</v></c></row><row r="2155" spans="1:2" x14ac:dyDescent="0.3"><c r="A2155" s="9" t="s"><v>45652</v></c><c r="B2155" s="9"><v>1</v></c></row><row r="2156" spans="1:2" x14ac:dyDescent="0.3"><c r="A2156" s="9" t="s"><v>45653</v></c><c r="B2156" s="9"><v>1</v></c></row><row r="2157" spans="1:2" x14ac:dyDescent="0.3"><c r="A2157" s="9" t="s"><v>45654</v></c><c r="B2157" s="9"><v>1</v></c></row><row r="2158" spans="1:2" x14ac:dyDescent="0.3"><c r="A2158" s="9" t="s"><v>45655</v></c><c r="B2158" s="9"><v>1</v></c></row><row r="2159" spans="1:2" x14ac:dyDescent="0.3"><c r="A2159" s="9" t="s"><v>45656</v></c><c r="B2159" s="9"><v>1</v></c></row><row r="2160" spans="1:2" x14ac:dyDescent="0.3"><c r="A2160" s="9" t="s"><v>45657</v></c><c r="B2160" s="9"><v>1</v></c></row><row r="2161" spans="1:2" x14ac:dyDescent="0.3"><c r="A2161" s="9" t="s"><v>45658</v></c><c r="B2161" s="9"><v>1</v></c></row><row r="2162" spans="1:2" x14ac:dyDescent="0.3"><c r="A2162" s="9" t="s"><v>45659</v></c><c r="B2162" s="9"><v>1</v></c></row><row r="2163" spans="1:2" x14ac:dyDescent="0.3"><c r="A2163" s="9" t="s"><v>45660</v></c><c r="B2163" s="9"><v>1</v></c></row><row r="2164" spans="1:2" x14ac:dyDescent="0.3"><c r="A2164" s="9" t="s"><v>45661</v></c><c r="B2164" s="9"><v>1</v></c></row><row r="2165" spans="1:2" x14ac:dyDescent="0.3"><c r="A2165" s="9" t="s"><v>45662</v></c><c r="B2165" s="9"><v>1</v></c></row><row r="2166" spans="1:2" x14ac:dyDescent="0.3"><c r="A2166" s="9" t="s"><v>45663</v></c><c r="B2166" s="9"><v>1</v></c></row><row r="2167" spans="1:2" x14ac:dyDescent="0.3"><c r="A2167" s="9" t="s"><v>45664</v></c><c r="B2167" s="9"><v>1</v></c></row><row r="2168" spans="1:2" x14ac:dyDescent="0.3"><c r="A2168" s="9" t="s"><v>45665</v></c><c r="B2168" s="9"><v>1</v></c></row><row r="2169" spans="1:2" x14ac:dyDescent="0.3"><c r="A2169" s="9" t="s"><v>45666</v></c><c r="B2169" s="9"><v>1</v></c></row><row r="2170" spans="1:2" x14ac:dyDescent="0.3"><c r="A2170" s="9" t="s"><v>45667</v></c><c r="B2170" s="9"><v>1</v></c></row><row r="2171" spans="1:2" x14ac:dyDescent="0.3"><c r="A2171" s="9" t="s"><v>45668</v></c><c r="B2171" s="9"><v>1</v></c></row><row r="2172" spans="1:2" x14ac:dyDescent="0.3"><c r="A2172" s="9" t="s"><v>45669</v></c><c r="B2172" s="9"><v>1</v></c></row><row r="2173" spans="1:2" x14ac:dyDescent="0.3"><c r="A2173" s="9" t="s"><v>45670</v></c><c r="B2173" s="9"><v>1</v></c></row><row r="2174" spans="1:2" x14ac:dyDescent="0.3"><c r="A2174" s="9" t="s"><v>45671</v></c><c r="B2174" s="9"><v>1</v></c></row><row r="2175" spans="1:2" x14ac:dyDescent="0.3"><c r="A2175" s="9" t="s"><v>45672</v></c><c r="B2175" s="9"><v>1</v></c></row><row r="2176" spans="1:2" x14ac:dyDescent="0.3"><c r="A2176" s="9" t="s"><v>45673</v></c><c r="B2176" s="9"><v>1</v></c></row><row r="2177" spans="1:2" x14ac:dyDescent="0.3"><c r="A2177" s="9" t="s"><v>45674</v></c><c r="B2177" s="9"><v>1</v></c></row><row r="2178" spans="1:2" x14ac:dyDescent="0.3"><c r="A2178" s="9" t="s"><v>45675</v></c><c r="B2178" s="9"><v>1</v></c></row><row r="2179" spans="1:2" x14ac:dyDescent="0.3"><c r="A2179" s="9" t="s"><v>45676</v></c><c r="B2179" s="9"><v>1</v></c></row><row r="2180" spans="1:2" x14ac:dyDescent="0.3"><c r="A2180" s="9" t="s"><v>45677</v></c><c r="B2180" s="9"><v>1</v></c></row><row r="2181" spans="1:2" x14ac:dyDescent="0.3"><c r="A2181" s="9" t="s"><v>45678</v></c><c r="B2181" s="9"><v>1</v></c></row><row r="2182" spans="1:2" x14ac:dyDescent="0.3"><c r="A2182" s="9" t="s"><v>45679</v></c><c r="B2182" s="9"><v>1</v></c></row><row r="2183" spans="1:2" x14ac:dyDescent="0.3"><c r="A2183" s="9" t="s"><v>45680</v></c><c r="B2183" s="9"><v>1</v></c></row><row r="2184" spans="1:2" x14ac:dyDescent="0.3"><c r="A2184" s="9" t="s"><v>45681</v></c><c r="B2184" s="9"><v>1</v></c></row><row r="2185" spans="1:2" x14ac:dyDescent="0.3"><c r="A2185" s="9" t="s"><v>45682</v></c><c r="B2185" s="9"><v>1</v></c></row><row r="2186" spans="1:2" x14ac:dyDescent="0.3"><c r="A2186" s="9" t="s"><v>45683</v></c><c r="B2186" s="9"><v>1</v></c></row><row r="2187" spans="1:2" x14ac:dyDescent="0.3"><c r="A2187" s="9" t="s"><v>45684</v></c><c r="B2187" s="9"><v>1</v></c></row><row r="2188" spans="1:2" x14ac:dyDescent="0.3"><c r="A2188" s="9" t="s"><v>45685</v></c><c r="B2188" s="9"><v>1</v></c></row><row r="2189" spans="1:2" x14ac:dyDescent="0.3"><c r="A2189" s="9" t="s"><v>45686</v></c><c r="B2189" s="9"><v>1</v></c></row><row r="2190" spans="1:2" x14ac:dyDescent="0.3"><c r="A2190" s="9" t="s"><v>45687</v></c><c r="B2190" s="9"><v>1</v></c></row><row r="2191" spans="1:2" x14ac:dyDescent="0.3"><c r="A2191" s="9" t="s"><v>45688</v></c><c r="B2191" s="9"><v>1</v></c></row><row r="2192" spans="1:2" x14ac:dyDescent="0.3"><c r="A2192" s="9" t="s"><v>45689</v></c><c r="B2192" s="9"><v>1</v></c></row><row r="2193" spans="1:2" x14ac:dyDescent="0.3"><c r="A2193" s="9" t="s"><v>45690</v></c><c r="B2193" s="9"><v>1</v></c></row><row r="2194" spans="1:2" x14ac:dyDescent="0.3"><c r="A2194" s="9" t="s"><v>45691</v></c><c r="B2194" s="9"><v>1</v></c></row><row r="2195" spans="1:2" x14ac:dyDescent="0.3"><c r="A2195" s="9" t="s"><v>45692</v></c><c r="B2195" s="9"><v>1</v></c></row><row r="2196" spans="1:2" x14ac:dyDescent="0.3"><c r="A2196" s="9" t="s"><v>45693</v></c><c r="B2196" s="9"><v>1</v></c></row><row r="2197" spans="1:2" x14ac:dyDescent="0.3"><c r="A2197" s="9" t="s"><v>45694</v></c><c r="B2197" s="9"><v>1</v></c></row><row r="2198" spans="1:2" x14ac:dyDescent="0.3"><c r="A2198" s="9" t="s"><v>45695</v></c><c r="B2198" s="9"><v>1</v></c></row><row r="2199" spans="1:2" x14ac:dyDescent="0.3"><c r="A2199" s="9" t="s"><v>45696</v></c><c r="B2199" s="9"><v>1</v></c></row><row r="2200" spans="1:2" x14ac:dyDescent="0.3"><c r="A2200" s="9" t="s"><v>45697</v></c><c r="B2200" s="9"><v>1</v></c></row><row r="2201" spans="1:2" x14ac:dyDescent="0.3"><c r="A2201" s="9" t="s"><v>45698</v></c><c r="B2201" s="9"><v>1</v></c></row><row r="2202" spans="1:2" x14ac:dyDescent="0.3"><c r="A2202" s="9" t="s"><v>45699</v></c><c r="B2202" s="9"><v>1</v></c></row><row r="2203" spans="1:2" x14ac:dyDescent="0.3"><c r="A2203" s="9" t="s"><v>45700</v></c><c r="B2203" s="9"><v>1</v></c></row><row r="2204" spans="1:2" x14ac:dyDescent="0.3"><c r="A2204" s="9" t="s"><v>45701</v></c><c r="B2204" s="9"><v>1</v></c></row><row r="2205" spans="1:2" x14ac:dyDescent="0.3"><c r="A2205" s="9" t="s"><v>45702</v></c><c r="B2205" s="9"><v>1</v></c></row><row r="2206" spans="1:2" x14ac:dyDescent="0.3"><c r="A2206" s="9" t="s"><v>45703</v></c><c r="B2206" s="9"><v>1</v></c></row><row r="2207" spans="1:2" x14ac:dyDescent="0.3"><c r="A2207" s="9" t="s"><v>45704</v></c><c r="B2207" s="9"><v>1</v></c></row><row r="2208" spans="1:2" x14ac:dyDescent="0.3"><c r="A2208" s="9" t="s"><v>45705</v></c><c r="B2208" s="9"><v>1</v></c></row><row r="2209" spans="1:2" x14ac:dyDescent="0.3"><c r="A2209" s="9" t="s"><v>45706</v></c><c r="B2209" s="9"><v>1</v></c></row><row r="2210" spans="1:2" x14ac:dyDescent="0.3"><c r="A2210" s="9" t="s"><v>45707</v></c><c r="B2210" s="9"><v>1</v></c></row><row r="2211" spans="1:2" x14ac:dyDescent="0.3"><c r="A2211" s="9" t="s"><v>45708</v></c><c r="B2211" s="9"><v>1</v></c></row><row r="2212" spans="1:2" x14ac:dyDescent="0.3"><c r="A2212" s="9" t="s"><v>45709</v></c><c r="B2212" s="9"><v>1</v></c></row><row r="2213" spans="1:2" x14ac:dyDescent="0.3"><c r="A2213" s="9" t="s"><v>45710</v></c><c r="B2213" s="9"><v>1</v></c></row><row r="2214" spans="1:2" x14ac:dyDescent="0.3"><c r="A2214" s="9" t="s"><v>45711</v></c><c r="B2214" s="9"><v>1</v></c></row><row r="2215" spans="1:2" x14ac:dyDescent="0.3"><c r="A2215" s="9" t="s"><v>45712</v></c><c r="B2215" s="9"><v>1</v></c></row><row r="2216" spans="1:2" x14ac:dyDescent="0.3"><c r="A2216" s="9" t="s"><v>45713</v></c><c r="B2216" s="9"><v>1</v></c></row><row r="2217" spans="1:2" x14ac:dyDescent="0.3"><c r="A2217" s="9" t="s"><v>45714</v></c><c r="B2217" s="9"><v>1</v></c></row><row r="2218" spans="1:2" x14ac:dyDescent="0.3"><c r="A2218" s="9" t="s"><v>45715</v></c><c r="B2218" s="9"><v>1</v></c></row><row r="2219" spans="1:2" x14ac:dyDescent="0.3"><c r="A2219" s="9" t="s"><v>45716</v></c><c r="B2219" s="9"><v>1</v></c></row><row r="2220" spans="1:2" x14ac:dyDescent="0.3"><c r="A2220" s="9" t="s"><v>45717</v></c><c r="B2220" s="9"><v>1</v></c></row><row r="2221" spans="1:2" x14ac:dyDescent="0.3"><c r="A2221" s="9" t="s"><v>45718</v></c><c r="B2221" s="9"><v>1</v></c></row><row r="2222" spans="1:2" x14ac:dyDescent="0.3"><c r="A2222" s="9" t="s"><v>45719</v></c><c r="B2222" s="9"><v>1</v></c></row><row r="2223" spans="1:2" x14ac:dyDescent="0.3"><c r="A2223" s="9" t="s"><v>45720</v></c><c r="B2223" s="9"><v>1</v></c></row><row r="2224" spans="1:2" x14ac:dyDescent="0.3"><c r="A2224" s="9" t="s"><v>45721</v></c><c r="B2224" s="9"><v>1</v></c></row><row r="2225" spans="1:2" x14ac:dyDescent="0.3"><c r="A2225" s="9" t="s"><v>45722</v></c><c r="B2225" s="9"><v>1</v></c></row><row r="2226" spans="1:2" x14ac:dyDescent="0.3"><c r="A2226" s="9" t="s"><v>45723</v></c><c r="B2226" s="9"><v>1</v></c></row><row r="2227" spans="1:2" x14ac:dyDescent="0.3"><c r="A2227" s="9" t="s"><v>45724</v></c><c r="B2227" s="9"><v>1</v></c></row><row r="2228" spans="1:2" x14ac:dyDescent="0.3"><c r="A2228" s="9" t="s"><v>45725</v></c><c r="B2228" s="9"><v>1</v></c></row><row r="2229" spans="1:2" x14ac:dyDescent="0.3"><c r="A2229" s="9" t="s"><v>45726</v></c><c r="B2229" s="9"><v>1</v></c></row><row r="2230" spans="1:2" x14ac:dyDescent="0.3"><c r="A2230" s="9" t="s"><v>45727</v></c><c r="B2230" s="9"><v>1</v></c></row><row r="2231" spans="1:2" x14ac:dyDescent="0.3"><c r="A2231" s="9" t="s"><v>45728</v></c><c r="B2231" s="9"><v>1</v></c></row><row r="2232" spans="1:2" x14ac:dyDescent="0.3"><c r="A2232" s="9" t="s"><v>45729</v></c><c r="B2232" s="9"><v>1</v></c></row><row r="2233" spans="1:2" x14ac:dyDescent="0.3"><c r="A2233" s="9" t="s"><v>45730</v></c><c r="B2233" s="9"><v>1</v></c></row><row r="2234" spans="1:2" x14ac:dyDescent="0.3"><c r="A2234" s="9" t="s"><v>45731</v></c><c r="B2234" s="9"><v>1</v></c></row><row r="2235" spans="1:2" x14ac:dyDescent="0.3"><c r="A2235" s="9" t="s"><v>45732</v></c><c r="B2235" s="9"><v>1</v></c></row><row r="2236" spans="1:2" x14ac:dyDescent="0.3"><c r="A2236" s="9" t="s"><v>45733</v></c><c r="B2236" s="9"><v>1</v></c></row><row r="2237" spans="1:2" x14ac:dyDescent="0.3"><c r="A2237" s="9" t="s"><v>45734</v></c><c r="B2237" s="9"><v>1</v></c></row><row r="2238" spans="1:2" x14ac:dyDescent="0.3"><c r="A2238" s="9" t="s"><v>45735</v></c><c r="B2238" s="9"><v>1</v></c></row><row r="2239" spans="1:2" x14ac:dyDescent="0.3"><c r="A2239" s="9" t="s"><v>45736</v></c><c r="B2239" s="9"><v>1</v></c></row><row r="2240" spans="1:2" x14ac:dyDescent="0.3"><c r="A2240" s="9" t="s"><v>45737</v></c><c r="B2240" s="9"><v>1</v></c></row><row r="2241" spans="1:2" x14ac:dyDescent="0.3"><c r="A2241" s="9" t="s"><v>45738</v></c><c r="B2241" s="9"><v>1</v></c></row><row r="2242" spans="1:2" x14ac:dyDescent="0.3"><c r="A2242" s="9" t="s"><v>45739</v></c><c r="B2242" s="9"><v>1</v></c></row><row r="2243" spans="1:2" x14ac:dyDescent="0.3"><c r="A2243" s="9" t="s"><v>45740</v></c><c r="B2243" s="9"><v>1</v></c></row><row r="2244" spans="1:2" x14ac:dyDescent="0.3"><c r="A2244" s="9" t="s"><v>45741</v></c><c r="B2244" s="9"><v>1</v></c></row><row r="2245" spans="1:2" x14ac:dyDescent="0.3"><c r="A2245" s="9" t="s"><v>45742</v></c><c r="B2245" s="9"><v>1</v></c></row><row r="2246" spans="1:2" x14ac:dyDescent="0.3"><c r="A2246" s="9" t="s"><v>45743</v></c><c r="B2246" s="9"><v>1</v></c></row><row r="2247" spans="1:2" x14ac:dyDescent="0.3"><c r="A2247" s="9" t="s"><v>45744</v></c><c r="B2247" s="9"><v>1</v></c></row><row r="2248" spans="1:2" x14ac:dyDescent="0.3"><c r="A2248" s="9" t="s"><v>45745</v></c><c r="B2248" s="9"><v>1</v></c></row><row r="2249" spans="1:2" x14ac:dyDescent="0.3"><c r="A2249" s="9" t="s"><v>45746</v></c><c r="B2249" s="9"><v>1</v></c></row><row r="2250" spans="1:2" x14ac:dyDescent="0.3"><c r="A2250" s="9" t="s"><v>45747</v></c><c r="B2250" s="9"><v>1</v></c></row><row r="2251" spans="1:2" x14ac:dyDescent="0.3"><c r="A2251" s="9" t="s"><v>45748</v></c><c r="B2251" s="9"><v>1</v></c></row><row r="2252" spans="1:2" x14ac:dyDescent="0.3"><c r="A2252" s="9" t="s"><v>45749</v></c><c r="B2252" s="9"><v>1</v></c></row><row r="2253" spans="1:2" x14ac:dyDescent="0.3"><c r="A2253" s="9" t="s"><v>45750</v></c><c r="B2253" s="9"><v>1</v></c></row><row r="2254" spans="1:2" x14ac:dyDescent="0.3"><c r="A2254" s="9" t="s"><v>45751</v></c><c r="B2254" s="9"><v>1</v></c></row><row r="2255" spans="1:2" x14ac:dyDescent="0.3"><c r="A2255" s="9" t="s"><v>45752</v></c><c r="B2255" s="9"><v>1</v></c></row><row r="2256" spans="1:2" x14ac:dyDescent="0.3"><c r="A2256" s="9" t="s"><v>45753</v></c><c r="B2256" s="9"><v>1</v></c></row><row r="2257" spans="1:2" x14ac:dyDescent="0.3"><c r="A2257" s="9" t="s"><v>45754</v></c><c r="B2257" s="9"><v>1</v></c></row><row r="2258" spans="1:2" x14ac:dyDescent="0.3"><c r="A2258" s="9" t="s"><v>45755</v></c><c r="B2258" s="9"><v>1</v></c></row><row r="2259" spans="1:2" x14ac:dyDescent="0.3"><c r="A2259" s="9" t="s"><v>45756</v></c><c r="B2259" s="9"><v>1</v></c></row><row r="2260" spans="1:2" x14ac:dyDescent="0.3"><c r="A2260" s="9" t="s"><v>45757</v></c><c r="B2260" s="9"><v>1</v></c></row><row r="2261" spans="1:2" x14ac:dyDescent="0.3"><c r="A2261" s="9" t="s"><v>45758</v></c><c r="B2261" s="9"><v>1</v></c></row><row r="2262" spans="1:2" x14ac:dyDescent="0.3"><c r="A2262" s="9" t="s"><v>45759</v></c><c r="B2262" s="9"><v>1</v></c></row><row r="2263" spans="1:2" x14ac:dyDescent="0.3"><c r="A2263" s="9" t="s"><v>45760</v></c><c r="B2263" s="9"><v>1</v></c></row><row r="2264" spans="1:2" x14ac:dyDescent="0.3"><c r="A2264" s="9" t="s"><v>45761</v></c><c r="B2264" s="9"><v>1</v></c></row><row r="2265" spans="1:2" x14ac:dyDescent="0.3"><c r="A2265" s="9" t="s"><v>45762</v></c><c r="B2265" s="9"><v>1</v></c></row><row r="2266" spans="1:2" x14ac:dyDescent="0.3"><c r="A2266" s="9" t="s"><v>45763</v></c><c r="B2266" s="9"><v>1</v></c></row><row r="2267" spans="1:2" x14ac:dyDescent="0.3"><c r="A2267" s="9" t="s"><v>45764</v></c><c r="B2267" s="9"><v>1</v></c></row><row r="2268" spans="1:2" x14ac:dyDescent="0.3"><c r="A2268" s="9" t="s"><v>45765</v></c><c r="B2268" s="9"><v>1</v></c></row><row r="2269" spans="1:2" x14ac:dyDescent="0.3"><c r="A2269" s="9" t="s"><v>45766</v></c><c r="B2269" s="9"><v>1</v></c></row><row r="2270" spans="1:2" x14ac:dyDescent="0.3"><c r="A2270" s="9" t="s"><v>45767</v></c><c r="B2270" s="9"><v>1</v></c></row><row r="2271" spans="1:2" x14ac:dyDescent="0.3"><c r="A2271" s="9" t="s"><v>45768</v></c><c r="B2271" s="9"><v>1</v></c></row><row r="2272" spans="1:2" x14ac:dyDescent="0.3"><c r="A2272" s="9" t="s"><v>45769</v></c><c r="B2272" s="9"><v>1</v></c></row><row r="2273" spans="1:2" x14ac:dyDescent="0.3"><c r="A2273" s="9" t="s"><v>45770</v></c><c r="B2273" s="9"><v>1</v></c></row><row r="2274" spans="1:2" x14ac:dyDescent="0.3"><c r="A2274" s="9" t="s"><v>45771</v></c><c r="B2274" s="9"><v>1</v></c></row><row r="2275" spans="1:2" x14ac:dyDescent="0.3"><c r="A2275" s="9" t="s"><v>45772</v></c><c r="B2275" s="9"><v>1</v></c></row><row r="2276" spans="1:2" x14ac:dyDescent="0.3"><c r="A2276" s="9" t="s"><v>45773</v></c><c r="B2276" s="9"><v>1</v></c></row><row r="2277" spans="1:2" x14ac:dyDescent="0.3"><c r="A2277" s="9" t="s"><v>45774</v></c><c r="B2277" s="9"><v>1</v></c></row><row r="2278" spans="1:2" x14ac:dyDescent="0.3"><c r="A2278" s="9" t="s"><v>45775</v></c><c r="B2278" s="9"><v>1</v></c></row><row r="2279" spans="1:2" x14ac:dyDescent="0.3"><c r="A2279" s="9" t="s"><v>45776</v></c><c r="B2279" s="9"><v>1</v></c></row><row r="2280" spans="1:2" x14ac:dyDescent="0.3"><c r="A2280" s="9" t="s"><v>45777</v></c><c r="B2280" s="9"><v>1</v></c></row><row r="2281" spans="1:2" x14ac:dyDescent="0.3"><c r="A2281" s="9" t="s"><v>45778</v></c><c r="B2281" s="9"><v>1</v></c></row><row r="2282" spans="1:2" x14ac:dyDescent="0.3"><c r="A2282" s="9" t="s"><v>45779</v></c><c r="B2282" s="9"><v>1</v></c></row><row r="2283" spans="1:2" x14ac:dyDescent="0.3"><c r="A2283" s="9" t="s"><v>45780</v></c><c r="B2283" s="9"><v>1</v></c></row><row r="2284" spans="1:2" x14ac:dyDescent="0.3"><c r="A2284" s="9" t="s"><v>45781</v></c><c r="B2284" s="9"><v>1</v></c></row><row r="2285" spans="1:2" x14ac:dyDescent="0.3"><c r="A2285" s="9" t="s"><v>45782</v></c><c r="B2285" s="9"><v>1</v></c></row><row r="2286" spans="1:2" x14ac:dyDescent="0.3"><c r="A2286" s="9" t="s"><v>45783</v></c><c r="B2286" s="9"><v>1</v></c></row><row r="2287" spans="1:2" x14ac:dyDescent="0.3"><c r="A2287" s="9" t="s"><v>45784</v></c><c r="B2287" s="9"><v>1</v></c></row><row r="2288" spans="1:2" x14ac:dyDescent="0.3"><c r="A2288" s="9" t="s"><v>45785</v></c><c r="B2288" s="9"><v>1</v></c></row><row r="2289" spans="1:2" x14ac:dyDescent="0.3"><c r="A2289" s="9" t="s"><v>45786</v></c><c r="B2289" s="9"><v>1</v></c></row><row r="2290" spans="1:2" x14ac:dyDescent="0.3"><c r="A2290" s="9" t="s"><v>45787</v></c><c r="B2290" s="9"><v>1</v></c></row><row r="2291" spans="1:2" x14ac:dyDescent="0.3"><c r="A2291" s="9" t="s"><v>45788</v></c><c r="B2291" s="9"><v>1</v></c></row><row r="2292" spans="1:2" x14ac:dyDescent="0.3"><c r="A2292" s="9" t="s"><v>45789</v></c><c r="B2292" s="9"><v>1</v></c></row><row r="2293" spans="1:2" x14ac:dyDescent="0.3"><c r="A2293" s="9" t="s"><v>45790</v></c><c r="B2293" s="9"><v>1</v></c></row><row r="2294" spans="1:2" x14ac:dyDescent="0.3"><c r="A2294" s="9" t="s"><v>45791</v></c><c r="B2294" s="9"><v>1</v></c></row><row r="2295" spans="1:2" x14ac:dyDescent="0.3"><c r="A2295" s="9" t="s"><v>45792</v></c><c r="B2295" s="9"><v>1</v></c></row><row r="2296" spans="1:2" x14ac:dyDescent="0.3"><c r="A2296" s="9" t="s"><v>45793</v></c><c r="B2296" s="9"><v>1</v></c></row><row r="2297" spans="1:2" x14ac:dyDescent="0.3"><c r="A2297" s="9" t="s"><v>45794</v></c><c r="B2297" s="9"><v>1</v></c></row><row r="2298" spans="1:2" x14ac:dyDescent="0.3"><c r="A2298" s="9" t="s"><v>45795</v></c><c r="B2298" s="9"><v>1</v></c></row><row r="2299" spans="1:2" x14ac:dyDescent="0.3"><c r="A2299" s="9" t="s"><v>45796</v></c><c r="B2299" s="9"><v>1</v></c></row><row r="2300" spans="1:2" x14ac:dyDescent="0.3"><c r="A2300" s="9" t="s"><v>45797</v></c><c r="B2300" s="9"><v>1</v></c></row><row r="2301" spans="1:2" x14ac:dyDescent="0.3"><c r="A2301" s="9" t="s"><v>45798</v></c><c r="B2301" s="9"><v>1</v></c></row><row r="2302" spans="1:2" x14ac:dyDescent="0.3"><c r="A2302" s="9" t="s"><v>45799</v></c><c r="B2302" s="9"><v>1</v></c></row><row r="2303" spans="1:2" x14ac:dyDescent="0.3"><c r="A2303" s="9" t="s"><v>45800</v></c><c r="B2303" s="9"><v>1</v></c></row><row r="2304" spans="1:2" x14ac:dyDescent="0.3"><c r="A2304" s="9" t="s"><v>45801</v></c><c r="B2304" s="9"><v>1</v></c></row><row r="2305" spans="1:2" x14ac:dyDescent="0.3"><c r="A2305" s="9" t="s"><v>45802</v></c><c r="B2305" s="9"><v>1</v></c></row><row r="2306" spans="1:2" x14ac:dyDescent="0.3"><c r="A2306" s="9" t="s"><v>45803</v></c><c r="B2306" s="9"><v>1</v></c></row><row r="2307" spans="1:2" x14ac:dyDescent="0.3"><c r="A2307" s="9" t="s"><v>45804</v></c><c r="B2307" s="9"><v>1</v></c></row><row r="2308" spans="1:2" x14ac:dyDescent="0.3"><c r="A2308" s="9" t="s"><v>45805</v></c><c r="B2308" s="9"><v>1</v></c></row><row r="2309" spans="1:2" x14ac:dyDescent="0.3"><c r="A2309" s="9" t="s"><v>45806</v></c><c r="B2309" s="9"><v>1</v></c></row><row r="2310" spans="1:2" x14ac:dyDescent="0.3"><c r="A2310" s="9" t="s"><v>45807</v></c><c r="B2310" s="9"><v>1</v></c></row><row r="2311" spans="1:2" x14ac:dyDescent="0.3"><c r="A2311" s="9" t="s"><v>45808</v></c><c r="B2311" s="9"><v>1</v></c></row><row r="2312" spans="1:2" x14ac:dyDescent="0.3"><c r="A2312" s="9" t="s"><v>45809</v></c><c r="B2312" s="9"><v>1</v></c></row><row r="2313" spans="1:2" x14ac:dyDescent="0.3"><c r="A2313" s="9" t="s"><v>45810</v></c><c r="B2313" s="9"><v>1</v></c></row><row r="2314" spans="1:2" x14ac:dyDescent="0.3"><c r="A2314" s="9" t="s"><v>45811</v></c><c r="B2314" s="9"><v>1</v></c></row><row r="2315" spans="1:2" x14ac:dyDescent="0.3"><c r="A2315" s="9" t="s"><v>45812</v></c><c r="B2315" s="9"><v>1</v></c></row><row r="2316" spans="1:2" x14ac:dyDescent="0.3"><c r="A2316" s="9" t="s"><v>45813</v></c><c r="B2316" s="9"><v>1</v></c></row><row r="2317" spans="1:2" x14ac:dyDescent="0.3"><c r="A2317" s="9" t="s"><v>45814</v></c><c r="B2317" s="9"><v>1</v></c></row><row r="2318" spans="1:2" x14ac:dyDescent="0.3"><c r="A2318" s="9" t="s"><v>45815</v></c><c r="B2318" s="9"><v>1</v></c></row><row r="2319" spans="1:2" x14ac:dyDescent="0.3"><c r="A2319" s="9" t="s"><v>45816</v></c><c r="B2319" s="9"><v>1</v></c></row><row r="2320" spans="1:2" x14ac:dyDescent="0.3"><c r="A2320" s="9" t="s"><v>45817</v></c><c r="B2320" s="9"><v>1</v></c></row><row r="2321" spans="1:2" x14ac:dyDescent="0.3"><c r="A2321" s="9" t="s"><v>45818</v></c><c r="B2321" s="9"><v>1</v></c></row><row r="2322" spans="1:2" x14ac:dyDescent="0.3"><c r="A2322" s="9" t="s"><v>45819</v></c><c r="B2322" s="9"><v>1</v></c></row><row r="2323" spans="1:2" x14ac:dyDescent="0.3"><c r="A2323" s="9" t="s"><v>45820</v></c><c r="B2323" s="9"><v>1</v></c></row><row r="2324" spans="1:2" x14ac:dyDescent="0.3"><c r="A2324" s="9" t="s"><v>45821</v></c><c r="B2324" s="9"><v>1</v></c></row><row r="2325" spans="1:2" x14ac:dyDescent="0.3"><c r="A2325" s="9" t="s"><v>45822</v></c><c r="B2325" s="9"><v>1</v></c></row><row r="2326" spans="1:2" x14ac:dyDescent="0.3"><c r="A2326" s="9" t="s"><v>45823</v></c><c r="B2326" s="9"><v>1</v></c></row><row r="2327" spans="1:2" x14ac:dyDescent="0.3"><c r="A2327" s="9" t="s"><v>45824</v></c><c r="B2327" s="9"><v>1</v></c></row><row r="2328" spans="1:2" x14ac:dyDescent="0.3"><c r="A2328" s="9" t="s"><v>45825</v></c><c r="B2328" s="9"><v>1</v></c></row><row r="2329" spans="1:2" x14ac:dyDescent="0.3"><c r="A2329" s="9" t="s"><v>45826</v></c><c r="B2329" s="9"><v>1</v></c></row><row r="2330" spans="1:2" x14ac:dyDescent="0.3"><c r="A2330" s="9" t="s"><v>45827</v></c><c r="B2330" s="9"><v>1</v></c></row><row r="2331" spans="1:2" x14ac:dyDescent="0.3"><c r="A2331" s="9" t="s"><v>45828</v></c><c r="B2331" s="9"><v>1</v></c></row><row r="2332" spans="1:2" x14ac:dyDescent="0.3"><c r="A2332" s="9" t="s"><v>45829</v></c><c r="B2332" s="9"><v>1</v></c></row><row r="2333" spans="1:2" x14ac:dyDescent="0.3"><c r="A2333" s="9" t="s"><v>45830</v></c><c r="B2333" s="9"><v>1</v></c></row><row r="2334" spans="1:2" x14ac:dyDescent="0.3"><c r="A2334" s="9" t="s"><v>45831</v></c><c r="B2334" s="9"><v>1</v></c></row><row r="2335" spans="1:2" x14ac:dyDescent="0.3"><c r="A2335" s="9" t="s"><v>45832</v></c><c r="B2335" s="9"><v>1</v></c></row><row r="2336" spans="1:2" x14ac:dyDescent="0.3"><c r="A2336" s="9" t="s"><v>45833</v></c><c r="B2336" s="9"><v>1</v></c></row><row r="2337" spans="1:2" x14ac:dyDescent="0.3"><c r="A2337" s="9" t="s"><v>45834</v></c><c r="B2337" s="9"><v>1</v></c></row><row r="2338" spans="1:2" x14ac:dyDescent="0.3"><c r="A2338" s="9" t="s"><v>45835</v></c><c r="B2338" s="9"><v>1</v></c></row><row r="2339" spans="1:2" x14ac:dyDescent="0.3"><c r="A2339" s="9" t="s"><v>45836</v></c><c r="B2339" s="9"><v>1</v></c></row><row r="2340" spans="1:2" x14ac:dyDescent="0.3"><c r="A2340" s="9" t="s"><v>45837</v></c><c r="B2340" s="9"><v>1</v></c></row><row r="2341" spans="1:2" x14ac:dyDescent="0.3"><c r="A2341" s="9" t="s"><v>45838</v></c><c r="B2341" s="9"><v>1</v></c></row><row r="2342" spans="1:2" x14ac:dyDescent="0.3"><c r="A2342" s="9" t="s"><v>45839</v></c><c r="B2342" s="9"><v>1</v></c></row><row r="2343" spans="1:2" x14ac:dyDescent="0.3"><c r="A2343" s="9" t="s"><v>45840</v></c><c r="B2343" s="9"><v>1</v></c></row><row r="2344" spans="1:2" x14ac:dyDescent="0.3"><c r="A2344" s="9" t="s"><v>45841</v></c><c r="B2344" s="9"><v>1</v></c></row><row r="2345" spans="1:2" x14ac:dyDescent="0.3"><c r="A2345" s="9" t="s"><v>45842</v></c><c r="B2345" s="9"><v>1</v></c></row><row r="2346" spans="1:2" x14ac:dyDescent="0.3"><c r="A2346" s="9" t="s"><v>45843</v></c><c r="B2346" s="9"><v>1</v></c></row><row r="2347" spans="1:2" x14ac:dyDescent="0.3"><c r="A2347" s="9" t="s"><v>45844</v></c><c r="B2347" s="9"><v>1</v></c></row><row r="2348" spans="1:2" x14ac:dyDescent="0.3"><c r="A2348" s="9" t="s"><v>45845</v></c><c r="B2348" s="9"><v>1</v></c></row><row r="2349" spans="1:2" x14ac:dyDescent="0.3"><c r="A2349" s="9" t="s"><v>45846</v></c><c r="B2349" s="9"><v>1</v></c></row><row r="2350" spans="1:2" x14ac:dyDescent="0.3"><c r="A2350" s="9" t="s"><v>45847</v></c><c r="B2350" s="9"><v>1</v></c></row><row r="2351" spans="1:2" x14ac:dyDescent="0.3"><c r="A2351" s="9" t="s"><v>45848</v></c><c r="B2351" s="9"><v>1</v></c></row><row r="2352" spans="1:2" x14ac:dyDescent="0.3"><c r="A2352" s="9" t="s"><v>45849</v></c><c r="B2352" s="9"><v>1</v></c></row><row r="2353" spans="1:2" x14ac:dyDescent="0.3"><c r="A2353" s="9" t="s"><v>45850</v></c><c r="B2353" s="9"><v>1</v></c></row><row r="2354" spans="1:2" x14ac:dyDescent="0.3"><c r="A2354" s="9" t="s"><v>45851</v></c><c r="B2354" s="9"><v>1</v></c></row><row r="2355" spans="1:2" x14ac:dyDescent="0.3"><c r="A2355" s="9" t="s"><v>45852</v></c><c r="B2355" s="9"><v>1</v></c></row><row r="2356" spans="1:2" x14ac:dyDescent="0.3"><c r="A2356" s="9" t="s"><v>45853</v></c><c r="B2356" s="9"><v>1</v></c></row><row r="2357" spans="1:2" x14ac:dyDescent="0.3"><c r="A2357" s="9" t="s"><v>45854</v></c><c r="B2357" s="9"><v>1</v></c></row><row r="2358" spans="1:2" x14ac:dyDescent="0.3"><c r="A2358" s="9" t="s"><v>45855</v></c><c r="B2358" s="9"><v>1</v></c></row><row r="2359" spans="1:2" x14ac:dyDescent="0.3"><c r="A2359" s="9" t="s"><v>45856</v></c><c r="B2359" s="9"><v>1</v></c></row><row r="2360" spans="1:2" x14ac:dyDescent="0.3"><c r="A2360" s="9" t="s"><v>45857</v></c><c r="B2360" s="9"><v>1</v></c></row><row r="2361" spans="1:2" x14ac:dyDescent="0.3"><c r="A2361" s="9" t="s"><v>45858</v></c><c r="B2361" s="9"><v>1</v></c></row><row r="2362" spans="1:2" x14ac:dyDescent="0.3"><c r="A2362" s="9" t="s"><v>45859</v></c><c r="B2362" s="9"><v>1</v></c></row><row r="2363" spans="1:2" x14ac:dyDescent="0.3"><c r="A2363" s="9" t="s"><v>45860</v></c><c r="B2363" s="9"><v>1</v></c></row><row r="2364" spans="1:2" x14ac:dyDescent="0.3"><c r="A2364" s="9" t="s"><v>45861</v></c><c r="B2364" s="9"><v>1</v></c></row><row r="2365" spans="1:2" x14ac:dyDescent="0.3"><c r="A2365" s="9" t="s"><v>45862</v></c><c r="B2365" s="9"><v>1</v></c></row><row r="2366" spans="1:2" x14ac:dyDescent="0.3"><c r="A2366" s="9" t="s"><v>45863</v></c><c r="B2366" s="9"><v>1</v></c></row><row r="2367" spans="1:2" x14ac:dyDescent="0.3"><c r="A2367" s="9" t="s"><v>45864</v></c><c r="B2367" s="9"><v>1</v></c></row><row r="2368" spans="1:2" x14ac:dyDescent="0.3"><c r="A2368" s="9" t="s"><v>45865</v></c><c r="B2368" s="9"><v>1</v></c></row><row r="2369" spans="1:2" x14ac:dyDescent="0.3"><c r="A2369" s="9" t="s"><v>45866</v></c><c r="B2369" s="9"><v>1</v></c></row><row r="2370" spans="1:2" x14ac:dyDescent="0.3"><c r="A2370" s="9" t="s"><v>45867</v></c><c r="B2370" s="9"><v>1</v></c></row><row r="2371" spans="1:2" x14ac:dyDescent="0.3"><c r="A2371" s="9" t="s"><v>45868</v></c><c r="B2371" s="9"><v>1</v></c></row><row r="2372" spans="1:2" x14ac:dyDescent="0.3"><c r="A2372" s="9" t="s"><v>45869</v></c><c r="B2372" s="9"><v>1</v></c></row><row r="2373" spans="1:2" x14ac:dyDescent="0.3"><c r="A2373" s="9" t="s"><v>45870</v></c><c r="B2373" s="9"><v>1</v></c></row><row r="2374" spans="1:2" x14ac:dyDescent="0.3"><c r="A2374" s="9" t="s"><v>45871</v></c><c r="B2374" s="9"><v>1</v></c></row><row r="2375" spans="1:2" x14ac:dyDescent="0.3"><c r="A2375" s="9" t="s"><v>45872</v></c><c r="B2375" s="9"><v>1</v></c></row><row r="2376" spans="1:2" x14ac:dyDescent="0.3"><c r="A2376" s="9" t="s"><v>45873</v></c><c r="B2376" s="9"><v>1</v></c></row><row r="2377" spans="1:2" x14ac:dyDescent="0.3"><c r="A2377" s="9" t="s"><v>45874</v></c><c r="B2377" s="9"><v>1</v></c></row><row r="2378" spans="1:2" x14ac:dyDescent="0.3"><c r="A2378" s="9" t="s"><v>45875</v></c><c r="B2378" s="9"><v>1</v></c></row><row r="2379" spans="1:2" x14ac:dyDescent="0.3"><c r="A2379" s="9" t="s"><v>45876</v></c><c r="B2379" s="9"><v>1</v></c></row><row r="2380" spans="1:2" x14ac:dyDescent="0.3"><c r="A2380" s="9" t="s"><v>45877</v></c><c r="B2380" s="9"><v>1</v></c></row><row r="2381" spans="1:2" x14ac:dyDescent="0.3"><c r="A2381" s="9" t="s"><v>45878</v></c><c r="B2381" s="9"><v>1</v></c></row><row r="2382" spans="1:2" x14ac:dyDescent="0.3"><c r="A2382" s="9" t="s"><v>45879</v></c><c r="B2382" s="9"><v>1</v></c></row><row r="2383" spans="1:2" x14ac:dyDescent="0.3"><c r="A2383" s="9" t="s"><v>45880</v></c><c r="B2383" s="9"><v>1</v></c></row><row r="2384" spans="1:2" x14ac:dyDescent="0.3"><c r="A2384" s="9" t="s"><v>45881</v></c><c r="B2384" s="9"><v>1</v></c></row><row r="2385" spans="1:2" x14ac:dyDescent="0.3"><c r="A2385" s="9" t="s"><v>45882</v></c><c r="B2385" s="9"><v>1</v></c></row><row r="2386" spans="1:2" x14ac:dyDescent="0.3"><c r="A2386" s="9" t="s"><v>45883</v></c><c r="B2386" s="9"><v>1</v></c></row><row r="2387" spans="1:2" x14ac:dyDescent="0.3"><c r="A2387" s="9" t="s"><v>45884</v></c><c r="B2387" s="9"><v>1</v></c></row><row r="2388" spans="1:2" x14ac:dyDescent="0.3"><c r="A2388" s="9" t="s"><v>45885</v></c><c r="B2388" s="9"><v>1</v></c></row><row r="2389" spans="1:2" x14ac:dyDescent="0.3"><c r="A2389" s="9" t="s"><v>45886</v></c><c r="B2389" s="9"><v>1</v></c></row><row r="2390" spans="1:2" x14ac:dyDescent="0.3"><c r="A2390" s="9" t="s"><v>45887</v></c><c r="B2390" s="9"><v>1</v></c></row><row r="2391" spans="1:2" x14ac:dyDescent="0.3"><c r="A2391" s="9" t="s"><v>45888</v></c><c r="B2391" s="9"><v>1</v></c></row><row r="2392" spans="1:2" x14ac:dyDescent="0.3"><c r="A2392" s="9" t="s"><v>45889</v></c><c r="B2392" s="9"><v>1</v></c></row><row r="2393" spans="1:2" x14ac:dyDescent="0.3"><c r="A2393" s="9" t="s"><v>45890</v></c><c r="B2393" s="9"><v>1</v></c></row><row r="2394" spans="1:2" x14ac:dyDescent="0.3"><c r="A2394" s="9" t="s"><v>45891</v></c><c r="B2394" s="9"><v>1</v></c></row><row r="2395" spans="1:2" x14ac:dyDescent="0.3"><c r="A2395" s="9" t="s"><v>45892</v></c><c r="B2395" s="9"><v>1</v></c></row><row r="2396" spans="1:2" x14ac:dyDescent="0.3"><c r="A2396" s="9" t="s"><v>45893</v></c><c r="B2396" s="9"><v>1</v></c></row><row r="2397" spans="1:2" x14ac:dyDescent="0.3"><c r="A2397" s="9" t="s"><v>45894</v></c><c r="B2397" s="9"><v>1</v></c></row><row r="2398" spans="1:2" x14ac:dyDescent="0.3"><c r="A2398" s="9" t="s"><v>45895</v></c><c r="B2398" s="9"><v>1</v></c></row><row r="2399" spans="1:2" x14ac:dyDescent="0.3"><c r="A2399" s="9" t="s"><v>45896</v></c><c r="B2399" s="9"><v>1</v></c></row><row r="2400" spans="1:2" x14ac:dyDescent="0.3"><c r="A2400" s="9" t="s"><v>45897</v></c><c r="B2400" s="9"><v>1</v></c></row><row r="2401" spans="1:2" x14ac:dyDescent="0.3"><c r="A2401" s="9" t="s"><v>45898</v></c><c r="B2401" s="9"><v>1</v></c></row><row r="2402" spans="1:2" x14ac:dyDescent="0.3"><c r="A2402" s="9" t="s"><v>45899</v></c><c r="B2402" s="9"><v>1</v></c></row><row r="2403" spans="1:2" x14ac:dyDescent="0.3"><c r="A2403" s="9" t="s"><v>45900</v></c><c r="B2403" s="9"><v>1</v></c></row><row r="2404" spans="1:2" x14ac:dyDescent="0.3"><c r="A2404" s="9" t="s"><v>45901</v></c><c r="B2404" s="9"><v>1</v></c></row><row r="2405" spans="1:2" x14ac:dyDescent="0.3"><c r="A2405" s="9" t="s"><v>45902</v></c><c r="B2405" s="9"><v>1</v></c></row><row r="2406" spans="1:2" x14ac:dyDescent="0.3"><c r="A2406" s="9" t="s"><v>45903</v></c><c r="B2406" s="9"><v>1</v></c></row><row r="2407" spans="1:2" x14ac:dyDescent="0.3"><c r="A2407" s="9" t="s"><v>45904</v></c><c r="B2407" s="9"><v>1</v></c></row><row r="2408" spans="1:2" x14ac:dyDescent="0.3"><c r="A2408" s="9" t="s"><v>45905</v></c><c r="B2408" s="9"><v>1</v></c></row><row r="2409" spans="1:2" x14ac:dyDescent="0.3"><c r="A2409" s="9" t="s"><v>45906</v></c><c r="B2409" s="9"><v>1</v></c></row><row r="2410" spans="1:2" x14ac:dyDescent="0.3"><c r="A2410" s="9" t="s"><v>45907</v></c><c r="B2410" s="9"><v>1</v></c></row><row r="2411" spans="1:2" x14ac:dyDescent="0.3"><c r="A2411" s="9" t="s"><v>45908</v></c><c r="B2411" s="9"><v>1</v></c></row><row r="2412" spans="1:2" x14ac:dyDescent="0.3"><c r="A2412" s="9" t="s"><v>45909</v></c><c r="B2412" s="9"><v>1</v></c></row><row r="2413" spans="1:2" x14ac:dyDescent="0.3"><c r="A2413" s="9" t="s"><v>45910</v></c><c r="B2413" s="9"><v>1</v></c></row><row r="2414" spans="1:2" x14ac:dyDescent="0.3"><c r="A2414" s="9" t="s"><v>45911</v></c><c r="B2414" s="9"><v>1</v></c></row><row r="2415" spans="1:2" x14ac:dyDescent="0.3"><c r="A2415" s="9" t="s"><v>45912</v></c><c r="B2415" s="9"><v>1</v></c></row><row r="2416" spans="1:2" x14ac:dyDescent="0.3"><c r="A2416" s="9" t="s"><v>45913</v></c><c r="B2416" s="9"><v>1</v></c></row><row r="2417" spans="1:2" x14ac:dyDescent="0.3"><c r="A2417" s="9" t="s"><v>45914</v></c><c r="B2417" s="9"><v>1</v></c></row><row r="2418" spans="1:2" x14ac:dyDescent="0.3"><c r="A2418" s="9" t="s"><v>45915</v></c><c r="B2418" s="9"><v>1</v></c></row><row r="2419" spans="1:2" x14ac:dyDescent="0.3"><c r="A2419" s="9" t="s"><v>45916</v></c><c r="B2419" s="9"><v>1</v></c></row><row r="2420" spans="1:2" x14ac:dyDescent="0.3"><c r="A2420" s="9" t="s"><v>45917</v></c><c r="B2420" s="9"><v>1</v></c></row><row r="2421" spans="1:2" x14ac:dyDescent="0.3"><c r="A2421" s="9" t="s"><v>45918</v></c><c r="B2421" s="9"><v>1</v></c></row><row r="2422" spans="1:2" x14ac:dyDescent="0.3"><c r="A2422" s="9" t="s"><v>45919</v></c><c r="B2422" s="9"><v>1</v></c></row><row r="2423" spans="1:2" x14ac:dyDescent="0.3"><c r="A2423" s="9" t="s"><v>45920</v></c><c r="B2423" s="9"><v>1</v></c></row><row r="2424" spans="1:2" x14ac:dyDescent="0.3"><c r="A2424" s="9" t="s"><v>45921</v></c><c r="B2424" s="9"><v>1</v></c></row><row r="2425" spans="1:2" x14ac:dyDescent="0.3"><c r="A2425" s="9" t="s"><v>45922</v></c><c r="B2425" s="9"><v>1</v></c></row><row r="2426" spans="1:2" x14ac:dyDescent="0.3"><c r="A2426" s="9" t="s"><v>45923</v></c><c r="B2426" s="9"><v>1</v></c></row><row r="2427" spans="1:2" x14ac:dyDescent="0.3"><c r="A2427" s="9" t="s"><v>45924</v></c><c r="B2427" s="9"><v>1</v></c></row><row r="2428" spans="1:2" x14ac:dyDescent="0.3"><c r="A2428" s="9" t="s"><v>45925</v></c><c r="B2428" s="9"><v>1</v></c></row><row r="2429" spans="1:2" x14ac:dyDescent="0.3"><c r="A2429" s="9" t="s"><v>45926</v></c><c r="B2429" s="9"><v>1</v></c></row><row r="2430" spans="1:2" x14ac:dyDescent="0.3"><c r="A2430" s="9" t="s"><v>45927</v></c><c r="B2430" s="9"><v>1</v></c></row><row r="2431" spans="1:2" x14ac:dyDescent="0.3"><c r="A2431" s="9" t="s"><v>45928</v></c><c r="B2431" s="9"><v>1</v></c></row><row r="2432" spans="1:2" x14ac:dyDescent="0.3"><c r="A2432" s="9" t="s"><v>45929</v></c><c r="B2432" s="9"><v>1</v></c></row><row r="2433" spans="1:2" x14ac:dyDescent="0.3"><c r="A2433" s="9" t="s"><v>45930</v></c><c r="B2433" s="9"><v>1</v></c></row><row r="2434" spans="1:2" x14ac:dyDescent="0.3"><c r="A2434" s="9" t="s"><v>45931</v></c><c r="B2434" s="9"><v>1</v></c></row><row r="2435" spans="1:2" x14ac:dyDescent="0.3"><c r="A2435" s="9" t="s"><v>45932</v></c><c r="B2435" s="9"><v>1</v></c></row><row r="2436" spans="1:2" x14ac:dyDescent="0.3"><c r="A2436" s="9" t="s"><v>45933</v></c><c r="B2436" s="9"><v>1</v></c></row><row r="2437" spans="1:2" x14ac:dyDescent="0.3"><c r="A2437" s="9" t="s"><v>45934</v></c><c r="B2437" s="9"><v>1</v></c></row><row r="2438" spans="1:2" x14ac:dyDescent="0.3"><c r="A2438" s="9" t="s"><v>45935</v></c><c r="B2438" s="9"><v>1</v></c></row><row r="2439" spans="1:2" x14ac:dyDescent="0.3"><c r="A2439" s="9" t="s"><v>45936</v></c><c r="B2439" s="9"><v>1</v></c></row><row r="2440" spans="1:2" x14ac:dyDescent="0.3"><c r="A2440" s="9" t="s"><v>45937</v></c><c r="B2440" s="9"><v>1</v></c></row><row r="2441" spans="1:2" x14ac:dyDescent="0.3"><c r="A2441" s="9" t="s"><v>45938</v></c><c r="B2441" s="9"><v>1</v></c></row><row r="2442" spans="1:2" x14ac:dyDescent="0.3"><c r="A2442" s="9" t="s"><v>45939</v></c><c r="B2442" s="9"><v>1</v></c></row><row r="2443" spans="1:2" x14ac:dyDescent="0.3"><c r="A2443" s="9" t="s"><v>45940</v></c><c r="B2443" s="9"><v>1</v></c></row><row r="2444" spans="1:2" x14ac:dyDescent="0.3"><c r="A2444" s="9" t="s"><v>45941</v></c><c r="B2444" s="9"><v>1</v></c></row><row r="2445" spans="1:2" x14ac:dyDescent="0.3"><c r="A2445" s="9" t="s"><v>45942</v></c><c r="B2445" s="9"><v>1</v></c></row><row r="2446" spans="1:2" x14ac:dyDescent="0.3"><c r="A2446" s="9" t="s"><v>45943</v></c><c r="B2446" s="9"><v>1</v></c></row><row r="2447" spans="1:2" x14ac:dyDescent="0.3"><c r="A2447" s="9" t="s"><v>45944</v></c><c r="B2447" s="9"><v>1</v></c></row><row r="2448" spans="1:2" x14ac:dyDescent="0.3"><c r="A2448" s="9" t="s"><v>45945</v></c><c r="B2448" s="9"><v>1</v></c></row><row r="2449" spans="1:2" x14ac:dyDescent="0.3"><c r="A2449" s="9" t="s"><v>45946</v></c><c r="B2449" s="9"><v>1</v></c></row><row r="2450" spans="1:2" x14ac:dyDescent="0.3"><c r="A2450" s="9" t="s"><v>45947</v></c><c r="B2450" s="9"><v>1</v></c></row><row r="2451" spans="1:2" x14ac:dyDescent="0.3"><c r="A2451" s="9" t="s"><v>45948</v></c><c r="B2451" s="9"><v>1</v></c></row><row r="2452" spans="1:2" x14ac:dyDescent="0.3"><c r="A2452" s="9" t="s"><v>45949</v></c><c r="B2452" s="9"><v>1</v></c></row><row r="2453" spans="1:2" x14ac:dyDescent="0.3"><c r="A2453" s="9" t="s"><v>45950</v></c><c r="B2453" s="9"><v>1</v></c></row><row r="2454" spans="1:2" x14ac:dyDescent="0.3"><c r="A2454" s="9" t="s"><v>45951</v></c><c r="B2454" s="9"><v>1</v></c></row><row r="2455" spans="1:2" x14ac:dyDescent="0.3"><c r="A2455" s="9" t="s"><v>45952</v></c><c r="B2455" s="9"><v>1</v></c></row><row r="2456" spans="1:2" x14ac:dyDescent="0.3"><c r="A2456" s="9" t="s"><v>45953</v></c><c r="B2456" s="9"><v>1</v></c></row><row r="2457" spans="1:2" x14ac:dyDescent="0.3"><c r="A2457" s="9" t="s"><v>45954</v></c><c r="B2457" s="9"><v>1</v></c></row><row r="2458" spans="1:2" x14ac:dyDescent="0.3"><c r="A2458" s="9" t="s"><v>45955</v></c><c r="B2458" s="9"><v>1</v></c></row><row r="2459" spans="1:2" x14ac:dyDescent="0.3"><c r="A2459" s="9" t="s"><v>45956</v></c><c r="B2459" s="9"><v>1</v></c></row><row r="2460" spans="1:2" x14ac:dyDescent="0.3"><c r="A2460" s="9" t="s"><v>45957</v></c><c r="B2460" s="9"><v>1</v></c></row><row r="2461" spans="1:2" x14ac:dyDescent="0.3"><c r="A2461" s="9" t="s"><v>45958</v></c><c r="B2461" s="9"><v>1</v></c></row><row r="2462" spans="1:2" x14ac:dyDescent="0.3"><c r="A2462" s="9" t="s"><v>45959</v></c><c r="B2462" s="9"><v>1</v></c></row><row r="2463" spans="1:2" x14ac:dyDescent="0.3"><c r="A2463" s="9" t="s"><v>45960</v></c><c r="B2463" s="9"><v>1</v></c></row><row r="2464" spans="1:2" x14ac:dyDescent="0.3"><c r="A2464" s="9" t="s"><v>45961</v></c><c r="B2464" s="9"><v>1</v></c></row><row r="2465" spans="1:2" x14ac:dyDescent="0.3"><c r="A2465" s="9" t="s"><v>45962</v></c><c r="B2465" s="9"><v>1</v></c></row><row r="2466" spans="1:2" x14ac:dyDescent="0.3"><c r="A2466" s="9" t="s"><v>45963</v></c><c r="B2466" s="9"><v>1</v></c></row><row r="2467" spans="1:2" x14ac:dyDescent="0.3"><c r="A2467" s="9" t="s"><v>45964</v></c><c r="B2467" s="9"><v>1</v></c></row><row r="2468" spans="1:2" x14ac:dyDescent="0.3"><c r="A2468" s="9" t="s"><v>45965</v></c><c r="B2468" s="9"><v>1</v></c></row><row r="2469" spans="1:2" x14ac:dyDescent="0.3"><c r="A2469" s="9" t="s"><v>45966</v></c><c r="B2469" s="9"><v>1</v></c></row><row r="2470" spans="1:2" x14ac:dyDescent="0.3"><c r="A2470" s="9" t="s"><v>45967</v></c><c r="B2470" s="9"><v>1</v></c></row><row r="2471" spans="1:2" x14ac:dyDescent="0.3"><c r="A2471" s="9" t="s"><v>45968</v></c><c r="B2471" s="9"><v>1</v></c></row><row r="2472" spans="1:2" x14ac:dyDescent="0.3"><c r="A2472" s="9" t="s"><v>45969</v></c><c r="B2472" s="9"><v>1</v></c></row><row r="2473" spans="1:2" x14ac:dyDescent="0.3"><c r="A2473" s="9" t="s"><v>45970</v></c><c r="B2473" s="9"><v>1</v></c></row><row r="2474" spans="1:2" x14ac:dyDescent="0.3"><c r="A2474" s="9" t="s"><v>45971</v></c><c r="B2474" s="9"><v>1</v></c></row><row r="2475" spans="1:2" x14ac:dyDescent="0.3"><c r="A2475" s="9" t="s"><v>45972</v></c><c r="B2475" s="9"><v>1</v></c></row><row r="2476" spans="1:2" x14ac:dyDescent="0.3"><c r="A2476" s="9" t="s"><v>45973</v></c><c r="B2476" s="9"><v>1</v></c></row><row r="2477" spans="1:2" x14ac:dyDescent="0.3"><c r="A2477" s="9" t="s"><v>45974</v></c><c r="B2477" s="9"><v>1</v></c></row><row r="2478" spans="1:2" x14ac:dyDescent="0.3"><c r="A2478" s="9" t="s"><v>45975</v></c><c r="B2478" s="9"><v>1</v></c></row><row r="2479" spans="1:2" x14ac:dyDescent="0.3"><c r="A2479" s="9" t="s"><v>45976</v></c><c r="B2479" s="9"><v>1</v></c></row><row r="2480" spans="1:2" x14ac:dyDescent="0.3"><c r="A2480" s="9" t="s"><v>45977</v></c><c r="B2480" s="9"><v>1</v></c></row><row r="2481" spans="1:2" x14ac:dyDescent="0.3"><c r="A2481" s="9" t="s"><v>45978</v></c><c r="B2481" s="9"><v>1</v></c></row><row r="2482" spans="1:2" x14ac:dyDescent="0.3"><c r="A2482" s="9" t="s"><v>45979</v></c><c r="B2482" s="9"><v>1</v></c></row><row r="2483" spans="1:2" x14ac:dyDescent="0.3"><c r="A2483" s="9" t="s"><v>45980</v></c><c r="B2483" s="9"><v>1</v></c></row><row r="2484" spans="1:2" x14ac:dyDescent="0.3"><c r="A2484" s="9" t="s"><v>45981</v></c><c r="B2484" s="9"><v>1</v></c></row><row r="2485" spans="1:2" x14ac:dyDescent="0.3"><c r="A2485" s="9" t="s"><v>45982</v></c><c r="B2485" s="9"><v>1</v></c></row><row r="2486" spans="1:2" x14ac:dyDescent="0.3"><c r="A2486" s="9" t="s"><v>45983</v></c><c r="B2486" s="9"><v>1</v></c></row><row r="2487" spans="1:2" x14ac:dyDescent="0.3"><c r="A2487" s="9" t="s"><v>45984</v></c><c r="B2487" s="9"><v>1</v></c></row><row r="2488" spans="1:2" x14ac:dyDescent="0.3"><c r="A2488" s="9" t="s"><v>45985</v></c><c r="B2488" s="9"><v>1</v></c></row><row r="2489" spans="1:2" x14ac:dyDescent="0.3"><c r="A2489" s="9" t="s"><v>45986</v></c><c r="B2489" s="9"><v>1</v></c></row><row r="2490" spans="1:2" x14ac:dyDescent="0.3"><c r="A2490" s="9" t="s"><v>45987</v></c><c r="B2490" s="9"><v>1</v></c></row><row r="2491" spans="1:2" x14ac:dyDescent="0.3"><c r="A2491" s="9" t="s"><v>45988</v></c><c r="B2491" s="9"><v>1</v></c></row><row r="2492" spans="1:2" x14ac:dyDescent="0.3"><c r="A2492" s="9" t="s"><v>45989</v></c><c r="B2492" s="9"><v>1</v></c></row><row r="2493" spans="1:2" x14ac:dyDescent="0.3"><c r="A2493" s="9" t="s"><v>45990</v></c><c r="B2493" s="9"><v>1</v></c></row><row r="2494" spans="1:2" x14ac:dyDescent="0.3"><c r="A2494" s="9" t="s"><v>45991</v></c><c r="B2494" s="9"><v>1</v></c></row><row r="2495" spans="1:2" x14ac:dyDescent="0.3"><c r="A2495" s="9" t="s"><v>45992</v></c><c r="B2495" s="9"><v>1</v></c></row><row r="2496" spans="1:2" x14ac:dyDescent="0.3"><c r="A2496" s="9" t="s"><v>45993</v></c><c r="B2496" s="9"><v>1</v></c></row><row r="2497" spans="1:2" x14ac:dyDescent="0.3"><c r="A2497" s="9" t="s"><v>45994</v></c><c r="B2497" s="9"><v>1</v></c></row><row r="2498" spans="1:2" x14ac:dyDescent="0.3"><c r="A2498" s="9" t="s"><v>45995</v></c><c r="B2498" s="9"><v>1</v></c></row><row r="2499" spans="1:2" x14ac:dyDescent="0.3"><c r="A2499" s="9" t="s"><v>45996</v></c><c r="B2499" s="9"><v>1</v></c></row><row r="2500" spans="1:2" x14ac:dyDescent="0.3"><c r="A2500" s="9" t="s"><v>45997</v></c><c r="B2500" s="9"><v>1</v></c></row><row r="2501" spans="1:2" x14ac:dyDescent="0.3"><c r="A2501" s="9" t="s"><v>45998</v></c><c r="B2501" s="9"><v>1</v></c></row><row r="2502" spans="1:2" x14ac:dyDescent="0.3"><c r="A2502" s="9" t="s"><v>45999</v></c><c r="B2502" s="9"><v>1</v></c></row><row r="2503" spans="1:2" x14ac:dyDescent="0.3"><c r="A2503" s="9" t="s"><v>46000</v></c><c r="B2503" s="9"><v>1</v></c></row><row r="2504" spans="1:2" x14ac:dyDescent="0.3"><c r="A2504" s="9" t="s"><v>46001</v></c><c r="B2504" s="9"><v>1</v></c></row><row r="2505" spans="1:2" x14ac:dyDescent="0.3"><c r="A2505" s="9" t="s"><v>46002</v></c><c r="B2505" s="9"><v>1</v></c></row><row r="2506" spans="1:2" x14ac:dyDescent="0.3"><c r="A2506" s="9" t="s"><v>46003</v></c><c r="B2506" s="9"><v>1</v></c></row><row r="2507" spans="1:2" x14ac:dyDescent="0.3"><c r="A2507" s="9" t="s"><v>46004</v></c><c r="B2507" s="9"><v>1</v></c></row><row r="2508" spans="1:2" x14ac:dyDescent="0.3"><c r="A2508" s="9" t="s"><v>46005</v></c><c r="B2508" s="9"><v>1</v></c></row><row r="2509" spans="1:2" x14ac:dyDescent="0.3"><c r="A2509" s="9" t="s"><v>46006</v></c><c r="B2509" s="9"><v>1</v></c></row><row r="2510" spans="1:2" x14ac:dyDescent="0.3"><c r="A2510" s="9" t="s"><v>46007</v></c><c r="B2510" s="9"><v>1</v></c></row><row r="2511" spans="1:2" x14ac:dyDescent="0.3"><c r="A2511" s="9" t="s"><v>46008</v></c><c r="B2511" s="9"><v>1</v></c></row><row r="2512" spans="1:2" x14ac:dyDescent="0.3"><c r="A2512" s="9" t="s"><v>46009</v></c><c r="B2512" s="9"><v>1</v></c></row><row r="2513" spans="1:2" x14ac:dyDescent="0.3"><c r="A2513" s="9" t="s"><v>46010</v></c><c r="B2513" s="9"><v>1</v></c></row><row r="2514" spans="1:2" x14ac:dyDescent="0.3"><c r="A2514" s="9" t="s"><v>46011</v></c><c r="B2514" s="9"><v>1</v></c></row><row r="2515" spans="1:2" x14ac:dyDescent="0.3"><c r="A2515" s="9" t="s"><v>46012</v></c><c r="B2515" s="9"><v>1</v></c></row><row r="2516" spans="1:2" x14ac:dyDescent="0.3"><c r="A2516" s="9" t="s"><v>46013</v></c><c r="B2516" s="9"><v>1</v></c></row><row r="2517" spans="1:2" x14ac:dyDescent="0.3"><c r="A2517" s="9" t="s"><v>46014</v></c><c r="B2517" s="9"><v>1</v></c></row><row r="2518" spans="1:2" x14ac:dyDescent="0.3"><c r="A2518" s="9" t="s"><v>46015</v></c><c r="B2518" s="9"><v>1</v></c></row><row r="2519" spans="1:2" x14ac:dyDescent="0.3"><c r="A2519" s="9" t="s"><v>46016</v></c><c r="B2519" s="9"><v>1</v></c></row><row r="2520" spans="1:2" x14ac:dyDescent="0.3"><c r="A2520" s="9" t="s"><v>46017</v></c><c r="B2520" s="9"><v>1</v></c></row><row r="2521" spans="1:2" x14ac:dyDescent="0.3"><c r="A2521" s="9" t="s"><v>46018</v></c><c r="B2521" s="9"><v>1</v></c></row><row r="2522" spans="1:2" x14ac:dyDescent="0.3"><c r="A2522" s="9" t="s"><v>46019</v></c><c r="B2522" s="9"><v>1</v></c></row><row r="2523" spans="1:2" x14ac:dyDescent="0.3"><c r="A2523" s="9" t="s"><v>46020</v></c><c r="B2523" s="9"><v>1</v></c></row><row r="2524" spans="1:2" x14ac:dyDescent="0.3"><c r="A2524" s="9" t="s"><v>46021</v></c><c r="B2524" s="9"><v>1</v></c></row><row r="2525" spans="1:2" x14ac:dyDescent="0.3"><c r="A2525" s="9" t="s"><v>46022</v></c><c r="B2525" s="9"><v>1</v></c></row><row r="2526" spans="1:2" x14ac:dyDescent="0.3"><c r="A2526" s="9" t="s"><v>46023</v></c><c r="B2526" s="9"><v>1</v></c></row><row r="2527" spans="1:2" x14ac:dyDescent="0.3"><c r="A2527" s="9" t="s"><v>46024</v></c><c r="B2527" s="9"><v>1</v></c></row><row r="2528" spans="1:2" x14ac:dyDescent="0.3"><c r="A2528" s="9" t="s"><v>46025</v></c><c r="B2528" s="9"><v>1</v></c></row><row r="2529" spans="1:2" x14ac:dyDescent="0.3"><c r="A2529" s="9" t="s"><v>46026</v></c><c r="B2529" s="9"><v>1</v></c></row><row r="2530" spans="1:2" x14ac:dyDescent="0.3"><c r="A2530" s="9" t="s"><v>46027</v></c><c r="B2530" s="9"><v>1</v></c></row><row r="2531" spans="1:2" x14ac:dyDescent="0.3"><c r="A2531" s="9" t="s"><v>46028</v></c><c r="B2531" s="9"><v>1</v></c></row><row r="2532" spans="1:2" x14ac:dyDescent="0.3"><c r="A2532" s="9" t="s"><v>46029</v></c><c r="B2532" s="9"><v>1</v></c></row><row r="2533" spans="1:2" x14ac:dyDescent="0.3"><c r="A2533" s="9" t="s"><v>46030</v></c><c r="B2533" s="9"><v>1</v></c></row><row r="2534" spans="1:2" x14ac:dyDescent="0.3"><c r="A2534" s="9" t="s"><v>46031</v></c><c r="B2534" s="9"><v>1</v></c></row><row r="2535" spans="1:2" x14ac:dyDescent="0.3"><c r="A2535" s="9" t="s"><v>46032</v></c><c r="B2535" s="9"><v>1</v></c></row><row r="2536" spans="1:2" x14ac:dyDescent="0.3"><c r="A2536" s="9" t="s"><v>46033</v></c><c r="B2536" s="9"><v>1</v></c></row><row r="2537" spans="1:2" x14ac:dyDescent="0.3"><c r="A2537" s="9" t="s"><v>46034</v></c><c r="B2537" s="9"><v>1</v></c></row><row r="2538" spans="1:2" x14ac:dyDescent="0.3"><c r="A2538" s="9" t="s"><v>46035</v></c><c r="B2538" s="9"><v>1</v></c></row><row r="2539" spans="1:2" x14ac:dyDescent="0.3"><c r="A2539" s="9" t="s"><v>46036</v></c><c r="B2539" s="9"><v>1</v></c></row><row r="2540" spans="1:2" x14ac:dyDescent="0.3"><c r="A2540" s="9" t="s"><v>46037</v></c><c r="B2540" s="9"><v>1</v></c></row><row r="2541" spans="1:2" x14ac:dyDescent="0.3"><c r="A2541" s="9" t="s"><v>46038</v></c><c r="B2541" s="9"><v>1</v></c></row><row r="2542" spans="1:2" x14ac:dyDescent="0.3"><c r="A2542" s="9" t="s"><v>46039</v></c><c r="B2542" s="9"><v>1</v></c></row><row r="2543" spans="1:2" x14ac:dyDescent="0.3"><c r="A2543" s="9" t="s"><v>46040</v></c><c r="B2543" s="9"><v>1</v></c></row><row r="2544" spans="1:2" x14ac:dyDescent="0.3"><c r="A2544" s="9" t="s"><v>46041</v></c><c r="B2544" s="9"><v>1</v></c></row><row r="2545" spans="1:2" x14ac:dyDescent="0.3"><c r="A2545" s="9" t="s"><v>46042</v></c><c r="B2545" s="9"><v>1</v></c></row><row r="2546" spans="1:2" x14ac:dyDescent="0.3"><c r="A2546" s="9" t="s"><v>46043</v></c><c r="B2546" s="9"><v>1</v></c></row><row r="2547" spans="1:2" x14ac:dyDescent="0.3"><c r="A2547" s="9" t="s"><v>46044</v></c><c r="B2547" s="9"><v>1</v></c></row><row r="2548" spans="1:2" x14ac:dyDescent="0.3"><c r="A2548" s="9" t="s"><v>46045</v></c><c r="B2548" s="9"><v>1</v></c></row><row r="2549" spans="1:2" x14ac:dyDescent="0.3"><c r="A2549" s="9" t="s"><v>46046</v></c><c r="B2549" s="9"><v>1</v></c></row><row r="2550" spans="1:2" x14ac:dyDescent="0.3"><c r="A2550" s="9" t="s"><v>46047</v></c><c r="B2550" s="9"><v>1</v></c></row><row r="2551" spans="1:2" x14ac:dyDescent="0.3"><c r="A2551" s="9" t="s"><v>46048</v></c><c r="B2551" s="9"><v>1</v></c></row><row r="2552" spans="1:2" x14ac:dyDescent="0.3"><c r="A2552" s="9" t="s"><v>46049</v></c><c r="B2552" s="9"><v>1</v></c></row><row r="2553" spans="1:2" x14ac:dyDescent="0.3"><c r="A2553" s="9" t="s"><v>46050</v></c><c r="B2553" s="9"><v>1</v></c></row><row r="2554" spans="1:2" x14ac:dyDescent="0.3"><c r="A2554" s="9" t="s"><v>46051</v></c><c r="B2554" s="9"><v>1</v></c></row><row r="2555" spans="1:2" x14ac:dyDescent="0.3"><c r="A2555" s="9" t="s"><v>46052</v></c><c r="B2555" s="9"><v>1</v></c></row><row r="2556" spans="1:2" x14ac:dyDescent="0.3"><c r="A2556" s="9" t="s"><v>46053</v></c><c r="B2556" s="9"><v>1</v></c></row><row r="2557" spans="1:2" x14ac:dyDescent="0.3"><c r="A2557" s="9" t="s"><v>46054</v></c><c r="B2557" s="9"><v>1</v></c></row><row r="2558" spans="1:2" x14ac:dyDescent="0.3"><c r="A2558" s="9" t="s"><v>46055</v></c><c r="B2558" s="9"><v>1</v></c></row><row r="2559" spans="1:2" x14ac:dyDescent="0.3"><c r="A2559" s="9" t="s"><v>46056</v></c><c r="B2559" s="9"><v>1</v></c></row><row r="2560" spans="1:2" x14ac:dyDescent="0.3"><c r="A2560" s="9" t="s"><v>46057</v></c><c r="B2560" s="9"><v>1</v></c></row><row r="2561" spans="1:2" x14ac:dyDescent="0.3"><c r="A2561" s="9" t="s"><v>46058</v></c><c r="B2561" s="9"><v>1</v></c></row><row r="2562" spans="1:2" x14ac:dyDescent="0.3"><c r="A2562" s="9" t="s"><v>46059</v></c><c r="B2562" s="9"><v>1</v></c></row><row r="2563" spans="1:2" x14ac:dyDescent="0.3"><c r="A2563" s="9" t="s"><v>46060</v></c><c r="B2563" s="9"><v>1</v></c></row><row r="2564" spans="1:2" x14ac:dyDescent="0.3"><c r="A2564" s="9" t="s"><v>46061</v></c><c r="B2564" s="9"><v>1</v></c></row><row r="2565" spans="1:2" x14ac:dyDescent="0.3"><c r="A2565" s="9" t="s"><v>46062</v></c><c r="B2565" s="9"><v>1</v></c></row><row r="2566" spans="1:2" x14ac:dyDescent="0.3"><c r="A2566" s="9" t="s"><v>46063</v></c><c r="B2566" s="9"><v>1</v></c></row><row r="2567" spans="1:2" x14ac:dyDescent="0.3"><c r="A2567" s="9" t="s"><v>46064</v></c><c r="B2567" s="9"><v>1</v></c></row><row r="2568" spans="1:2" x14ac:dyDescent="0.3"><c r="A2568" s="9" t="s"><v>46065</v></c><c r="B2568" s="9"><v>1</v></c></row><row r="2569" spans="1:2" x14ac:dyDescent="0.3"><c r="A2569" s="9" t="s"><v>46066</v></c><c r="B2569" s="9"><v>1</v></c></row><row r="2570" spans="1:2" x14ac:dyDescent="0.3"><c r="A2570" s="9" t="s"><v>46067</v></c><c r="B2570" s="9"><v>1</v></c></row><row r="2571" spans="1:2" x14ac:dyDescent="0.3"><c r="A2571" s="9" t="s"><v>46068</v></c><c r="B2571" s="9"><v>1</v></c></row><row r="2572" spans="1:2" x14ac:dyDescent="0.3"><c r="A2572" s="9" t="s"><v>46069</v></c><c r="B2572" s="9"><v>1</v></c></row><row r="2573" spans="1:2" x14ac:dyDescent="0.3"><c r="A2573" s="9" t="s"><v>46070</v></c><c r="B2573" s="9"><v>1</v></c></row><row r="2574" spans="1:2" x14ac:dyDescent="0.3"><c r="A2574" s="9" t="s"><v>46071</v></c><c r="B2574" s="9"><v>1</v></c></row><row r="2575" spans="1:2" x14ac:dyDescent="0.3"><c r="A2575" s="9" t="s"><v>46072</v></c><c r="B2575" s="9"><v>1</v></c></row><row r="2576" spans="1:2" x14ac:dyDescent="0.3"><c r="A2576" s="9" t="s"><v>46073</v></c><c r="B2576" s="9"><v>1</v></c></row><row r="2577" spans="1:2" x14ac:dyDescent="0.3"><c r="A2577" s="9" t="s"><v>46074</v></c><c r="B2577" s="9"><v>1</v></c></row><row r="2578" spans="1:2" x14ac:dyDescent="0.3"><c r="A2578" s="9" t="s"><v>46075</v></c><c r="B2578" s="9"><v>1</v></c></row><row r="2579" spans="1:2" x14ac:dyDescent="0.3"><c r="A2579" s="9" t="s"><v>46076</v></c><c r="B2579" s="9"><v>1</v></c></row><row r="2580" spans="1:2" x14ac:dyDescent="0.3"><c r="A2580" s="9" t="s"><v>46077</v></c><c r="B2580" s="9"><v>1</v></c></row><row r="2581" spans="1:2" x14ac:dyDescent="0.3"><c r="A2581" s="9" t="s"><v>46078</v></c><c r="B2581" s="9"><v>1</v></c></row><row r="2582" spans="1:2" x14ac:dyDescent="0.3"><c r="A2582" s="9" t="s"><v>46079</v></c><c r="B2582" s="9"><v>1</v></c></row><row r="2583" spans="1:2" x14ac:dyDescent="0.3"><c r="A2583" s="9" t="s"><v>46080</v></c><c r="B2583" s="9"><v>1</v></c></row><row r="2584" spans="1:2" x14ac:dyDescent="0.3"><c r="A2584" s="9" t="s"><v>46081</v></c><c r="B2584" s="9"><v>1</v></c></row><row r="2585" spans="1:2" x14ac:dyDescent="0.3"><c r="A2585" s="9" t="s"><v>46082</v></c><c r="B2585" s="9"><v>1</v></c></row><row r="2586" spans="1:2" x14ac:dyDescent="0.3"><c r="A2586" s="9" t="s"><v>46083</v></c><c r="B2586" s="9"><v>1</v></c></row><row r="2587" spans="1:2" x14ac:dyDescent="0.3"><c r="A2587" s="9" t="s"><v>46084</v></c><c r="B2587" s="9"><v>1</v></c></row><row r="2588" spans="1:2" x14ac:dyDescent="0.3"><c r="A2588" s="9" t="s"><v>46085</v></c><c r="B2588" s="9"><v>1</v></c></row><row r="2589" spans="1:2" x14ac:dyDescent="0.3"><c r="A2589" s="9" t="s"><v>46086</v></c><c r="B2589" s="9"><v>1</v></c></row><row r="2590" spans="1:2" x14ac:dyDescent="0.3"><c r="A2590" s="9" t="s"><v>46087</v></c><c r="B2590" s="9"><v>1</v></c></row><row r="2591" spans="1:2" x14ac:dyDescent="0.3"><c r="A2591" s="9" t="s"><v>46088</v></c><c r="B2591" s="9"><v>1</v></c></row><row r="2592" spans="1:2" x14ac:dyDescent="0.3"><c r="A2592" s="9" t="s"><v>46089</v></c><c r="B2592" s="9"><v>1</v></c></row><row r="2593" spans="1:2" x14ac:dyDescent="0.3"><c r="A2593" s="9" t="s"><v>46090</v></c><c r="B2593" s="9"><v>1</v></c></row><row r="2594" spans="1:2" x14ac:dyDescent="0.3"><c r="A2594" s="9" t="s"><v>46091</v></c><c r="B2594" s="9"><v>1</v></c></row><row r="2595" spans="1:2" x14ac:dyDescent="0.3"><c r="A2595" s="9" t="s"><v>46092</v></c><c r="B2595" s="9"><v>1</v></c></row><row r="2596" spans="1:2" x14ac:dyDescent="0.3"><c r="A2596" s="9" t="s"><v>46093</v></c><c r="B2596" s="9"><v>1</v></c></row><row r="2597" spans="1:2" x14ac:dyDescent="0.3"><c r="A2597" s="9" t="s"><v>46094</v></c><c r="B2597" s="9"><v>1</v></c></row><row r="2598" spans="1:2" x14ac:dyDescent="0.3"><c r="A2598" s="9" t="s"><v>46095</v></c><c r="B2598" s="9"><v>1</v></c></row><row r="2599" spans="1:2" x14ac:dyDescent="0.3"><c r="A2599" s="9" t="s"><v>46096</v></c><c r="B2599" s="9"><v>1</v></c></row><row r="2600" spans="1:2" x14ac:dyDescent="0.3"><c r="A2600" s="9" t="s"><v>46097</v></c><c r="B2600" s="9"><v>1</v></c></row><row r="2601" spans="1:2" x14ac:dyDescent="0.3"><c r="A2601" s="10" t="s"><v>46098</v></c><c r="B2601" s="10"><v>1</v></c></row></sheetData><pageMargins left="0.7" right="0.7" top="0.75" bottom="0.75" header="0" footer="0"/><pageSetup orientation="landscape"/></worksheet>
