# Supplementary material for: First Genome Sequence of the Microcolonial Black Fungus Saxispiralis lemnorum MUM 23.14: Insights into the Unique Genomic Traits of the Aeminiaceae Family
Source: Microorganisms. 2024 Jan 4;12(1):104. doi: 10.3390/microorganisms12010104 (PMC10820743; doi:10.3390/microorganisms12010104)
Supplement: Supplementary file 1 [file microorganisms-12-00104-s001.zip › microorganisms-2750331-supplementary/xl/worksheets/sheet8.xml]

<?xml version="1.0" encoding="UTF-8" standalone="yes"?>
<worksheet xmlns="http://schemas.openxmlformats.org/spreadsheetml/2006/main" xmlns:r="http://schemas.openxmlformats.org/officeDocument/2006/relationships" xmlns:mc="http://schemas.openxmlformats.org/markup-compatibility/2006" mc:Ignorable="x14ac xr xr2 xr3" xmlns:x14ac="http://schemas.microsoft.com/office/spreadsheetml/2009/9/ac" xmlns:xr="http://schemas.microsoft.com/office/spreadsheetml/2014/revision" xmlns:xr2="http://schemas.microsoft.com/office/spreadsheetml/2015/revision2" xmlns:xr3="http://schemas.microsoft.com/office/spreadsheetml/2016/revision3" xr:uid="{00000000-0001-0000-0700-000000000000}"><dimension ref="A1:B1000"/><sheetViews><sheetView workbookViewId="0"/></sheetViews><sheetFormatPr defaultColWidth="14.44140625" defaultRowHeight="15" customHeight="1" x14ac:dyDescent="0.3"/><cols><col min="1" max="1" width="38.88671875" customWidth="1"/><col min="2" max="2" width="5.6640625" customWidth="1"/><col min="3" max="26" width="8.6640625" customWidth="1"/></cols><sheetData><row r="1" spans="1:2" thickBot="1" x14ac:dyDescent="0.35"><c r="A1" s="21" t="s"><v>66860</v></c><c r="B1" s="22"/></row><row r="2" spans="1:2" thickBot="1" x14ac:dyDescent="0.35"><c r="A2" s="30" t="s"><v>46466</v></c><c r="B2" s="30" t="s"><v>39655</v></c></row><row r="3" spans="1:2" ht="14.4" x14ac:dyDescent="0.3"><c r="A3" s="9" t="s"><v>46467</v></c><c r="B3" s="9"><v>450</v></c></row><row r="4" spans="1:2" ht="14.4" x14ac:dyDescent="0.3"><c r="A4" s="9" t="s"><v>46468</v></c><c r="B4" s="9"><v>681</v></c></row><row r="5" spans="1:2" ht="14.4" x14ac:dyDescent="0.3"><c r="A5" s="9" t="s"><v>46469</v></c><c r="B5" s="9"><v>814</v></c></row><row r="6" spans="1:2" ht="14.4" x14ac:dyDescent="0.3"><c r="A6" s="9" t="s"><v>46470</v></c><c r="B6" s="9"><v>119</v></c></row><row r="7" spans="1:2" ht="14.4" x14ac:dyDescent="0.3"><c r="A7" s="9" t="s"><v>46471</v></c><c r="B7" s="9"><v>112</v></c></row><row r="8" spans="1:2" ht="14.4" x14ac:dyDescent="0.3"><c r="A8" s="9" t="s"><v>46472</v></c><c r="B8" s="9"><v>116</v></c></row><row r="9" spans="1:2" ht="14.4" x14ac:dyDescent="0.3"><c r="A9" s="10" t="s"><v>46473</v></c><c r="B9" s="10"><v>78</v></c></row><row r="10" spans="1:2" ht="14.4" x14ac:dyDescent="0.3"><c r="A10" s="11"/><c r="B10" s="11"/></row><row r="11" spans="1:2" ht="14.4" x14ac:dyDescent="0.3"><c r="A11" s="11"/><c r="B11" s="11"/></row><row r="12" spans="1:2" ht="14.4" x14ac:dyDescent="0.3"><c r="A12" s="11"/><c r="B12" s="11"/></row><row r="13" spans="1:2" ht="14.4" x14ac:dyDescent="0.3"><c r="A13" s="11"/><c r="B13" s="11"/></row><row r="14" spans="1:2" ht="14.4" x14ac:dyDescent="0.3"><c r="A14" s="11"/><c r="B14" s="11"/></row><row r="15" spans="1:2" ht="14.4" x14ac:dyDescent="0.3"><c r="A15" s="11"/><c r="B15" s="11"/></row><row r="16" spans="1:2" ht="14.4" x14ac:dyDescent="0.3"><c r="A16" s="11"/><c r="B16" s="11"/></row><row r="17" spans="1:2" ht="14.4" x14ac:dyDescent="0.3"><c r="A17" s="11"/><c r="B17" s="11"/></row><row r="18" spans="1:2" ht="14.4" x14ac:dyDescent="0.3"><c r="A18" s="11"/><c r="B18" s="11"/></row><row r="19" spans="1:2" ht="14.4" x14ac:dyDescent="0.3"><c r="A19" s="11"/><c r="B19" s="11"/></row><row r="20" spans="1:2" ht="14.4" x14ac:dyDescent="0.3"><c r="A20" s="11"/><c r="B20" s="11"/></row><row r="21" spans="1:2" ht="15.75" customHeight="1" x14ac:dyDescent="0.3"><c r="A21" s="11"/><c r="B21" s="11"/></row><row r="22" spans="1:2" ht="15.75" customHeight="1" x14ac:dyDescent="0.3"><c r="A22" s="11"/><c r="B22" s="11"/></row><row r="23" spans="1:2" ht="15.75" customHeight="1" x14ac:dyDescent="0.3"><c r="A23" s="11"/><c r="B23" s="11"/></row><row r="24" spans="1:2" ht="15.75" customHeight="1" x14ac:dyDescent="0.3"><c r="A24" s="11"/><c r="B24" s="11"/></row><row r="25" spans="1:2" ht="15.75" customHeight="1" x14ac:dyDescent="0.3"><c r="A25" s="11"/><c r="B25" s="11"/></row><row r="26" spans="1:2" ht="15.75" customHeight="1" x14ac:dyDescent="0.3"><c r="A26" s="11"/><c r="B26" s="11"/></row><row r="27" spans="1:2" ht="15.75" customHeight="1" x14ac:dyDescent="0.3"><c r="A27" s="11"/><c r="B27" s="11"/></row><row r="28" spans="1:2" ht="15.75" customHeight="1" x14ac:dyDescent="0.3"><c r="A28" s="11"/><c r="B28" s="11"/></row><row r="29" spans="1:2" ht="15.75" customHeight="1" x14ac:dyDescent="0.3"><c r="A29" s="11"/><c r="B29" s="11"/></row><row r="30" spans="1:2" ht="15.75" customHeight="1" x14ac:dyDescent="0.3"><c r="A30" s="11"/><c r="B30" s="11"/></row><row r="31" spans="1:2" ht="15.75" customHeight="1" x14ac:dyDescent="0.3"><c r="A31" s="11"/><c r="B31" s="11"/></row><row r="32" spans="1:2" ht="15.75" customHeight="1" x14ac:dyDescent="0.3"><c r="A32" s="11"/><c r="B32" s="11"/></row><row r="33" spans="1:2" ht="15.75" customHeight="1" x14ac:dyDescent="0.3"><c r="A33" s="11"/><c r="B33" s="11"/></row><row r="34" spans="1:2" ht="15.75" customHeight="1" x14ac:dyDescent="0.3"><c r="A34" s="11"/><c r="B34" s="11"/></row><row r="35" spans="1:2" ht="15.75" customHeight="1" x14ac:dyDescent="0.3"><c r="A35" s="11"/><c r="B35" s="11"/></row><row r="36" spans="1:2" ht="15.75" customHeight="1" x14ac:dyDescent="0.3"><c r="A36" s="11"/><c r="B36" s="11"/></row><row r="37" spans="1:2" ht="15.75" customHeight="1" x14ac:dyDescent="0.3"><c r="A37" s="11"/><c r="B37" s="11"/></row><row r="38" spans="1:2" ht="15.75" customHeight="1" x14ac:dyDescent="0.3"><c r="A38" s="11"/><c r="B38" s="11"/></row><row r="39" spans="1:2" ht="15.75" customHeight="1" x14ac:dyDescent="0.3"><c r="A39" s="11"/><c r="B39" s="11"/></row><row r="40" spans="1:2" ht="15.75" customHeight="1" x14ac:dyDescent="0.3"><c r="A40" s="11"/><c r="B40" s="11"/></row><row r="41" spans="1:2" ht="15.75" customHeight="1" x14ac:dyDescent="0.3"><c r="A41" s="11"/><c r="B41" s="11"/></row><row r="42" spans="1:2" ht="15.75" customHeight="1" x14ac:dyDescent="0.3"><c r="A42" s="11"/><c r="B42" s="11"/></row><row r="43" spans="1:2" ht="15.75" customHeight="1" x14ac:dyDescent="0.3"><c r="A43" s="11"/><c r="B43" s="11"/></row><row r="44" spans="1:2" ht="15.75" customHeight="1" x14ac:dyDescent="0.3"><c r="A44" s="11"/><c r="B44" s="11"/></row><row r="45" spans="1:2" ht="15.75" customHeight="1" x14ac:dyDescent="0.3"><c r="A45" s="11"/><c r="B45" s="11"/></row><row r="46" spans="1:2" ht="15.75" customHeight="1" x14ac:dyDescent="0.3"><c r="A46" s="11"/><c r="B46" s="11"/></row><row r="47" spans="1:2" ht="15.75" customHeight="1" x14ac:dyDescent="0.3"><c r="A47" s="11"/><c r="B47" s="11"/></row><row r="48" spans="1:2" ht="15.75" customHeight="1" x14ac:dyDescent="0.3"><c r="A48" s="11"/><c r="B48" s="11"/></row><row r="49" spans="1:2" ht="15.75" customHeight="1" x14ac:dyDescent="0.3"><c r="A49" s="11"/><c r="B49" s="11"/></row><row r="50" spans="1:2" ht="15.75" customHeight="1" x14ac:dyDescent="0.3"><c r="A50" s="11"/><c r="B50" s="11"/></row><row r="51" spans="1:2" ht="15.75" customHeight="1" x14ac:dyDescent="0.3"><c r="A51" s="11"/><c r="B51" s="11"/></row><row r="52" spans="1:2" ht="15.75" customHeight="1" x14ac:dyDescent="0.3"><c r="A52" s="11"/><c r="B52" s="11"/></row><row r="53" spans="1:2" ht="15.75" customHeight="1" x14ac:dyDescent="0.3"><c r="A53" s="11"/><c r="B53" s="11"/></row><row r="54" spans="1:2" ht="15.75" customHeight="1" x14ac:dyDescent="0.3"><c r="A54" s="11"/><c r="B54" s="11"/></row><row r="55" spans="1:2" ht="15.75" customHeight="1" x14ac:dyDescent="0.3"><c r="A55" s="11"/><c r="B55" s="11"/></row><row r="56" spans="1:2" ht="15.75" customHeight="1" x14ac:dyDescent="0.3"><c r="A56" s="11"/><c r="B56" s="11"/></row><row r="57" spans="1:2" ht="15.75" customHeight="1" x14ac:dyDescent="0.3"><c r="A57" s="11"/><c r="B57" s="11"/></row><row r="58" spans="1:2" ht="15.75" customHeight="1" x14ac:dyDescent="0.3"><c r="A58" s="11"/><c r="B58" s="11"/></row><row r="59" spans="1:2" ht="15.75" customHeight="1" x14ac:dyDescent="0.3"><c r="A59" s="11"/><c r="B59" s="11"/></row><row r="60" spans="1:2" ht="15.75" customHeight="1" x14ac:dyDescent="0.3"><c r="A60" s="11"/><c r="B60" s="11"/></row><row r="61" spans="1:2" ht="15.75" customHeight="1" x14ac:dyDescent="0.3"><c r="A61" s="11"/><c r="B61" s="11"/></row><row r="62" spans="1:2" ht="15.75" customHeight="1" x14ac:dyDescent="0.3"><c r="A62" s="11"/><c r="B62" s="11"/></row><row r="63" spans="1:2" ht="15.75" customHeight="1" x14ac:dyDescent="0.3"><c r="A63" s="11"/><c r="B63" s="11"/></row><row r="64" spans="1:2" ht="15.75" customHeight="1" x14ac:dyDescent="0.3"><c r="A64" s="11"/><c r="B64" s="11"/></row><row r="65" spans="1:2" ht="15.75" customHeight="1" x14ac:dyDescent="0.3"><c r="A65" s="11"/><c r="B65" s="11"/></row><row r="66" spans="1:2" ht="15.75" customHeight="1" x14ac:dyDescent="0.3"><c r="A66" s="11"/><c r="B66" s="11"/></row><row r="67" spans="1:2" ht="15.75" customHeight="1" x14ac:dyDescent="0.3"><c r="A67" s="11"/><c r="B67" s="11"/></row><row r="68" spans="1:2" ht="15.75" customHeight="1" x14ac:dyDescent="0.3"><c r="A68" s="11"/><c r="B68" s="11"/></row><row r="69" spans="1:2" ht="15.75" customHeight="1" x14ac:dyDescent="0.3"><c r="A69" s="11"/><c r="B69" s="11"/></row><row r="70" spans="1:2" ht="15.75" customHeight="1" x14ac:dyDescent="0.3"><c r="A70" s="11"/><c r="B70" s="11"/></row><row r="71" spans="1:2" ht="15.75" customHeight="1" x14ac:dyDescent="0.3"><c r="A71" s="11"/><c r="B71" s="11"/></row><row r="72" spans="1:2" ht="15.75" customHeight="1" x14ac:dyDescent="0.3"><c r="A72" s="11"/><c r="B72" s="11"/></row><row r="73" spans="1:2" ht="15.75" customHeight="1" x14ac:dyDescent="0.3"><c r="A73" s="11"/><c r="B73" s="11"/></row><row r="74" spans="1:2" ht="15.75" customHeight="1" x14ac:dyDescent="0.3"><c r="A74" s="11"/><c r="B74" s="11"/></row><row r="75" spans="1:2" ht="15.75" customHeight="1" x14ac:dyDescent="0.3"><c r="A75" s="11"/><c r="B75" s="11"/></row><row r="76" spans="1:2" ht="15.75" customHeight="1" x14ac:dyDescent="0.3"><c r="A76" s="11"/><c r="B76" s="11"/></row><row r="77" spans="1:2" ht="15.75" customHeight="1" x14ac:dyDescent="0.3"><c r="A77" s="11"/><c r="B77" s="11"/></row><row r="78" spans="1:2" ht="15.75" customHeight="1" x14ac:dyDescent="0.3"><c r="A78" s="11"/><c r="B78" s="11"/></row><row r="79" spans="1:2" ht="15.75" customHeight="1" x14ac:dyDescent="0.3"><c r="A79" s="11"/><c r="B79" s="11"/></row><row r="80" spans="1:2" ht="15.75" customHeight="1" x14ac:dyDescent="0.3"><c r="A80" s="11"/><c r="B80" s="11"/></row><row r="81" spans="1:2" ht="15.75" customHeight="1" x14ac:dyDescent="0.3"><c r="A81" s="11"/><c r="B81" s="11"/></row><row r="82" spans="1:2" ht="15.75" customHeight="1" x14ac:dyDescent="0.3"><c r="A82" s="11"/><c r="B82" s="11"/></row><row r="83" spans="1:2" ht="15.75" customHeight="1" x14ac:dyDescent="0.3"><c r="A83" s="11"/><c r="B83" s="11"/></row><row r="84" spans="1:2" ht="15.75" customHeight="1" x14ac:dyDescent="0.3"><c r="A84" s="11"/><c r="B84" s="11"/></row><row r="85" spans="1:2" ht="15.75" customHeight="1" x14ac:dyDescent="0.3"><c r="A85" s="11"/><c r="B85" s="11"/></row><row r="86" spans="1:2" ht="15.75" customHeight="1" x14ac:dyDescent="0.3"><c r="A86" s="11"/><c r="B86" s="11"/></row><row r="87" spans="1:2" ht="15.75" customHeight="1" x14ac:dyDescent="0.3"><c r="A87" s="11"/><c r="B87" s="11"/></row><row r="88" spans="1:2" ht="15.75" customHeight="1" x14ac:dyDescent="0.3"><c r="A88" s="11"/><c r="B88" s="11"/></row><row r="89" spans="1:2" ht="15.75" customHeight="1" x14ac:dyDescent="0.3"><c r="A89" s="11"/><c r="B89" s="11"/></row><row r="90" spans="1:2" ht="15.75" customHeight="1" x14ac:dyDescent="0.3"><c r="A90" s="11"/><c r="B90" s="11"/></row><row r="91" spans="1:2" ht="15.75" customHeight="1" x14ac:dyDescent="0.3"><c r="A91" s="11"/><c r="B91" s="11"/></row><row r="92" spans="1:2" ht="15.75" customHeight="1" x14ac:dyDescent="0.3"><c r="A92" s="11"/><c r="B92" s="11"/></row><row r="93" spans="1:2" ht="15.75" customHeight="1" x14ac:dyDescent="0.3"><c r="A93" s="11"/><c r="B93" s="11"/></row><row r="94" spans="1:2" ht="15.75" customHeight="1" x14ac:dyDescent="0.3"><c r="A94" s="11"/><c r="B94" s="11"/></row><row r="95" spans="1:2" ht="15.75" customHeight="1" x14ac:dyDescent="0.3"><c r="A95" s="11"/><c r="B95" s="11"/></row><row r="96" spans="1:2" ht="15.75" customHeight="1" x14ac:dyDescent="0.3"><c r="A96" s="11"/><c r="B96" s="11"/></row><row r="97" spans="1:2" ht="15.75" customHeight="1" x14ac:dyDescent="0.3"><c r="A97" s="11"/><c r="B97" s="11"/></row><row r="98" spans="1:2" ht="15.75" customHeight="1" x14ac:dyDescent="0.3"><c r="A98" s="11"/><c r="B98" s="11"/></row><row r="99" spans="1:2" ht="15.75" customHeight="1" x14ac:dyDescent="0.3"><c r="A99" s="11"/><c r="B99" s="11"/></row><row r="100" spans="1:2" ht="15.75" customHeight="1" x14ac:dyDescent="0.3"><c r="A100" s="11"/><c r="B100" s="11"/></row><row r="101" spans="1:2" ht="15.75" customHeight="1" x14ac:dyDescent="0.3"><c r="A101" s="11"/><c r="B101" s="11"/></row><row r="102" spans="1:2" ht="15.75" customHeight="1" x14ac:dyDescent="0.3"><c r="A102" s="11"/><c r="B102" s="11"/></row><row r="103" spans="1:2" ht="15.75" customHeight="1" x14ac:dyDescent="0.3"><c r="A103" s="11"/><c r="B103" s="11"/></row><row r="104" spans="1:2" ht="15.75" customHeight="1" x14ac:dyDescent="0.3"><c r="A104" s="11"/><c r="B104" s="11"/></row><row r="105" spans="1:2" ht="15.75" customHeight="1" x14ac:dyDescent="0.3"><c r="A105" s="11"/><c r="B105" s="11"/></row><row r="106" spans="1:2" ht="15.75" customHeight="1" x14ac:dyDescent="0.3"><c r="A106" s="11"/><c r="B106" s="11"/></row><row r="107" spans="1:2" ht="15.75" customHeight="1" x14ac:dyDescent="0.3"><c r="A107" s="11"/><c r="B107" s="11"/></row><row r="108" spans="1:2" ht="15.75" customHeight="1" x14ac:dyDescent="0.3"><c r="A108" s="11"/><c r="B108" s="11"/></row><row r="109" spans="1:2" ht="15.75" customHeight="1" x14ac:dyDescent="0.3"><c r="A109" s="11"/><c r="B109" s="11"/></row><row r="110" spans="1:2" ht="15.75" customHeight="1" x14ac:dyDescent="0.3"><c r="A110" s="11"/><c r="B110" s="11"/></row><row r="111" spans="1:2" ht="15.75" customHeight="1" x14ac:dyDescent="0.3"><c r="A111" s="11"/><c r="B111" s="11"/></row><row r="112" spans="1:2" ht="15.75" customHeight="1" x14ac:dyDescent="0.3"><c r="A112" s="11"/><c r="B112" s="11"/></row><row r="113" spans="1:2" ht="15.75" customHeight="1" x14ac:dyDescent="0.3"><c r="A113" s="11"/><c r="B113" s="11"/></row><row r="114" spans="1:2" ht="15.75" customHeight="1" x14ac:dyDescent="0.3"><c r="A114" s="11"/><c r="B114" s="11"/></row><row r="115" spans="1:2" ht="15.75" customHeight="1" x14ac:dyDescent="0.3"><c r="A115" s="11"/><c r="B115" s="11"/></row><row r="116" spans="1:2" ht="15.75" customHeight="1" x14ac:dyDescent="0.3"><c r="A116" s="11"/><c r="B116" s="11"/></row><row r="117" spans="1:2" ht="15.75" customHeight="1" x14ac:dyDescent="0.3"><c r="A117" s="11"/><c r="B117" s="11"/></row><row r="118" spans="1:2" ht="15.75" customHeight="1" x14ac:dyDescent="0.3"><c r="A118" s="11"/><c r="B118" s="11"/></row><row r="119" spans="1:2" ht="15.75" customHeight="1" x14ac:dyDescent="0.3"><c r="A119" s="11"/><c r="B119" s="11"/></row><row r="120" spans="1:2" ht="15.75" customHeight="1" x14ac:dyDescent="0.3"><c r="A120" s="11"/><c r="B120" s="11"/></row><row r="121" spans="1:2" ht="15.75" customHeight="1" x14ac:dyDescent="0.3"><c r="A121" s="11"/><c r="B121" s="11"/></row><row r="122" spans="1:2" ht="15.75" customHeight="1" x14ac:dyDescent="0.3"><c r="A122" s="11"/><c r="B122" s="11"/></row><row r="123" spans="1:2" ht="15.75" customHeight="1" x14ac:dyDescent="0.3"><c r="A123" s="11"/><c r="B123" s="11"/></row><row r="124" spans="1:2" ht="15.75" customHeight="1" x14ac:dyDescent="0.3"><c r="A124" s="11"/><c r="B124" s="11"/></row><row r="125" spans="1:2" ht="15.75" customHeight="1" x14ac:dyDescent="0.3"><c r="A125" s="11"/><c r="B125" s="11"/></row><row r="126" spans="1:2" ht="15.75" customHeight="1" x14ac:dyDescent="0.3"><c r="A126" s="11"/><c r="B126" s="11"/></row><row r="127" spans="1:2" ht="15.75" customHeight="1" x14ac:dyDescent="0.3"><c r="A127" s="11"/><c r="B127" s="11"/></row><row r="128" spans="1:2" ht="15.75" customHeight="1" x14ac:dyDescent="0.3"><c r="A128" s="11"/><c r="B128" s="11"/></row><row r="129" spans="1:2" ht="15.75" customHeight="1" x14ac:dyDescent="0.3"><c r="A129" s="11"/><c r="B129" s="11"/></row><row r="130" spans="1:2" ht="15.75" customHeight="1" x14ac:dyDescent="0.3"><c r="A130" s="11"/><c r="B130" s="11"/></row><row r="131" spans="1:2" ht="15.75" customHeight="1" x14ac:dyDescent="0.3"><c r="A131" s="11"/><c r="B131" s="11"/></row><row r="132" spans="1:2" ht="15.75" customHeight="1" x14ac:dyDescent="0.3"><c r="A132" s="11"/><c r="B132" s="11"/></row><row r="133" spans="1:2" ht="15.75" customHeight="1" x14ac:dyDescent="0.3"><c r="A133" s="11"/><c r="B133" s="11"/></row><row r="134" spans="1:2" ht="15.75" customHeight="1" x14ac:dyDescent="0.3"><c r="A134" s="11"/><c r="B134" s="11"/></row><row r="135" spans="1:2" ht="15.75" customHeight="1" x14ac:dyDescent="0.3"><c r="A135" s="11"/><c r="B135" s="11"/></row><row r="136" spans="1:2" ht="15.75" customHeight="1" x14ac:dyDescent="0.3"><c r="A136" s="11"/><c r="B136" s="11"/></row><row r="137" spans="1:2" ht="15.75" customHeight="1" x14ac:dyDescent="0.3"><c r="A137" s="11"/><c r="B137" s="11"/></row><row r="138" spans="1:2" ht="15.75" customHeight="1" x14ac:dyDescent="0.3"><c r="A138" s="11"/><c r="B138" s="11"/></row><row r="139" spans="1:2" ht="15.75" customHeight="1" x14ac:dyDescent="0.3"><c r="A139" s="11"/><c r="B139" s="11"/></row><row r="140" spans="1:2" ht="15.75" customHeight="1" x14ac:dyDescent="0.3"><c r="A140" s="11"/><c r="B140" s="11"/></row><row r="141" spans="1:2" ht="15.75" customHeight="1" x14ac:dyDescent="0.3"><c r="A141" s="11"/><c r="B141" s="11"/></row><row r="142" spans="1:2" ht="15.75" customHeight="1" x14ac:dyDescent="0.3"><c r="A142" s="11"/><c r="B142" s="11"/></row><row r="143" spans="1:2" ht="15.75" customHeight="1" x14ac:dyDescent="0.3"><c r="A143" s="11"/><c r="B143" s="11"/></row><row r="144" spans="1:2" ht="15.75" customHeight="1" x14ac:dyDescent="0.3"><c r="A144" s="11"/><c r="B144" s="11"/></row><row r="145" spans="1:2" ht="15.75" customHeight="1" x14ac:dyDescent="0.3"><c r="A145" s="11"/><c r="B145" s="11"/></row><row r="146" spans="1:2" ht="15.75" customHeight="1" x14ac:dyDescent="0.3"><c r="A146" s="11"/><c r="B146" s="11"/></row><row r="147" spans="1:2" ht="15.75" customHeight="1" x14ac:dyDescent="0.3"><c r="A147" s="11"/><c r="B147" s="11"/></row><row r="148" spans="1:2" ht="15.75" customHeight="1" x14ac:dyDescent="0.3"><c r="A148" s="11"/><c r="B148" s="11"/></row><row r="149" spans="1:2" ht="15.75" customHeight="1" x14ac:dyDescent="0.3"><c r="A149" s="11"/><c r="B149" s="11"/></row><row r="150" spans="1:2" ht="15.75" customHeight="1" x14ac:dyDescent="0.3"><c r="A150" s="11"/><c r="B150" s="11"/></row><row r="151" spans="1:2" ht="15.75" customHeight="1" x14ac:dyDescent="0.3"><c r="A151" s="11"/><c r="B151" s="11"/></row><row r="152" spans="1:2" ht="15.75" customHeight="1" x14ac:dyDescent="0.3"><c r="A152" s="11"/><c r="B152" s="11"/></row><row r="153" spans="1:2" ht="15.75" customHeight="1" x14ac:dyDescent="0.3"><c r="A153" s="11"/><c r="B153" s="11"/></row><row r="154" spans="1:2" ht="15.75" customHeight="1" x14ac:dyDescent="0.3"><c r="A154" s="11"/><c r="B154" s="11"/></row><row r="155" spans="1:2" ht="15.75" customHeight="1" x14ac:dyDescent="0.3"><c r="A155" s="11"/><c r="B155" s="11"/></row><row r="156" spans="1:2" ht="15.75" customHeight="1" x14ac:dyDescent="0.3"><c r="A156" s="11"/><c r="B156" s="11"/></row><row r="157" spans="1:2" ht="15.75" customHeight="1" x14ac:dyDescent="0.3"><c r="A157" s="11"/><c r="B157" s="11"/></row><row r="158" spans="1:2" ht="15.75" customHeight="1" x14ac:dyDescent="0.3"><c r="A158" s="11"/><c r="B158" s="11"/></row><row r="159" spans="1:2" ht="15.75" customHeight="1" x14ac:dyDescent="0.3"><c r="A159" s="11"/><c r="B159" s="11"/></row><row r="160" spans="1:2" ht="15.75" customHeight="1" x14ac:dyDescent="0.3"><c r="A160" s="11"/><c r="B160" s="11"/></row><row r="161" spans="1:2" ht="15.75" customHeight="1" x14ac:dyDescent="0.3"><c r="A161" s="11"/><c r="B161" s="11"/></row><row r="162" spans="1:2" ht="15.75" customHeight="1" x14ac:dyDescent="0.3"><c r="A162" s="11"/><c r="B162" s="11"/></row><row r="163" spans="1:2" ht="15.75" customHeight="1" x14ac:dyDescent="0.3"><c r="A163" s="11"/><c r="B163" s="11"/></row><row r="164" spans="1:2" ht="15.75" customHeight="1" x14ac:dyDescent="0.3"><c r="A164" s="11"/><c r="B164" s="11"/></row><row r="165" spans="1:2" ht="15.75" customHeight="1" x14ac:dyDescent="0.3"><c r="A165" s="11"/><c r="B165" s="11"/></row><row r="166" spans="1:2" ht="15.75" customHeight="1" x14ac:dyDescent="0.3"><c r="A166" s="11"/><c r="B166" s="11"/></row><row r="167" spans="1:2" ht="15.75" customHeight="1" x14ac:dyDescent="0.3"><c r="A167" s="11"/><c r="B167" s="11"/></row><row r="168" spans="1:2" ht="15.75" customHeight="1" x14ac:dyDescent="0.3"><c r="A168" s="11"/><c r="B168" s="11"/></row><row r="169" spans="1:2" ht="15.75" customHeight="1" x14ac:dyDescent="0.3"><c r="A169" s="11"/><c r="B169" s="11"/></row><row r="170" spans="1:2" ht="15.75" customHeight="1" x14ac:dyDescent="0.3"><c r="A170" s="11"/><c r="B170" s="11"/></row><row r="171" spans="1:2" ht="15.75" customHeight="1" x14ac:dyDescent="0.3"><c r="A171" s="11"/><c r="B171" s="11"/></row><row r="172" spans="1:2" ht="15.75" customHeight="1" x14ac:dyDescent="0.3"><c r="A172" s="11"/><c r="B172" s="11"/></row><row r="173" spans="1:2" ht="15.75" customHeight="1" x14ac:dyDescent="0.3"><c r="A173" s="11"/><c r="B173" s="11"/></row><row r="174" spans="1:2" ht="15.75" customHeight="1" x14ac:dyDescent="0.3"><c r="A174" s="11"/><c r="B174" s="11"/></row><row r="175" spans="1:2" ht="15.75" customHeight="1" x14ac:dyDescent="0.3"><c r="A175" s="11"/><c r="B175" s="11"/></row><row r="176" spans="1:2" ht="15.75" customHeight="1" x14ac:dyDescent="0.3"><c r="A176" s="11"/><c r="B176" s="11"/></row><row r="177" spans="1:2" ht="15.75" customHeight="1" x14ac:dyDescent="0.3"><c r="A177" s="11"/><c r="B177" s="11"/></row><row r="178" spans="1:2" ht="15.75" customHeight="1" x14ac:dyDescent="0.3"><c r="A178" s="11"/><c r="B178" s="11"/></row><row r="179" spans="1:2" ht="15.75" customHeight="1" x14ac:dyDescent="0.3"><c r="A179" s="11"/><c r="B179" s="11"/></row><row r="180" spans="1:2" ht="15.75" customHeight="1" x14ac:dyDescent="0.3"><c r="A180" s="11"/><c r="B180" s="11"/></row><row r="181" spans="1:2" ht="15.75" customHeight="1" x14ac:dyDescent="0.3"><c r="A181" s="11"/><c r="B181" s="11"/></row><row r="182" spans="1:2" ht="15.75" customHeight="1" x14ac:dyDescent="0.3"><c r="A182" s="11"/><c r="B182" s="11"/></row><row r="183" spans="1:2" ht="15.75" customHeight="1" x14ac:dyDescent="0.3"><c r="A183" s="11"/><c r="B183" s="11"/></row><row r="184" spans="1:2" ht="15.75" customHeight="1" x14ac:dyDescent="0.3"><c r="A184" s="11"/><c r="B184" s="11"/></row><row r="185" spans="1:2" ht="15.75" customHeight="1" x14ac:dyDescent="0.3"><c r="A185" s="11"/><c r="B185" s="11"/></row><row r="186" spans="1:2" ht="15.75" customHeight="1" x14ac:dyDescent="0.3"><c r="A186" s="11"/><c r="B186" s="11"/></row><row r="187" spans="1:2" ht="15.75" customHeight="1" x14ac:dyDescent="0.3"><c r="A187" s="11"/><c r="B187" s="11"/></row><row r="188" spans="1:2" ht="15.75" customHeight="1" x14ac:dyDescent="0.3"><c r="A188" s="11"/><c r="B188" s="11"/></row><row r="189" spans="1:2" ht="15.75" customHeight="1" x14ac:dyDescent="0.3"><c r="A189" s="11"/><c r="B189" s="11"/></row><row r="190" spans="1:2" ht="15.75" customHeight="1" x14ac:dyDescent="0.3"><c r="A190" s="11"/><c r="B190" s="11"/></row><row r="191" spans="1:2" ht="15.75" customHeight="1" x14ac:dyDescent="0.3"><c r="A191" s="11"/><c r="B191" s="11"/></row><row r="192" spans="1:2" ht="15.75" customHeight="1" x14ac:dyDescent="0.3"><c r="A192" s="11"/><c r="B192" s="11"/></row><row r="193" spans="1:2" ht="15.75" customHeight="1" x14ac:dyDescent="0.3"><c r="A193" s="11"/><c r="B193" s="11"/></row><row r="194" spans="1:2" ht="15.75" customHeight="1" x14ac:dyDescent="0.3"><c r="A194" s="11"/><c r="B194" s="11"/></row><row r="195" spans="1:2" ht="15.75" customHeight="1" x14ac:dyDescent="0.3"><c r="A195" s="11"/><c r="B195" s="11"/></row><row r="196" spans="1:2" ht="15.75" customHeight="1" x14ac:dyDescent="0.3"><c r="A196" s="11"/><c r="B196" s="11"/></row><row r="197" spans="1:2" ht="15.75" customHeight="1" x14ac:dyDescent="0.3"><c r="A197" s="11"/><c r="B197" s="11"/></row><row r="198" spans="1:2" ht="15.75" customHeight="1" x14ac:dyDescent="0.3"><c r="A198" s="11"/><c r="B198" s="11"/></row><row r="199" spans="1:2" ht="15.75" customHeight="1" x14ac:dyDescent="0.3"><c r="A199" s="11"/><c r="B199" s="11"/></row><row r="200" spans="1:2" ht="15.75" customHeight="1" x14ac:dyDescent="0.3"><c r="A200" s="11"/><c r="B200" s="11"/></row><row r="201" spans="1:2" ht="15.75" customHeight="1" x14ac:dyDescent="0.3"><c r="A201" s="11"/><c r="B201" s="11"/></row><row r="202" spans="1:2" ht="15.75" customHeight="1" x14ac:dyDescent="0.3"><c r="A202" s="11"/><c r="B202" s="11"/></row><row r="203" spans="1:2" ht="15.75" customHeight="1" x14ac:dyDescent="0.3"><c r="A203" s="11"/><c r="B203" s="11"/></row><row r="204" spans="1:2" ht="15.75" customHeight="1" x14ac:dyDescent="0.3"><c r="A204" s="11"/><c r="B204" s="11"/></row><row r="205" spans="1:2" ht="15.75" customHeight="1" x14ac:dyDescent="0.3"><c r="A205" s="11"/><c r="B205" s="11"/></row><row r="206" spans="1:2" ht="15.75" customHeight="1" x14ac:dyDescent="0.3"><c r="A206" s="11"/><c r="B206" s="11"/></row><row r="207" spans="1:2" ht="15.75" customHeight="1" x14ac:dyDescent="0.3"><c r="A207" s="11"/><c r="B207" s="11"/></row><row r="208" spans="1:2" ht="15.75" customHeight="1" x14ac:dyDescent="0.3"><c r="A208" s="11"/><c r="B208" s="11"/></row><row r="209" spans="1:2" ht="15.75" customHeight="1" x14ac:dyDescent="0.3"><c r="A209" s="11"/><c r="B209" s="11"/></row><row r="210" spans="1:2" ht="15.75" customHeight="1" x14ac:dyDescent="0.3"><c r="A210" s="11"/><c r="B210" s="11"/></row><row r="211" spans="1:2" ht="15.75" customHeight="1" x14ac:dyDescent="0.3"><c r="A211" s="11"/><c r="B211" s="11"/></row><row r="212" spans="1:2" ht="15.75" customHeight="1" x14ac:dyDescent="0.3"><c r="A212" s="11"/><c r="B212" s="11"/></row><row r="213" spans="1:2" ht="15.75" customHeight="1" x14ac:dyDescent="0.3"><c r="A213" s="11"/><c r="B213" s="11"/></row><row r="214" spans="1:2" ht="15.75" customHeight="1" x14ac:dyDescent="0.3"><c r="A214" s="11"/><c r="B214" s="11"/></row><row r="215" spans="1:2" ht="15.75" customHeight="1" x14ac:dyDescent="0.3"><c r="A215" s="11"/><c r="B215" s="11"/></row><row r="216" spans="1:2" ht="15.75" customHeight="1" x14ac:dyDescent="0.3"><c r="A216" s="11"/><c r="B216" s="11"/></row><row r="217" spans="1:2" ht="15.75" customHeight="1" x14ac:dyDescent="0.3"><c r="A217" s="11"/><c r="B217" s="11"/></row><row r="218" spans="1:2" ht="15.75" customHeight="1" x14ac:dyDescent="0.3"><c r="A218" s="11"/><c r="B218" s="11"/></row><row r="219" spans="1:2" ht="15.75" customHeight="1" x14ac:dyDescent="0.3"><c r="A219" s="11"/><c r="B219" s="11"/></row><row r="220" spans="1:2" ht="15.75" customHeight="1" x14ac:dyDescent="0.3"><c r="A220" s="11"/><c r="B220" s="11"/></row><row r="221" spans="1:2" ht="15.75" customHeight="1" x14ac:dyDescent="0.3"><c r="A221" s="11"/><c r="B221" s="11"/></row><row r="222" spans="1:2" ht="15.75" customHeight="1" x14ac:dyDescent="0.3"><c r="A222" s="11"/><c r="B222" s="11"/></row><row r="223" spans="1:2" ht="15.75" customHeight="1" x14ac:dyDescent="0.3"><c r="A223" s="11"/><c r="B223" s="11"/></row><row r="224" spans="1:2" ht="15.75" customHeight="1" x14ac:dyDescent="0.3"><c r="A224" s="11"/><c r="B224" s="11"/></row><row r="225" spans="1:2" ht="15.75" customHeight="1" x14ac:dyDescent="0.3"><c r="A225" s="11"/><c r="B225" s="11"/></row><row r="226" spans="1:2" ht="15.75" customHeight="1" x14ac:dyDescent="0.3"><c r="A226" s="11"/><c r="B226" s="11"/></row><row r="227" spans="1:2" ht="15.75" customHeight="1" x14ac:dyDescent="0.3"><c r="A227" s="11"/><c r="B227" s="11"/></row><row r="228" spans="1:2" ht="15.75" customHeight="1" x14ac:dyDescent="0.3"><c r="A228" s="11"/><c r="B228" s="11"/></row><row r="229" spans="1:2" ht="15.75" customHeight="1" x14ac:dyDescent="0.3"><c r="A229" s="11"/><c r="B229" s="11"/></row><row r="230" spans="1:2" ht="15.75" customHeight="1" x14ac:dyDescent="0.3"><c r="A230" s="11"/><c r="B230" s="11"/></row><row r="231" spans="1:2" ht="15.75" customHeight="1" x14ac:dyDescent="0.3"><c r="A231" s="11"/><c r="B231" s="11"/></row><row r="232" spans="1:2" ht="15.75" customHeight="1" x14ac:dyDescent="0.3"><c r="A232" s="11"/><c r="B232" s="11"/></row><row r="233" spans="1:2" ht="15.75" customHeight="1" x14ac:dyDescent="0.3"><c r="A233" s="11"/><c r="B233" s="11"/></row><row r="234" spans="1:2" ht="15.75" customHeight="1" x14ac:dyDescent="0.3"><c r="A234" s="11"/><c r="B234" s="11"/></row><row r="235" spans="1:2" ht="15.75" customHeight="1" x14ac:dyDescent="0.3"><c r="A235" s="11"/><c r="B235" s="11"/></row><row r="236" spans="1:2" ht="15.75" customHeight="1" x14ac:dyDescent="0.3"><c r="A236" s="11"/><c r="B236" s="11"/></row><row r="237" spans="1:2" ht="15.75" customHeight="1" x14ac:dyDescent="0.3"><c r="A237" s="11"/><c r="B237" s="11"/></row><row r="238" spans="1:2" ht="15.75" customHeight="1" x14ac:dyDescent="0.3"><c r="A238" s="11"/><c r="B238" s="11"/></row><row r="239" spans="1:2" ht="15.75" customHeight="1" x14ac:dyDescent="0.3"><c r="A239" s="11"/><c r="B239" s="11"/></row><row r="240" spans="1:2" ht="15.75" customHeight="1" x14ac:dyDescent="0.3"><c r="A240" s="11"/><c r="B240" s="11"/></row><row r="241" spans="1:2" ht="15.75" customHeight="1" x14ac:dyDescent="0.3"><c r="A241" s="11"/><c r="B241" s="11"/></row><row r="242" spans="1:2" ht="15.75" customHeight="1" x14ac:dyDescent="0.3"><c r="A242" s="11"/><c r="B242" s="11"/></row><row r="243" spans="1:2" ht="15.75" customHeight="1" x14ac:dyDescent="0.3"><c r="A243" s="11"/><c r="B243" s="11"/></row><row r="244" spans="1:2" ht="15.75" customHeight="1" x14ac:dyDescent="0.3"><c r="A244" s="11"/><c r="B244" s="11"/></row><row r="245" spans="1:2" ht="15.75" customHeight="1" x14ac:dyDescent="0.3"><c r="A245" s="11"/><c r="B245" s="11"/></row><row r="246" spans="1:2" ht="15.75" customHeight="1" x14ac:dyDescent="0.3"><c r="A246" s="11"/><c r="B246" s="11"/></row><row r="247" spans="1:2" ht="15.75" customHeight="1" x14ac:dyDescent="0.3"><c r="A247" s="11"/><c r="B247" s="11"/></row><row r="248" spans="1:2" ht="15.75" customHeight="1" x14ac:dyDescent="0.3"><c r="A248" s="11"/><c r="B248" s="11"/></row><row r="249" spans="1:2" ht="15.75" customHeight="1" x14ac:dyDescent="0.3"><c r="A249" s="11"/><c r="B249" s="11"/></row><row r="250" spans="1:2" ht="15.75" customHeight="1" x14ac:dyDescent="0.3"><c r="A250" s="11"/><c r="B250" s="11"/></row><row r="251" spans="1:2" ht="15.75" customHeight="1" x14ac:dyDescent="0.3"><c r="A251" s="11"/><c r="B251" s="11"/></row><row r="252" spans="1:2" ht="15.75" customHeight="1" x14ac:dyDescent="0.3"><c r="A252" s="11"/><c r="B252" s="11"/></row><row r="253" spans="1:2" ht="15.75" customHeight="1" x14ac:dyDescent="0.3"><c r="A253" s="11"/><c r="B253" s="11"/></row><row r="254" spans="1:2" ht="15.75" customHeight="1" x14ac:dyDescent="0.3"><c r="A254" s="11"/><c r="B254" s="11"/></row><row r="255" spans="1:2" ht="15.75" customHeight="1" x14ac:dyDescent="0.3"><c r="A255" s="11"/><c r="B255" s="11"/></row><row r="256" spans="1:2" ht="15.75" customHeight="1" x14ac:dyDescent="0.3"><c r="A256" s="11"/><c r="B256" s="11"/></row><row r="257" spans="1:2" ht="15.75" customHeight="1" x14ac:dyDescent="0.3"><c r="A257" s="11"/><c r="B257" s="11"/></row><row r="258" spans="1:2" ht="15.75" customHeight="1" x14ac:dyDescent="0.3"><c r="A258" s="11"/><c r="B258" s="11"/></row><row r="259" spans="1:2" ht="15.75" customHeight="1" x14ac:dyDescent="0.3"><c r="A259" s="11"/><c r="B259" s="11"/></row><row r="260" spans="1:2" ht="15.75" customHeight="1" x14ac:dyDescent="0.3"><c r="A260" s="11"/><c r="B260" s="11"/></row><row r="261" spans="1:2" ht="15.75" customHeight="1" x14ac:dyDescent="0.3"><c r="A261" s="11"/><c r="B261" s="11"/></row><row r="262" spans="1:2" ht="15.75" customHeight="1" x14ac:dyDescent="0.3"><c r="A262" s="11"/><c r="B262" s="11"/></row><row r="263" spans="1:2" ht="15.75" customHeight="1" x14ac:dyDescent="0.3"><c r="A263" s="11"/><c r="B263" s="11"/></row><row r="264" spans="1:2" ht="15.75" customHeight="1" x14ac:dyDescent="0.3"><c r="A264" s="11"/><c r="B264" s="11"/></row><row r="265" spans="1:2" ht="15.75" customHeight="1" x14ac:dyDescent="0.3"><c r="A265" s="11"/><c r="B265" s="11"/></row><row r="266" spans="1:2" ht="15.75" customHeight="1" x14ac:dyDescent="0.3"><c r="A266" s="11"/><c r="B266" s="11"/></row><row r="267" spans="1:2" ht="15.75" customHeight="1" x14ac:dyDescent="0.3"><c r="A267" s="11"/><c r="B267" s="11"/></row><row r="268" spans="1:2" ht="15.75" customHeight="1" x14ac:dyDescent="0.3"><c r="A268" s="11"/><c r="B268" s="11"/></row><row r="269" spans="1:2" ht="15.75" customHeight="1" x14ac:dyDescent="0.3"><c r="A269" s="11"/><c r="B269" s="11"/></row><row r="270" spans="1:2" ht="15.75" customHeight="1" x14ac:dyDescent="0.3"><c r="A270" s="11"/><c r="B270" s="11"/></row><row r="271" spans="1:2" ht="15.75" customHeight="1" x14ac:dyDescent="0.3"><c r="A271" s="11"/><c r="B271" s="11"/></row><row r="272" spans="1:2" ht="15.75" customHeight="1" x14ac:dyDescent="0.3"><c r="A272" s="11"/><c r="B272" s="11"/></row><row r="273" spans="1:2" ht="15.75" customHeight="1" x14ac:dyDescent="0.3"><c r="A273" s="11"/><c r="B273" s="11"/></row><row r="274" spans="1:2" ht="15.75" customHeight="1" x14ac:dyDescent="0.3"><c r="A274" s="11"/><c r="B274" s="11"/></row><row r="275" spans="1:2" ht="15.75" customHeight="1" x14ac:dyDescent="0.3"><c r="A275" s="11"/><c r="B275" s="11"/></row><row r="276" spans="1:2" ht="15.75" customHeight="1" x14ac:dyDescent="0.3"><c r="A276" s="11"/><c r="B276" s="11"/></row><row r="277" spans="1:2" ht="15.75" customHeight="1" x14ac:dyDescent="0.3"><c r="A277" s="11"/><c r="B277" s="11"/></row><row r="278" spans="1:2" ht="15.75" customHeight="1" x14ac:dyDescent="0.3"><c r="A278" s="11"/><c r="B278" s="11"/></row><row r="279" spans="1:2" ht="15.75" customHeight="1" x14ac:dyDescent="0.3"><c r="A279" s="11"/><c r="B279" s="11"/></row><row r="280" spans="1:2" ht="15.75" customHeight="1" x14ac:dyDescent="0.3"><c r="A280" s="11"/><c r="B280" s="11"/></row><row r="281" spans="1:2" ht="15.75" customHeight="1" x14ac:dyDescent="0.3"><c r="A281" s="11"/><c r="B281" s="11"/></row><row r="282" spans="1:2" ht="15.75" customHeight="1" x14ac:dyDescent="0.3"><c r="A282" s="11"/><c r="B282" s="11"/></row><row r="283" spans="1:2" ht="15.75" customHeight="1" x14ac:dyDescent="0.3"><c r="A283" s="11"/><c r="B283" s="11"/></row><row r="284" spans="1:2" ht="15.75" customHeight="1" x14ac:dyDescent="0.3"><c r="A284" s="11"/><c r="B284" s="11"/></row><row r="285" spans="1:2" ht="15.75" customHeight="1" x14ac:dyDescent="0.3"><c r="A285" s="11"/><c r="B285" s="11"/></row><row r="286" spans="1:2" ht="15.75" customHeight="1" x14ac:dyDescent="0.3"><c r="A286" s="11"/><c r="B286" s="11"/></row><row r="287" spans="1:2" ht="15.75" customHeight="1" x14ac:dyDescent="0.3"><c r="A287" s="11"/><c r="B287" s="11"/></row><row r="288" spans="1:2" ht="15.75" customHeight="1" x14ac:dyDescent="0.3"><c r="A288" s="11"/><c r="B288" s="11"/></row><row r="289" spans="1:2" ht="15.75" customHeight="1" x14ac:dyDescent="0.3"><c r="A289" s="11"/><c r="B289" s="11"/></row><row r="290" spans="1:2" ht="15.75" customHeight="1" x14ac:dyDescent="0.3"><c r="A290" s="11"/><c r="B290" s="11"/></row><row r="291" spans="1:2" ht="15.75" customHeight="1" x14ac:dyDescent="0.3"><c r="A291" s="11"/><c r="B291" s="11"/></row><row r="292" spans="1:2" ht="15.75" customHeight="1" x14ac:dyDescent="0.3"><c r="A292" s="11"/><c r="B292" s="11"/></row><row r="293" spans="1:2" ht="15.75" customHeight="1" x14ac:dyDescent="0.3"><c r="A293" s="11"/><c r="B293" s="11"/></row><row r="294" spans="1:2" ht="15.75" customHeight="1" x14ac:dyDescent="0.3"><c r="A294" s="11"/><c r="B294" s="11"/></row><row r="295" spans="1:2" ht="15.75" customHeight="1" x14ac:dyDescent="0.3"><c r="A295" s="11"/><c r="B295" s="11"/></row><row r="296" spans="1:2" ht="15.75" customHeight="1" x14ac:dyDescent="0.3"><c r="A296" s="11"/><c r="B296" s="11"/></row><row r="297" spans="1:2" ht="15.75" customHeight="1" x14ac:dyDescent="0.3"><c r="A297" s="11"/><c r="B297" s="11"/></row><row r="298" spans="1:2" ht="15.75" customHeight="1" x14ac:dyDescent="0.3"><c r="A298" s="11"/><c r="B298" s="11"/></row><row r="299" spans="1:2" ht="15.75" customHeight="1" x14ac:dyDescent="0.3"><c r="A299" s="11"/><c r="B299" s="11"/></row><row r="300" spans="1:2" ht="15.75" customHeight="1" x14ac:dyDescent="0.3"><c r="A300" s="11"/><c r="B300" s="11"/></row><row r="301" spans="1:2" ht="15.75" customHeight="1" x14ac:dyDescent="0.3"><c r="A301" s="11"/><c r="B301" s="11"/></row><row r="302" spans="1:2" ht="15.75" customHeight="1" x14ac:dyDescent="0.3"><c r="A302" s="11"/><c r="B302" s="11"/></row><row r="303" spans="1:2" ht="15.75" customHeight="1" x14ac:dyDescent="0.3"><c r="A303" s="11"/><c r="B303" s="11"/></row><row r="304" spans="1:2" ht="15.75" customHeight="1" x14ac:dyDescent="0.3"><c r="A304" s="11"/><c r="B304" s="11"/></row><row r="305" spans="1:2" ht="15.75" customHeight="1" x14ac:dyDescent="0.3"><c r="A305" s="11"/><c r="B305" s="11"/></row><row r="306" spans="1:2" ht="15.75" customHeight="1" x14ac:dyDescent="0.3"><c r="A306" s="11"/><c r="B306" s="11"/></row><row r="307" spans="1:2" ht="15.75" customHeight="1" x14ac:dyDescent="0.3"><c r="A307" s="11"/><c r="B307" s="11"/></row><row r="308" spans="1:2" ht="15.75" customHeight="1" x14ac:dyDescent="0.3"><c r="A308" s="11"/><c r="B308" s="11"/></row><row r="309" spans="1:2" ht="15.75" customHeight="1" x14ac:dyDescent="0.3"><c r="A309" s="11"/><c r="B309" s="11"/></row><row r="310" spans="1:2" ht="15.75" customHeight="1" x14ac:dyDescent="0.3"><c r="A310" s="11"/><c r="B310" s="11"/></row><row r="311" spans="1:2" ht="15.75" customHeight="1" x14ac:dyDescent="0.3"><c r="A311" s="11"/><c r="B311" s="11"/></row><row r="312" spans="1:2" ht="15.75" customHeight="1" x14ac:dyDescent="0.3"><c r="A312" s="11"/><c r="B312" s="11"/></row><row r="313" spans="1:2" ht="15.75" customHeight="1" x14ac:dyDescent="0.3"><c r="A313" s="11"/><c r="B313" s="11"/></row><row r="314" spans="1:2" ht="15.75" customHeight="1" x14ac:dyDescent="0.3"><c r="A314" s="11"/><c r="B314" s="11"/></row><row r="315" spans="1:2" ht="15.75" customHeight="1" x14ac:dyDescent="0.3"><c r="A315" s="11"/><c r="B315" s="11"/></row><row r="316" spans="1:2" ht="15.75" customHeight="1" x14ac:dyDescent="0.3"><c r="A316" s="11"/><c r="B316" s="11"/></row><row r="317" spans="1:2" ht="15.75" customHeight="1" x14ac:dyDescent="0.3"><c r="A317" s="11"/><c r="B317" s="11"/></row><row r="318" spans="1:2" ht="15.75" customHeight="1" x14ac:dyDescent="0.3"><c r="A318" s="11"/><c r="B318" s="11"/></row><row r="319" spans="1:2" ht="15.75" customHeight="1" x14ac:dyDescent="0.3"><c r="A319" s="11"/><c r="B319" s="11"/></row><row r="320" spans="1:2" ht="15.75" customHeight="1" x14ac:dyDescent="0.3"><c r="A320" s="11"/><c r="B320" s="11"/></row><row r="321" spans="1:2" ht="15.75" customHeight="1" x14ac:dyDescent="0.3"><c r="A321" s="11"/><c r="B321" s="11"/></row><row r="322" spans="1:2" ht="15.75" customHeight="1" x14ac:dyDescent="0.3"><c r="A322" s="11"/><c r="B322" s="11"/></row><row r="323" spans="1:2" ht="15.75" customHeight="1" x14ac:dyDescent="0.3"><c r="A323" s="11"/><c r="B323" s="11"/></row><row r="324" spans="1:2" ht="15.75" customHeight="1" x14ac:dyDescent="0.3"><c r="A324" s="11"/><c r="B324" s="11"/></row><row r="325" spans="1:2" ht="15.75" customHeight="1" x14ac:dyDescent="0.3"><c r="A325" s="11"/><c r="B325" s="11"/></row><row r="326" spans="1:2" ht="15.75" customHeight="1" x14ac:dyDescent="0.3"><c r="A326" s="11"/><c r="B326" s="11"/></row><row r="327" spans="1:2" ht="15.75" customHeight="1" x14ac:dyDescent="0.3"><c r="A327" s="11"/><c r="B327" s="11"/></row><row r="328" spans="1:2" ht="15.75" customHeight="1" x14ac:dyDescent="0.3"><c r="A328" s="11"/><c r="B328" s="11"/></row><row r="329" spans="1:2" ht="15.75" customHeight="1" x14ac:dyDescent="0.3"><c r="A329" s="11"/><c r="B329" s="11"/></row><row r="330" spans="1:2" ht="15.75" customHeight="1" x14ac:dyDescent="0.3"><c r="A330" s="11"/><c r="B330" s="11"/></row><row r="331" spans="1:2" ht="15.75" customHeight="1" x14ac:dyDescent="0.3"><c r="A331" s="11"/><c r="B331" s="11"/></row><row r="332" spans="1:2" ht="15.75" customHeight="1" x14ac:dyDescent="0.3"><c r="A332" s="11"/><c r="B332" s="11"/></row><row r="333" spans="1:2" ht="15.75" customHeight="1" x14ac:dyDescent="0.3"><c r="A333" s="11"/><c r="B333" s="11"/></row><row r="334" spans="1:2" ht="15.75" customHeight="1" x14ac:dyDescent="0.3"><c r="A334" s="11"/><c r="B334" s="11"/></row><row r="335" spans="1:2" ht="15.75" customHeight="1" x14ac:dyDescent="0.3"><c r="A335" s="11"/><c r="B335" s="11"/></row><row r="336" spans="1:2" ht="15.75" customHeight="1" x14ac:dyDescent="0.3"><c r="A336" s="11"/><c r="B336" s="11"/></row><row r="337" spans="1:2" ht="15.75" customHeight="1" x14ac:dyDescent="0.3"><c r="A337" s="11"/><c r="B337" s="11"/></row><row r="338" spans="1:2" ht="15.75" customHeight="1" x14ac:dyDescent="0.3"><c r="A338" s="11"/><c r="B338" s="11"/></row><row r="339" spans="1:2" ht="15.75" customHeight="1" x14ac:dyDescent="0.3"><c r="A339" s="11"/><c r="B339" s="11"/></row><row r="340" spans="1:2" ht="15.75" customHeight="1" x14ac:dyDescent="0.3"><c r="A340" s="11"/><c r="B340" s="11"/></row><row r="341" spans="1:2" ht="15.75" customHeight="1" x14ac:dyDescent="0.3"><c r="A341" s="11"/><c r="B341" s="11"/></row><row r="342" spans="1:2" ht="15.75" customHeight="1" x14ac:dyDescent="0.3"><c r="A342" s="11"/><c r="B342" s="11"/></row><row r="343" spans="1:2" ht="15.75" customHeight="1" x14ac:dyDescent="0.3"><c r="A343" s="11"/><c r="B343" s="11"/></row><row r="344" spans="1:2" ht="15.75" customHeight="1" x14ac:dyDescent="0.3"><c r="A344" s="11"/><c r="B344" s="11"/></row><row r="345" spans="1:2" ht="15.75" customHeight="1" x14ac:dyDescent="0.3"><c r="A345" s="11"/><c r="B345" s="11"/></row><row r="346" spans="1:2" ht="15.75" customHeight="1" x14ac:dyDescent="0.3"><c r="A346" s="11"/><c r="B346" s="11"/></row><row r="347" spans="1:2" ht="15.75" customHeight="1" x14ac:dyDescent="0.3"><c r="A347" s="11"/><c r="B347" s="11"/></row><row r="348" spans="1:2" ht="15.75" customHeight="1" x14ac:dyDescent="0.3"><c r="A348" s="11"/><c r="B348" s="11"/></row><row r="349" spans="1:2" ht="15.75" customHeight="1" x14ac:dyDescent="0.3"><c r="A349" s="11"/><c r="B349" s="11"/></row><row r="350" spans="1:2" ht="15.75" customHeight="1" x14ac:dyDescent="0.3"><c r="A350" s="11"/><c r="B350" s="11"/></row><row r="351" spans="1:2" ht="15.75" customHeight="1" x14ac:dyDescent="0.3"><c r="A351" s="11"/><c r="B351" s="11"/></row><row r="352" spans="1:2" ht="15.75" customHeight="1" x14ac:dyDescent="0.3"><c r="A352" s="11"/><c r="B352" s="11"/></row><row r="353" spans="1:2" ht="15.75" customHeight="1" x14ac:dyDescent="0.3"><c r="A353" s="11"/><c r="B353" s="11"/></row><row r="354" spans="1:2" ht="15.75" customHeight="1" x14ac:dyDescent="0.3"><c r="A354" s="11"/><c r="B354" s="11"/></row><row r="355" spans="1:2" ht="15.75" customHeight="1" x14ac:dyDescent="0.3"><c r="A355" s="11"/><c r="B355" s="11"/></row><row r="356" spans="1:2" ht="15.75" customHeight="1" x14ac:dyDescent="0.3"><c r="A356" s="11"/><c r="B356" s="11"/></row><row r="357" spans="1:2" ht="15.75" customHeight="1" x14ac:dyDescent="0.3"><c r="A357" s="11"/><c r="B357" s="11"/></row><row r="358" spans="1:2" ht="15.75" customHeight="1" x14ac:dyDescent="0.3"><c r="A358" s="11"/><c r="B358" s="11"/></row><row r="359" spans="1:2" ht="15.75" customHeight="1" x14ac:dyDescent="0.3"><c r="A359" s="11"/><c r="B359" s="11"/></row><row r="360" spans="1:2" ht="15.75" customHeight="1" x14ac:dyDescent="0.3"><c r="A360" s="11"/><c r="B360" s="11"/></row><row r="361" spans="1:2" ht="15.75" customHeight="1" x14ac:dyDescent="0.3"><c r="A361" s="11"/><c r="B361" s="11"/></row><row r="362" spans="1:2" ht="15.75" customHeight="1" x14ac:dyDescent="0.3"><c r="A362" s="11"/><c r="B362" s="11"/></row><row r="363" spans="1:2" ht="15.75" customHeight="1" x14ac:dyDescent="0.3"><c r="A363" s="11"/><c r="B363" s="11"/></row><row r="364" spans="1:2" ht="15.75" customHeight="1" x14ac:dyDescent="0.3"><c r="A364" s="11"/><c r="B364" s="11"/></row><row r="365" spans="1:2" ht="15.75" customHeight="1" x14ac:dyDescent="0.3"><c r="A365" s="11"/><c r="B365" s="11"/></row><row r="366" spans="1:2" ht="15.75" customHeight="1" x14ac:dyDescent="0.3"><c r="A366" s="11"/><c r="B366" s="11"/></row><row r="367" spans="1:2" ht="15.75" customHeight="1" x14ac:dyDescent="0.3"><c r="A367" s="11"/><c r="B367" s="11"/></row><row r="368" spans="1:2" ht="15.75" customHeight="1" x14ac:dyDescent="0.3"><c r="A368" s="11"/><c r="B368" s="11"/></row><row r="369" spans="1:2" ht="15.75" customHeight="1" x14ac:dyDescent="0.3"><c r="A369" s="11"/><c r="B369" s="11"/></row><row r="370" spans="1:2" ht="15.75" customHeight="1" x14ac:dyDescent="0.3"><c r="A370" s="11"/><c r="B370" s="11"/></row><row r="371" spans="1:2" ht="15.75" customHeight="1" x14ac:dyDescent="0.3"><c r="A371" s="11"/><c r="B371" s="11"/></row><row r="372" spans="1:2" ht="15.75" customHeight="1" x14ac:dyDescent="0.3"><c r="A372" s="11"/><c r="B372" s="11"/></row><row r="373" spans="1:2" ht="15.75" customHeight="1" x14ac:dyDescent="0.3"><c r="A373" s="11"/><c r="B373" s="11"/></row><row r="374" spans="1:2" ht="15.75" customHeight="1" x14ac:dyDescent="0.3"><c r="A374" s="11"/><c r="B374" s="11"/></row><row r="375" spans="1:2" ht="15.75" customHeight="1" x14ac:dyDescent="0.3"><c r="A375" s="11"/><c r="B375" s="11"/></row><row r="376" spans="1:2" ht="15.75" customHeight="1" x14ac:dyDescent="0.3"><c r="A376" s="11"/><c r="B376" s="11"/></row><row r="377" spans="1:2" ht="15.75" customHeight="1" x14ac:dyDescent="0.3"><c r="A377" s="11"/><c r="B377" s="11"/></row><row r="378" spans="1:2" ht="15.75" customHeight="1" x14ac:dyDescent="0.3"><c r="A378" s="11"/><c r="B378" s="11"/></row><row r="379" spans="1:2" ht="15.75" customHeight="1" x14ac:dyDescent="0.3"><c r="A379" s="11"/><c r="B379" s="11"/></row><row r="380" spans="1:2" ht="15.75" customHeight="1" x14ac:dyDescent="0.3"><c r="A380" s="11"/><c r="B380" s="11"/></row><row r="381" spans="1:2" ht="15.75" customHeight="1" x14ac:dyDescent="0.3"><c r="A381" s="11"/><c r="B381" s="11"/></row><row r="382" spans="1:2" ht="15.75" customHeight="1" x14ac:dyDescent="0.3"><c r="A382" s="11"/><c r="B382" s="11"/></row><row r="383" spans="1:2" ht="15.75" customHeight="1" x14ac:dyDescent="0.3"><c r="A383" s="11"/><c r="B383" s="11"/></row><row r="384" spans="1:2" ht="15.75" customHeight="1" x14ac:dyDescent="0.3"><c r="A384" s="11"/><c r="B384" s="11"/></row><row r="385" spans="1:2" ht="15.75" customHeight="1" x14ac:dyDescent="0.3"><c r="A385" s="11"/><c r="B385" s="11"/></row><row r="386" spans="1:2" ht="15.75" customHeight="1" x14ac:dyDescent="0.3"><c r="A386" s="11"/><c r="B386" s="11"/></row><row r="387" spans="1:2" ht="15.75" customHeight="1" x14ac:dyDescent="0.3"><c r="A387" s="11"/><c r="B387" s="11"/></row><row r="388" spans="1:2" ht="15.75" customHeight="1" x14ac:dyDescent="0.3"><c r="A388" s="11"/><c r="B388" s="11"/></row><row r="389" spans="1:2" ht="15.75" customHeight="1" x14ac:dyDescent="0.3"><c r="A389" s="11"/><c r="B389" s="11"/></row><row r="390" spans="1:2" ht="15.75" customHeight="1" x14ac:dyDescent="0.3"><c r="A390" s="11"/><c r="B390" s="11"/></row><row r="391" spans="1:2" ht="15.75" customHeight="1" x14ac:dyDescent="0.3"><c r="A391" s="11"/><c r="B391" s="11"/></row><row r="392" spans="1:2" ht="15.75" customHeight="1" x14ac:dyDescent="0.3"><c r="A392" s="11"/><c r="B392" s="11"/></row><row r="393" spans="1:2" ht="15.75" customHeight="1" x14ac:dyDescent="0.3"><c r="A393" s="11"/><c r="B393" s="11"/></row><row r="394" spans="1:2" ht="15.75" customHeight="1" x14ac:dyDescent="0.3"><c r="A394" s="11"/><c r="B394" s="11"/></row><row r="395" spans="1:2" ht="15.75" customHeight="1" x14ac:dyDescent="0.3"><c r="A395" s="11"/><c r="B395" s="11"/></row><row r="396" spans="1:2" ht="15.75" customHeight="1" x14ac:dyDescent="0.3"><c r="A396" s="11"/><c r="B396" s="11"/></row><row r="397" spans="1:2" ht="15.75" customHeight="1" x14ac:dyDescent="0.3"><c r="A397" s="11"/><c r="B397" s="11"/></row><row r="398" spans="1:2" ht="15.75" customHeight="1" x14ac:dyDescent="0.3"><c r="A398" s="11"/><c r="B398" s="11"/></row><row r="399" spans="1:2" ht="15.75" customHeight="1" x14ac:dyDescent="0.3"><c r="A399" s="11"/><c r="B399" s="11"/></row><row r="400" spans="1:2" ht="15.75" customHeight="1" x14ac:dyDescent="0.3"><c r="A400" s="11"/><c r="B400" s="11"/></row><row r="401" spans="1:2" ht="15.75" customHeight="1" x14ac:dyDescent="0.3"><c r="A401" s="11"/><c r="B401" s="11"/></row><row r="402" spans="1:2" ht="15.75" customHeight="1" x14ac:dyDescent="0.3"><c r="A402" s="11"/><c r="B402" s="11"/></row><row r="403" spans="1:2" ht="15.75" customHeight="1" x14ac:dyDescent="0.3"><c r="A403" s="11"/><c r="B403" s="11"/></row><row r="404" spans="1:2" ht="15.75" customHeight="1" x14ac:dyDescent="0.3"><c r="A404" s="11"/><c r="B404" s="11"/></row><row r="405" spans="1:2" ht="15.75" customHeight="1" x14ac:dyDescent="0.3"><c r="A405" s="11"/><c r="B405" s="11"/></row><row r="406" spans="1:2" ht="15.75" customHeight="1" x14ac:dyDescent="0.3"><c r="A406" s="11"/><c r="B406" s="11"/></row><row r="407" spans="1:2" ht="15.75" customHeight="1" x14ac:dyDescent="0.3"><c r="A407" s="11"/><c r="B407" s="11"/></row><row r="408" spans="1:2" ht="15.75" customHeight="1" x14ac:dyDescent="0.3"><c r="A408" s="11"/><c r="B408" s="11"/></row><row r="409" spans="1:2" ht="15.75" customHeight="1" x14ac:dyDescent="0.3"><c r="A409" s="11"/><c r="B409" s="11"/></row><row r="410" spans="1:2" ht="15.75" customHeight="1" x14ac:dyDescent="0.3"><c r="A410" s="11"/><c r="B410" s="11"/></row><row r="411" spans="1:2" ht="15.75" customHeight="1" x14ac:dyDescent="0.3"><c r="A411" s="11"/><c r="B411" s="11"/></row><row r="412" spans="1:2" ht="15.75" customHeight="1" x14ac:dyDescent="0.3"><c r="A412" s="11"/><c r="B412" s="11"/></row><row r="413" spans="1:2" ht="15.75" customHeight="1" x14ac:dyDescent="0.3"><c r="A413" s="11"/><c r="B413" s="11"/></row><row r="414" spans="1:2" ht="15.75" customHeight="1" x14ac:dyDescent="0.3"><c r="A414" s="11"/><c r="B414" s="11"/></row><row r="415" spans="1:2" ht="15.75" customHeight="1" x14ac:dyDescent="0.3"><c r="A415" s="11"/><c r="B415" s="11"/></row><row r="416" spans="1:2" ht="15.75" customHeight="1" x14ac:dyDescent="0.3"><c r="A416" s="11"/><c r="B416" s="11"/></row><row r="417" spans="1:2" ht="15.75" customHeight="1" x14ac:dyDescent="0.3"><c r="A417" s="11"/><c r="B417" s="11"/></row><row r="418" spans="1:2" ht="15.75" customHeight="1" x14ac:dyDescent="0.3"><c r="A418" s="11"/><c r="B418" s="11"/></row><row r="419" spans="1:2" ht="15.75" customHeight="1" x14ac:dyDescent="0.3"><c r="A419" s="11"/><c r="B419" s="11"/></row><row r="420" spans="1:2" ht="15.75" customHeight="1" x14ac:dyDescent="0.3"><c r="A420" s="11"/><c r="B420" s="11"/></row><row r="421" spans="1:2" ht="15.75" customHeight="1" x14ac:dyDescent="0.3"><c r="A421" s="11"/><c r="B421" s="11"/></row><row r="422" spans="1:2" ht="15.75" customHeight="1" x14ac:dyDescent="0.3"><c r="A422" s="11"/><c r="B422" s="11"/></row><row r="423" spans="1:2" ht="15.75" customHeight="1" x14ac:dyDescent="0.3"><c r="A423" s="11"/><c r="B423" s="11"/></row><row r="424" spans="1:2" ht="15.75" customHeight="1" x14ac:dyDescent="0.3"><c r="A424" s="11"/><c r="B424" s="11"/></row><row r="425" spans="1:2" ht="15.75" customHeight="1" x14ac:dyDescent="0.3"><c r="A425" s="11"/><c r="B425" s="11"/></row><row r="426" spans="1:2" ht="15.75" customHeight="1" x14ac:dyDescent="0.3"><c r="A426" s="11"/><c r="B426" s="11"/></row><row r="427" spans="1:2" ht="15.75" customHeight="1" x14ac:dyDescent="0.3"><c r="A427" s="11"/><c r="B427" s="11"/></row><row r="428" spans="1:2" ht="15.75" customHeight="1" x14ac:dyDescent="0.3"><c r="A428" s="11"/><c r="B428" s="11"/></row><row r="429" spans="1:2" ht="15.75" customHeight="1" x14ac:dyDescent="0.3"><c r="A429" s="11"/><c r="B429" s="11"/></row><row r="430" spans="1:2" ht="15.75" customHeight="1" x14ac:dyDescent="0.3"><c r="A430" s="11"/><c r="B430" s="11"/></row><row r="431" spans="1:2" ht="15.75" customHeight="1" x14ac:dyDescent="0.3"><c r="A431" s="11"/><c r="B431" s="11"/></row><row r="432" spans="1:2" ht="15.75" customHeight="1" x14ac:dyDescent="0.3"><c r="A432" s="11"/><c r="B432" s="11"/></row><row r="433" spans="1:2" ht="15.75" customHeight="1" x14ac:dyDescent="0.3"><c r="A433" s="11"/><c r="B433" s="11"/></row><row r="434" spans="1:2" ht="15.75" customHeight="1" x14ac:dyDescent="0.3"><c r="A434" s="11"/><c r="B434" s="11"/></row><row r="435" spans="1:2" ht="15.75" customHeight="1" x14ac:dyDescent="0.3"><c r="A435" s="11"/><c r="B435" s="11"/></row><row r="436" spans="1:2" ht="15.75" customHeight="1" x14ac:dyDescent="0.3"><c r="A436" s="11"/><c r="B436" s="11"/></row><row r="437" spans="1:2" ht="15.75" customHeight="1" x14ac:dyDescent="0.3"><c r="A437" s="11"/><c r="B437" s="11"/></row><row r="438" spans="1:2" ht="15.75" customHeight="1" x14ac:dyDescent="0.3"><c r="A438" s="11"/><c r="B438" s="11"/></row><row r="439" spans="1:2" ht="15.75" customHeight="1" x14ac:dyDescent="0.3"><c r="A439" s="11"/><c r="B439" s="11"/></row><row r="440" spans="1:2" ht="15.75" customHeight="1" x14ac:dyDescent="0.3"><c r="A440" s="11"/><c r="B440" s="11"/></row><row r="441" spans="1:2" ht="15.75" customHeight="1" x14ac:dyDescent="0.3"><c r="A441" s="11"/><c r="B441" s="11"/></row><row r="442" spans="1:2" ht="15.75" customHeight="1" x14ac:dyDescent="0.3"><c r="A442" s="11"/><c r="B442" s="11"/></row><row r="443" spans="1:2" ht="15.75" customHeight="1" x14ac:dyDescent="0.3"><c r="A443" s="11"/><c r="B443" s="11"/></row><row r="444" spans="1:2" ht="15.75" customHeight="1" x14ac:dyDescent="0.3"><c r="A444" s="11"/><c r="B444" s="11"/></row><row r="445" spans="1:2" ht="15.75" customHeight="1" x14ac:dyDescent="0.3"><c r="A445" s="11"/><c r="B445" s="11"/></row><row r="446" spans="1:2" ht="15.75" customHeight="1" x14ac:dyDescent="0.3"><c r="A446" s="11"/><c r="B446" s="11"/></row><row r="447" spans="1:2" ht="15.75" customHeight="1" x14ac:dyDescent="0.3"><c r="A447" s="11"/><c r="B447" s="11"/></row><row r="448" spans="1:2" ht="15.75" customHeight="1" x14ac:dyDescent="0.3"><c r="A448" s="11"/><c r="B448" s="11"/></row><row r="449" spans="1:2" ht="15.75" customHeight="1" x14ac:dyDescent="0.3"><c r="A449" s="11"/><c r="B449" s="11"/></row><row r="450" spans="1:2" ht="15.75" customHeight="1" x14ac:dyDescent="0.3"><c r="A450" s="11"/><c r="B450" s="11"/></row><row r="451" spans="1:2" ht="15.75" customHeight="1" x14ac:dyDescent="0.3"><c r="A451" s="11"/><c r="B451" s="11"/></row><row r="452" spans="1:2" ht="15.75" customHeight="1" x14ac:dyDescent="0.3"><c r="A452" s="11"/><c r="B452" s="11"/></row><row r="453" spans="1:2" ht="15.75" customHeight="1" x14ac:dyDescent="0.3"><c r="A453" s="11"/><c r="B453" s="11"/></row><row r="454" spans="1:2" ht="15.75" customHeight="1" x14ac:dyDescent="0.3"><c r="A454" s="11"/><c r="B454" s="11"/></row><row r="455" spans="1:2" ht="15.75" customHeight="1" x14ac:dyDescent="0.3"><c r="A455" s="11"/><c r="B455" s="11"/></row><row r="456" spans="1:2" ht="15.75" customHeight="1" x14ac:dyDescent="0.3"><c r="A456" s="11"/><c r="B456" s="11"/></row><row r="457" spans="1:2" ht="15.75" customHeight="1" x14ac:dyDescent="0.3"><c r="A457" s="11"/><c r="B457" s="11"/></row><row r="458" spans="1:2" ht="15.75" customHeight="1" x14ac:dyDescent="0.3"><c r="A458" s="11"/><c r="B458" s="11"/></row><row r="459" spans="1:2" ht="15.75" customHeight="1" x14ac:dyDescent="0.3"><c r="A459" s="11"/><c r="B459" s="11"/></row><row r="460" spans="1:2" ht="15.75" customHeight="1" x14ac:dyDescent="0.3"><c r="A460" s="11"/><c r="B460" s="11"/></row><row r="461" spans="1:2" ht="15.75" customHeight="1" x14ac:dyDescent="0.3"><c r="A461" s="11"/><c r="B461" s="11"/></row><row r="462" spans="1:2" ht="15.75" customHeight="1" x14ac:dyDescent="0.3"><c r="A462" s="11"/><c r="B462" s="11"/></row><row r="463" spans="1:2" ht="15.75" customHeight="1" x14ac:dyDescent="0.3"><c r="A463" s="11"/><c r="B463" s="11"/></row><row r="464" spans="1:2" ht="15.75" customHeight="1" x14ac:dyDescent="0.3"><c r="A464" s="11"/><c r="B464" s="11"/></row><row r="465" spans="1:2" ht="15.75" customHeight="1" x14ac:dyDescent="0.3"><c r="A465" s="11"/><c r="B465" s="11"/></row><row r="466" spans="1:2" ht="15.75" customHeight="1" x14ac:dyDescent="0.3"><c r="A466" s="11"/><c r="B466" s="11"/></row><row r="467" spans="1:2" ht="15.75" customHeight="1" x14ac:dyDescent="0.3"><c r="A467" s="11"/><c r="B467" s="11"/></row><row r="468" spans="1:2" ht="15.75" customHeight="1" x14ac:dyDescent="0.3"><c r="A468" s="11"/><c r="B468" s="11"/></row><row r="469" spans="1:2" ht="15.75" customHeight="1" x14ac:dyDescent="0.3"><c r="A469" s="11"/><c r="B469" s="11"/></row><row r="470" spans="1:2" ht="15.75" customHeight="1" x14ac:dyDescent="0.3"><c r="A470" s="11"/><c r="B470" s="11"/></row><row r="471" spans="1:2" ht="15.75" customHeight="1" x14ac:dyDescent="0.3"><c r="A471" s="11"/><c r="B471" s="11"/></row><row r="472" spans="1:2" ht="15.75" customHeight="1" x14ac:dyDescent="0.3"><c r="A472" s="11"/><c r="B472" s="11"/></row><row r="473" spans="1:2" ht="15.75" customHeight="1" x14ac:dyDescent="0.3"><c r="A473" s="11"/><c r="B473" s="11"/></row><row r="474" spans="1:2" ht="15.75" customHeight="1" x14ac:dyDescent="0.3"><c r="A474" s="11"/><c r="B474" s="11"/></row><row r="475" spans="1:2" ht="15.75" customHeight="1" x14ac:dyDescent="0.3"><c r="A475" s="11"/><c r="B475" s="11"/></row><row r="476" spans="1:2" ht="15.75" customHeight="1" x14ac:dyDescent="0.3"><c r="A476" s="11"/><c r="B476" s="11"/></row><row r="477" spans="1:2" ht="15.75" customHeight="1" x14ac:dyDescent="0.3"><c r="A477" s="11"/><c r="B477" s="11"/></row><row r="478" spans="1:2" ht="15.75" customHeight="1" x14ac:dyDescent="0.3"><c r="A478" s="11"/><c r="B478" s="11"/></row><row r="479" spans="1:2" ht="15.75" customHeight="1" x14ac:dyDescent="0.3"><c r="A479" s="11"/><c r="B479" s="11"/></row><row r="480" spans="1:2" ht="15.75" customHeight="1" x14ac:dyDescent="0.3"><c r="A480" s="11"/><c r="B480" s="11"/></row><row r="481" spans="1:2" ht="15.75" customHeight="1" x14ac:dyDescent="0.3"><c r="A481" s="11"/><c r="B481" s="11"/></row><row r="482" spans="1:2" ht="15.75" customHeight="1" x14ac:dyDescent="0.3"><c r="A482" s="11"/><c r="B482" s="11"/></row><row r="483" spans="1:2" ht="15.75" customHeight="1" x14ac:dyDescent="0.3"><c r="A483" s="11"/><c r="B483" s="11"/></row><row r="484" spans="1:2" ht="15.75" customHeight="1" x14ac:dyDescent="0.3"><c r="A484" s="11"/><c r="B484" s="11"/></row><row r="485" spans="1:2" ht="15.75" customHeight="1" x14ac:dyDescent="0.3"><c r="A485" s="11"/><c r="B485" s="11"/></row><row r="486" spans="1:2" ht="15.75" customHeight="1" x14ac:dyDescent="0.3"><c r="A486" s="11"/><c r="B486" s="11"/></row><row r="487" spans="1:2" ht="15.75" customHeight="1" x14ac:dyDescent="0.3"><c r="A487" s="11"/><c r="B487" s="11"/></row><row r="488" spans="1:2" ht="15.75" customHeight="1" x14ac:dyDescent="0.3"><c r="A488" s="11"/><c r="B488" s="11"/></row><row r="489" spans="1:2" ht="15.75" customHeight="1" x14ac:dyDescent="0.3"><c r="A489" s="11"/><c r="B489" s="11"/></row><row r="490" spans="1:2" ht="15.75" customHeight="1" x14ac:dyDescent="0.3"><c r="A490" s="11"/><c r="B490" s="11"/></row><row r="491" spans="1:2" ht="15.75" customHeight="1" x14ac:dyDescent="0.3"><c r="A491" s="11"/><c r="B491" s="11"/></row><row r="492" spans="1:2" ht="15.75" customHeight="1" x14ac:dyDescent="0.3"><c r="A492" s="11"/><c r="B492" s="11"/></row><row r="493" spans="1:2" ht="15.75" customHeight="1" x14ac:dyDescent="0.3"><c r="A493" s="11"/><c r="B493" s="11"/></row><row r="494" spans="1:2" ht="15.75" customHeight="1" x14ac:dyDescent="0.3"><c r="A494" s="11"/><c r="B494" s="11"/></row><row r="495" spans="1:2" ht="15.75" customHeight="1" x14ac:dyDescent="0.3"><c r="A495" s="11"/><c r="B495" s="11"/></row><row r="496" spans="1:2" ht="15.75" customHeight="1" x14ac:dyDescent="0.3"><c r="A496" s="11"/><c r="B496" s="11"/></row><row r="497" spans="1:2" ht="15.75" customHeight="1" x14ac:dyDescent="0.3"><c r="A497" s="11"/><c r="B497" s="11"/></row><row r="498" spans="1:2" ht="15.75" customHeight="1" x14ac:dyDescent="0.3"><c r="A498" s="11"/><c r="B498" s="11"/></row><row r="499" spans="1:2" ht="15.75" customHeight="1" x14ac:dyDescent="0.3"><c r="A499" s="11"/><c r="B499" s="11"/></row><row r="500" spans="1:2" ht="15.75" customHeight="1" x14ac:dyDescent="0.3"><c r="A500" s="11"/><c r="B500" s="11"/></row><row r="501" spans="1:2" ht="15.75" customHeight="1" x14ac:dyDescent="0.3"><c r="A501" s="11"/><c r="B501" s="11"/></row><row r="502" spans="1:2" ht="15.75" customHeight="1" x14ac:dyDescent="0.3"><c r="A502" s="11"/><c r="B502" s="11"/></row><row r="503" spans="1:2" ht="15.75" customHeight="1" x14ac:dyDescent="0.3"><c r="A503" s="11"/><c r="B503" s="11"/></row><row r="504" spans="1:2" ht="15.75" customHeight="1" x14ac:dyDescent="0.3"><c r="A504" s="11"/><c r="B504" s="11"/></row><row r="505" spans="1:2" ht="15.75" customHeight="1" x14ac:dyDescent="0.3"><c r="A505" s="11"/><c r="B505" s="11"/></row><row r="506" spans="1:2" ht="15.75" customHeight="1" x14ac:dyDescent="0.3"><c r="A506" s="11"/><c r="B506" s="11"/></row><row r="507" spans="1:2" ht="15.75" customHeight="1" x14ac:dyDescent="0.3"><c r="A507" s="11"/><c r="B507" s="11"/></row><row r="508" spans="1:2" ht="15.75" customHeight="1" x14ac:dyDescent="0.3"><c r="A508" s="11"/><c r="B508" s="11"/></row><row r="509" spans="1:2" ht="15.75" customHeight="1" x14ac:dyDescent="0.3"><c r="A509" s="11"/><c r="B509" s="11"/></row><row r="510" spans="1:2" ht="15.75" customHeight="1" x14ac:dyDescent="0.3"><c r="A510" s="11"/><c r="B510" s="11"/></row><row r="511" spans="1:2" ht="15.75" customHeight="1" x14ac:dyDescent="0.3"><c r="A511" s="11"/><c r="B511" s="11"/></row><row r="512" spans="1:2" ht="15.75" customHeight="1" x14ac:dyDescent="0.3"><c r="A512" s="11"/><c r="B512" s="11"/></row><row r="513" spans="1:2" ht="15.75" customHeight="1" x14ac:dyDescent="0.3"><c r="A513" s="11"/><c r="B513" s="11"/></row><row r="514" spans="1:2" ht="15.75" customHeight="1" x14ac:dyDescent="0.3"><c r="A514" s="11"/><c r="B514" s="11"/></row><row r="515" spans="1:2" ht="15.75" customHeight="1" x14ac:dyDescent="0.3"><c r="A515" s="11"/><c r="B515" s="11"/></row><row r="516" spans="1:2" ht="15.75" customHeight="1" x14ac:dyDescent="0.3"><c r="A516" s="11"/><c r="B516" s="11"/></row><row r="517" spans="1:2" ht="15.75" customHeight="1" x14ac:dyDescent="0.3"><c r="A517" s="11"/><c r="B517" s="11"/></row><row r="518" spans="1:2" ht="15.75" customHeight="1" x14ac:dyDescent="0.3"><c r="A518" s="11"/><c r="B518" s="11"/></row><row r="519" spans="1:2" ht="15.75" customHeight="1" x14ac:dyDescent="0.3"><c r="A519" s="11"/><c r="B519" s="11"/></row><row r="520" spans="1:2" ht="15.75" customHeight="1" x14ac:dyDescent="0.3"><c r="A520" s="11"/><c r="B520" s="11"/></row><row r="521" spans="1:2" ht="15.75" customHeight="1" x14ac:dyDescent="0.3"><c r="A521" s="11"/><c r="B521" s="11"/></row><row r="522" spans="1:2" ht="15.75" customHeight="1" x14ac:dyDescent="0.3"><c r="A522" s="11"/><c r="B522" s="11"/></row><row r="523" spans="1:2" ht="15.75" customHeight="1" x14ac:dyDescent="0.3"><c r="A523" s="11"/><c r="B523" s="11"/></row><row r="524" spans="1:2" ht="15.75" customHeight="1" x14ac:dyDescent="0.3"><c r="A524" s="11"/><c r="B524" s="11"/></row><row r="525" spans="1:2" ht="15.75" customHeight="1" x14ac:dyDescent="0.3"><c r="A525" s="11"/><c r="B525" s="11"/></row><row r="526" spans="1:2" ht="15.75" customHeight="1" x14ac:dyDescent="0.3"><c r="A526" s="11"/><c r="B526" s="11"/></row><row r="527" spans="1:2" ht="15.75" customHeight="1" x14ac:dyDescent="0.3"><c r="A527" s="11"/><c r="B527" s="11"/></row><row r="528" spans="1:2" ht="15.75" customHeight="1" x14ac:dyDescent="0.3"><c r="A528" s="11"/><c r="B528" s="11"/></row><row r="529" spans="1:2" ht="15.75" customHeight="1" x14ac:dyDescent="0.3"><c r="A529" s="11"/><c r="B529" s="11"/></row><row r="530" spans="1:2" ht="15.75" customHeight="1" x14ac:dyDescent="0.3"><c r="A530" s="11"/><c r="B530" s="11"/></row><row r="531" spans="1:2" ht="15.75" customHeight="1" x14ac:dyDescent="0.3"><c r="A531" s="11"/><c r="B531" s="11"/></row><row r="532" spans="1:2" ht="15.75" customHeight="1" x14ac:dyDescent="0.3"><c r="A532" s="11"/><c r="B532" s="11"/></row><row r="533" spans="1:2" ht="15.75" customHeight="1" x14ac:dyDescent="0.3"><c r="A533" s="11"/><c r="B533" s="11"/></row><row r="534" spans="1:2" ht="15.75" customHeight="1" x14ac:dyDescent="0.3"><c r="A534" s="11"/><c r="B534" s="11"/></row><row r="535" spans="1:2" ht="15.75" customHeight="1" x14ac:dyDescent="0.3"><c r="A535" s="11"/><c r="B535" s="11"/></row><row r="536" spans="1:2" ht="15.75" customHeight="1" x14ac:dyDescent="0.3"><c r="A536" s="11"/><c r="B536" s="11"/></row><row r="537" spans="1:2" ht="15.75" customHeight="1" x14ac:dyDescent="0.3"><c r="A537" s="11"/><c r="B537" s="11"/></row><row r="538" spans="1:2" ht="15.75" customHeight="1" x14ac:dyDescent="0.3"><c r="A538" s="11"/><c r="B538" s="11"/></row><row r="539" spans="1:2" ht="15.75" customHeight="1" x14ac:dyDescent="0.3"><c r="A539" s="11"/><c r="B539" s="11"/></row><row r="540" spans="1:2" ht="15.75" customHeight="1" x14ac:dyDescent="0.3"><c r="A540" s="11"/><c r="B540" s="11"/></row><row r="541" spans="1:2" ht="15.75" customHeight="1" x14ac:dyDescent="0.3"><c r="A541" s="11"/><c r="B541" s="11"/></row><row r="542" spans="1:2" ht="15.75" customHeight="1" x14ac:dyDescent="0.3"><c r="A542" s="11"/><c r="B542" s="11"/></row><row r="543" spans="1:2" ht="15.75" customHeight="1" x14ac:dyDescent="0.3"><c r="A543" s="11"/><c r="B543" s="11"/></row><row r="544" spans="1:2" ht="15.75" customHeight="1" x14ac:dyDescent="0.3"><c r="A544" s="11"/><c r="B544" s="11"/></row><row r="545" spans="1:2" ht="15.75" customHeight="1" x14ac:dyDescent="0.3"><c r="A545" s="11"/><c r="B545" s="11"/></row><row r="546" spans="1:2" ht="15.75" customHeight="1" x14ac:dyDescent="0.3"><c r="A546" s="11"/><c r="B546" s="11"/></row><row r="547" spans="1:2" ht="15.75" customHeight="1" x14ac:dyDescent="0.3"><c r="A547" s="11"/><c r="B547" s="11"/></row><row r="548" spans="1:2" ht="15.75" customHeight="1" x14ac:dyDescent="0.3"><c r="A548" s="11"/><c r="B548" s="11"/></row><row r="549" spans="1:2" ht="15.75" customHeight="1" x14ac:dyDescent="0.3"><c r="A549" s="11"/><c r="B549" s="11"/></row><row r="550" spans="1:2" ht="15.75" customHeight="1" x14ac:dyDescent="0.3"><c r="A550" s="11"/><c r="B550" s="11"/></row><row r="551" spans="1:2" ht="15.75" customHeight="1" x14ac:dyDescent="0.3"><c r="A551" s="11"/><c r="B551" s="11"/></row><row r="552" spans="1:2" ht="15.75" customHeight="1" x14ac:dyDescent="0.3"><c r="A552" s="11"/><c r="B552" s="11"/></row><row r="553" spans="1:2" ht="15.75" customHeight="1" x14ac:dyDescent="0.3"><c r="A553" s="11"/><c r="B553" s="11"/></row><row r="554" spans="1:2" ht="15.75" customHeight="1" x14ac:dyDescent="0.3"><c r="A554" s="11"/><c r="B554" s="11"/></row><row r="555" spans="1:2" ht="15.75" customHeight="1" x14ac:dyDescent="0.3"><c r="A555" s="11"/><c r="B555" s="11"/></row><row r="556" spans="1:2" ht="15.75" customHeight="1" x14ac:dyDescent="0.3"><c r="A556" s="11"/><c r="B556" s="11"/></row><row r="557" spans="1:2" ht="15.75" customHeight="1" x14ac:dyDescent="0.3"><c r="A557" s="11"/><c r="B557" s="11"/></row><row r="558" spans="1:2" ht="15.75" customHeight="1" x14ac:dyDescent="0.3"><c r="A558" s="11"/><c r="B558" s="11"/></row><row r="559" spans="1:2" ht="15.75" customHeight="1" x14ac:dyDescent="0.3"><c r="A559" s="11"/><c r="B559" s="11"/></row><row r="560" spans="1:2" ht="15.75" customHeight="1" x14ac:dyDescent="0.3"><c r="A560" s="11"/><c r="B560" s="11"/></row><row r="561" spans="1:2" ht="15.75" customHeight="1" x14ac:dyDescent="0.3"><c r="A561" s="11"/><c r="B561" s="11"/></row><row r="562" spans="1:2" ht="15.75" customHeight="1" x14ac:dyDescent="0.3"><c r="A562" s="11"/><c r="B562" s="11"/></row><row r="563" spans="1:2" ht="15.75" customHeight="1" x14ac:dyDescent="0.3"><c r="A563" s="11"/><c r="B563" s="11"/></row><row r="564" spans="1:2" ht="15.75" customHeight="1" x14ac:dyDescent="0.3"><c r="A564" s="11"/><c r="B564" s="11"/></row><row r="565" spans="1:2" ht="15.75" customHeight="1" x14ac:dyDescent="0.3"><c r="A565" s="11"/><c r="B565" s="11"/></row><row r="566" spans="1:2" ht="15.75" customHeight="1" x14ac:dyDescent="0.3"><c r="A566" s="11"/><c r="B566" s="11"/></row><row r="567" spans="1:2" ht="15.75" customHeight="1" x14ac:dyDescent="0.3"><c r="A567" s="11"/><c r="B567" s="11"/></row><row r="568" spans="1:2" ht="15.75" customHeight="1" x14ac:dyDescent="0.3"><c r="A568" s="11"/><c r="B568" s="11"/></row><row r="569" spans="1:2" ht="15.75" customHeight="1" x14ac:dyDescent="0.3"><c r="A569" s="11"/><c r="B569" s="11"/></row><row r="570" spans="1:2" ht="15.75" customHeight="1" x14ac:dyDescent="0.3"><c r="A570" s="11"/><c r="B570" s="11"/></row><row r="571" spans="1:2" ht="15.75" customHeight="1" x14ac:dyDescent="0.3"><c r="A571" s="11"/><c r="B571" s="11"/></row><row r="572" spans="1:2" ht="15.75" customHeight="1" x14ac:dyDescent="0.3"><c r="A572" s="11"/><c r="B572" s="11"/></row><row r="573" spans="1:2" ht="15.75" customHeight="1" x14ac:dyDescent="0.3"><c r="A573" s="11"/><c r="B573" s="11"/></row><row r="574" spans="1:2" ht="15.75" customHeight="1" x14ac:dyDescent="0.3"><c r="A574" s="11"/><c r="B574" s="11"/></row><row r="575" spans="1:2" ht="15.75" customHeight="1" x14ac:dyDescent="0.3"><c r="A575" s="11"/><c r="B575" s="11"/></row><row r="576" spans="1:2" ht="15.75" customHeight="1" x14ac:dyDescent="0.3"><c r="A576" s="11"/><c r="B576" s="11"/></row><row r="577" spans="1:2" ht="15.75" customHeight="1" x14ac:dyDescent="0.3"><c r="A577" s="11"/><c r="B577" s="11"/></row><row r="578" spans="1:2" ht="15.75" customHeight="1" x14ac:dyDescent="0.3"><c r="A578" s="11"/><c r="B578" s="11"/></row><row r="579" spans="1:2" ht="15.75" customHeight="1" x14ac:dyDescent="0.3"><c r="A579" s="11"/><c r="B579" s="11"/></row><row r="580" spans="1:2" ht="15.75" customHeight="1" x14ac:dyDescent="0.3"><c r="A580" s="11"/><c r="B580" s="11"/></row><row r="581" spans="1:2" ht="15.75" customHeight="1" x14ac:dyDescent="0.3"><c r="A581" s="11"/><c r="B581" s="11"/></row><row r="582" spans="1:2" ht="15.75" customHeight="1" x14ac:dyDescent="0.3"><c r="A582" s="11"/><c r="B582" s="11"/></row><row r="583" spans="1:2" ht="15.75" customHeight="1" x14ac:dyDescent="0.3"><c r="A583" s="11"/><c r="B583" s="11"/></row><row r="584" spans="1:2" ht="15.75" customHeight="1" x14ac:dyDescent="0.3"><c r="A584" s="11"/><c r="B584" s="11"/></row><row r="585" spans="1:2" ht="15.75" customHeight="1" x14ac:dyDescent="0.3"><c r="A585" s="11"/><c r="B585" s="11"/></row><row r="586" spans="1:2" ht="15.75" customHeight="1" x14ac:dyDescent="0.3"><c r="A586" s="11"/><c r="B586" s="11"/></row><row r="587" spans="1:2" ht="15.75" customHeight="1" x14ac:dyDescent="0.3"><c r="A587" s="11"/><c r="B587" s="11"/></row><row r="588" spans="1:2" ht="15.75" customHeight="1" x14ac:dyDescent="0.3"><c r="A588" s="11"/><c r="B588" s="11"/></row><row r="589" spans="1:2" ht="15.75" customHeight="1" x14ac:dyDescent="0.3"><c r="A589" s="11"/><c r="B589" s="11"/></row><row r="590" spans="1:2" ht="15.75" customHeight="1" x14ac:dyDescent="0.3"><c r="A590" s="11"/><c r="B590" s="11"/></row><row r="591" spans="1:2" ht="15.75" customHeight="1" x14ac:dyDescent="0.3"><c r="A591" s="11"/><c r="B591" s="11"/></row><row r="592" spans="1:2" ht="15.75" customHeight="1" x14ac:dyDescent="0.3"><c r="A592" s="11"/><c r="B592" s="11"/></row><row r="593" spans="1:2" ht="15.75" customHeight="1" x14ac:dyDescent="0.3"><c r="A593" s="11"/><c r="B593" s="11"/></row><row r="594" spans="1:2" ht="15.75" customHeight="1" x14ac:dyDescent="0.3"><c r="A594" s="11"/><c r="B594" s="11"/></row><row r="595" spans="1:2" ht="15.75" customHeight="1" x14ac:dyDescent="0.3"><c r="A595" s="11"/><c r="B595" s="11"/></row><row r="596" spans="1:2" ht="15.75" customHeight="1" x14ac:dyDescent="0.3"><c r="A596" s="11"/><c r="B596" s="11"/></row><row r="597" spans="1:2" ht="15.75" customHeight="1" x14ac:dyDescent="0.3"><c r="A597" s="11"/><c r="B597" s="11"/></row><row r="598" spans="1:2" ht="15.75" customHeight="1" x14ac:dyDescent="0.3"><c r="A598" s="11"/><c r="B598" s="11"/></row><row r="599" spans="1:2" ht="15.75" customHeight="1" x14ac:dyDescent="0.3"><c r="A599" s="11"/><c r="B599" s="11"/></row><row r="600" spans="1:2" ht="15.75" customHeight="1" x14ac:dyDescent="0.3"><c r="A600" s="11"/><c r="B600" s="11"/></row><row r="601" spans="1:2" ht="15.75" customHeight="1" x14ac:dyDescent="0.3"><c r="A601" s="11"/><c r="B601" s="11"/></row><row r="602" spans="1:2" ht="15.75" customHeight="1" x14ac:dyDescent="0.3"><c r="A602" s="11"/><c r="B602" s="11"/></row><row r="603" spans="1:2" ht="15.75" customHeight="1" x14ac:dyDescent="0.3"><c r="A603" s="11"/><c r="B603" s="11"/></row><row r="604" spans="1:2" ht="15.75" customHeight="1" x14ac:dyDescent="0.3"><c r="A604" s="11"/><c r="B604" s="11"/></row><row r="605" spans="1:2" ht="15.75" customHeight="1" x14ac:dyDescent="0.3"><c r="A605" s="11"/><c r="B605" s="11"/></row><row r="606" spans="1:2" ht="15.75" customHeight="1" x14ac:dyDescent="0.3"><c r="A606" s="11"/><c r="B606" s="11"/></row><row r="607" spans="1:2" ht="15.75" customHeight="1" x14ac:dyDescent="0.3"><c r="A607" s="11"/><c r="B607" s="11"/></row><row r="608" spans="1:2" ht="15.75" customHeight="1" x14ac:dyDescent="0.3"><c r="A608" s="11"/><c r="B608" s="11"/></row><row r="609" spans="1:2" ht="15.75" customHeight="1" x14ac:dyDescent="0.3"><c r="A609" s="11"/><c r="B609" s="11"/></row><row r="610" spans="1:2" ht="15.75" customHeight="1" x14ac:dyDescent="0.3"><c r="A610" s="11"/><c r="B610" s="11"/></row><row r="611" spans="1:2" ht="15.75" customHeight="1" x14ac:dyDescent="0.3"><c r="A611" s="11"/><c r="B611" s="11"/></row><row r="612" spans="1:2" ht="15.75" customHeight="1" x14ac:dyDescent="0.3"><c r="A612" s="11"/><c r="B612" s="11"/></row><row r="613" spans="1:2" ht="15.75" customHeight="1" x14ac:dyDescent="0.3"><c r="A613" s="11"/><c r="B613" s="11"/></row><row r="614" spans="1:2" ht="15.75" customHeight="1" x14ac:dyDescent="0.3"><c r="A614" s="11"/><c r="B614" s="11"/></row><row r="615" spans="1:2" ht="15.75" customHeight="1" x14ac:dyDescent="0.3"><c r="A615" s="11"/><c r="B615" s="11"/></row><row r="616" spans="1:2" ht="15.75" customHeight="1" x14ac:dyDescent="0.3"><c r="A616" s="11"/><c r="B616" s="11"/></row><row r="617" spans="1:2" ht="15.75" customHeight="1" x14ac:dyDescent="0.3"><c r="A617" s="11"/><c r="B617" s="11"/></row><row r="618" spans="1:2" ht="15.75" customHeight="1" x14ac:dyDescent="0.3"><c r="A618" s="11"/><c r="B618" s="11"/></row><row r="619" spans="1:2" ht="15.75" customHeight="1" x14ac:dyDescent="0.3"><c r="A619" s="11"/><c r="B619" s="11"/></row><row r="620" spans="1:2" ht="15.75" customHeight="1" x14ac:dyDescent="0.3"><c r="A620" s="11"/><c r="B620" s="11"/></row><row r="621" spans="1:2" ht="15.75" customHeight="1" x14ac:dyDescent="0.3"><c r="A621" s="11"/><c r="B621" s="11"/></row><row r="622" spans="1:2" ht="15.75" customHeight="1" x14ac:dyDescent="0.3"><c r="A622" s="11"/><c r="B622" s="11"/></row><row r="623" spans="1:2" ht="15.75" customHeight="1" x14ac:dyDescent="0.3"><c r="A623" s="11"/><c r="B623" s="11"/></row><row r="624" spans="1:2" ht="15.75" customHeight="1" x14ac:dyDescent="0.3"><c r="A624" s="11"/><c r="B624" s="11"/></row><row r="625" spans="1:2" ht="15.75" customHeight="1" x14ac:dyDescent="0.3"><c r="A625" s="11"/><c r="B625" s="11"/></row><row r="626" spans="1:2" ht="15.75" customHeight="1" x14ac:dyDescent="0.3"><c r="A626" s="11"/><c r="B626" s="11"/></row><row r="627" spans="1:2" ht="15.75" customHeight="1" x14ac:dyDescent="0.3"><c r="A627" s="11"/><c r="B627" s="11"/></row><row r="628" spans="1:2" ht="15.75" customHeight="1" x14ac:dyDescent="0.3"><c r="A628" s="11"/><c r="B628" s="11"/></row><row r="629" spans="1:2" ht="15.75" customHeight="1" x14ac:dyDescent="0.3"><c r="A629" s="11"/><c r="B629" s="11"/></row><row r="630" spans="1:2" ht="15.75" customHeight="1" x14ac:dyDescent="0.3"><c r="A630" s="11"/><c r="B630" s="11"/></row><row r="631" spans="1:2" ht="15.75" customHeight="1" x14ac:dyDescent="0.3"><c r="A631" s="11"/><c r="B631" s="11"/></row><row r="632" spans="1:2" ht="15.75" customHeight="1" x14ac:dyDescent="0.3"><c r="A632" s="11"/><c r="B632" s="11"/></row><row r="633" spans="1:2" ht="15.75" customHeight="1" x14ac:dyDescent="0.3"><c r="A633" s="11"/><c r="B633" s="11"/></row><row r="634" spans="1:2" ht="15.75" customHeight="1" x14ac:dyDescent="0.3"><c r="A634" s="11"/><c r="B634" s="11"/></row><row r="635" spans="1:2" ht="15.75" customHeight="1" x14ac:dyDescent="0.3"><c r="A635" s="11"/><c r="B635" s="11"/></row><row r="636" spans="1:2" ht="15.75" customHeight="1" x14ac:dyDescent="0.3"><c r="A636" s="11"/><c r="B636" s="11"/></row><row r="637" spans="1:2" ht="15.75" customHeight="1" x14ac:dyDescent="0.3"><c r="A637" s="11"/><c r="B637" s="11"/></row><row r="638" spans="1:2" ht="15.75" customHeight="1" x14ac:dyDescent="0.3"><c r="A638" s="11"/><c r="B638" s="11"/></row><row r="639" spans="1:2" ht="15.75" customHeight="1" x14ac:dyDescent="0.3"><c r="A639" s="11"/><c r="B639" s="11"/></row><row r="640" spans="1:2" ht="15.75" customHeight="1" x14ac:dyDescent="0.3"><c r="A640" s="11"/><c r="B640" s="11"/></row><row r="641" spans="1:2" ht="15.75" customHeight="1" x14ac:dyDescent="0.3"><c r="A641" s="11"/><c r="B641" s="11"/></row><row r="642" spans="1:2" ht="15.75" customHeight="1" x14ac:dyDescent="0.3"><c r="A642" s="11"/><c r="B642" s="11"/></row><row r="643" spans="1:2" ht="15.75" customHeight="1" x14ac:dyDescent="0.3"><c r="A643" s="11"/><c r="B643" s="11"/></row><row r="644" spans="1:2" ht="15.75" customHeight="1" x14ac:dyDescent="0.3"><c r="A644" s="11"/><c r="B644" s="11"/></row><row r="645" spans="1:2" ht="15.75" customHeight="1" x14ac:dyDescent="0.3"><c r="A645" s="11"/><c r="B645" s="11"/></row><row r="646" spans="1:2" ht="15.75" customHeight="1" x14ac:dyDescent="0.3"><c r="A646" s="11"/><c r="B646" s="11"/></row><row r="647" spans="1:2" ht="15.75" customHeight="1" x14ac:dyDescent="0.3"><c r="A647" s="11"/><c r="B647" s="11"/></row><row r="648" spans="1:2" ht="15.75" customHeight="1" x14ac:dyDescent="0.3"><c r="A648" s="11"/><c r="B648" s="11"/></row><row r="649" spans="1:2" ht="15.75" customHeight="1" x14ac:dyDescent="0.3"><c r="A649" s="11"/><c r="B649" s="11"/></row><row r="650" spans="1:2" ht="15.75" customHeight="1" x14ac:dyDescent="0.3"><c r="A650" s="11"/><c r="B650" s="11"/></row><row r="651" spans="1:2" ht="15.75" customHeight="1" x14ac:dyDescent="0.3"><c r="A651" s="11"/><c r="B651" s="11"/></row><row r="652" spans="1:2" ht="15.75" customHeight="1" x14ac:dyDescent="0.3"><c r="A652" s="11"/><c r="B652" s="11"/></row><row r="653" spans="1:2" ht="15.75" customHeight="1" x14ac:dyDescent="0.3"><c r="A653" s="11"/><c r="B653" s="11"/></row><row r="654" spans="1:2" ht="15.75" customHeight="1" x14ac:dyDescent="0.3"><c r="A654" s="11"/><c r="B654" s="11"/></row><row r="655" spans="1:2" ht="15.75" customHeight="1" x14ac:dyDescent="0.3"><c r="A655" s="11"/><c r="B655" s="11"/></row><row r="656" spans="1:2" ht="15.75" customHeight="1" x14ac:dyDescent="0.3"><c r="A656" s="11"/><c r="B656" s="11"/></row><row r="657" spans="1:2" ht="15.75" customHeight="1" x14ac:dyDescent="0.3"><c r="A657" s="11"/><c r="B657" s="11"/></row><row r="658" spans="1:2" ht="15.75" customHeight="1" x14ac:dyDescent="0.3"><c r="A658" s="11"/><c r="B658" s="11"/></row><row r="659" spans="1:2" ht="15.75" customHeight="1" x14ac:dyDescent="0.3"><c r="A659" s="11"/><c r="B659" s="11"/></row><row r="660" spans="1:2" ht="15.75" customHeight="1" x14ac:dyDescent="0.3"><c r="A660" s="11"/><c r="B660" s="11"/></row><row r="661" spans="1:2" ht="15.75" customHeight="1" x14ac:dyDescent="0.3"><c r="A661" s="11"/><c r="B661" s="11"/></row><row r="662" spans="1:2" ht="15.75" customHeight="1" x14ac:dyDescent="0.3"><c r="A662" s="11"/><c r="B662" s="11"/></row><row r="663" spans="1:2" ht="15.75" customHeight="1" x14ac:dyDescent="0.3"><c r="A663" s="11"/><c r="B663" s="11"/></row><row r="664" spans="1:2" ht="15.75" customHeight="1" x14ac:dyDescent="0.3"><c r="A664" s="11"/><c r="B664" s="11"/></row><row r="665" spans="1:2" ht="15.75" customHeight="1" x14ac:dyDescent="0.3"><c r="A665" s="11"/><c r="B665" s="11"/></row><row r="666" spans="1:2" ht="15.75" customHeight="1" x14ac:dyDescent="0.3"><c r="A666" s="11"/><c r="B666" s="11"/></row><row r="667" spans="1:2" ht="15.75" customHeight="1" x14ac:dyDescent="0.3"><c r="A667" s="11"/><c r="B667" s="11"/></row><row r="668" spans="1:2" ht="15.75" customHeight="1" x14ac:dyDescent="0.3"><c r="A668" s="11"/><c r="B668" s="11"/></row><row r="669" spans="1:2" ht="15.75" customHeight="1" x14ac:dyDescent="0.3"><c r="A669" s="11"/><c r="B669" s="11"/></row><row r="670" spans="1:2" ht="15.75" customHeight="1" x14ac:dyDescent="0.3"><c r="A670" s="11"/><c r="B670" s="11"/></row><row r="671" spans="1:2" ht="15.75" customHeight="1" x14ac:dyDescent="0.3"><c r="A671" s="11"/><c r="B671" s="11"/></row><row r="672" spans="1:2" ht="15.75" customHeight="1" x14ac:dyDescent="0.3"><c r="A672" s="11"/><c r="B672" s="11"/></row><row r="673" spans="1:2" ht="15.75" customHeight="1" x14ac:dyDescent="0.3"><c r="A673" s="11"/><c r="B673" s="11"/></row><row r="674" spans="1:2" ht="15.75" customHeight="1" x14ac:dyDescent="0.3"><c r="A674" s="11"/><c r="B674" s="11"/></row><row r="675" spans="1:2" ht="15.75" customHeight="1" x14ac:dyDescent="0.3"><c r="A675" s="11"/><c r="B675" s="11"/></row><row r="676" spans="1:2" ht="15.75" customHeight="1" x14ac:dyDescent="0.3"><c r="A676" s="11"/><c r="B676" s="11"/></row><row r="677" spans="1:2" ht="15.75" customHeight="1" x14ac:dyDescent="0.3"><c r="A677" s="11"/><c r="B677" s="11"/></row><row r="678" spans="1:2" ht="15.75" customHeight="1" x14ac:dyDescent="0.3"><c r="A678" s="11"/><c r="B678" s="11"/></row><row r="679" spans="1:2" ht="15.75" customHeight="1" x14ac:dyDescent="0.3"><c r="A679" s="11"/><c r="B679" s="11"/></row><row r="680" spans="1:2" ht="15.75" customHeight="1" x14ac:dyDescent="0.3"><c r="A680" s="11"/><c r="B680" s="11"/></row><row r="681" spans="1:2" ht="15.75" customHeight="1" x14ac:dyDescent="0.3"><c r="A681" s="11"/><c r="B681" s="11"/></row><row r="682" spans="1:2" ht="15.75" customHeight="1" x14ac:dyDescent="0.3"><c r="A682" s="11"/><c r="B682" s="11"/></row><row r="683" spans="1:2" ht="15.75" customHeight="1" x14ac:dyDescent="0.3"><c r="A683" s="11"/><c r="B683" s="11"/></row><row r="684" spans="1:2" ht="15.75" customHeight="1" x14ac:dyDescent="0.3"><c r="A684" s="11"/><c r="B684" s="11"/></row><row r="685" spans="1:2" ht="15.75" customHeight="1" x14ac:dyDescent="0.3"><c r="A685" s="11"/><c r="B685" s="11"/></row><row r="686" spans="1:2" ht="15.75" customHeight="1" x14ac:dyDescent="0.3"><c r="A686" s="11"/><c r="B686" s="11"/></row><row r="687" spans="1:2" ht="15.75" customHeight="1" x14ac:dyDescent="0.3"><c r="A687" s="11"/><c r="B687" s="11"/></row><row r="688" spans="1:2" ht="15.75" customHeight="1" x14ac:dyDescent="0.3"><c r="A688" s="11"/><c r="B688" s="11"/></row><row r="689" spans="1:2" ht="15.75" customHeight="1" x14ac:dyDescent="0.3"><c r="A689" s="11"/><c r="B689" s="11"/></row><row r="690" spans="1:2" ht="15.75" customHeight="1" x14ac:dyDescent="0.3"><c r="A690" s="11"/><c r="B690" s="11"/></row><row r="691" spans="1:2" ht="15.75" customHeight="1" x14ac:dyDescent="0.3"><c r="A691" s="11"/><c r="B691" s="11"/></row><row r="692" spans="1:2" ht="15.75" customHeight="1" x14ac:dyDescent="0.3"><c r="A692" s="11"/><c r="B692" s="11"/></row><row r="693" spans="1:2" ht="15.75" customHeight="1" x14ac:dyDescent="0.3"><c r="A693" s="11"/><c r="B693" s="11"/></row><row r="694" spans="1:2" ht="15.75" customHeight="1" x14ac:dyDescent="0.3"><c r="A694" s="11"/><c r="B694" s="11"/></row><row r="695" spans="1:2" ht="15.75" customHeight="1" x14ac:dyDescent="0.3"><c r="A695" s="11"/><c r="B695" s="11"/></row><row r="696" spans="1:2" ht="15.75" customHeight="1" x14ac:dyDescent="0.3"><c r="A696" s="11"/><c r="B696" s="11"/></row><row r="697" spans="1:2" ht="15.75" customHeight="1" x14ac:dyDescent="0.3"><c r="A697" s="11"/><c r="B697" s="11"/></row><row r="698" spans="1:2" ht="15.75" customHeight="1" x14ac:dyDescent="0.3"><c r="A698" s="11"/><c r="B698" s="11"/></row><row r="699" spans="1:2" ht="15.75" customHeight="1" x14ac:dyDescent="0.3"><c r="A699" s="11"/><c r="B699" s="11"/></row><row r="700" spans="1:2" ht="15.75" customHeight="1" x14ac:dyDescent="0.3"><c r="A700" s="11"/><c r="B700" s="11"/></row><row r="701" spans="1:2" ht="15.75" customHeight="1" x14ac:dyDescent="0.3"><c r="A701" s="11"/><c r="B701" s="11"/></row><row r="702" spans="1:2" ht="15.75" customHeight="1" x14ac:dyDescent="0.3"><c r="A702" s="11"/><c r="B702" s="11"/></row><row r="703" spans="1:2" ht="15.75" customHeight="1" x14ac:dyDescent="0.3"><c r="A703" s="11"/><c r="B703" s="11"/></row><row r="704" spans="1:2" ht="15.75" customHeight="1" x14ac:dyDescent="0.3"><c r="A704" s="11"/><c r="B704" s="11"/></row><row r="705" spans="1:2" ht="15.75" customHeight="1" x14ac:dyDescent="0.3"><c r="A705" s="11"/><c r="B705" s="11"/></row><row r="706" spans="1:2" ht="15.75" customHeight="1" x14ac:dyDescent="0.3"><c r="A706" s="11"/><c r="B706" s="11"/></row><row r="707" spans="1:2" ht="15.75" customHeight="1" x14ac:dyDescent="0.3"><c r="A707" s="11"/><c r="B707" s="11"/></row><row r="708" spans="1:2" ht="15.75" customHeight="1" x14ac:dyDescent="0.3"><c r="A708" s="11"/><c r="B708" s="11"/></row><row r="709" spans="1:2" ht="15.75" customHeight="1" x14ac:dyDescent="0.3"><c r="A709" s="11"/><c r="B709" s="11"/></row><row r="710" spans="1:2" ht="15.75" customHeight="1" x14ac:dyDescent="0.3"><c r="A710" s="11"/><c r="B710" s="11"/></row><row r="711" spans="1:2" ht="15.75" customHeight="1" x14ac:dyDescent="0.3"><c r="A711" s="11"/><c r="B711" s="11"/></row><row r="712" spans="1:2" ht="15.75" customHeight="1" x14ac:dyDescent="0.3"><c r="A712" s="11"/><c r="B712" s="11"/></row><row r="713" spans="1:2" ht="15.75" customHeight="1" x14ac:dyDescent="0.3"><c r="A713" s="11"/><c r="B713" s="11"/></row><row r="714" spans="1:2" ht="15.75" customHeight="1" x14ac:dyDescent="0.3"><c r="A714" s="11"/><c r="B714" s="11"/></row><row r="715" spans="1:2" ht="15.75" customHeight="1" x14ac:dyDescent="0.3"><c r="A715" s="11"/><c r="B715" s="11"/></row><row r="716" spans="1:2" ht="15.75" customHeight="1" x14ac:dyDescent="0.3"><c r="A716" s="11"/><c r="B716" s="11"/></row><row r="717" spans="1:2" ht="15.75" customHeight="1" x14ac:dyDescent="0.3"><c r="A717" s="11"/><c r="B717" s="11"/></row><row r="718" spans="1:2" ht="15.75" customHeight="1" x14ac:dyDescent="0.3"><c r="A718" s="11"/><c r="B718" s="11"/></row><row r="719" spans="1:2" ht="15.75" customHeight="1" x14ac:dyDescent="0.3"><c r="A719" s="11"/><c r="B719" s="11"/></row><row r="720" spans="1:2" ht="15.75" customHeight="1" x14ac:dyDescent="0.3"><c r="A720" s="11"/><c r="B720" s="11"/></row><row r="721" spans="1:2" ht="15.75" customHeight="1" x14ac:dyDescent="0.3"><c r="A721" s="11"/><c r="B721" s="11"/></row><row r="722" spans="1:2" ht="15.75" customHeight="1" x14ac:dyDescent="0.3"><c r="A722" s="11"/><c r="B722" s="11"/></row><row r="723" spans="1:2" ht="15.75" customHeight="1" x14ac:dyDescent="0.3"><c r="A723" s="11"/><c r="B723" s="11"/></row><row r="724" spans="1:2" ht="15.75" customHeight="1" x14ac:dyDescent="0.3"><c r="A724" s="11"/><c r="B724" s="11"/></row><row r="725" spans="1:2" ht="15.75" customHeight="1" x14ac:dyDescent="0.3"><c r="A725" s="11"/><c r="B725" s="11"/></row><row r="726" spans="1:2" ht="15.75" customHeight="1" x14ac:dyDescent="0.3"><c r="A726" s="11"/><c r="B726" s="11"/></row><row r="727" spans="1:2" ht="15.75" customHeight="1" x14ac:dyDescent="0.3"><c r="A727" s="11"/><c r="B727" s="11"/></row><row r="728" spans="1:2" ht="15.75" customHeight="1" x14ac:dyDescent="0.3"><c r="A728" s="11"/><c r="B728" s="11"/></row><row r="729" spans="1:2" ht="15.75" customHeight="1" x14ac:dyDescent="0.3"><c r="A729" s="11"/><c r="B729" s="11"/></row><row r="730" spans="1:2" ht="15.75" customHeight="1" x14ac:dyDescent="0.3"><c r="A730" s="11"/><c r="B730" s="11"/></row><row r="731" spans="1:2" ht="15.75" customHeight="1" x14ac:dyDescent="0.3"><c r="A731" s="11"/><c r="B731" s="11"/></row><row r="732" spans="1:2" ht="15.75" customHeight="1" x14ac:dyDescent="0.3"><c r="A732" s="11"/><c r="B732" s="11"/></row><row r="733" spans="1:2" ht="15.75" customHeight="1" x14ac:dyDescent="0.3"><c r="A733" s="11"/><c r="B733" s="11"/></row><row r="734" spans="1:2" ht="15.75" customHeight="1" x14ac:dyDescent="0.3"><c r="A734" s="11"/><c r="B734" s="11"/></row><row r="735" spans="1:2" ht="15.75" customHeight="1" x14ac:dyDescent="0.3"><c r="A735" s="11"/><c r="B735" s="11"/></row><row r="736" spans="1:2" ht="15.75" customHeight="1" x14ac:dyDescent="0.3"><c r="A736" s="11"/><c r="B736" s="11"/></row><row r="737" spans="1:2" ht="15.75" customHeight="1" x14ac:dyDescent="0.3"><c r="A737" s="11"/><c r="B737" s="11"/></row><row r="738" spans="1:2" ht="15.75" customHeight="1" x14ac:dyDescent="0.3"><c r="A738" s="11"/><c r="B738" s="11"/></row><row r="739" spans="1:2" ht="15.75" customHeight="1" x14ac:dyDescent="0.3"><c r="A739" s="11"/><c r="B739" s="11"/></row><row r="740" spans="1:2" ht="15.75" customHeight="1" x14ac:dyDescent="0.3"><c r="A740" s="11"/><c r="B740" s="11"/></row><row r="741" spans="1:2" ht="15.75" customHeight="1" x14ac:dyDescent="0.3"><c r="A741" s="11"/><c r="B741" s="11"/></row><row r="742" spans="1:2" ht="15.75" customHeight="1" x14ac:dyDescent="0.3"><c r="A742" s="11"/><c r="B742" s="11"/></row><row r="743" spans="1:2" ht="15.75" customHeight="1" x14ac:dyDescent="0.3"><c r="A743" s="11"/><c r="B743" s="11"/></row><row r="744" spans="1:2" ht="15.75" customHeight="1" x14ac:dyDescent="0.3"><c r="A744" s="11"/><c r="B744" s="11"/></row><row r="745" spans="1:2" ht="15.75" customHeight="1" x14ac:dyDescent="0.3"><c r="A745" s="11"/><c r="B745" s="11"/></row><row r="746" spans="1:2" ht="15.75" customHeight="1" x14ac:dyDescent="0.3"><c r="A746" s="11"/><c r="B746" s="11"/></row><row r="747" spans="1:2" ht="15.75" customHeight="1" x14ac:dyDescent="0.3"><c r="A747" s="11"/><c r="B747" s="11"/></row><row r="748" spans="1:2" ht="15.75" customHeight="1" x14ac:dyDescent="0.3"><c r="A748" s="11"/><c r="B748" s="11"/></row><row r="749" spans="1:2" ht="15.75" customHeight="1" x14ac:dyDescent="0.3"><c r="A749" s="11"/><c r="B749" s="11"/></row><row r="750" spans="1:2" ht="15.75" customHeight="1" x14ac:dyDescent="0.3"><c r="A750" s="11"/><c r="B750" s="11"/></row><row r="751" spans="1:2" ht="15.75" customHeight="1" x14ac:dyDescent="0.3"><c r="A751" s="11"/><c r="B751" s="11"/></row><row r="752" spans="1:2" ht="15.75" customHeight="1" x14ac:dyDescent="0.3"><c r="A752" s="11"/><c r="B752" s="11"/></row><row r="753" spans="1:2" ht="15.75" customHeight="1" x14ac:dyDescent="0.3"><c r="A753" s="11"/><c r="B753" s="11"/></row><row r="754" spans="1:2" ht="15.75" customHeight="1" x14ac:dyDescent="0.3"><c r="A754" s="11"/><c r="B754" s="11"/></row><row r="755" spans="1:2" ht="15.75" customHeight="1" x14ac:dyDescent="0.3"><c r="A755" s="11"/><c r="B755" s="11"/></row><row r="756" spans="1:2" ht="15.75" customHeight="1" x14ac:dyDescent="0.3"><c r="A756" s="11"/><c r="B756" s="11"/></row><row r="757" spans="1:2" ht="15.75" customHeight="1" x14ac:dyDescent="0.3"><c r="A757" s="11"/><c r="B757" s="11"/></row><row r="758" spans="1:2" ht="15.75" customHeight="1" x14ac:dyDescent="0.3"><c r="A758" s="11"/><c r="B758" s="11"/></row><row r="759" spans="1:2" ht="15.75" customHeight="1" x14ac:dyDescent="0.3"><c r="A759" s="11"/><c r="B759" s="11"/></row><row r="760" spans="1:2" ht="15.75" customHeight="1" x14ac:dyDescent="0.3"><c r="A760" s="11"/><c r="B760" s="11"/></row><row r="761" spans="1:2" ht="15.75" customHeight="1" x14ac:dyDescent="0.3"><c r="A761" s="11"/><c r="B761" s="11"/></row><row r="762" spans="1:2" ht="15.75" customHeight="1" x14ac:dyDescent="0.3"><c r="A762" s="11"/><c r="B762" s="11"/></row><row r="763" spans="1:2" ht="15.75" customHeight="1" x14ac:dyDescent="0.3"><c r="A763" s="11"/><c r="B763" s="11"/></row><row r="764" spans="1:2" ht="15.75" customHeight="1" x14ac:dyDescent="0.3"><c r="A764" s="11"/><c r="B764" s="11"/></row><row r="765" spans="1:2" ht="15.75" customHeight="1" x14ac:dyDescent="0.3"><c r="A765" s="11"/><c r="B765" s="11"/></row><row r="766" spans="1:2" ht="15.75" customHeight="1" x14ac:dyDescent="0.3"><c r="A766" s="11"/><c r="B766" s="11"/></row><row r="767" spans="1:2" ht="15.75" customHeight="1" x14ac:dyDescent="0.3"><c r="A767" s="11"/><c r="B767" s="11"/></row><row r="768" spans="1:2" ht="15.75" customHeight="1" x14ac:dyDescent="0.3"><c r="A768" s="11"/><c r="B768" s="11"/></row><row r="769" spans="1:2" ht="15.75" customHeight="1" x14ac:dyDescent="0.3"><c r="A769" s="11"/><c r="B769" s="11"/></row><row r="770" spans="1:2" ht="15.75" customHeight="1" x14ac:dyDescent="0.3"><c r="A770" s="11"/><c r="B770" s="11"/></row><row r="771" spans="1:2" ht="15.75" customHeight="1" x14ac:dyDescent="0.3"><c r="A771" s="11"/><c r="B771" s="11"/></row><row r="772" spans="1:2" ht="15.75" customHeight="1" x14ac:dyDescent="0.3"><c r="A772" s="11"/><c r="B772" s="11"/></row><row r="773" spans="1:2" ht="15.75" customHeight="1" x14ac:dyDescent="0.3"><c r="A773" s="11"/><c r="B773" s="11"/></row><row r="774" spans="1:2" ht="15.75" customHeight="1" x14ac:dyDescent="0.3"><c r="A774" s="11"/><c r="B774" s="11"/></row><row r="775" spans="1:2" ht="15.75" customHeight="1" x14ac:dyDescent="0.3"><c r="A775" s="11"/><c r="B775" s="11"/></row><row r="776" spans="1:2" ht="15.75" customHeight="1" x14ac:dyDescent="0.3"><c r="A776" s="11"/><c r="B776" s="11"/></row><row r="777" spans="1:2" ht="15.75" customHeight="1" x14ac:dyDescent="0.3"><c r="A777" s="11"/><c r="B777" s="11"/></row><row r="778" spans="1:2" ht="15.75" customHeight="1" x14ac:dyDescent="0.3"><c r="A778" s="11"/><c r="B778" s="11"/></row><row r="779" spans="1:2" ht="15.75" customHeight="1" x14ac:dyDescent="0.3"><c r="A779" s="11"/><c r="B779" s="11"/></row><row r="780" spans="1:2" ht="15.75" customHeight="1" x14ac:dyDescent="0.3"><c r="A780" s="11"/><c r="B780" s="11"/></row><row r="781" spans="1:2" ht="15.75" customHeight="1" x14ac:dyDescent="0.3"><c r="A781" s="11"/><c r="B781" s="11"/></row><row r="782" spans="1:2" ht="15.75" customHeight="1" x14ac:dyDescent="0.3"><c r="A782" s="11"/><c r="B782" s="11"/></row><row r="783" spans="1:2" ht="15.75" customHeight="1" x14ac:dyDescent="0.3"><c r="A783" s="11"/><c r="B783" s="11"/></row><row r="784" spans="1:2" ht="15.75" customHeight="1" x14ac:dyDescent="0.3"><c r="A784" s="11"/><c r="B784" s="11"/></row><row r="785" spans="1:2" ht="15.75" customHeight="1" x14ac:dyDescent="0.3"><c r="A785" s="11"/><c r="B785" s="11"/></row><row r="786" spans="1:2" ht="15.75" customHeight="1" x14ac:dyDescent="0.3"><c r="A786" s="11"/><c r="B786" s="11"/></row><row r="787" spans="1:2" ht="15.75" customHeight="1" x14ac:dyDescent="0.3"><c r="A787" s="11"/><c r="B787" s="11"/></row><row r="788" spans="1:2" ht="15.75" customHeight="1" x14ac:dyDescent="0.3"><c r="A788" s="11"/><c r="B788" s="11"/></row><row r="789" spans="1:2" ht="15.75" customHeight="1" x14ac:dyDescent="0.3"><c r="A789" s="11"/><c r="B789" s="11"/></row><row r="790" spans="1:2" ht="15.75" customHeight="1" x14ac:dyDescent="0.3"><c r="A790" s="11"/><c r="B790" s="11"/></row><row r="791" spans="1:2" ht="15.75" customHeight="1" x14ac:dyDescent="0.3"><c r="A791" s="11"/><c r="B791" s="11"/></row><row r="792" spans="1:2" ht="15.75" customHeight="1" x14ac:dyDescent="0.3"><c r="A792" s="11"/><c r="B792" s="11"/></row><row r="793" spans="1:2" ht="15.75" customHeight="1" x14ac:dyDescent="0.3"><c r="A793" s="11"/><c r="B793" s="11"/></row><row r="794" spans="1:2" ht="15.75" customHeight="1" x14ac:dyDescent="0.3"><c r="A794" s="11"/><c r="B794" s="11"/></row><row r="795" spans="1:2" ht="15.75" customHeight="1" x14ac:dyDescent="0.3"><c r="A795" s="11"/><c r="B795" s="11"/></row><row r="796" spans="1:2" ht="15.75" customHeight="1" x14ac:dyDescent="0.3"><c r="A796" s="11"/><c r="B796" s="11"/></row><row r="797" spans="1:2" ht="15.75" customHeight="1" x14ac:dyDescent="0.3"><c r="A797" s="11"/><c r="B797" s="11"/></row><row r="798" spans="1:2" ht="15.75" customHeight="1" x14ac:dyDescent="0.3"><c r="A798" s="11"/><c r="B798" s="11"/></row><row r="799" spans="1:2" ht="15.75" customHeight="1" x14ac:dyDescent="0.3"><c r="A799" s="11"/><c r="B799" s="11"/></row><row r="800" spans="1:2" ht="15.75" customHeight="1" x14ac:dyDescent="0.3"><c r="A800" s="11"/><c r="B800" s="11"/></row><row r="801" spans="1:2" ht="15.75" customHeight="1" x14ac:dyDescent="0.3"><c r="A801" s="11"/><c r="B801" s="11"/></row><row r="802" spans="1:2" ht="15.75" customHeight="1" x14ac:dyDescent="0.3"><c r="A802" s="11"/><c r="B802" s="11"/></row><row r="803" spans="1:2" ht="15.75" customHeight="1" x14ac:dyDescent="0.3"><c r="A803" s="11"/><c r="B803" s="11"/></row><row r="804" spans="1:2" ht="15.75" customHeight="1" x14ac:dyDescent="0.3"><c r="A804" s="11"/><c r="B804" s="11"/></row><row r="805" spans="1:2" ht="15.75" customHeight="1" x14ac:dyDescent="0.3"><c r="A805" s="11"/><c r="B805" s="11"/></row><row r="806" spans="1:2" ht="15.75" customHeight="1" x14ac:dyDescent="0.3"><c r="A806" s="11"/><c r="B806" s="11"/></row><row r="807" spans="1:2" ht="15.75" customHeight="1" x14ac:dyDescent="0.3"><c r="A807" s="11"/><c r="B807" s="11"/></row><row r="808" spans="1:2" ht="15.75" customHeight="1" x14ac:dyDescent="0.3"><c r="A808" s="11"/><c r="B808" s="11"/></row><row r="809" spans="1:2" ht="15.75" customHeight="1" x14ac:dyDescent="0.3"><c r="A809" s="11"/><c r="B809" s="11"/></row><row r="810" spans="1:2" ht="15.75" customHeight="1" x14ac:dyDescent="0.3"><c r="A810" s="11"/><c r="B810" s="11"/></row><row r="811" spans="1:2" ht="15.75" customHeight="1" x14ac:dyDescent="0.3"><c r="A811" s="11"/><c r="B811" s="11"/></row><row r="812" spans="1:2" ht="15.75" customHeight="1" x14ac:dyDescent="0.3"><c r="A812" s="11"/><c r="B812" s="11"/></row><row r="813" spans="1:2" ht="15.75" customHeight="1" x14ac:dyDescent="0.3"><c r="A813" s="11"/><c r="B813" s="11"/></row><row r="814" spans="1:2" ht="15.75" customHeight="1" x14ac:dyDescent="0.3"><c r="A814" s="11"/><c r="B814" s="11"/></row><row r="815" spans="1:2" ht="15.75" customHeight="1" x14ac:dyDescent="0.3"><c r="A815" s="11"/><c r="B815" s="11"/></row><row r="816" spans="1:2" ht="15.75" customHeight="1" x14ac:dyDescent="0.3"><c r="A816" s="11"/><c r="B816" s="11"/></row><row r="817" spans="1:2" ht="15.75" customHeight="1" x14ac:dyDescent="0.3"><c r="A817" s="11"/><c r="B817" s="11"/></row><row r="818" spans="1:2" ht="15.75" customHeight="1" x14ac:dyDescent="0.3"><c r="A818" s="11"/><c r="B818" s="11"/></row><row r="819" spans="1:2" ht="15.75" customHeight="1" x14ac:dyDescent="0.3"><c r="A819" s="11"/><c r="B819" s="11"/></row><row r="820" spans="1:2" ht="15.75" customHeight="1" x14ac:dyDescent="0.3"><c r="A820" s="11"/><c r="B820" s="11"/></row><row r="821" spans="1:2" ht="15.75" customHeight="1" x14ac:dyDescent="0.3"><c r="A821" s="11"/><c r="B821" s="11"/></row><row r="822" spans="1:2" ht="15.75" customHeight="1" x14ac:dyDescent="0.3"><c r="A822" s="11"/><c r="B822" s="11"/></row><row r="823" spans="1:2" ht="15.75" customHeight="1" x14ac:dyDescent="0.3"><c r="A823" s="11"/><c r="B823" s="11"/></row><row r="824" spans="1:2" ht="15.75" customHeight="1" x14ac:dyDescent="0.3"><c r="A824" s="11"/><c r="B824" s="11"/></row><row r="825" spans="1:2" ht="15.75" customHeight="1" x14ac:dyDescent="0.3"><c r="A825" s="11"/><c r="B825" s="11"/></row><row r="826" spans="1:2" ht="15.75" customHeight="1" x14ac:dyDescent="0.3"><c r="A826" s="11"/><c r="B826" s="11"/></row><row r="827" spans="1:2" ht="15.75" customHeight="1" x14ac:dyDescent="0.3"><c r="A827" s="11"/><c r="B827" s="11"/></row><row r="828" spans="1:2" ht="15.75" customHeight="1" x14ac:dyDescent="0.3"><c r="A828" s="11"/><c r="B828" s="11"/></row><row r="829" spans="1:2" ht="15.75" customHeight="1" x14ac:dyDescent="0.3"><c r="A829" s="11"/><c r="B829" s="11"/></row><row r="830" spans="1:2" ht="15.75" customHeight="1" x14ac:dyDescent="0.3"><c r="A830" s="11"/><c r="B830" s="11"/></row><row r="831" spans="1:2" ht="15.75" customHeight="1" x14ac:dyDescent="0.3"><c r="A831" s="11"/><c r="B831" s="11"/></row><row r="832" spans="1:2" ht="15.75" customHeight="1" x14ac:dyDescent="0.3"><c r="A832" s="11"/><c r="B832" s="11"/></row><row r="833" spans="1:2" ht="15.75" customHeight="1" x14ac:dyDescent="0.3"><c r="A833" s="11"/><c r="B833" s="11"/></row><row r="834" spans="1:2" ht="15.75" customHeight="1" x14ac:dyDescent="0.3"><c r="A834" s="11"/><c r="B834" s="11"/></row><row r="835" spans="1:2" ht="15.75" customHeight="1" x14ac:dyDescent="0.3"><c r="A835" s="11"/><c r="B835" s="11"/></row><row r="836" spans="1:2" ht="15.75" customHeight="1" x14ac:dyDescent="0.3"><c r="A836" s="11"/><c r="B836" s="11"/></row><row r="837" spans="1:2" ht="15.75" customHeight="1" x14ac:dyDescent="0.3"><c r="A837" s="11"/><c r="B837" s="11"/></row><row r="838" spans="1:2" ht="15.75" customHeight="1" x14ac:dyDescent="0.3"><c r="A838" s="11"/><c r="B838" s="11"/></row><row r="839" spans="1:2" ht="15.75" customHeight="1" x14ac:dyDescent="0.3"><c r="A839" s="11"/><c r="B839" s="11"/></row><row r="840" spans="1:2" ht="15.75" customHeight="1" x14ac:dyDescent="0.3"><c r="A840" s="11"/><c r="B840" s="11"/></row><row r="841" spans="1:2" ht="15.75" customHeight="1" x14ac:dyDescent="0.3"><c r="A841" s="11"/><c r="B841" s="11"/></row><row r="842" spans="1:2" ht="15.75" customHeight="1" x14ac:dyDescent="0.3"><c r="A842" s="11"/><c r="B842" s="11"/></row><row r="843" spans="1:2" ht="15.75" customHeight="1" x14ac:dyDescent="0.3"><c r="A843" s="11"/><c r="B843" s="11"/></row><row r="844" spans="1:2" ht="15.75" customHeight="1" x14ac:dyDescent="0.3"><c r="A844" s="11"/><c r="B844" s="11"/></row><row r="845" spans="1:2" ht="15.75" customHeight="1" x14ac:dyDescent="0.3"><c r="A845" s="11"/><c r="B845" s="11"/></row><row r="846" spans="1:2" ht="15.75" customHeight="1" x14ac:dyDescent="0.3"><c r="A846" s="11"/><c r="B846" s="11"/></row><row r="847" spans="1:2" ht="15.75" customHeight="1" x14ac:dyDescent="0.3"><c r="A847" s="11"/><c r="B847" s="11"/></row><row r="848" spans="1:2" ht="15.75" customHeight="1" x14ac:dyDescent="0.3"><c r="A848" s="11"/><c r="B848" s="11"/></row><row r="849" spans="1:2" ht="15.75" customHeight="1" x14ac:dyDescent="0.3"><c r="A849" s="11"/><c r="B849" s="11"/></row><row r="850" spans="1:2" ht="15.75" customHeight="1" x14ac:dyDescent="0.3"><c r="A850" s="11"/><c r="B850" s="11"/></row><row r="851" spans="1:2" ht="15.75" customHeight="1" x14ac:dyDescent="0.3"><c r="A851" s="11"/><c r="B851" s="11"/></row><row r="852" spans="1:2" ht="15.75" customHeight="1" x14ac:dyDescent="0.3"><c r="A852" s="11"/><c r="B852" s="11"/></row><row r="853" spans="1:2" ht="15.75" customHeight="1" x14ac:dyDescent="0.3"><c r="A853" s="11"/><c r="B853" s="11"/></row><row r="854" spans="1:2" ht="15.75" customHeight="1" x14ac:dyDescent="0.3"><c r="A854" s="11"/><c r="B854" s="11"/></row><row r="855" spans="1:2" ht="15.75" customHeight="1" x14ac:dyDescent="0.3"><c r="A855" s="11"/><c r="B855" s="11"/></row><row r="856" spans="1:2" ht="15.75" customHeight="1" x14ac:dyDescent="0.3"><c r="A856" s="11"/><c r="B856" s="11"/></row><row r="857" spans="1:2" ht="15.75" customHeight="1" x14ac:dyDescent="0.3"><c r="A857" s="11"/><c r="B857" s="11"/></row><row r="858" spans="1:2" ht="15.75" customHeight="1" x14ac:dyDescent="0.3"><c r="A858" s="11"/><c r="B858" s="11"/></row><row r="859" spans="1:2" ht="15.75" customHeight="1" x14ac:dyDescent="0.3"><c r="A859" s="11"/><c r="B859" s="11"/></row><row r="860" spans="1:2" ht="15.75" customHeight="1" x14ac:dyDescent="0.3"><c r="A860" s="11"/><c r="B860" s="11"/></row><row r="861" spans="1:2" ht="15.75" customHeight="1" x14ac:dyDescent="0.3"><c r="A861" s="11"/><c r="B861" s="11"/></row><row r="862" spans="1:2" ht="15.75" customHeight="1" x14ac:dyDescent="0.3"><c r="A862" s="11"/><c r="B862" s="11"/></row><row r="863" spans="1:2" ht="15.75" customHeight="1" x14ac:dyDescent="0.3"><c r="A863" s="11"/><c r="B863" s="11"/></row><row r="864" spans="1:2" ht="15.75" customHeight="1" x14ac:dyDescent="0.3"><c r="A864" s="11"/><c r="B864" s="11"/></row><row r="865" spans="1:2" ht="15.75" customHeight="1" x14ac:dyDescent="0.3"><c r="A865" s="11"/><c r="B865" s="11"/></row><row r="866" spans="1:2" ht="15.75" customHeight="1" x14ac:dyDescent="0.3"><c r="A866" s="11"/><c r="B866" s="11"/></row><row r="867" spans="1:2" ht="15.75" customHeight="1" x14ac:dyDescent="0.3"><c r="A867" s="11"/><c r="B867" s="11"/></row><row r="868" spans="1:2" ht="15.75" customHeight="1" x14ac:dyDescent="0.3"><c r="A868" s="11"/><c r="B868" s="11"/></row><row r="869" spans="1:2" ht="15.75" customHeight="1" x14ac:dyDescent="0.3"><c r="A869" s="11"/><c r="B869" s="11"/></row><row r="870" spans="1:2" ht="15.75" customHeight="1" x14ac:dyDescent="0.3"><c r="A870" s="11"/><c r="B870" s="11"/></row><row r="871" spans="1:2" ht="15.75" customHeight="1" x14ac:dyDescent="0.3"><c r="A871" s="11"/><c r="B871" s="11"/></row><row r="872" spans="1:2" ht="15.75" customHeight="1" x14ac:dyDescent="0.3"><c r="A872" s="11"/><c r="B872" s="11"/></row><row r="873" spans="1:2" ht="15.75" customHeight="1" x14ac:dyDescent="0.3"><c r="A873" s="11"/><c r="B873" s="11"/></row><row r="874" spans="1:2" ht="15.75" customHeight="1" x14ac:dyDescent="0.3"><c r="A874" s="11"/><c r="B874" s="11"/></row><row r="875" spans="1:2" ht="15.75" customHeight="1" x14ac:dyDescent="0.3"><c r="A875" s="11"/><c r="B875" s="11"/></row><row r="876" spans="1:2" ht="15.75" customHeight="1" x14ac:dyDescent="0.3"><c r="A876" s="11"/><c r="B876" s="11"/></row><row r="877" spans="1:2" ht="15.75" customHeight="1" x14ac:dyDescent="0.3"><c r="A877" s="11"/><c r="B877" s="11"/></row><row r="878" spans="1:2" ht="15.75" customHeight="1" x14ac:dyDescent="0.3"><c r="A878" s="11"/><c r="B878" s="11"/></row><row r="879" spans="1:2" ht="15.75" customHeight="1" x14ac:dyDescent="0.3"><c r="A879" s="11"/><c r="B879" s="11"/></row><row r="880" spans="1:2" ht="15.75" customHeight="1" x14ac:dyDescent="0.3"><c r="A880" s="11"/><c r="B880" s="11"/></row><row r="881" spans="1:2" ht="15.75" customHeight="1" x14ac:dyDescent="0.3"><c r="A881" s="11"/><c r="B881" s="11"/></row><row r="882" spans="1:2" ht="15.75" customHeight="1" x14ac:dyDescent="0.3"><c r="A882" s="11"/><c r="B882" s="11"/></row><row r="883" spans="1:2" ht="15.75" customHeight="1" x14ac:dyDescent="0.3"><c r="A883" s="11"/><c r="B883" s="11"/></row><row r="884" spans="1:2" ht="15.75" customHeight="1" x14ac:dyDescent="0.3"><c r="A884" s="11"/><c r="B884" s="11"/></row><row r="885" spans="1:2" ht="15.75" customHeight="1" x14ac:dyDescent="0.3"><c r="A885" s="11"/><c r="B885" s="11"/></row><row r="886" spans="1:2" ht="15.75" customHeight="1" x14ac:dyDescent="0.3"><c r="A886" s="11"/><c r="B886" s="11"/></row><row r="887" spans="1:2" ht="15.75" customHeight="1" x14ac:dyDescent="0.3"><c r="A887" s="11"/><c r="B887" s="11"/></row><row r="888" spans="1:2" ht="15.75" customHeight="1" x14ac:dyDescent="0.3"><c r="A888" s="11"/><c r="B888" s="11"/></row><row r="889" spans="1:2" ht="15.75" customHeight="1" x14ac:dyDescent="0.3"><c r="A889" s="11"/><c r="B889" s="11"/></row><row r="890" spans="1:2" ht="15.75" customHeight="1" x14ac:dyDescent="0.3"><c r="A890" s="11"/><c r="B890" s="11"/></row><row r="891" spans="1:2" ht="15.75" customHeight="1" x14ac:dyDescent="0.3"><c r="A891" s="11"/><c r="B891" s="11"/></row><row r="892" spans="1:2" ht="15.75" customHeight="1" x14ac:dyDescent="0.3"><c r="A892" s="11"/><c r="B892" s="11"/></row><row r="893" spans="1:2" ht="15.75" customHeight="1" x14ac:dyDescent="0.3"><c r="A893" s="11"/><c r="B893" s="11"/></row><row r="894" spans="1:2" ht="15.75" customHeight="1" x14ac:dyDescent="0.3"><c r="A894" s="11"/><c r="B894" s="11"/></row><row r="895" spans="1:2" ht="15.75" customHeight="1" x14ac:dyDescent="0.3"><c r="A895" s="11"/><c r="B895" s="11"/></row><row r="896" spans="1:2" ht="15.75" customHeight="1" x14ac:dyDescent="0.3"><c r="A896" s="11"/><c r="B896" s="11"/></row><row r="897" spans="1:2" ht="15.75" customHeight="1" x14ac:dyDescent="0.3"><c r="A897" s="11"/><c r="B897" s="11"/></row><row r="898" spans="1:2" ht="15.75" customHeight="1" x14ac:dyDescent="0.3"><c r="A898" s="11"/><c r="B898" s="11"/></row><row r="899" spans="1:2" ht="15.75" customHeight="1" x14ac:dyDescent="0.3"><c r="A899" s="11"/><c r="B899" s="11"/></row><row r="900" spans="1:2" ht="15.75" customHeight="1" x14ac:dyDescent="0.3"><c r="A900" s="11"/><c r="B900" s="11"/></row><row r="901" spans="1:2" ht="15.75" customHeight="1" x14ac:dyDescent="0.3"><c r="A901" s="11"/><c r="B901" s="11"/></row><row r="902" spans="1:2" ht="15.75" customHeight="1" x14ac:dyDescent="0.3"><c r="A902" s="11"/><c r="B902" s="11"/></row><row r="903" spans="1:2" ht="15.75" customHeight="1" x14ac:dyDescent="0.3"><c r="A903" s="11"/><c r="B903" s="11"/></row><row r="904" spans="1:2" ht="15.75" customHeight="1" x14ac:dyDescent="0.3"><c r="A904" s="11"/><c r="B904" s="11"/></row><row r="905" spans="1:2" ht="15.75" customHeight="1" x14ac:dyDescent="0.3"><c r="A905" s="11"/><c r="B905" s="11"/></row><row r="906" spans="1:2" ht="15.75" customHeight="1" x14ac:dyDescent="0.3"><c r="A906" s="11"/><c r="B906" s="11"/></row><row r="907" spans="1:2" ht="15.75" customHeight="1" x14ac:dyDescent="0.3"><c r="A907" s="11"/><c r="B907" s="11"/></row><row r="908" spans="1:2" ht="15.75" customHeight="1" x14ac:dyDescent="0.3"><c r="A908" s="11"/><c r="B908" s="11"/></row><row r="909" spans="1:2" ht="15.75" customHeight="1" x14ac:dyDescent="0.3"><c r="A909" s="11"/><c r="B909" s="11"/></row><row r="910" spans="1:2" ht="15.75" customHeight="1" x14ac:dyDescent="0.3"><c r="A910" s="11"/><c r="B910" s="11"/></row><row r="911" spans="1:2" ht="15.75" customHeight="1" x14ac:dyDescent="0.3"><c r="A911" s="11"/><c r="B911" s="11"/></row><row r="912" spans="1:2" ht="15.75" customHeight="1" x14ac:dyDescent="0.3"><c r="A912" s="11"/><c r="B912" s="11"/></row><row r="913" spans="1:2" ht="15.75" customHeight="1" x14ac:dyDescent="0.3"><c r="A913" s="11"/><c r="B913" s="11"/></row><row r="914" spans="1:2" ht="15.75" customHeight="1" x14ac:dyDescent="0.3"><c r="A914" s="11"/><c r="B914" s="11"/></row><row r="915" spans="1:2" ht="15.75" customHeight="1" x14ac:dyDescent="0.3"><c r="A915" s="11"/><c r="B915" s="11"/></row><row r="916" spans="1:2" ht="15.75" customHeight="1" x14ac:dyDescent="0.3"><c r="A916" s="11"/><c r="B916" s="11"/></row><row r="917" spans="1:2" ht="15.75" customHeight="1" x14ac:dyDescent="0.3"><c r="A917" s="11"/><c r="B917" s="11"/></row><row r="918" spans="1:2" ht="15.75" customHeight="1" x14ac:dyDescent="0.3"><c r="A918" s="11"/><c r="B918" s="11"/></row><row r="919" spans="1:2" ht="15.75" customHeight="1" x14ac:dyDescent="0.3"><c r="A919" s="11"/><c r="B919" s="11"/></row><row r="920" spans="1:2" ht="15.75" customHeight="1" x14ac:dyDescent="0.3"><c r="A920" s="11"/><c r="B920" s="11"/></row><row r="921" spans="1:2" ht="15.75" customHeight="1" x14ac:dyDescent="0.3"><c r="A921" s="11"/><c r="B921" s="11"/></row><row r="922" spans="1:2" ht="15.75" customHeight="1" x14ac:dyDescent="0.3"><c r="A922" s="11"/><c r="B922" s="11"/></row><row r="923" spans="1:2" ht="15.75" customHeight="1" x14ac:dyDescent="0.3"><c r="A923" s="11"/><c r="B923" s="11"/></row><row r="924" spans="1:2" ht="15.75" customHeight="1" x14ac:dyDescent="0.3"><c r="A924" s="11"/><c r="B924" s="11"/></row><row r="925" spans="1:2" ht="15.75" customHeight="1" x14ac:dyDescent="0.3"><c r="A925" s="11"/><c r="B925" s="11"/></row><row r="926" spans="1:2" ht="15.75" customHeight="1" x14ac:dyDescent="0.3"><c r="A926" s="11"/><c r="B926" s="11"/></row><row r="927" spans="1:2" ht="15.75" customHeight="1" x14ac:dyDescent="0.3"><c r="A927" s="11"/><c r="B927" s="11"/></row><row r="928" spans="1:2" ht="15.75" customHeight="1" x14ac:dyDescent="0.3"><c r="A928" s="11"/><c r="B928" s="11"/></row><row r="929" spans="1:2" ht="15.75" customHeight="1" x14ac:dyDescent="0.3"><c r="A929" s="11"/><c r="B929" s="11"/></row><row r="930" spans="1:2" ht="15.75" customHeight="1" x14ac:dyDescent="0.3"><c r="A930" s="11"/><c r="B930" s="11"/></row><row r="931" spans="1:2" ht="15.75" customHeight="1" x14ac:dyDescent="0.3"><c r="A931" s="11"/><c r="B931" s="11"/></row><row r="932" spans="1:2" ht="15.75" customHeight="1" x14ac:dyDescent="0.3"><c r="A932" s="11"/><c r="B932" s="11"/></row><row r="933" spans="1:2" ht="15.75" customHeight="1" x14ac:dyDescent="0.3"><c r="A933" s="11"/><c r="B933" s="11"/></row><row r="934" spans="1:2" ht="15.75" customHeight="1" x14ac:dyDescent="0.3"><c r="A934" s="11"/><c r="B934" s="11"/></row><row r="935" spans="1:2" ht="15.75" customHeight="1" x14ac:dyDescent="0.3"><c r="A935" s="11"/><c r="B935" s="11"/></row><row r="936" spans="1:2" ht="15.75" customHeight="1" x14ac:dyDescent="0.3"><c r="A936" s="11"/><c r="B936" s="11"/></row><row r="937" spans="1:2" ht="15.75" customHeight="1" x14ac:dyDescent="0.3"><c r="A937" s="11"/><c r="B937" s="11"/></row><row r="938" spans="1:2" ht="15.75" customHeight="1" x14ac:dyDescent="0.3"><c r="A938" s="11"/><c r="B938" s="11"/></row><row r="939" spans="1:2" ht="15.75" customHeight="1" x14ac:dyDescent="0.3"><c r="A939" s="11"/><c r="B939" s="11"/></row><row r="940" spans="1:2" ht="15.75" customHeight="1" x14ac:dyDescent="0.3"><c r="A940" s="11"/><c r="B940" s="11"/></row><row r="941" spans="1:2" ht="15.75" customHeight="1" x14ac:dyDescent="0.3"><c r="A941" s="11"/><c r="B941" s="11"/></row><row r="942" spans="1:2" ht="15.75" customHeight="1" x14ac:dyDescent="0.3"><c r="A942" s="11"/><c r="B942" s="11"/></row><row r="943" spans="1:2" ht="15.75" customHeight="1" x14ac:dyDescent="0.3"><c r="A943" s="11"/><c r="B943" s="11"/></row><row r="944" spans="1:2" ht="15.75" customHeight="1" x14ac:dyDescent="0.3"><c r="A944" s="11"/><c r="B944" s="11"/></row><row r="945" spans="1:2" ht="15.75" customHeight="1" x14ac:dyDescent="0.3"><c r="A945" s="11"/><c r="B945" s="11"/></row><row r="946" spans="1:2" ht="15.75" customHeight="1" x14ac:dyDescent="0.3"><c r="A946" s="11"/><c r="B946" s="11"/></row><row r="947" spans="1:2" ht="15.75" customHeight="1" x14ac:dyDescent="0.3"><c r="A947" s="11"/><c r="B947" s="11"/></row><row r="948" spans="1:2" ht="15.75" customHeight="1" x14ac:dyDescent="0.3"><c r="A948" s="11"/><c r="B948" s="11"/></row><row r="949" spans="1:2" ht="15.75" customHeight="1" x14ac:dyDescent="0.3"><c r="A949" s="11"/><c r="B949" s="11"/></row><row r="950" spans="1:2" ht="15.75" customHeight="1" x14ac:dyDescent="0.3"><c r="A950" s="11"/><c r="B950" s="11"/></row><row r="951" spans="1:2" ht="15.75" customHeight="1" x14ac:dyDescent="0.3"><c r="A951" s="11"/><c r="B951" s="11"/></row><row r="952" spans="1:2" ht="15.75" customHeight="1" x14ac:dyDescent="0.3"><c r="A952" s="11"/><c r="B952" s="11"/></row><row r="953" spans="1:2" ht="15.75" customHeight="1" x14ac:dyDescent="0.3"><c r="A953" s="11"/><c r="B953" s="11"/></row><row r="954" spans="1:2" ht="15.75" customHeight="1" x14ac:dyDescent="0.3"><c r="A954" s="11"/><c r="B954" s="11"/></row><row r="955" spans="1:2" ht="15.75" customHeight="1" x14ac:dyDescent="0.3"><c r="A955" s="11"/><c r="B955" s="11"/></row><row r="956" spans="1:2" ht="15.75" customHeight="1" x14ac:dyDescent="0.3"><c r="A956" s="11"/><c r="B956" s="11"/></row><row r="957" spans="1:2" ht="15.75" customHeight="1" x14ac:dyDescent="0.3"><c r="A957" s="11"/><c r="B957" s="11"/></row><row r="958" spans="1:2" ht="15.75" customHeight="1" x14ac:dyDescent="0.3"><c r="A958" s="11"/><c r="B958" s="11"/></row><row r="959" spans="1:2" ht="15.75" customHeight="1" x14ac:dyDescent="0.3"><c r="A959" s="11"/><c r="B959" s="11"/></row><row r="960" spans="1:2" ht="15.75" customHeight="1" x14ac:dyDescent="0.3"><c r="A960" s="11"/><c r="B960" s="11"/></row><row r="961" spans="1:2" ht="15.75" customHeight="1" x14ac:dyDescent="0.3"><c r="A961" s="11"/><c r="B961" s="11"/></row><row r="962" spans="1:2" ht="15.75" customHeight="1" x14ac:dyDescent="0.3"><c r="A962" s="11"/><c r="B962" s="11"/></row><row r="963" spans="1:2" ht="15.75" customHeight="1" x14ac:dyDescent="0.3"><c r="A963" s="11"/><c r="B963" s="11"/></row><row r="964" spans="1:2" ht="15.75" customHeight="1" x14ac:dyDescent="0.3"><c r="A964" s="11"/><c r="B964" s="11"/></row><row r="965" spans="1:2" ht="15.75" customHeight="1" x14ac:dyDescent="0.3"><c r="A965" s="11"/><c r="B965" s="11"/></row><row r="966" spans="1:2" ht="15.75" customHeight="1" x14ac:dyDescent="0.3"><c r="A966" s="11"/><c r="B966" s="11"/></row><row r="967" spans="1:2" ht="15.75" customHeight="1" x14ac:dyDescent="0.3"><c r="A967" s="11"/><c r="B967" s="11"/></row><row r="968" spans="1:2" ht="15.75" customHeight="1" x14ac:dyDescent="0.3"><c r="A968" s="11"/><c r="B968" s="11"/></row><row r="969" spans="1:2" ht="15.75" customHeight="1" x14ac:dyDescent="0.3"><c r="A969" s="11"/><c r="B969" s="11"/></row><row r="970" spans="1:2" ht="15.75" customHeight="1" x14ac:dyDescent="0.3"><c r="A970" s="11"/><c r="B970" s="11"/></row><row r="971" spans="1:2" ht="15.75" customHeight="1" x14ac:dyDescent="0.3"><c r="A971" s="11"/><c r="B971" s="11"/></row><row r="972" spans="1:2" ht="15.75" customHeight="1" x14ac:dyDescent="0.3"><c r="A972" s="11"/><c r="B972" s="11"/></row><row r="973" spans="1:2" ht="15.75" customHeight="1" x14ac:dyDescent="0.3"><c r="A973" s="11"/><c r="B973" s="11"/></row><row r="974" spans="1:2" ht="15.75" customHeight="1" x14ac:dyDescent="0.3"><c r="A974" s="11"/><c r="B974" s="11"/></row><row r="975" spans="1:2" ht="15.75" customHeight="1" x14ac:dyDescent="0.3"><c r="A975" s="11"/><c r="B975" s="11"/></row><row r="976" spans="1:2" ht="15.75" customHeight="1" x14ac:dyDescent="0.3"><c r="A976" s="11"/><c r="B976" s="11"/></row><row r="977" spans="1:2" ht="15.75" customHeight="1" x14ac:dyDescent="0.3"><c r="A977" s="11"/><c r="B977" s="11"/></row><row r="978" spans="1:2" ht="15.75" customHeight="1" x14ac:dyDescent="0.3"><c r="A978" s="11"/><c r="B978" s="11"/></row><row r="979" spans="1:2" ht="15.75" customHeight="1" x14ac:dyDescent="0.3"><c r="A979" s="11"/><c r="B979" s="11"/></row><row r="980" spans="1:2" ht="15.75" customHeight="1" x14ac:dyDescent="0.3"><c r="A980" s="11"/><c r="B980" s="11"/></row><row r="981" spans="1:2" ht="15.75" customHeight="1" x14ac:dyDescent="0.3"><c r="A981" s="11"/><c r="B981" s="11"/></row><row r="982" spans="1:2" ht="15.75" customHeight="1" x14ac:dyDescent="0.3"><c r="A982" s="11"/><c r="B982" s="11"/></row><row r="983" spans="1:2" ht="15.75" customHeight="1" x14ac:dyDescent="0.3"><c r="A983" s="11"/><c r="B983" s="11"/></row><row r="984" spans="1:2" ht="15.75" customHeight="1" x14ac:dyDescent="0.3"><c r="A984" s="11"/><c r="B984" s="11"/></row><row r="985" spans="1:2" ht="15.75" customHeight="1" x14ac:dyDescent="0.3"><c r="A985" s="11"/><c r="B985" s="11"/></row><row r="986" spans="1:2" ht="15.75" customHeight="1" x14ac:dyDescent="0.3"><c r="A986" s="11"/><c r="B986" s="11"/></row><row r="987" spans="1:2" ht="15.75" customHeight="1" x14ac:dyDescent="0.3"><c r="A987" s="11"/><c r="B987" s="11"/></row><row r="988" spans="1:2" ht="15.75" customHeight="1" x14ac:dyDescent="0.3"><c r="A988" s="11"/><c r="B988" s="11"/></row><row r="989" spans="1:2" ht="15.75" customHeight="1" x14ac:dyDescent="0.3"><c r="A989" s="11"/><c r="B989" s="11"/></row><row r="990" spans="1:2" ht="15.75" customHeight="1" x14ac:dyDescent="0.3"><c r="A990" s="11"/><c r="B990" s="11"/></row><row r="991" spans="1:2" ht="15.75" customHeight="1" x14ac:dyDescent="0.3"><c r="A991" s="11"/><c r="B991" s="11"/></row><row r="992" spans="1:2" ht="15.75" customHeight="1" x14ac:dyDescent="0.3"><c r="A992" s="11"/><c r="B992" s="11"/></row><row r="993" spans="1:2" ht="15.75" customHeight="1" x14ac:dyDescent="0.3"><c r="A993" s="11"/><c r="B993" s="11"/></row><row r="994" spans="1:2" ht="15.75" customHeight="1" x14ac:dyDescent="0.3"><c r="A994" s="11"/><c r="B994" s="11"/></row><row r="995" spans="1:2" ht="15.75" customHeight="1" x14ac:dyDescent="0.3"><c r="A995" s="11"/><c r="B995" s="11"/></row><row r="996" spans="1:2" ht="15.75" customHeight="1" x14ac:dyDescent="0.3"><c r="A996" s="11"/><c r="B996" s="11"/></row><row r="997" spans="1:2" ht="15.75" customHeight="1" x14ac:dyDescent="0.3"><c r="A997" s="11"/><c r="B997" s="11"/></row><row r="998" spans="1:2" ht="15.75" customHeight="1" x14ac:dyDescent="0.3"><c r="A998" s="11"/><c r="B998" s="11"/></row><row r="999" spans="1:2" ht="15.75" customHeight="1" x14ac:dyDescent="0.3"><c r="A999" s="11"/><c r="B999" s="11"/></row><row r="1000" spans="1:2" ht="15.75" customHeight="1" x14ac:dyDescent="0.3"><c r="A1000" s="11"/><c r="B1000" s="11"/></row></sheetData><pageMargins left="0.7" right="0.7" top="0.75" bottom="0.75" header="0" footer="0"/><pageSetup orientation="landscape"/></worksheet>
